# Supplementary material for: Social and Spatial Clustering of People at Humanity’s Largest Gathering
Source: PLoS One. 2016 Jun 3;11(6):e0156794. doi: 10.1371/journal.pone.0156794 (PMC4892527; doi:10.1371/journal.pone.0156794)
Supplement: S1 Data — This includes full network data taken over the full duration of the Kumbh Mela. In addition it contains daily handset count data, stratified by state. (ZIP) [file pone.0156794.s002.zip]

Archive with 26 entries (26 files):
- cell_site_spatial_coordinates.txt
- KumbhSocialNetworkCleaned3.txt
- KumbhSpatialCircleLevel_101.txt
- KumbhSpatialCircleLevel_102.txt
- KumbhSpatialCircleLevel_103.txt
- KumbhSpatialCircleLevel_104.txt
- KumbhSpatialCircleLevel_105.txt
- KumbhSpatialCircleLevel_106.txt
- KumbhSpatialCircleLevel_107.txt
- KumbhSpatialCircleLevel_108.txt
- KumbhSpatialCircleLevel_109.txt
- KumbhSpatialCircleLevel_110.txt
- KumbhSpatialCircleLevel_111.txt
- KumbhSpatialCircleLevel_112.txt
- KumbhSpatialCircleLevel_113.txt
- KumbhSpatialCircleLevel_114.txt
- KumbhSpatialCircleLevel_115.txt
- KumbhSpatialCircleLevel_116.txt
- KumbhSpatialCircleLevel_117.txt
- KumbhSpatialCircleLevel_118.txt
- KumbhSpatialCircleLevel_119.txt
- KumbhSpatialCircleLevel_120.txt
- KumbhSpatialCircleLevel_121.txt
- KumbhSpatialCircleLevel_122.txt
- KumbhSpatialCircleLevel_123.txt
- README
