# Supplementary material for: Social and Spatial Clustering of People at Humanity’s Largest Gathering
Source: PLoS One. 2016 Jun 3;11(6):e0156794. doi: 10.1371/journal.pone.0156794 (PMC4892527; doi:10.1371/journal.pone.0156794)
Supplement: S1 Data — This includes full network data taken over the full duration of the Kumbh Mela. In addition it contains daily handset count data, stratified by state. (ZIP) [file pone.0156794.s002.zip › cell_site_spatial_coordinates.txt]

Site ID	Lat	Long	Cell ID	BSC	MSC	Active/Planned	Remarks	LAC	CI	Lat	Long
ALB01	25.45105556	81.83283333	ALB01A	UEBALB1	UEMSC10	Active	Sites in 20 KM radius of Maha Kumbh	15	611	25.45105556	81.83283333
ALB01	25.45105556	81.83283333	ALB01B	UEBALB1	UEMSC10	Active	Sites in 20 KM radius of Maha Kumbh	15	612	25.45105556	81.83283333
ALB01	25.45105556	81.83283333	ALB01C	UEBALB1	UEMSC10	Active	Sites in 20 KM radius of Maha Kumbh	15	613	25.45105556	81.83283333
ALB02	25.476167	81.85338	ALB02A	UEBALB1	UEMSC10	Active	Sites in 20 KM radius of Maha Kumbh	3099	621	25.476167	81.85338
ALB02	25.476167	81.85338	ALB02B	UEBALB1	UEMSC10	Active	Sites in 20 KM radius of Maha Kumbh	3099	622	25.476167	81.85338
ALB02	25.476167	81.85338	ALB02C	UEBALB1	UEMSC10	Active	Sites in 20 KM radius of Maha Kumbh	3099	623	25.476167	81.85338
ALB03	25.46436111	81.85241667	ALB03A	UEBALB1	UEMSC10	Active	Sites in 20 KM radius of Maha Kumbh	3099	631	25.46436111	81.85241667
ALB03	25.46436111	81.85241667	ALB03B	UEBALB1	UEMSC10	Active	Sites in 20 KM radius of Maha Kumbh	3099	632	25.46436111	81.85241667
ALB03	25.46436111	81.85241667	ALB03C	UEBALB1	UEMSC10	Active	Sites in 20 KM radius of Maha Kumbh	3099	633	25.46436111	81.85241667
ALB04	25.46202778	81.82477778	ALB04A	UEBALB1	UEMSC10	Active	Sites in 20 KM radius of Maha Kumbh	15	641	25.46202778	81.82477778
ALB04	25.46202778	81.82477778	ALB04B	UEBALB1	UEMSC10	Active	Sites in 20 KM radius of Maha Kumbh	15	642	25.46202778	81.82477778
ALB04	25.46202778	81.82477778	ALB04C	UEBALB1	UEMSC10	Active	Sites in 20 KM radius of Maha Kumbh	15	643	25.46202778	81.82477778
ALB05	25.49188889	81.87430556	ALB05A	UEBALB1	UEMSC10	Active	Sites in 20 KM radius of Maha Kumbh	3099	651	25.49188889	81.87430556
ALB05	25.49188889	81.87430556	ALB05B	UEBALB1	UEMSC10	Active	Sites in 20 KM radius of Maha Kumbh	3099	652	25.49188889	81.87430556
ALB05	25.49188889	81.87430556	ALB05C	UEBALB1	UEMSC10	Active	Sites in 20 KM radius of Maha Kumbh	3099	653	25.49188889	81.87430556
ALB07	25.45338889	81.86411111	ALB07A	UEBALB1	UEMSC10	Active	Sites in 20 KM radius of Maha Kumbh	15	671	25.45338889	81.86411111
ALB07	25.45338889	81.86411111	ALB07B	UEBALB1	UEMSC10	Active	Sites in 20 KM radius of Maha Kumbh	15	672	25.45338889	81.86411111
ALB07	25.45338889	81.86411111	ALB07C	UEBALB1	UEMSC10	Active	Sites in 20 KM radius of Maha Kumbh	15	673	25.45338889	81.86411111
ALB08	25.44875	81.87366667	ALB08A	UEBALB1	UEMSC10	Active	Sites in 20 KM radius of Maha Kumbh	15	681	25.44875	81.87366667
ALB08	25.44875	81.87366667	ALB08B	UEBALB1	UEMSC10	Active	Sites in 20 KM radius of Maha Kumbh	15	682	25.44875	81.87366667
ALB08	25.44875	81.87366667	ALB08C	UEBALB1	UEMSC10	Active	Sites in 20 KM radius of Maha Kumbh	15	683	25.44875	81.87366667
ALB09	25.43916667	81.8225	ALB09A	UEBALB1	UEMSC10	Active	Sites in 20 KM radius of Maha Kumbh	15	691	25.43916667	81.8225
ALB09	25.43916667	81.8225	ALB09B	UEBALB1	UEMSC10	Active	Sites in 20 KM radius of Maha Kumbh	15	692	25.43916667	81.8225
ALB09	25.43916667	81.8225	ALB09C	UEBALB1	UEMSC10	Active	Sites in 20 KM radius of Maha Kumbh	15	693	25.43916667	81.8225
ALB101	25.43	81.84913889	ALB101A	UEBHMG1	UEMSC10	Active	Sites in 20 KM radius of Maha Kumbh	3076	1011	25.43	81.84913889
ALB101	25.43	81.84913889	ALB101B	UEBHMG1	UEMSC10	Active	Sites in 20 KM radius of Maha Kumbh	3076	1012	25.43	81.84913889
ALB101	25.43	81.84913889	ALB101C	UEBHMG1	UEMSC10	Active	Sites in 20 KM radius of Maha Kumbh	3076	1013	25.43	81.84913889
ALB103	25.43777778	81.84616667	ALB103A	UEBALB1	UEMSC10	Active	Sites in 20 KM radius of Maha Kumbh	15	1031	25.43777778	81.84616667
ALB103	25.43777778	81.84616667	ALB103B	UEBALB1	UEMSC10	Active	Sites in 20 KM radius of Maha Kumbh	15	1032	25.43777778	81.84616667
ALB103	25.43777778	81.84616667	ALB103C	UEBALB1	UEMSC10	Active	Sites in 20 KM radius of Maha Kumbh	15	1033	25.43777778	81.84616667
ALB109	25.475917	81.845556	ALB109A	UEBALB1	UEMSC10	Active	Sites in 20 KM radius of Maha Kumbh	3099	1091	25.475917	81.845556
ALB109	25.475917	81.845556	ALB109B	UEBALB1	UEMSC10	Active	Sites in 20 KM radius of Maha Kumbh	3099	1092	25.475917	81.845556
ALB109	25.475917	81.845556	ALB109C	UEBALB1	UEMSC10	Active	Sites in 20 KM radius of Maha Kumbh	3099	1093	25.475917	81.845556
ALB10	25.43675	81.83322222	ALB10A	UEBALB1	UEMSC10	Active	Sites in 20 KM radius of Maha Kumbh	15	6101	25.43675	81.83322222
ALB10	25.43675	81.83322222	ALB10B	UEBALB1	UEMSC10	Active	Sites in 20 KM radius of Maha Kumbh	15	6102	25.43675	81.83322222
ALB10	25.43675	81.83322222	ALB10C	UEBALB1	UEMSC10	Active	Sites in 20 KM radius of Maha Kumbh	15	6103	25.43675	81.83322222
ALB111	25.45486111	81.83955556	ALB111A	UEBALB1	UEMSC10	Active	Sites in 20 KM radius of Maha Kumbh	15	1111	25.45486111	81.83955556
ALB111	25.45486111	81.83955556	ALB111B	UEBALB1	UEMSC10	Active	Sites in 20 KM radius of Maha Kumbh	15	1112	25.45486111	81.83955556
ALB111	25.45486111	81.83955556	ALB111C	UEBALB1	UEMSC10	Active	Sites in 20 KM radius of Maha Kumbh	15	1113	25.45486111	81.83955556
ALB11	25.42652778	81.82136111	ALB11A	UEBHMG1	UEMSC10	Active	Sites in 20 KM radius of Maha Kumbh	3076	6111	25.42652778	81.82136111
ALB11	25.42652778	81.82136111	ALB11B	UEBHMG1	UEMSC10	Active	Sites in 20 KM radius of Maha Kumbh	3076	6112	25.42652778	81.82136111
ALB11	25.42652778	81.82136111	ALB11C	UEBHMG1	UEMSC10	Active	Sites in 20 KM radius of Maha Kumbh	3076	6113	25.42652778	81.82136111
ALB12	25.427694	81.834139	ALB12A	UEBHMG1	UEMSC10	Active	Sites in 20 KM radius of Maha Kumbh	3076	6121	25.427694	81.834139
ALB12	25.427694	81.834139	ALB12B	UEBHMG1	UEMSC10	Active	Sites in 20 KM radius of Maha Kumbh	3076	6122	25.427694	81.834139
ALB12	25.427694	81.834139	ALB12C	UEBHMG1	UEMSC10	Active	Sites in 20 KM radius of Maha Kumbh	3076	6123	25.427694	81.834139
ALB13	25.39872222	81.86513889	ALB13A	UEBHMG1	UEMSC10	Active	Sites in 20 KM radius of Maha Kumbh	3076	6131	25.39872222	81.86513889
ALB13	25.39872222	81.86513889	ALB13B	UEBHMG1	UEMSC10	Active	Sites in 20 KM radius of Maha Kumbh	3076	6132	25.39872222	81.86513889
ALB13	25.39872222	81.86513889	ALB13C	UEBHMG1	UEMSC10	Active	Sites in 20 KM radius of Maha Kumbh	3076	6133	25.39872222	81.86513889
ALB14	25.4325	81.84575	ALB14A	UEBHMG1	UEMSC10	Active	Sites in 20 KM radius of Maha Kumbh	3076	6141	25.4325	81.84575
ALB14	25.4325	81.84575	ALB14B	UEBHMG1	UEMSC10	Active	Sites in 20 KM radius of Maha Kumbh	3076	6142	25.4325	81.84575
ALB14	25.4325	81.84575	ALB14C	UEBHMG1	UEMSC10	Active	Sites in 20 KM radius of Maha Kumbh	3076	6143	25.4325	81.84575
ALB15	25.44997222	81.76138889	ALB15A	UEBALB2	UEMSC10	Active	Sites in 20 KM radius of Maha Kumbh	2012	6151	25.44997222	81.76138889
ALB15	25.44997222	81.76138889	ALB15B	UEBALB2	UEMSC10	Active	Sites in 20 KM radius of Maha Kumbh	2012	6152	25.44997222	81.76138889
ALB15	25.44997222	81.76138889	ALB15C	UEBALB2	UEMSC10	Active	Sites in 20 KM radius of Maha Kumbh	2012	6153	25.44997222	81.76138889
ALB16	25.42633333	81.9195	ALB16A	UEBHMG1	UEMSC10	Active	Sites in 20 KM radius of Maha Kumbh	3076	6161	25.42633333	81.9195
ALB16	25.42633333	81.9195	ALB16B	UEBHMG1	UEMSC10	Active	Sites in 20 KM radius of Maha Kumbh	3076	6162	25.42633333	81.9195
ALB16	25.42633333	81.9195	ALB16C	UEBHMG1	UEMSC10	Active	Sites in 20 KM radius of Maha Kumbh	3076	6163	25.42633333	81.9195
ALB17	25.43269444	81.85366667	ALB17A	UEBHMG1	UEMSC10	Active	Sites in 20 KM radius of Maha Kumbh	3076	6171	25.43269444	81.85366667
ALB17	25.43269444	81.85366667	ALB17B	UEBHMG1	UEMSC10	Active	Sites in 20 KM radius of Maha Kumbh	3076	6172	25.43269444	81.85366667
ALB17	25.43269444	81.85366667	ALB17C	UEBHMG1	UEMSC10	Active	Sites in 20 KM radius of Maha Kumbh	3076	6173	25.43269444	81.85366667
ALB18	25.46352778	81.86497222	ALB18A	UEBALB1	UEMSC10	Active	Sites in 20 KM radius of Maha Kumbh	3099	6181	25.46352778	81.86497222
ALB18	25.46352778	81.86497222	ALB18B	UEBALB1	UEMSC10	Active	Sites in 20 KM radius of Maha Kumbh	3099	6182	25.46352778	81.86497222
ALB18	25.46352778	81.86497222	ALB18C	UEBALB1	UEMSC10	Active	Sites in 20 KM radius of Maha Kumbh	3099	6183	25.46352778	81.86497222
ALB19	25.441833	81.811361	ALB19A	UEBALB1	UEMSC10	Active	Sites in 20 KM radius of Maha Kumbh	15	6191	25.441833	81.811361
ALB19	25.441833	81.811361	ALB19B	UEBALB1	UEMSC10	Active	Sites in 20 KM radius of Maha Kumbh	15	6192	25.441833	81.811361
ALB19	25.441833	81.811361	ALB19C	UEBALB1	UEMSC10	Active	Sites in 20 KM radius of Maha Kumbh	15	6193	25.441833	81.811361
ALB20	25.446861	81.857444	ALB20A	UEBALB1	UEMSC10	Active	Sites in 20 KM radius of Maha Kumbh	15	6201	25.446861	81.857444
ALB20	25.446861	81.857444	ALB20B	UEBALB1	UEMSC10	Active	Sites in 20 KM radius of Maha Kumbh	15	6202	25.446861	81.857444
ALB20	25.446861	81.857444	ALB20C	UEBALB1	UEMSC10	Active	Sites in 20 KM radius of Maha Kumbh	15	6203	25.446861	81.857444
ALB21	25.44052778	81.84066667	ALB21A	UEBALB1	UEMSC10	Active	Sites in 20 KM radius of Maha Kumbh	15	6211	25.44052778	81.84066667
ALB21	25.44052778	81.84066667	ALB21B	UEBALB1	UEMSC10	Active	Sites in 20 KM radius of Maha Kumbh	15	6212	25.44052778	81.84066667
ALB21	25.44052778	81.84066667	ALB21C	UEBALB1	UEMSC10	Active	Sites in 20 KM radius of Maha Kumbh	15	6213	25.44052778	81.84066667
ALB22	25.45463889	81.84394444	ALB22A	UEBALB1	UEMSC10	Active	Sites in 20 KM radius of Maha Kumbh	15	6221	25.45463889	81.84394444
ALB22	25.45463889	81.84394444	ALB22B	UEBALB1	UEMSC10	Active	Sites in 20 KM radius of Maha Kumbh	15	6222	25.45463889	81.84394444
ALB22	25.45463889	81.84394444	ALB22C	UEBALB1	UEMSC10	Active	Sites in 20 KM radius of Maha Kumbh	15	6223	25.45463889	81.84394444
ALB23	25.439444	81.857278	ALB23A	UEBALB1	UEMSC10	Active	Sites in 20 KM radius of Maha Kumbh	15	6231	25.439444	81.857278
ALB23	25.439444	81.857278	ALB23B	UEBALB1	UEMSC10	Active	Sites in 20 KM radius of Maha Kumbh	15	6232	25.439444	81.857278
ALB23	25.439444	81.857278	ALB23C	UEBALB1	UEMSC10	Active	Sites in 20 KM radius of Maha Kumbh	15	6233	25.439444	81.857278
ALB24	25.49775	81.862	ALB24A	UEBALB1	UEMSC10	Active	Sites in 20 KM radius of Maha Kumbh	3099	6241	25.49775	81.862
ALB24	25.49775	81.862	ALB24B	UEBALB1	UEMSC10	Active	Sites in 20 KM radius of Maha Kumbh	3099	6242	25.49775	81.862
ALB24	25.49775	81.862	ALB24C	UEBALB1	UEMSC10	Active	Sites in 20 KM radius of Maha Kumbh	3099	6243	25.49775	81.862
ALB25	25.43738889	81.79255556	ALB25A	UEBALB2	UEMSC10	Active	Sites in 20 KM radius of Maha Kumbh	2012	6251	25.43738889	81.79255556
ALB25	25.43738889	81.79255556	ALB25B	UEBALB2	UEMSC10	Active	Sites in 20 KM radius of Maha Kumbh	2012	6252	25.43738889	81.79255556
ALB25	25.43738889	81.79255556	ALB25C	UEBALB2	UEMSC10	Active	Sites in 20 KM radius of Maha Kumbh	2012	6253	25.43738889	81.79255556
ALB27	25.44886111	81.78580556	ALB27A	UEBALB2	UEMSC10	Active	Sites in 20 KM radius of Maha Kumbh	2012	6271	25.44886111	81.78580556
ALB27	25.44886111	81.78580556	ALB27B	UEBALB2	UEMSC10	Active	Sites in 20 KM radius of Maha Kumbh	2012	6272	25.44886111	81.78580556
ALB27	25.44886111	81.78580556	ALB27C	UEBALB2	UEMSC10	Active	Sites in 20 KM radius of Maha Kumbh	2012	6273	25.44886111	81.78580556
ALB28	25.45	81.728056	ALB28A	UEBALB2	UEMSC10	Active	Sites in 20 KM radius of Maha Kumbh	2012	6281	25.45	81.728056
ALB28	25.45	81.728056	ALB28B	UEBALB2	UEMSC10	Active	Sites in 20 KM radius of Maha Kumbh	2012	6282	25.45	81.728056
ALB28	25.45	81.728056	ALB28C	UEBALB2	UEMSC10	Active	Sites in 20 KM radius of Maha Kumbh	2012	6283	25.45	81.728056
ALB29	25.46697	81.83996	ALB29A	UEBALB1	UEMSC10	Active	Sites in 20 KM radius of Maha Kumbh	3099	6291	25.46697	81.83996
ALB29	25.46697	81.83996	ALB29B	UEBALB1	UEMSC10	Active	Sites in 20 KM radius of Maha Kumbh	3099	6292	25.46697	81.83996
ALB29	25.46697	81.83996	ALB29C	UEBALB1	UEMSC10	Active	Sites in 20 KM radius of Maha Kumbh	3099	6293	25.46697	81.83996
ALB30	25.44994444	81.81938889	ALB30A	UEBALB1	UEMSC10	Active	Sites in 20 KM radius of Maha Kumbh	15	6301	25.44994444	81.81938889
ALB30	25.44994444	81.81938889	ALB30B	UEBALB1	UEMSC10	Active	Sites in 20 KM radius of Maha Kumbh	15	6302	25.44994444	81.81938889
ALB30	25.44994444	81.81938889	ALB30C	UEBALB1	UEMSC10	Active	Sites in 20 KM radius of Maha Kumbh	15	6303	25.44994444	81.81938889
ALB31	25.38027778	81.87194444	ALB31A	UEBHMG1	UEMSC10	Active	Sites in 20 KM radius of Maha Kumbh	3076	6311	25.38027778	81.87194444
ALB31	25.38027778	81.87194444	ALB31B	UEBHMG1	UEMSC10	Active	Sites in 20 KM radius of Maha Kumbh	3076	6312	25.38027778	81.87194444
ALB31	25.38027778	81.87194444	ALB31C	UEBHMG1	UEMSC10	Active	Sites in 20 KM radius of Maha Kumbh	3076	6313	25.38027778	81.87194444
ALB32	25.43230556	81.83613889	ALB32A	UEBHMG1	UEMSC10	Active	Sites in 20 KM radius of Maha Kumbh	3076	61321	25.43230556	81.83613889
ALB32	25.43230556	81.83613889	ALB32B	UEBHMG1	UEMSC10	Active	Sites in 20 KM radius of Maha Kumbh	3076	61322	25.43230556	81.83613889
ALB32	25.43230556	81.83613889	ALB32C	UEBHMG1	UEMSC10	Active	Sites in 20 KM radius of Maha Kumbh	3076	61323	25.43230556	81.83613889
ALB33	25.44338889	81.8325	ALB33A	UEBALB1	UEMSC10	Active	Sites in 20 KM radius of Maha Kumbh	15	61331	25.44338889	81.8325
ALB33	25.44338889	81.8325	ALB33B	UEBALB1	UEMSC10	Active	Sites in 20 KM radius of Maha Kumbh	15	61332	25.44338889	81.8325
ALB33	25.44338889	81.8325	ALB33C	UEBALB1	UEMSC10	Active	Sites in 20 KM radius of Maha Kumbh	15	61333	25.44338889	81.8325
ALB34	25.45527778	81.87138889	ALB34A	UEBALB1	UEMSC10	Active	Sites in 20 KM radius of Maha Kumbh	15	61341	25.45527778	81.87138889
ALB34	25.45527778	81.87138889	ALB34B	UEBALB1	UEMSC10	Active	Sites in 20 KM radius of Maha Kumbh	15	61342	25.45527778	81.87138889
ALB34	25.45527778	81.87138889	ALB34C	UEBALB1	UEMSC10	Active	Sites in 20 KM radius of Maha Kumbh	15	61343	25.45527778	81.87138889
ALB35	25.45783333	81.83591667	ALB35A	UEBALB1	UEMSC10	Active	Sites in 20 KM radius of Maha Kumbh	15	61351	25.45783333	81.83591667
ALB35	25.45783333	81.83591667	ALB35B	UEBALB1	UEMSC10	Active	Sites in 20 KM radius of Maha Kumbh	15	61352	25.45783333	81.83591667
ALB35	25.45783333	81.83591667	ALB35C	UEBALB1	UEMSC10	Active	Sites in 20 KM radius of Maha Kumbh	15	61353	25.45783333	81.83591667
ALB36	25.46838889	81.82397222	ALB36A	UEBALB1	UEMSC10	Active	Sites in 20 KM radius of Maha Kumbh	15	61361	25.46838889	81.82397222
ALB36	25.46838889	81.82397222	ALB36B	UEBALB1	UEMSC10	Active	Sites in 20 KM radius of Maha Kumbh	15	61362	25.46838889	81.82397222
ALB36	25.46838889	81.82397222	ALB36C	UEBALB1	UEMSC10	Active	Sites in 20 KM radius of Maha Kumbh	15	61363	25.46838889	81.82397222
ALB37	25.42763889	81.82830556	ALB37A	UEBHMG1	UEMSC10	Active	Sites in 20 KM radius of Maha Kumbh	3076	61371	25.42763889	81.82830556
ALB37	25.42763889	81.82830556	ALB37B	UEBHMG1	UEMSC10	Active	Sites in 20 KM radius of Maha Kumbh	3076	61372	25.42763889	81.82830556
ALB37	25.42763889	81.82830556	ALB37C	UEBHMG1	UEMSC10	Active	Sites in 20 KM radius of Maha Kumbh	3076	61373	25.42763889	81.82830556
ALB38	25.4274	81.9084	ALB38A	UEBHMG1	UEMSC10	Active	Sites in 20 KM radius of Maha Kumbh	3076	7501	25.4274	81.9084
ALB38	25.4274	81.9084	ALB38B	UEBHMG1	UEMSC10	Active	Sites in 20 KM radius of Maha Kumbh	3076	7502	25.4274	81.9084
ALB38	25.4274	81.9084	ALB38C	UEBHMG1	UEMSC10	Active	Sites in 20 KM radius of Maha Kumbh	3076	7503	25.4274	81.9084
ALB41	25.4083	81.8499	ALB41A	UEBHMG1	UEMSC10	Active	Sites in 20 KM radius of Maha Kumbh	3076	61411	25.4083	81.8499
ALB41	25.4083	81.8499	ALB41B	UEBHMG1	UEMSC10	Active	Sites in 20 KM radius of Maha Kumbh	3076	61412	25.4083	81.8499
ALB41	25.4083	81.8499	ALB41C	UEBHMG1	UEMSC10	Active	Sites in 20 KM radius of Maha Kumbh	3076	61413	25.4083	81.8499
ALB42	25.45022222	81.88202778	ALB42A	UEBALB1	UEMSC10	Active	Sites in 20 KM radius of Maha Kumbh	15	61421	25.45022222	81.88202778
ALB42	25.45022222	81.88202778	ALB42B	UEBALB1	UEMSC10	Active	Sites in 20 KM radius of Maha Kumbh	15	61422	25.45022222	81.88202778
ALB42	25.45022222	81.88202778	ALB42C	UEBALB1	UEMSC10	Active	Sites in 20 KM radius of Maha Kumbh	15	61423	25.45022222	81.88202778
ALB43	25.44377778	81.86927778	ALB43A	UEBALB1	UEMSC10	Active	Sites in 20 KM radius of Maha Kumbh	15	61431	25.44377778	81.86927778
ALB43	25.44377778	81.86927778	ALB43B	UEBALB1	UEMSC10	Active	Sites in 20 KM radius of Maha Kumbh	15	61432	25.44377778	81.86927778
ALB43	25.44377778	81.86927778	ALB43C	UEBALB1	UEMSC10	Active	Sites in 20 KM radius of Maha Kumbh	15	61433	25.44377778	81.86927778
ALB44	25.4377	81.849181	ALB44A	UEBALB1	UEMSC10	Active	Sites in 20 KM radius of Maha Kumbh	15	61441	25.4377	81.849181
ALB44	25.4377	81.849181	ALB44B	UEBALB1	UEMSC10	Active	Sites in 20 KM radius of Maha Kumbh	15	61442	25.4377	81.849181
ALB44	25.4377	81.849181	ALB44C	UEBALB1	UEMSC10	Active	Sites in 20 KM radius of Maha Kumbh	15	61443	25.4377	81.849181
ALB45	25.45602778	81.85375	ALB45A	UEBALB1	UEMSC10	Active	Sites in 20 KM radius of Maha Kumbh	15	6451	25.45602778	81.85375
ALB45	25.45602778	81.85375	ALB45B	UEBALB1	UEMSC10	Active	Sites in 20 KM radius of Maha Kumbh	15	6452	25.45602778	81.85375
ALB45	25.45602778	81.85375	ALB45C	UEBALB1	UEMSC10	Active	Sites in 20 KM radius of Maha Kumbh	15	6453	25.45602778	81.85375
ALB46	25.42342	81.828	ALB46A	UEBHMG1	UEMSC10	Active	Sites in 20 KM radius of Maha Kumbh	3076	61461	25.42342	81.828
ALB46	25.42342	81.828	ALB46B	UEBHMG1	UEMSC10	Active	Sites in 20 KM radius of Maha Kumbh	3076	61462	25.42342	81.828
ALB46	25.42342	81.828	ALB46C	UEBHMG1	UEMSC10	Active	Sites in 20 KM radius of Maha Kumbh	3076	61463	25.42342	81.828
ALB47	25.43191667	81.82297222	ALB47A	UEBHMG1	UEMSC10	Active	Sites in 20 KM radius of Maha Kumbh	3076	61451	25.43191667	81.82297222
ALB47	25.43191667	81.82297222	ALB47B	UEBHMG1	UEMSC10	Active	Sites in 20 KM radius of Maha Kumbh	3076	61452	25.43191667	81.82297222
ALB47	25.43191667	81.82297222	ALB47C	UEBHMG1	UEMSC10	Active	Sites in 20 KM radius of Maha Kumbh	3076	61453	25.43191667	81.82297222
ALB48	25.44805556	81.83608333	ALB48A	UEBALB1	UEMSC10	Active	Sites in 20 KM radius of Maha Kumbh	15	61481	25.44805556	81.83608333
ALB48	25.44805556	81.83608333	ALB48B	UEBALB1	UEMSC10	Active	Sites in 20 KM radius of Maha Kumbh	15	61482	25.44805556	81.83608333
ALB48	25.44805556	81.83608333	ALB48C	UEBALB1	UEMSC10	Active	Sites in 20 KM radius of Maha Kumbh	15	61483	25.44805556	81.83608333
ALB50	25.43494444	81.84183333	ALB50A	UEBALB1	UEMSC10	Active	Sites in 20 KM radius of Maha Kumbh	15	6501	25.43494444	81.84183333
ALB50	25.43494444	81.84183333	ALB50B	UEBALB1	UEMSC10	Active	Sites in 20 KM radius of Maha Kumbh	15	6502	25.43494444	81.84183333
ALB50	25.43494444	81.84183333	ALB50C	UEBALB1	UEMSC10	Active	Sites in 20 KM radius of Maha Kumbh	15	6503	25.43494444	81.84183333
ALB51	25.47008333	81.86072222	ALB51A	UEBALB1	UEMSC10	Active	Sites in 20 KM radius of Maha Kumbh	3099	61511	25.47008333	81.86072222
ALB51	25.47008333	81.86072222	ALB51B	UEBALB1	UEMSC10	Active	Sites in 20 KM radius of Maha Kumbh	3099	61512	25.47008333	81.86072222
ALB51	25.47008333	81.86072222	ALB51C	UEBALB1	UEMSC10	Active	Sites in 20 KM radius of Maha Kumbh	3099	61513	25.47008333	81.86072222
ALB52	25.47077778	81.84644444	ALB52A	UEBALB1	UEMSC10	Active	Sites in 20 KM radius of Maha Kumbh	3099	60521	25.47077778	81.84644444
ALB52	25.47077778	81.84644444	ALB52B	UEBALB1	UEMSC10	Active	Sites in 20 KM radius of Maha Kumbh	3099	60522	25.47077778	81.84644444
ALB52	25.47077778	81.84644444	ALB52C	UEBALB1	UEMSC10	Active	Sites in 20 KM radius of Maha Kumbh	3099	60523	25.47077778	81.84644444
ALB53	25.46619444	81.83177778	ALB53A	UEBALB1	UEMSC10	Active	Sites in 20 KM radius of Maha Kumbh	15	10051	25.46619444	81.83177778
ALB53	25.46619444	81.83177778	ALB53B	UEBALB1	UEMSC10	Active	Sites in 20 KM radius of Maha Kumbh	15	10052	25.46619444	81.83177778
ALB53	25.46619444	81.83177778	ALB53C	UEBALB1	UEMSC10	Active	Sites in 20 KM radius of Maha Kumbh	15	10053	25.46619444	81.83177778
ALB54	25.42986111	81.84191667	ALB54A	UEBHMG1	UEMSC10	Active	Sites in 20 KM radius of Maha Kumbh	3076	60541	25.42986111	81.84191667
ALB54	25.42986111	81.84191667	ALB54B	UEBHMG1	UEMSC10	Active	Sites in 20 KM radius of Maha Kumbh	3076	60542	25.42986111	81.84191667
ALB54	25.42986111	81.84191667	ALB54C	UEBHMG1	UEMSC10	Active	Sites in 20 KM radius of Maha Kumbh	3076	60543	25.42986111	81.84191667
ALB55	25.39311111	81.87613889	ALB55A	UEBHMG1	UEMSC10	Active	Sites in 20 KM radius of Maha Kumbh	3076	6551	25.39311111	81.87613889
ALB55	25.39311111	81.87613889	ALB55B	UEBHMG1	UEMSC10	Active	Sites in 20 KM radius of Maha Kumbh	3076	6552	25.39311111	81.87613889
ALB55	25.39311111	81.87613889	ALB55C	UEBHMG1	UEMSC10	Active	Sites in 20 KM radius of Maha Kumbh	3076	6553	25.39311111	81.87613889
ALB56	25.43463889	81.81525	ALB56A	UEBALB1	UEMSC10	Active	Sites in 20 KM radius of Maha Kumbh	15	6561	25.43463889	81.81525
ALB56	25.43463889	81.81525	ALB56B	UEBALB1	UEMSC10	Active	Sites in 20 KM radius of Maha Kumbh	15	6562	25.43463889	81.81525
ALB56	25.43463889	81.81525	ALB56C	UEBALB1	UEMSC10	Active	Sites in 20 KM radius of Maha Kumbh	15	6563	25.43463889	81.81525
ALB57	25.44597222	81.77052778	ALB57A	UEBALB2	UEMSC10	Active	Sites in 20 KM radius of Maha Kumbh	2012	6571	25.44597222	81.77052778
ALB57	25.44597222	81.77052778	ALB57B	UEBALB2	UEMSC10	Active	Sites in 20 KM radius of Maha Kumbh	2012	6572	25.44597222	81.77052778
ALB57	25.44597222	81.77052778	ALB57C	UEBALB2	UEMSC10	Active	Sites in 20 KM radius of Maha Kumbh	2012	6573	25.44597222	81.77052778
ALB58	25.42741667	81.81444444	ALB58A	UEBHMG1	UEMSC10	Active	Sites in 20 KM radius of Maha Kumbh	3076	61581	25.42741667	81.81444444
ALB58	25.42741667	81.81444444	ALB58B	UEBHMG1	UEMSC10	Active	Sites in 20 KM radius of Maha Kumbh	3076	61582	25.42741667	81.81444444
ALB58	25.42741667	81.81444444	ALB58C	UEBHMG1	UEMSC10	Active	Sites in 20 KM radius of Maha Kumbh	3076	61583	25.42741667	81.81444444
ALB59	25.44338889	81.84727778	ALB59A	UEBALB1	UEMSC10	Active	Sites in 20 KM radius of Maha Kumbh	15	6591	25.44338889	81.84727778
ALB59	25.44338889	81.84727778	ALB59B	UEBALB1	UEMSC10	Active	Sites in 20 KM radius of Maha Kumbh	15	6592	25.44338889	81.84727778
ALB59	25.44338889	81.84727778	ALB59C	UEBALB1	UEMSC10	Active	Sites in 20 KM radius of Maha Kumbh	15	6593	25.44338889	81.84727778
ALB60	25.44747222	81.74433333	ALB60A	UEBALB2	UEMSC10	Active	Sites in 20 KM radius of Maha Kumbh	2012	6601	25.44747222	81.74433333
ALB60	25.44747222	81.74433333	ALB60B	UEBALB2	UEMSC10	Active	Sites in 20 KM radius of Maha Kumbh	2012	6602	25.44747222	81.74433333
ALB60	25.44747222	81.74433333	ALB60C	UEBALB2	UEMSC10	Active	Sites in 20 KM radius of Maha Kumbh	2012	6603	25.44747222	81.74433333
ALB61	25.44080556	81.864	ALB61A	UEBALB1	UEMSC10	Active	Sites in 20 KM radius of Maha Kumbh	15	6611	25.44080556	81.864
ALB61	25.44080556	81.864	ALB61B	UEBALB1	UEMSC10	Active	Sites in 20 KM radius of Maha Kumbh	15	6612	25.44080556	81.864
ALB61	25.44080556	81.864	ALB61C	UEBALB1	UEMSC10	Active	Sites in 20 KM radius of Maha Kumbh	15	6613	25.44080556	81.864
ALB62	25.45088889	81.869	ALB62A	UEBALB1	UEMSC10	Active	Sites in 20 KM radius of Maha Kumbh	15	61621	25.45088889	81.869
ALB62	25.45088889	81.869	ALB62B	UEBALB1	UEMSC10	Active	Sites in 20 KM radius of Maha Kumbh	15	61622	25.45088889	81.869
ALB62	25.45088889	81.869	ALB62C	UEBALB1	UEMSC10	Active	Sites in 20 KM radius of Maha Kumbh	15	61623	25.45088889	81.869
ALB63	25.44333333	81.82630556	ALB63A	UEBALB1	UEMSC10	Active	Sites in 20 KM radius of Maha Kumbh	15	61631	25.44333333	81.82630556
ALB63	25.44333333	81.82630556	ALB63B	UEBALB1	UEMSC10	Active	Sites in 20 KM radius of Maha Kumbh	15	61632	25.44333333	81.82630556
ALB63	25.44333333	81.82630556	ALB63C	UEBALB1	UEMSC10	Active	Sites in 20 KM radius of Maha Kumbh	15	61633	25.44333333	81.82630556
ALB64	25.39055556	81.86369444	ALB64A	UEBHMG1	UEMSC10	Active	Sites in 20 KM radius of Maha Kumbh	3076	61641	25.39055556	81.86369444
ALB64	25.39055556	81.86369444	ALB64B	UEBHMG1	UEMSC10	Active	Sites in 20 KM radius of Maha Kumbh	3076	61642	25.39055556	81.86369444
ALB64	25.39055556	81.86369444	ALB64C	UEBHMG1	UEMSC10	Active	Sites in 20 KM radius of Maha Kumbh	3076	61643	25.39055556	81.86369444
ALB65	25.41027778	81.86494444	ALB65A	UEBHMG1	UEMSC10	Active	Sites in 20 KM radius of Maha Kumbh	3076	6651	25.41027778	81.86494444
ALB65	25.41027778	81.86494444	ALB65B	UEBHMG1	UEMSC10	Active	Sites in 20 KM radius of Maha Kumbh	3076	6652	25.41027778	81.86494444
ALB65	25.41027778	81.86494444	ALB65C	UEBHMG1	UEMSC10	Active	Sites in 20 KM radius of Maha Kumbh	3076	6653	25.41027778	81.86494444
ALB67	25.46158333	81.84402778	ALB67A	UEBALB1	UEMSC10	Active	Sites in 20 KM radius of Maha Kumbh	15	61671	25.46158333	81.84402778
ALB67	25.46158333	81.84402778	ALB67B	UEBALB1	UEMSC10	Active	Sites in 20 KM radius of Maha Kumbh	15	61672	25.46158333	81.84402778
ALB67	25.46158333	81.84402778	ALB67C	UEBALB1	UEMSC10	Active	Sites in 20 KM radius of Maha Kumbh	15	61673	25.46158333	81.84402778
ALB68	25.49619444	81.85616667	ALB68A	UEBALB1	UEMSC10	Active	Sites in 20 KM radius of Maha Kumbh	3099	61681	25.49619444	81.85616667
ALB68	25.49619444	81.85616667	ALB68B	UEBALB1	UEMSC10	Active	Sites in 20 KM radius of Maha Kumbh	3099	61682	25.49619444	81.85616667
ALB68	25.49619444	81.85616667	ALB68C	UEBALB1	UEMSC10	Active	Sites in 20 KM radius of Maha Kumbh	3099	61683	25.49619444	81.85616667
ALB69	25.43752778	81.80447222	ALB69A	UEBALB2	UEMSC10	Active	Sites in 20 KM radius of Maha Kumbh	2012	61691	25.43752778	81.80447222
ALB69	25.43752778	81.80447222	ALB69B	UEBALB2	UEMSC10	Active	Sites in 20 KM radius of Maha Kumbh	2012	61692	25.43752778	81.80447222
ALB69	25.43752778	81.80447222	ALB69C	UEBALB2	UEMSC10	Active	Sites in 20 KM radius of Maha Kumbh	2012	61693	25.43752778	81.80447222
ALB71	25.47630556	81.87072222	ALB71A	UEBALB1	UEMSC10	Active	Sites in 20 KM radius of Maha Kumbh	3099	6711	25.47630556	81.87072222
ALB71	25.47630556	81.87072222	ALB71B	UEBALB1	UEMSC10	Active	Sites in 20 KM radius of Maha Kumbh	3099	6712	25.47630556	81.87072222
ALB71	25.47630556	81.87072222	ALB71C	UEBALB1	UEMSC10	Active	Sites in 20 KM radius of Maha Kumbh	3099	6713	25.47630556	81.87072222
ALB72	25.43183333	81.77530556	ALB72A	UEBALB2	UEMSC10	Active	Sites in 20 KM radius of Maha Kumbh	2012	6721	25.43183333	81.77530556
ALB72	25.43183333	81.77530556	ALB72B	UEBALB2	UEMSC10	Active	Sites in 20 KM radius of Maha Kumbh	2012	6722	25.43183333	81.77530556
ALB72	25.43183333	81.77530556	ALB72C	UEBALB2	UEMSC10	Active	Sites in 20 KM radius of Maha Kumbh	2012	6723	25.43183333	81.77530556
ALB73	25.38830556	81.87116667	ALB73A	UEBHMG1	UEMSC10	Active	Sites in 20 KM radius of Maha Kumbh	3076	61731	25.38830556	81.87116667
ALB73	25.38830556	81.87116667	ALB73B	UEBHMG1	UEMSC10	Active	Sites in 20 KM radius of Maha Kumbh	3076	61732	25.38830556	81.87116667
ALB73	25.38830556	81.87116667	ALB73C	UEBHMG1	UEMSC10	Active	Sites in 20 KM radius of Maha Kumbh	3076	61733	25.38830556	81.87116667
ALB74	25.43861111	81.83627778	ALB74A	UEBALB1	UEMSC10	Active	Sites in 20 KM radius of Maha Kumbh	15	61741	25.43861111	81.83627778
ALB74	25.43861111	81.83627778	ALB74B	UEBALB1	UEMSC10	Active	Sites in 20 KM radius of Maha Kumbh	15	61742	25.43861111	81.83627778
ALB74	25.43861111	81.83627778	ALB74C	UEBALB1	UEMSC10	Active	Sites in 20 KM radius of Maha Kumbh	15	61743	25.43861111	81.83627778
ALB75	25.48947222	81.86502778	ALB75A	UEBALB1	UEMSC10	Active	Sites in 20 KM radius of Maha Kumbh	3099	6751	25.48947222	81.86502778
ALB75	25.48947222	81.86502778	ALB75B	UEBALB1	UEMSC10	Active	Sites in 20 KM radius of Maha Kumbh	3099	6752	25.48947222	81.86502778
ALB75	25.48947222	81.86502778	ALB75C	UEBALB1	UEMSC10	Active	Sites in 20 KM radius of Maha Kumbh	3099	6753	25.48947222	81.86502778
ALB76	25.41327778	81.84311111	ALB76A	UEBHMG1	UEMSC10	Active	Sites in 20 KM radius of Maha Kumbh	3076	6761	25.41327778	81.84311111
ALB76	25.41327778	81.84311111	ALB76B	UEBHMG1	UEMSC10	Active	Sites in 20 KM radius of Maha Kumbh	3076	6762	25.41327778	81.84311111
ALB76	25.41327778	81.84311111	ALB76C	UEBHMG1	UEMSC10	Active	Sites in 20 KM radius of Maha Kumbh	3076	6763	25.41327778	81.84311111
ALB77	25.40611111	81.84738889	ALB77A	UEBHMG1	UEMSC10	Active	Sites in 20 KM radius of Maha Kumbh	3076	7031	25.40611111	81.84738889
ALB77	25.40611111	81.84738889	ALB77B	UEBHMG1	UEMSC10	Active	Sites in 20 KM radius of Maha Kumbh	3076	7032	25.40611111	81.84738889
ALB77	25.40611111	81.84738889	ALB77C	UEBHMG1	UEMSC10	Active	Sites in 20 KM radius of Maha Kumbh	3076	7033	25.40611111	81.84738889
ALB79	25.45602778	81.78513889	ALB79A	UEBALB2	UEMSC10	Active	Sites in 20 KM radius of Maha Kumbh	2012	6791	25.45602778	81.78513889
ALB79	25.45602778	81.78513889	ALB79B	UEBALB2	UEMSC10	Active	Sites in 20 KM radius of Maha Kumbh	2012	6792	25.45602778	81.78513889
ALB79	25.45602778	81.78513889	ALB79C	UEBALB2	UEMSC10	Active	Sites in 20 KM radius of Maha Kumbh	2012	6793	25.45602778	81.78513889
ALB80	25.47797222	81.86055556	ALB80A	UEBALB1	UEMSC10	Active	Sites in 20 KM radius of Maha Kumbh	3099	6801	25.47797222	81.86055556
ALB80	25.47797222	81.86055556	ALB80B	UEBALB1	UEMSC10	Active	Sites in 20 KM radius of Maha Kumbh	3099	6802	25.47797222	81.86055556
ALB80	25.47797222	81.86055556	ALB80C	UEBALB1	UEMSC10	Active	Sites in 20 KM radius of Maha Kumbh	3099	6803	25.47797222	81.86055556
ALB81	25.46175	81.87044444	ALB81A	UEBALB1	UEMSC10	Active	Sites in 20 KM radius of Maha Kumbh	3099	6811	25.46175	81.87044444
ALB81	25.46175	81.87044444	ALB81B	UEBALB1	UEMSC10	Active	Sites in 20 KM radius of Maha Kumbh	3099	6812	25.46175	81.87044444
ALB81	25.46175	81.87044444	ALB81C	UEBALB1	UEMSC10	Active	Sites in 20 KM radius of Maha Kumbh	3099	6813	25.46175	81.87044444
ALB83	25.442111	81.799194	ALB83A	UEBALB2	UEMSC10	Active	Sites in 20 KM radius of Maha Kumbh	2012	6831	25.442111	81.799194
ALB83	25.442111	81.799194	ALB83B	UEBALB2	UEMSC10	Active	Sites in 20 KM radius of Maha Kumbh	2012	6832	25.442111	81.799194
ALB83	25.442111	81.799194	ALB83C	UEBALB2	UEMSC10	Active	Sites in 20 KM radius of Maha Kumbh	2012	6833	25.442111	81.799194
ALB84	25.46166667	81.85677778	ALB84A	UEBALB1	UEMSC10	Active	Sites in 20 KM radius of Maha Kumbh	3099	10601	25.46166667	81.85677778
ALB84	25.46166667	81.85677778	ALB84B	UEBALB1	UEMSC10	Active	Sites in 20 KM radius of Maha Kumbh	3099	10602	25.46166667	81.85677778
ALB84	25.46166667	81.85677778	ALB84C	UEBALB1	UEMSC10	Active	Sites in 20 KM radius of Maha Kumbh	3099	10603	25.46166667	81.85677778
ALB85	25.47113889	81.85416667	ALB85A	UEBALB1	UEMSC10	Active	Sites in 20 KM radius of Maha Kumbh	3099	61851	25.47113889	81.85416667
ALB85	25.47113889	81.85416667	ALB85B	UEBALB1	UEMSC10	Active	Sites in 20 KM radius of Maha Kumbh	3099	61852	25.47113889	81.85416667
ALB85	25.47113889	81.85416667	ALB85C	UEBALB1	UEMSC10	Active	Sites in 20 KM radius of Maha Kumbh	3099	61853	25.47113889	81.85416667
ALB86	25.45175	81.87697222	ALB86A	UEBALB1	UEMSC10	Active	Sites in 20 KM radius of Maha Kumbh	15	10801	25.45175	81.87697222
ALB86	25.45175	81.87697222	ALB86B	UEBALB1	UEMSC10	Active	Sites in 20 KM radius of Maha Kumbh	15	10802	25.45175	81.87697222
ALB86	25.45175	81.87697222	ALB86C	UEBALB1	UEMSC10	Active	Sites in 20 KM radius of Maha Kumbh	15	10803	25.45175	81.87697222
ALB88	25.43030556	81.85677778	ALB88A	UEBHMG1	UEMSC10	Active	Sites in 20 KM radius of Maha Kumbh	3076	6881	25.43030556	81.85677778
ALB88	25.43030556	81.85677778	ALB88B	UEBHMG1	UEMSC10	Active	Sites in 20 KM radius of Maha Kumbh	3076	6882	25.43030556	81.85677778
ALB88	25.43030556	81.85677778	ALB88C	UEBHMG1	UEMSC10	Active	Sites in 20 KM radius of Maha Kumbh	3076	6883	25.43030556	81.85677778
ALB89	25.42694444	81.84041667	ALB89A	UEBHMG1	UEMSC10	Active	Sites in 20 KM radius of Maha Kumbh	3076	6891	25.42694444	81.84041667
ALB89	25.42694444	81.84041667	ALB89B	UEBHMG1	UEMSC10	Active	Sites in 20 KM radius of Maha Kumbh	3076	6892	25.42694444	81.84041667
ALB89	25.42694444	81.84041667	ALB89C	UEBHMG1	UEMSC10	Active	Sites in 20 KM radius of Maha Kumbh	3076	6893	25.42694444	81.84041667
ALB91	25.43547222	81.82308333	ALB91A	UEBALB1	UEMSC10	Active	Sites in 20 KM radius of Maha Kumbh	15	6911	25.43547222	81.82308333
ALB91	25.43547222	81.82308333	ALB91B	UEBALB1	UEMSC10	Active	Sites in 20 KM radius of Maha Kumbh	15	6912	25.43547222	81.82308333
ALB91	25.43547222	81.82308333	ALB91C	UEBALB1	UEMSC10	Active	Sites in 20 KM radius of Maha Kumbh	15	6913	25.43547222	81.82308333
ALB92	25.43238889	81.83141667	ALB92A	UEBHMG1	UEMSC10	Active	Sites in 20 KM radius of Maha Kumbh	3076	6921	25.43238889	81.83141667
ALB92	25.43238889	81.83141667	ALB92B	UEBHMG1	UEMSC10	Active	Sites in 20 KM radius of Maha Kumbh	3076	6922	25.43238889	81.83141667
ALB92	25.43238889	81.83141667	ALB92C	UEBHMG1	UEMSC10	Active	Sites in 20 KM radius of Maha Kumbh	3076	6923	25.43238889	81.83141667
ALB93	25.45422222	81.77013889	ALB93A	UEBALB2	UEMSC10	Active	Sites in 20 KM radius of Maha Kumbh	2012	10831	25.45422222	81.77013889
ALB93	25.45422222	81.77013889	ALB93B	UEBALB2	UEMSC10	Active	Sites in 20 KM radius of Maha Kumbh	2012	10832	25.45422222	81.77013889
ALB93	25.45422222	81.77013889	ALB93C	UEBALB2	UEMSC10	Active	Sites in 20 KM radius of Maha Kumbh	2012	10833	25.45422222	81.77013889
ALB97	25.38416667	81.87158333	ALB97A	UEBHMG1	UEMSC10	Active	Sites in 20 KM radius of Maha Kumbh	3076	10841	25.38416667	81.87158333
ALB97	25.38416667	81.87158333	ALB97B	UEBHMG1	UEMSC10	Active	Sites in 20 KM radius of Maha Kumbh	3076	10842	25.38416667	81.87158333
ALB97	25.38416667	81.87158333	ALB97C	UEBHMG1	UEMSC10	Active	Sites in 20 KM radius of Maha Kumbh	3076	10843	25.38416667	81.87158333
ALB98	25.393417	81.870833	ALB98A	UEBHMG1	UEMSC10	Active	Sites in 20 KM radius of Maha Kumbh	3076	7041	25.393417	81.870833
ALB98	25.393417	81.870833	ALB98B	UEBHMG1	UEMSC10	Active	Sites in 20 KM radius of Maha Kumbh	3076	7042	25.393417	81.870833
ALB98	25.393417	81.870833	ALB98C	UEBHMG1	UEMSC10	Active	Sites in 20 KM radius of Maha Kumbh	3076	7043	25.393417	81.870833
ALB110	25.48316667	81.8745	ALB110A	UEBALB1	UEMSC10	Active	Sites in 20 KM radius of Maha Kumbh	3099	1101	25.48316667	81.8745
ALB110	25.48316667	81.8745	ALB110B	UEBALB1	UEMSC10	Active	Sites in 20 KM radius of Maha Kumbh	3099	1102	25.48316667	81.8745
ALB110	25.48316667	81.8745	ALB110C	UEBALB1	UEMSC10	Active	Sites in 20 KM radius of Maha Kumbh	3099	1103	25.48316667	81.8745
ALB116	25.38816667	81.87991667	ALB116A	UEBHMG1	UEMSC10	Active	Sites in 20 KM radius of Maha Kumbh	3076	1161	25.38816667	81.87991667
ALB116	25.38816667	81.87991667	ALB116B	UEBHMG1	UEMSC10	Active	Sites in 20 KM radius of Maha Kumbh	3076	1162	25.38816667	81.87991667
ALB116	25.38816667	81.87991667	ALB116C	UEBHMG1	UEMSC10	Active	Sites in 20 KM radius of Maha Kumbh	3076	1163	25.38816667	81.87991667
ALB107	25.432528	81.791083	ALB107A	UEBALB2	UEMSC10	Active	Sites in 20 KM radius of Maha Kumbh	2012	1071	25.432528	81.791083
ALB107	25.432528	81.791083	ALB107B	UEBALB2	UEMSC10	Active	Sites in 20 KM radius of Maha Kumbh	2012	1072	25.432528	81.791083
ALB107	25.432528	81.791083	ALB107C	UEBALB2	UEMSC10	Active	Sites in 20 KM radius of Maha Kumbh	2012	1073	25.432528	81.791083
ALB120	25.42894444	81.91191667	ALB120A	UEBHMG1	UEMSC10	Active	Sites in 20 KM radius of Maha Kumbh	3076	7521	25.42894444	81.91191667
ALB120	25.42894444	81.91191667	ALB120B	UEBHMG1	UEMSC10	Active	Sites in 20 KM radius of Maha Kumbh	3076	7522	25.42894444	81.91191667
ALB120	25.42894444	81.91191667	ALB120C	UEBHMG1	UEMSC10	Active	Sites in 20 KM radius of Maha Kumbh	3076	7523	25.42894444	81.91191667
ALB121	25.41922222	81.91716667	ALB121A	UEBHMG1	UEMSC10	Active	Sites in 20 KM radius of Maha Kumbh	3076	1211	25.41922222	81.91716667
ALB121	25.41922222	81.91716667	ALB121B	UEBHMG1	UEMSC10	Active	Sites in 20 KM radius of Maha Kumbh	3076	1212	25.41922222	81.91716667
ALB121	25.41922222	81.91716667	ALB121C	UEBHMG1	UEMSC10	Active	Sites in 20 KM radius of Maha Kumbh	3076	1213	25.41922222	81.91716667
ALB105	25.39408333	81.85313889	ALB105A	UEBHMG1	UEMSC10	Active	Sites in 20 KM radius of Maha Kumbh	3076	5001	25.39408333	81.85313889
ALB105	25.39408333	81.85313889	ALB105B	UEBHMG1	UEMSC10	Active	Sites in 20 KM radius of Maha Kumbh	3076	5002	25.39408333	81.85313889
ALB105	25.39408333	81.85313889	ALB105C	UEBHMG1	UEMSC10	Active	Sites in 20 KM radius of Maha Kumbh	3076	5003	25.39408333	81.85313889
ALB128	25.46569444	81.84891667	ALB128A	UEBALB1	UEMSC10	Active	Sites in 20 KM radius of Maha Kumbh	3099	1281	25.46569444	81.84891667
ALB128	25.46569444	81.84891667	ALB128B	UEBALB1	UEMSC10	Active	Sites in 20 KM radius of Maha Kumbh	3099	1282	25.46569444	81.84891667
ALB128	25.46569444	81.84891667	ALB128C	UEBALB1	UEMSC10	Active	Sites in 20 KM radius of Maha Kumbh	3099	1283	25.46569444	81.84891667
ALB127	25.44872222	81.82825	ALB127A	UEBALB1	UEMSC10	Active	Sites in 20 KM radius of Maha Kumbh	15	1271	25.44872222	81.82825
ALB127	25.44872222	81.82825	ALB127B	UEBALB1	UEMSC10	Active	Sites in 20 KM radius of Maha Kumbh	15	1272	25.44872222	81.82825
ALB127	25.44872222	81.82825	ALB127C	UEBALB1	UEMSC10	Active	Sites in 20 KM radius of Maha Kumbh	15	1273	25.44872222	81.82825
ALB132	25.441222	81.835139	ALB132A	UEBALB1	UEMSC10	Active	Sites in 20 KM radius of Maha Kumbh	15	14941	25.441222	81.835139
ALB132	25.441222	81.835139	ALB132B	UEBALB1	UEMSC10	Active	Sites in 20 KM radius of Maha Kumbh	15	14942	25.441222	81.835139
ALB132	25.441222	81.835139	ALB132C	UEBALB1	UEMSC10	Active	Sites in 20 KM radius of Maha Kumbh	15	14943	25.441222	81.835139
ALB133	25.46427778	81.78986111	ALB133A	UEBALB1	UEMSC10	Active	Sites in 20 KM radius of Maha Kumbh	15	17071	25.46427778	81.78986111
ALB133	25.46427778	81.78986111	ALB133B	UEBALB1	UEMSC10	Active	Sites in 20 KM radius of Maha Kumbh	15	17072	25.46427778	81.78986111
ALB133	25.46427778	81.78986111	ALB133C	UEBALB1	UEMSC10	Active	Sites in 20 KM radius of Maha Kumbh	15	17073	25.46427778	81.78986111
ALB137	25.44511111	81.88180556	ALB137A	UEBALB1	UEMSC10	Active	Sites in 20 KM radius of Maha Kumbh	15	18051	25.44511111	81.88180556
ALB137	25.44511111	81.88180556	ALB137B	UEBALB1	UEMSC10	Active	Sites in 20 KM radius of Maha Kumbh	15	18052	25.44511111	81.88180556
ALB137	25.44511111	81.88180556	ALB137C	UEBALB1	UEMSC10	Active	Sites in 20 KM radius of Maha Kumbh	15	18053	25.44511111	81.88180556
ALB142	25.42730556	81.93508333	ALB142A	UEBHMG1	UEMSC10	Active	Sites in 20 KM radius of Maha Kumbh	3076	18451	25.42730556	81.93508333
ALB142	25.42730556	81.93508333	ALB142B	UEBHMG1	UEMSC10	Active	Sites in 20 KM radius of Maha Kumbh	3076	18452	25.42730556	81.93508333
ALB142	25.42730556	81.93508333	ALB142C	UEBHMG1	UEMSC10	Active	Sites in 20 KM radius of Maha Kumbh	3076	18453	25.42730556	81.93508333
ALB143	25.40567	81.87074	ALB143A	UEBHMG1	UEMSC10	Active	Sites in 20 KM radius of Maha Kumbh	3076	61961	25.40567	81.87074
ALB143	25.40567	81.87074	ALB143B	UEBHMG1	UEMSC10	Active	Sites in 20 KM radius of Maha Kumbh	3076	61962	25.40567	81.87074
ALB143	25.40567	81.87074	ALB143C	UEBHMG1	UEMSC10	Active	Sites in 20 KM radius of Maha Kumbh	3076	61963	25.40567	81.87074
ALB145	25.441027	81.82875	ALB145A	UEBALB1	UEMSC10	Active	Sites in 20 KM radius of Maha Kumbh	15	62791	25.441027	81.82875
ALB145	25.441027	81.82875	ALB145B	UEBALB1	UEMSC10	Active	Sites in 20 KM radius of Maha Kumbh	15	62792	25.441027	81.82875
ALB145	25.441027	81.82875	ALB145C	UEBALB1	UEMSC10	Active	Sites in 20 KM radius of Maha Kumbh	15	62793	25.441027	81.82875
ALB146	25.42743	81.80834	ALB146A	UEBALB2	UEMSC10	Active	Sites in 20 KM radius of Maha Kumbh	3076	25581	25.42743	81.80834
ALB146	25.42743	81.80834	ALB146B	UEBALB2	UEMSC10	Active	Sites in 20 KM radius of Maha Kumbh	3076	25582	25.42743	81.80834
ALB146	25.42743	81.80834	ALB146C	UEBALB2	UEMSC10	Active	Sites in 20 KM radius of Maha Kumbh	3076	25583	25.42743	81.80834
ALBI01	25.45444	81.834667	ALBI01A	UEBALB1	UEMSC10	Active	Sites in 20 KM radius of Maha Kumbh	15	34561	25.45444	81.834667
ALB124	25.449598	81.862288	ALB124A	UEBALB1	UEMSC10	Active	Sites in 20 KM radius of Maha Kumbh	15	12551	25.449598	81.862288
ALB124	25.449598	81.862288	ALB124B	UEBALB1	UEMSC10	Active	Sites in 20 KM radius of Maha Kumbh	15	12552	25.449598	81.862288
ALB124	25.449598	81.862288	ALB124C	UEBALB1	UEMSC10	Active	Sites in 20 KM radius of Maha Kumbh	15	12553	25.449598	81.862288
ALB144	25.45108	81.855751	ALB144A	UEBALB1	UEMSC10	Active	Sites in 20 KM radius of Maha Kumbh	15	50001	25.45108	81.855751
ALB144	25.45108	81.855751	ALB144B	UEBALB1	UEMSC10	Active	Sites in 20 KM radius of Maha Kumbh	15	50002	25.45108	81.855751
ALB144	25.45108	81.855751	ALB144C	UEBALB1	UEMSC10	Active	Sites in 20 KM radius of Maha Kumbh	15	50003	25.45108	81.855751
ALB149	25.417304	81.880625	ALB149A	UEBHMG1	UEMSC10	Active	Sites in 20 KM radius of Maha Kumbh	3076	23141	25.417304	81.880625
ALB149	25.417304	81.880625	ALB149B	UEBHMG1	UEMSC10	Active	Sites in 20 KM radius of Maha Kumbh	3076	23142	25.417304	81.880625
ALB149	25.417304	81.880625	ALB149C	UEBHMG1	UEMSC10	Active	Sites in 20 KM radius of Maha Kumbh	3076	23143	25.417304	81.880625
ALB130	25.450976	81.836833	ALB130A	UEBALB1	UEMSC10	Active	Sites in 20 KM radius of Maha Kumbh	15	27001	25.450976	81.836833
ALB130	25.450976	81.836833	ALB130B	UEBALB1	UEMSC10	Active	Sites in 20 KM radius of Maha Kumbh	15	27002	25.450976	81.836833
ALB130	25.450976	81.836833	ALB130C	UEBALB1	UEMSC10	Active	Sites in 20 KM radius of Maha Kumbh	15	27003	25.450976	81.836833
ALB63	25.44333333	81.82630556	ALB63D	UEBALB1	UEMSC10	Active	Sites in 20 KM radius of Maha Kumbh	15	61634	25.44333333	81.82630556
ALB151	25.462444	81.820098	ALB151A	UEBALB1	UEMSC10	Active	Sites in 20 KM radius of Maha Kumbh	15	27341	25.462444	81.820098
ALB151	25.462444	81.820098	ALB151B	UEBALB1	UEMSC10	Active	Sites in 20 KM radius of Maha Kumbh	15	27342	25.462444	81.820098
ALB151	25.462444	81.820098	ALB151C	UEBALB1	UEMSC10	Active	Sites in 20 KM radius of Maha Kumbh	15	27343	25.462444	81.820098
ALB24	25.49775	81.862	ALB24D	UEBALB1	UEMSC10	Active	Sites in 20 KM radius of Maha Kumbh	15	6244	25.49775	81.862
ALB140	25.4455	81.7936	ALB140A	UEBALB2	UEMSC10	Active	Sites in 20 KM radius of Maha Kumbh	2012	14401	25.4455	81.7936
ALB140	25.4455	81.7936	ALB140B	UEBALB2	UEMSC10	Active	Sites in 20 KM radius of Maha Kumbh	2012	14402	25.4455	81.7936
ALB140	25.4455	81.7936	ALB140C	UEBALB2	UEMSC10	Active	Sites in 20 KM radius of Maha Kumbh	2012	14403	25.4455	81.7936
ALB78	25.496583	81.8715	ALB78A	UEBALB1	UEMSC10	Active	Sites in 20 KM radius of Maha Kumbh	3099	37151	25.496583	81.8715
ALB78	25.496583	81.8715	ALB78B	UEBALB1	UEMSC10	Active	Sites in 20 KM radius of Maha Kumbh	3099	37152	25.496583	81.8715
ALB78	25.496583	81.8715	ALB78C	UEBALB1	UEMSC10	Active	Sites in 20 KM radius of Maha Kumbh	3099	37153	25.496583	81.8715
ALB131	25.501862	81.86359	ALB131A	UEBALB1	UEMSC10	Active	Sites in 20 KM radius of Maha Kumbh	3099	26001	25.501862	81.86359
ALB131	25.501862	81.86359	ALB131B	UEBALB1	UEMSC10	Active	Sites in 20 KM radius of Maha Kumbh	3099	26002	25.501862	81.86359
ALB131	25.501862	81.86359	ALB131C	UEBALB1	UEMSC10	Active	Sites in 20 KM radius of Maha Kumbh	3099	26003	25.501862	81.86359
ALB148	25.44526	81.78176	ALB148A	UEBALB2	UEMSC10	Active	Sites in 20 KM radius of Maha Kumbh	2012	34751	25.44526	81.78176
ALB148	25.44526	81.78176	ALB148B	UEBALB2	UEMSC10	Active	Sites in 20 KM radius of Maha Kumbh	2012	34752	25.44526	81.78176
ALB148	25.44526	81.78176	ALB148C	UEBALB2	UEMSC10	Active	Sites in 20 KM radius of Maha Kumbh	2012	34753	25.44526	81.78176
ALB19	25.441833	81.811361	ALB19D	UEBALB1	UEMSC10	Active	Sites in 20 KM radius of Maha Kumbh	15	6194	25.441833	81.811361
ALB162	25.42284	81.91053	ALB162A	UEBHMG1	UEMSC10	Active	Sites in 20 KM radius of Maha Kumbh	3076	29111	25.42284	81.91053
ALB162	25.42284	81.91053	ALB162B	UEBHMG1	UEMSC10	Active	Sites in 20 KM radius of Maha Kumbh	3076	29112	25.42284	81.91053
ALB162	25.42284	81.91053	ALB162C	UEBHMG1	UEMSC10	Active	Sites in 20 KM radius of Maha Kumbh	3076	29113	25.42284	81.91053
ALB164	25.4443611	81.87611	ALB164A	UEBALB1	UEMSC10	Active	Sites in 20 KM radius of Maha Kumbh	15	27111	25.4443611	81.87611
ALB164	25.4443611	81.87611	ALB164B	UEBALB1	UEMSC10	Active	Sites in 20 KM radius of Maha Kumbh	15	27112	25.4443611	81.87611
ALB164	25.4443611	81.87611	ALB164C	UEBALB1	UEMSC10	Active	Sites in 20 KM radius of Maha Kumbh	15	27113	25.4443611	81.87611
ALB163	25.479167	81.87644	ALB163A	UEBALB1	UEMSC10	Active	Sites in 20 KM radius of Maha Kumbh	3099	25111	25.479167	81.87644
ALB163	25.479167	81.87644	ALB163B	UEBALB1	UEMSC10	Active	Sites in 20 KM radius of Maha Kumbh	3099	25112	25.479167	81.87644
ALB163	25.479167	81.87644	ALB163C	UEBALB1	UEMSC10	Active	Sites in 20 KM radius of Maha Kumbh	3099	25113	25.479167	81.87644
ALB161	25.45644444	81.70997222	ALB161A	UEBALB2	UEMSC10	Active	Sites in 20 KM radius of Maha Kumbh	2012	14121	25.45644444	81.70997222
ALB161	25.45644444	81.70997222	ALB161B	UEBALB2	UEMSC10	Active	Sites in 20 KM radius of Maha Kumbh	2012	14122	25.45644444	81.70997222
ALB161	25.45644444	81.70997222	ALB161C	UEBALB2	UEMSC10	Active	Sites in 20 KM radius of Maha Kumbh	2012	14123	25.45644444	81.70997222
ALB165	25.47991667	81.84938889	ALB165A	UEBALB1	UEMSC10	Active	Sites in 20 KM radius of Maha Kumbh	3099	22111	25.47991667	81.84938889
ALB165	25.47991667	81.84938889	ALB165B	UEBALB1	UEMSC10	Active	Sites in 20 KM radius of Maha Kumbh	3099	22112	25.47991667	81.84938889
ALB165	25.47991667	81.84938889	ALB165C	UEBALB1	UEMSC10	Active	Sites in 20 KM radius of Maha Kumbh	3099	22113	25.47991667	81.84938889
ALB166	25.42117	81.81537	ALB166A	UEBALB1	UEMSC10	Active	Sites in 20 KM radius of Maha Kumbh	3076	44121	25.42117	81.81537
ALB166	25.42117	81.81537	ALB166B	UEBALB1	UEMSC10	Active	Sites in 20 KM radius of Maha Kumbh	3076	44122	25.42117	81.81537
ALB166	25.42117	81.81537	ALB166C	UEBALB1	UEMSC10	Active	Sites in 20 KM radius of Maha Kumbh	3076	44123	25.42117	81.81537
ALB138	25.46730556	81.86586111	ALB138A	UEBALB1	UEMSC10	Active	Sites in 20 KM radius of Maha Kumbh	3099	13221	25.46730556	81.86586111
ALB138	25.46730556	81.86586111	ALB138B	UEBALB1	UEMSC10	Active	Sites in 20 KM radius of Maha Kumbh	3099	13222	25.46730556	81.86586111
ALB138	25.46730556	81.86586111	ALB138C	UEBALB1	UEMSC10	Active	Sites in 20 KM radius of Maha Kumbh	3099	13223	25.46730556	81.86586111
ALB160	#N/A	#N/A	ALB160A	UEBALB2	UEMSC10	Active	Sites in 20 KM radius of Maha Kumbh	2012	23141	#N/A	#N/A
ALB160	#N/A	#N/A	ALB160B	UEBALB2	UEMSC10	Active	Sites in 20 KM radius of Maha Kumbh	2012	23142	#N/A	#N/A
ALB160	#N/A	#N/A	ALB160C	UEBALB2	UEMSC10	Active	Sites in 20 KM radius of Maha Kumbh	2012	23143	#N/A	#N/A
ALB171	25.46581	81.87327	ALB171A	UEBALB1	UEMSC10	Active	Sites in 20 KM radius of Maha Kumbh	3099	5571	25.46581	81.87327
ALB171	25.46581	81.87327	ALB171B	UEBALB1	UEMSC10	Active	Sites in 20 KM radius of Maha Kumbh	3099	5572	25.46581	81.87327
ALB171	25.46581	81.87327	ALB171C	UEBALB1	UEMSC10	Active	Sites in 20 KM radius of Maha Kumbh	3099	5573	25.46581	81.87327
ALB168	25.46147222	81.8335	ALB168A	UEBALB1	UEMSC10	Active	Sites in 20 KM radius of Maha Kumbh	15	23161	25.46147222	81.8335
ALB168	25.46147222	81.8335	ALB168B	UEBALB1	UEMSC10	Active	Sites in 20 KM radius of Maha Kumbh	15	23162	25.46147222	81.8335
ALB168	25.46147222	81.8335	ALB168C	UEBALB1	UEMSC10	Active	Sites in 20 KM radius of Maha Kumbh	15	23163	25.46147222	81.8335
ALB169	25.49352778	81.85216667	ALB169A	UEBALB1	UEMSC10	Active	Sites in 20 KM radius of Maha Kumbh	3099	8411	25.49352778	81.85216667
ALB169	25.49352778	81.85216667	ALB169B	UEBALB1	UEMSC10	Active	Sites in 20 KM radius of Maha Kumbh	3099	8412	25.49352778	81.85216667
ALB169	25.49352778	81.85216667	ALB169C	UEBALB1	UEMSC10	Active	Sites in 20 KM radius of Maha Kumbh	3099	8413	25.49352778	81.85216667
ALB170	25.48597222	81.86794444	ALB170A	UEBALB1	UEMSC10	Active	Sites in 20 KM radius of Maha Kumbh	3099	4111	25.48597222	81.86794444
ALB170	25.48597222	81.86794444	ALB170B	UEBALB1	UEMSC10	Active	Sites in 20 KM radius of Maha Kumbh	3099	4112	25.48597222	81.86794444
ALB170	25.48597222	81.86794444	ALB170C	UEBALB1	UEMSC10	Active	Sites in 20 KM radius of Maha Kumbh	3099	4113	25.48597222	81.86794444
ALB172	25.433167	81.806472	ALB172A	UEBALB1	UEMSC10	Active	Sites in 20 KM radius of Maha Kumbh	15	8421	25.433167	81.806472
ALB172	25.433167	81.806472	ALB172B	UEBALB1	UEMSC10	Active	Sites in 20 KM radius of Maha Kumbh	15	8422	25.433167	81.806472
ALB172	25.433167	81.806472	ALB172C	UEBALB1	UEMSC10	Active	Sites in 20 KM radius of Maha Kumbh	15	8423	25.433167	81.806472
ALB174	25.4152	81.855573	ALB174A	UEBHMG1	UEMSC10	Active	Sites in 20 KM radius of Maha Kumbh	3076	9211	25.4152	81.855573
ALB174	25.4152	81.855573	ALB174B	UEBHMG1	UEMSC10	Active	Sites in 20 KM radius of Maha Kumbh	3076	9212	25.4152	81.855573
ALB174	25.4152	81.855573	ALB174C	UEBHMG1	UEMSC10	Active	Sites in 20 KM radius of Maha Kumbh	3076	9213	25.4152	81.855573
ALB182	25.43055	81.8173	ALB182A	UEBHMG1	UEMSC10	Active	Sites in 20 KM radius of Maha Kumbh	3076	34151	25.43055	81.8173
ALB182	25.43055	81.8173	ALB182B	UEBHMG1	UEMSC10	Active	Sites in 20 KM radius of Maha Kumbh	3076	34152	25.43055	81.8173
ALB182	25.43055	81.8173	ALB182C	UEBHMG1	UEMSC10	Active	Sites in 20 KM radius of Maha Kumbh	3076	34153	25.43055	81.8173
ALB184	25.4713	81.83104	ALB184A	UEBALB1	UEMSC10	Active	Sites in 20 KM radius of Maha Kumbh	3099	7391	25.4713	81.83104
ALB184	25.4713	81.83104	ALB184B	UEBALB1	UEMSC10	Active	Sites in 20 KM radius of Maha Kumbh	3099	7392	25.4713	81.83104
ALB184	25.4713	81.83104	ALB184C	UEBALB1	UEMSC10	Active	Sites in 20 KM radius of Maha Kumbh	3099	7393	25.4713	81.83104
ALB178	25.4403	81.81764	ALB178A	UEBALB1	UEMSC10	Active	Sites in 20 KM radius of Maha Kumbh	15	44701	25.4403	81.81764
ALB178	25.4403	81.81764	ALB178B	UEBALB1	UEMSC10	Active	Sites in 20 KM radius of Maha Kumbh	15	44702	25.4403	81.81764
ALB178	25.4403	81.81764	ALB178C	UEBALB1	UEMSC10	Active	Sites in 20 KM radius of Maha Kumbh	15	44703	25.4403	81.81764
ACA01	25.55777778	81.80386111	ACA01A	UEBSOR1	UESGJ11	Active	Sites in 20 KM radius of Maha Kumbh	2023	14651	25.55777778	81.80386111
ACA01	25.55777778	81.80386111	ACA01B	UEBSOR1	UESGJ11	Active	Sites in 20 KM radius of Maha Kumbh	2023	14652	25.55777778	81.80386111
ACA01	25.55777778	81.80386111	ACA01C	UEBSOR1	UESGJ11	Active	Sites in 20 KM radius of Maha Kumbh	2023	14653	25.55777778	81.80386111
ACA02	25.57464	81.81767	ACA02A	UEBSOR1	UESGJ11	Active	Sites in 20 KM radius of Maha Kumbh	2023	23111	25.57464	81.81767
ACA02	25.57464	81.81767	ACA02B	UEBSOR1	UESGJ11	Active	Sites in 20 KM radius of Maha Kumbh	2023	23112	25.57464	81.81767
ACA02	25.57464	81.81767	ACA02C	UEBSOR1	UESGJ11	Active	Sites in 20 KM radius of Maha Kumbh	2023	23113	25.57464	81.81767
ACB01	25.56080556	81.83441667	ACB01A	UEBSOR1	UESGJ11	Active	Sites in 20 KM radius of Maha Kumbh	2023	2021	25.56080556	81.83441667
ACB01	25.56080556	81.83441667	ACB01B	UEBSOR1	UESGJ11	Active	Sites in 20 KM radius of Maha Kumbh	2023	2022	25.56080556	81.83441667
ACB01	25.56080556	81.83441667	ACB01C	UEBSOR1	UESGJ11	Active	Sites in 20 KM radius of Maha Kumbh	2023	2023	25.56080556	81.83441667
ACC01	25.53405556	81.89741667	ACC01A	UEBPHLP	UESGJ11	Active	Sites in 20 KM radius of Maha Kumbh	3001	61711	25.53405556	81.89741667
ACC01	25.53405556	81.89741667	ACC01B	UEBPHLP	UESGJ11	Active	Sites in 20 KM radius of Maha Kumbh	3001	61712	25.53405556	81.89741667
ACC01	25.53405556	81.89741667	ACC01C	UEBPHLP	UESGJ11	Active	Sites in 20 KM radius of Maha Kumbh	3001	61713	25.53405556	81.89741667
ACD01	25.53825	81.97588	ACD01A	UEBPHLP	UESGJ11	Active	Sites in 20 KM radius of Maha Kumbh	3001	61631	25.53825	81.97588
ACD01	25.53825	81.97588	ACD01B	UEBPHLP	UESGJ11	Active	Sites in 20 KM radius of Maha Kumbh	3001	61632	25.53825	81.97588
ACD01	25.53825	81.97588	ACD01C	UEBPHLP	UESGJ11	Active	Sites in 20 KM radius of Maha Kumbh	3001	61633	25.53825	81.97588
ACE01	25.31711111	81.91841667	ACE01A	UEBMIS1	UEMSC10	Active	Sites in 20 KM radius of Maha Kumbh	3081	5571	25.31711111	81.91841667
ACE01	25.31711111	81.91841667	ACE01B	UEBMIS1	UEMSC10	Active	Sites in 20 KM radius of Maha Kumbh	3081	5572	25.31711111	81.91841667
ACE01	25.31711111	81.91841667	ACE01C	UEBMIS1	UEMSC10	Active	Sites in 20 KM radius of Maha Kumbh	3081	5573	25.31711111	81.91841667
ACF01	25.35105556	81.88980556	ACF01A	UEBHMG1	UEMSC10	Active	Sites in 20 KM radius of Maha Kumbh	3076	17041	25.35105556	81.88980556
ACF01	25.35105556	81.88980556	ACF01B	UEBHMG1	UEMSC10	Active	Sites in 20 KM radius of Maha Kumbh	3076	17042	25.35105556	81.88980556
ACF01	25.35105556	81.88980556	ACF01C	UEBHMG1	UEMSC10	Active	Sites in 20 KM radius of Maha Kumbh	3076	17043	25.35105556	81.88980556
ACI01	25.38391667	81.83969444	ACI01A	UEBHMG1	UEMSC10	Active	Sites in 20 KM radius of Maha Kumbh	3076	2031	25.38391667	81.83969444
ACI01	25.38391667	81.83969444	ACI01B	UEBHMG1	UEMSC10	Active	Sites in 20 KM radius of Maha Kumbh	3076	2032	25.38391667	81.83969444
ACI01	25.38391667	81.83969444	ACI01C	UEBHMG1	UEMSC10	Active	Sites in 20 KM radius of Maha Kumbh	3076	2033	25.38391667	81.83969444
ACJ01	25.33827778	81.82925	ACJ01A	UEBHMG1	UEMSC10	Active	Sites in 20 KM radius of Maha Kumbh	3076	7781	25.33827778	81.82925
ACJ01	25.33827778	81.82925	ACJ01B	UEBHMG1	UEMSC10	Active	Sites in 20 KM radius of Maha Kumbh	3076	7782	25.33827778	81.82925
ACJ01	25.33827778	81.82925	ACJ01C	UEBHMG1	UEMSC10	Active	Sites in 20 KM radius of Maha Kumbh	3076	7783	25.33827778	81.82925
ALB06	25.52725	81.864111	ALB06A	UEBSOR1	UESGJ11	Active	Sites in 20 KM radius of Maha Kumbh	2023	661	25.52725	81.864111
ALB06	25.52725	81.864111	ALB06B	UEBSOR1	UESGJ11	Active	Sites in 20 KM radius of Maha Kumbh	2023	662	25.52725	81.864111
ALB06	25.52725	81.864111	ALB06C	UEBSOR1	UESGJ11	Active	Sites in 20 KM radius of Maha Kumbh	2023	663	25.52725	81.864111
ALB113	25.53258333	81.84144444	ALB113A	UEBSOR1	UESGJ11	Active	Sites in 20 KM radius of Maha Kumbh	2023	1131	25.53258333	81.84144444
ALB113	25.53258333	81.84144444	ALB113B	UEBSOR1	UESGJ11	Active	Sites in 20 KM radius of Maha Kumbh	2023	1132	25.53258333	81.84144444
ALB113	25.53258333	81.84144444	ALB113C	UEBSOR1	UESGJ11	Active	Sites in 20 KM radius of Maha Kumbh	2023	1133	25.53258333	81.84144444
ALB114	25.52544444	81.87325	ALB114A	UEBSOR1	UESGJ11	Active	Sites in 20 KM radius of Maha Kumbh	2023	1141	25.52544444	81.87325
ALB114	25.52544444	81.87325	ALB114B	UEBSOR1	UESGJ11	Active	Sites in 20 KM radius of Maha Kumbh	2023	1142	25.52544444	81.87325
ALB114	25.52544444	81.87325	ALB114C	UEBSOR1	UESGJ11	Active	Sites in 20 KM radius of Maha Kumbh	2023	1143	25.52544444	81.87325
ALB125	25.54722222	81.85438889	ALB125A	UEBSOR1	UESGJ11	Active	Sites in 20 KM radius of Maha Kumbh	2023	4011	25.54722222	81.85438889
ALB125	25.54722222	81.85438889	ALB125B	UEBSOR1	UESGJ11	Active	Sites in 20 KM radius of Maha Kumbh	2023	4012	25.54722222	81.85438889
ALB125	25.54722222	81.85438889	ALB125C	UEBSOR1	UESGJ11	Active	Sites in 20 KM radius of Maha Kumbh	2023	4013	25.54722222	81.85438889
ALB147	25.5291	81.8539	ALB147A	UEBSOR1	UESGJ11	Active	Sites in 20 KM radius of Maha Kumbh	2023	33001	25.5291	81.8539
ALB147	25.5291	81.8539	ALB147B	UEBSOR1	UESGJ11	Active	Sites in 20 KM radius of Maha Kumbh	2023	33002	25.5291	81.8539
ALB147	25.5291	81.8539	ALB147C	UEBSOR1	UESGJ11	Active	Sites in 20 KM radius of Maha Kumbh	2023	33003	25.5291	81.8539
ALB26	25.36072222	81.88158333	ALB26A	UEBHMG1	UEMSC10	Active	Sites in 20 KM radius of Maha Kumbh	3076	6261	25.36072222	81.88158333
ALB26	25.36072222	81.88158333	ALB26B	UEBHMG1	UEMSC10	Active	Sites in 20 KM radius of Maha Kumbh	3076	6262	25.36072222	81.88158333
ALB26	25.36072222	81.88158333	ALB26C	UEBHMG1	UEMSC10	Active	Sites in 20 KM radius of Maha Kumbh	3076	6263	25.36072222	81.88158333
ALMG01	25.29738889	81.92933333	ALMG01A	UEBMIS1	UEMSC10	Active	Sites in 20 KM radius of Maha Kumbh	3081	10821	25.29738889	81.92933333
ALMG01	25.29738889	81.92933333	ALMG01B	UEBMIS1	UEMSC10	Active	Sites in 20 KM radius of Maha Kumbh	3081	10822	25.29738889	81.92933333
ALMG01	25.29738889	81.92933333	ALMG01C	UEBMIS1	UEMSC10	Active	Sites in 20 KM radius of Maha Kumbh	3081	10823	25.29738889	81.92933333
PCDW01	25.28385	81.96293	PCDW01A	UEBMJR1	UESGJ09	Active	Sites in 20 KM radius of Maha Kumbh	2059	5751	25.28385	81.96293
BML01	25.55164	81.88916	BML01A	UEBPHLP	UESGJ11	Active	Sites in 20 KM radius of Maha Kumbh	3001	12041	25.55164	81.88916
BML01	25.55164	81.88916	BML01B	UEBPHLP	UESGJ11	Active	Sites in 20 KM radius of Maha Kumbh	3001	12042	25.55164	81.88916
BML01	25.55164	81.88916	BML01C	UEBPHLP	UESGJ11	Active	Sites in 20 KM radius of Maha Kumbh	3001	12043	25.55164	81.88916
BPZ01	25.39527778	82.01030556	BPZ01A	UEBHND1	UESGJ09	Active	Sites in 20 KM radius of Maha Kumbh	109	4321	25.39527778	82.01030556
BPZ01	25.39527778	82.01030556	BPZ01B	UEBHND1	UESGJ09	Active	Sites in 20 KM radius of Maha Kumbh	109	4322	25.39527778	82.01030556
BPZ01	25.39527778	82.01030556	BPZ01C	UEBHND1	UESGJ09	Active	Sites in 20 KM radius of Maha Kumbh	109	4323	25.39527778	82.01030556
BTI02	25.40547222	82.07083333	BTI02B	UEBHND1	UESGJ09	Active	Sites in 20 KM radius of Maha Kumbh	109	7352	25.40547222	82.07083333
BVP01	25.5835	81.83819444	BVP01A	UEBSOR1	UESGJ11	Active	Sites in 20 KM radius of Maha Kumbh	2023	2221	25.5835	81.83819444
BVP01	25.5835	81.83819444	BVP01B	UEBSOR1	UESGJ11	Active	Sites in 20 KM radius of Maha Kumbh	2023	2222	25.5835	81.83819444
BVP01	25.5835	81.83819444	BVP01C	UEBSOR1	UESGJ11	Active	Sites in 20 KM radius of Maha Kumbh	2023	2223	25.5835	81.83819444
BVP03	25.59222222	81.82122222	BVP03A	UEBSOR1	UESGJ11	Active	Sites in 20 KM radius of Maha Kumbh	2023	6891	25.59222222	81.82122222
BVP03	25.59222222	81.82122222	BVP03B	UEBSOR1	UESGJ11	Active	Sites in 20 KM radius of Maha Kumbh	2023	6892	25.59222222	81.82122222
BVP03	25.59222222	81.82122222	BVP03C	UEBSOR1	UESGJ11	Active	Sites in 20 KM radius of Maha Kumbh	2023	6893	25.59222222	81.82122222
BZX01	25.556536	81.941636	BZX01A	UEBPHLP	UESGJ11	Active	Sites in 20 KM radius of Maha Kumbh	3001	7311	25.556536	81.941636
BZX01	25.556536	81.941636	BZX01B	UEBPHLP	UESGJ11	Active	Sites in 20 KM radius of Maha Kumbh	3001	7312	25.556536	81.941636
BZX01	25.556536	81.941636	BZX01C	UEBPHLP	UESGJ11	Active	Sites in 20 KM radius of Maha Kumbh	3001	7313	25.556536	81.941636
MJX01	25.28472222	81.99280556	MJX01A	UEBMJR1	UESGJ09	Active	Sites in 20 KM radius of Maha Kumbh	2059	631	25.28472222	81.99280556
DUJ01	25.54427778	81.77463889	DUJ01A	UEBSOR1	UESGJ11	Active	Sites in 20 KM radius of Maha Kumbh	2023	7871	25.54427778	81.77463889
DUJ01	25.54427778	81.77463889	DUJ01B	UEBSOR1	UESGJ11	Active	Sites in 20 KM radius of Maha Kumbh	2023	7872	25.54427778	81.77463889
DUJ01	25.54427778	81.77463889	DUJ01C	UEBSOR1	UESGJ11	Active	Sites in 20 KM radius of Maha Kumbh	2023	7873	25.54427778	81.77463889
GDB01	25.34661111	81.77886111	GDB01A	UEBMIS1	UEMSC10	Active	Sites in 20 KM radius of Maha Kumbh	3081	10611	25.34661111	81.77886111
GDB01	25.34661111	81.77886111	GDB01B	UEBMIS1	UEMSC10	Active	Sites in 20 KM radius of Maha Kumbh	3081	10612	25.34661111	81.77886111
GDB01	25.34661111	81.77886111	GDB01C	UEBMIS1	UEMSC10	Active	Sites in 20 KM radius of Maha Kumbh	3081	10613	25.34661111	81.77886111
GOH01	25.55855556	81.85438889	GOH01A	UEBSOR1	UESGJ11	Active	Sites in 20 KM radius of Maha Kumbh	2023	2231	25.55855556	81.85438889
GOH01	25.55855556	81.85438889	GOH01B	UEBSOR1	UESGJ11	Active	Sites in 20 KM radius of Maha Kumbh	2023	2232	25.55855556	81.85438889
GOH01	25.55855556	81.85438889	GOH01C	UEBSOR1	UESGJ11	Active	Sites in 20 KM radius of Maha Kumbh	2023	2233	25.55855556	81.85438889
GPH01	25.3084	81.82002	GPH01A	UEBMIS1	UEMSC10	Active	Sites in 20 KM radius of Maha Kumbh	3081	10531	25.3084	81.82002
GPH01	25.3084	81.82002	GPH01B	UEBMIS1	UEMSC10	Active	Sites in 20 KM radius of Maha Kumbh	3081	10532	25.3084	81.82002
GPH01	25.3084	81.82002	GPH01C	UEBMIS1	UEMSC10	Active	Sites in 20 KM radius of Maha Kumbh	3081	10533	25.3084	81.82002
HBM01	25.42641667	81.9875	HBM01A	UEBHND1	UESGJ09	Active	Sites in 20 KM radius of Maha Kumbh	109	10671	25.42641667	81.9875
HBM01	25.42641667	81.9875	HBM01B	UEBHND1	UESGJ09	Active	Sites in 20 KM radius of Maha Kumbh	109	10672	25.42641667	81.9875
HBM01	25.42641667	81.9875	HBM01C	UEBHND1	UESGJ09	Active	Sites in 20 KM radius of Maha Kumbh	109	10673	25.42641667	81.9875
HBM02	25.4272	81.97099	HBM02A	UEBHND1	UESGJ09	Active	Sites in 20 KM radius of Maha Kumbh	109	62931	25.4272	81.97099
HBM02	25.4272	81.97099	HBM02B	UEBHND1	UESGJ09	Active	Sites in 20 KM radius of Maha Kumbh	109	62932	25.4272	81.97099
HBM02	25.4272	81.97099	HBM02C	UEBHND1	UESGJ09	Active	Sites in 20 KM radius of Maha Kumbh	109	62933	25.4272	81.97099
JHCD22	25.27959	81.80651	JHCD22B	UEBMIS1	UEMSC10	Active	Sites in 20 KM radius of Maha Kumbh	3081	10552	25.27959	81.80651
JHCD22	25.27959	81.80651	JHCD22C	UEBMIS1	UEMSC10	Active	Sites in 20 KM radius of Maha Kumbh	3081	10553	25.27959	81.80651
JHCD39	25.29911	81.80878	JHCD39A	UEBMIS1	UEMSC10	Active	Sites in 20 KM radius of Maha Kumbh	3081	27751	25.29911	81.80878
JHCD39	25.29911	81.80878	JHCD39B	UEBMIS1	UEMSC10	Active	Sites in 20 KM radius of Maha Kumbh	3081	27752	25.29911	81.80878
JHCD39	25.29911	81.80878	JHCD39C	UEBMIS1	UEMSC10	Active	Sites in 20 KM radius of Maha Kumbh	3081	27753	25.29911	81.80878
JUR03	25.567	81.76697222	JUR03A	UEBSOR1	UESGJ11	Active	Sites in 20 KM radius of Maha Kumbh	3002	7631	25.567	81.76697222
JUR03	25.567	81.76697222	JUR03B	UEBSOR1	UESGJ11	Active	Sites in 20 KM radius of Maha Kumbh	3002	7632	25.567	81.76697222
JUR03	25.567	81.76697222	JUR03C	UEBSOR1	UESGJ11	Active	Sites in 20 KM radius of Maha Kumbh	3002	7633	25.567	81.76697222
KET01	25.55402778	82.02908333	KET01B	UEBPHLP	UESGJ11	Active	Sites in 20 KM radius of Maha Kumbh	3001	11752	25.55402778	82.02908333
KET01	25.55402778	82.02908333	KET01C	UEBPHLP	UESGJ11	Active	Sites in 20 KM radius of Maha Kumbh	3001	11753	25.55402778	82.02908333
ZRB01	25.28503	81.77753	ZRB01A	UEBMIS1	UEMSC10	Active	Sites in 20 KM radius of Maha Kumbh	3081	24501	25.28503	81.77753
KIW01	25.39313889	82.05363889	KIW01B	UEBHND1	UESGJ09	Active	Sites in 20 KM radius of Maha Kumbh	109	10742	25.39313889	82.05363889
KIW01	25.39313889	82.05363889	KIW01A	UEBHND1	UESGJ09	Active	Sites in 20 KM radius of Maha Kumbh	109	10741	25.39313889	82.05363889
KIW01	25.39313889	82.05363889	KIW01C	UEBHND1	UESGJ09	Active	Sites in 20 KM radius of Maha Kumbh	109	10743	25.39313889	82.05363889
KNR01	25.41025	81.94997222	KNR01A	UEBHMG1	UEMSC10	Active	Sites in 20 KM radius of Maha Kumbh	3076	161	25.41025	81.94997222
KNR01	25.41025	81.94997222	KNR01B	UEBHMG1	UEMSC10	Active	Sites in 20 KM radius of Maha Kumbh	3076	162	25.41025	81.94997222
KNR01	25.41025	81.94997222	KNR01C	UEBHMG1	UEMSC10	Active	Sites in 20 KM radius of Maha Kumbh	3076	163	25.41025	81.94997222
KNR02	25.428194	81.958472	KNR02A	UEBHMG1	UEMSC10	Active	Sites in 20 KM radius of Maha Kumbh	3076	7211	25.428194	81.958472
KNR02	25.428194	81.958472	KNR02B	UEBHMG1	UEMSC10	Active	Sites in 20 KM radius of Maha Kumbh	3076	7212	25.428194	81.958472
KNR02	25.428194	81.958472	KNR02C	UEBHMG1	UEMSC10	Active	Sites in 20 KM radius of Maha Kumbh	3076	7213	25.428194	81.958472
MAM01	25.36433333	81.83855556	MAM01A	UEBHMG1	UEMSC10	Active	Sites in 20 KM radius of Maha Kumbh	3076	7231	25.36433333	81.83855556
MAM01	25.36433333	81.83855556	MAM01B	UEBHMG1	UEMSC10	Active	Sites in 20 KM radius of Maha Kumbh	3076	7232	25.36433333	81.83855556
MAM01	25.36433333	81.83855556	MAM01C	UEBHMG1	UEMSC10	Active	Sites in 20 KM radius of Maha Kumbh	3076	7233	25.36433333	81.83855556
MJX01	25.28472222	81.99280556	MJX01B	UEBMJR1	UESGJ09	Active	Sites in 20 KM radius of Maha Kumbh	2059	632	25.28472222	81.99280556
MJX01	25.28472222	81.99280556	MJX01C	UEBMJR1	UESGJ09	Active	Sites in 20 KM radius of Maha Kumbh	2059	633	25.28472222	81.99280556
MKH01	25.54111111	81.82866667	MKH01A	UEBSOR1	UESGJ11	Active	Sites in 20 KM radius of Maha Kumbh	2023	10021	25.54111111	81.82866667
MKH01	25.54111111	81.82866667	MKH01B	UEBSOR1	UESGJ11	Active	Sites in 20 KM radius of Maha Kumbh	2023	10022	25.54111111	81.82866667
MKH01	25.54111111	81.82866667	MKH01C	UEBSOR1	UESGJ11	Active	Sites in 20 KM radius of Maha Kumbh	2023	10023	25.54111111	81.82866667
BTI02	25.40547222	82.07083333	BTI02A	UEBHND1	UESGJ09	Active	Sites in 20 KM radius of Maha Kumbh	109	7351	25.40547222	82.07083333
BTI02	25.40547222	82.07083333	BTI02C	UEBHND1	UESGJ09	Active	Sites in 20 KM radius of Maha Kumbh	109	7353	25.40547222	82.07083333
NIQ01	25.33758333	81.87094444	NIQ01A	UEBHMG1	UEMSC10	Active	Sites in 20 KM radius of Maha Kumbh	3076	1801	25.33758333	81.87094444
NIQ01	25.33758333	81.87094444	NIQ01B	UEBHMG1	UEMSC10	Active	Sites in 20 KM radius of Maha Kumbh	3076	1802	25.33758333	81.87094444
NIQ01	25.33758333	81.87094444	NIQ01C	UEBHMG1	UEMSC10	Active	Sites in 20 KM radius of Maha Kumbh	3076	1803	25.33758333	81.87094444
KET01	25.55402778	82.02908333	KET01A	UEBPHLP	UESGJ11	Active	Sites in 20 KM radius of Maha Kumbh	3001	11751	25.55402778	82.02908333
PCDW01	25.28385	81.96293	PCDW01B	UEBMJR1	UESGJ09	Active	Sites in 20 KM radius of Maha Kumbh	2059	5752	25.28385	81.96293
PCDW01	25.28385	81.96293	PCDW01C	UEBMJR1	UESGJ09	Active	Sites in 20 KM radius of Maha Kumbh	2059	5753	25.28385	81.96293
RBAL07	25.557	81.75886111	RBAL07A	UEBSOR1	UESGJ11	Active	Sites in 20 KM radius of Maha Kumbh	3002	10991	25.557	81.75886111
RBAL07	25.557	81.75886111	RBAL07B	UEBSOR1	UESGJ11	Active	Sites in 20 KM radius of Maha Kumbh	3002	10992	25.557	81.75886111
RBAL07	25.557	81.75886111	RBAL07C	UEBSOR1	UESGJ11	Active	Sites in 20 KM radius of Maha Kumbh	3002	10993	25.557	81.75886111
REC01	25.33758333	81.91841667	REC01A	UEBMIS1	UEMSC10	Active	Sites in 20 KM radius of Maha Kumbh	3081	10711	25.33758333	81.91841667
REC01	25.33758333	81.91841667	REC01B	UEBMIS1	UEMSC10	Active	Sites in 20 KM radius of Maha Kumbh	3081	10712	25.33758333	81.91841667
REC01	25.33758333	81.91841667	REC01C	UEBMIS1	UEMSC10	Active	Sites in 20 KM radius of Maha Kumbh	3081	10713	25.33758333	81.91841667
RGX01	25.56077778	81.87213889	RGX01A	UEBSOR1	UESGJ11	Active	Sites in 20 KM radius of Maha Kumbh	2023	2261	25.56077778	81.87213889
RGX01	25.56077778	81.87213889	RGX01B	UEBSOR1	UESGJ11	Active	Sites in 20 KM radius of Maha Kumbh	2023	2262	25.56077778	81.87213889
RGX01	25.56077778	81.87213889	RGX01C	UEBSOR1	UESGJ11	Active	Sites in 20 KM radius of Maha Kumbh	2023	2263	25.56077778	81.87213889
SON01	25.599	81.858	SON01A	UEBSOR1	UESGJ11	Active	Sites in 20 KM radius of Maha Kumbh	2023	2271	25.599	81.858
SON01	25.599	81.858	SON01B	UEBSOR1	UESGJ11	Active	Sites in 20 KM radius of Maha Kumbh	2023	2272	25.599	81.858
SON01	25.599	81.858	SON01C	UEBSOR1	UESGJ11	Active	Sites in 20 KM radius of Maha Kumbh	2023	2273	25.599	81.858
SPG01	25.413694	81.764917	SPG01A	UEBALB2	UEMSC10	Active	Sites in 20 KM radius of Maha Kumbh	2012	12091	25.413694	81.764917
SPG01	25.413694	81.764917	SPG01B	UEBALB2	UEMSC10	Active	Sites in 20 KM radius of Maha Kumbh	2012	12092	25.413694	81.764917
SPG01	25.413694	81.764917	SPG01C	UEBALB2	UEMSC10	Active	Sites in 20 KM radius of Maha Kumbh	2012	12093	25.413694	81.764917
VNAL06	25.414443	82.028338	VNAL06A	UEBHND1	UESGJ09	Active	Sites in 20 KM radius of Maha Kumbh	109	10681	25.414443	82.028338
SWT01	25.58341667	81.87525	SWT01A	UEBSOR1	UESGJ11	Active	Sites in 20 KM radius of Maha Kumbh	2023	2291	25.58341667	81.87525
SWT01	25.58341667	81.87525	SWT01B	UEBSOR1	UESGJ11	Active	Sites in 20 KM radius of Maha Kumbh	2023	2292	25.58341667	81.87525
SWT01	25.58341667	81.87525	SWT01C	UEBSOR1	UESGJ11	Active	Sites in 20 KM radius of Maha Kumbh	2023	2293	25.58341667	81.87525
THR01	25.541	81.915	THR01A	UEBPHLP	UESGJ11	Active	Sites in 20 KM radius of Maha Kumbh	3001	61601	25.541	81.915
THR01	25.541	81.915	THR01B	UEBPHLP	UESGJ11	Active	Sites in 20 KM radius of Maha Kumbh	3001	61602	25.541	81.915
THR01	25.541	81.915	THR01C	UEBPHLP	UESGJ11	Active	Sites in 20 KM radius of Maha Kumbh	3001	61603	25.541	81.915
TRI01	25.54411111	81.78936111	TRI01A	UEBSOR1	UESGJ11	Active	Sites in 20 KM radius of Maha Kumbh	2023	11001	25.54411111	81.78936111
TRI01	25.54411111	81.78936111	TRI01B	UEBSOR1	UESGJ11	Active	Sites in 20 KM radius of Maha Kumbh	2023	11002	25.54411111	81.78936111
TRI01	25.54411111	81.78936111	TRI01C	UEBSOR1	UESGJ11	Active	Sites in 20 KM radius of Maha Kumbh	2023	11003	25.54411111	81.78936111
TRI03	25.53011111	81.79144444	TRI03A	UEBSOR1	UESGJ11	Active	Sites in 20 KM radius of Maha Kumbh	2023	7111	25.53011111	81.79144444
TRI03	25.53011111	81.79144444	TRI03B	UEBSOR1	UESGJ11	Active	Sites in 20 KM radius of Maha Kumbh	2023	7112	25.53011111	81.79144444
TRI03	25.53011111	81.79144444	TRI03C	UEBSOR1	UESGJ11	Active	Sites in 20 KM radius of Maha Kumbh	2023	7113	25.53011111	81.79144444
JHCD22	25.27959	81.80651	JHCD22A	UEBMIS1	UEMSC10	Active	Sites in 20 KM radius of Maha Kumbh	3081	10551	25.27959	81.80651
VNAL06	25.414443	82.028338	VNAL06B	UEBHND1	UESGJ09	Active	Sites in 20 KM radius of Maha Kumbh	109	10682	25.414443	82.028338
VNAL06	25.414443	82.028338	VNAL06C	UEBHND1	UESGJ09	Active	Sites in 20 KM radius of Maha Kumbh	109	10683	25.414443	82.028338
VNAL13	25.41752	82.02204	VNAL13A	UEBHND1	UESGJ09	Active	Sites in 20 KM radius of Maha Kumbh	109	6511	25.41752	82.02204
VNAL13	25.41752	82.02204	VNAL13B	UEBHND1	UESGJ09	Active	Sites in 20 KM radius of Maha Kumbh	109	6512	25.41752	82.02204
VNAL13	25.41752	82.02204	VNAL13C	UEBHND1	UESGJ09	Active	Sites in 20 KM radius of Maha Kumbh	109	6513	25.41752	82.02204
VSW01	25.36886111	81.80369444	VSW01A	UEBMIS1	UEMSC10	Active	Sites in 20 KM radius of Maha Kumbh	3081	7021	25.36886111	81.80369444
VSW01	25.36886111	81.80369444	VSW01B	UEBMIS1	UEMSC10	Active	Sites in 20 KM radius of Maha Kumbh	3081	7022	25.36886111	81.80369444
VSW01	25.36886111	81.80369444	VSW01C	UEBMIS1	UEMSC10	Active	Sites in 20 KM radius of Maha Kumbh	3081	7023	25.36886111	81.80369444
WDP01	25.46288889	81.69680556	WDP01A	UEBALB2	UEMSC10	Active	Sites in 20 KM radius of Maha Kumbh	2012	10601	25.46288889	81.69680556
WDP01	25.46288889	81.69680556	WDP01B	UEBALB2	UEMSC10	Active	Sites in 20 KM radius of Maha Kumbh	2012	10602	25.46288889	81.69680556
WDP01	25.46288889	81.69680556	WDP01C	UEBALB2	UEMSC10	Active	Sites in 20 KM radius of Maha Kumbh	2012	10603	25.46288889	81.69680556
ZRB01	25.28503	81.77753	ZRB01B	UEBMIS1	UEMSC10	Active	Sites in 20 KM radius of Maha Kumbh	3081	24502	25.28503	81.77753
ZRB01	25.28503	81.77753	ZRB01C	UEBMIS1	UEMSC10	Active	Sites in 20 KM radius of Maha Kumbh	3081	24503	25.28503	81.77753
ALB176	25.43623	81.91084	ALB176A	UEBHMG1	UEMSC10	Active	Sites in 20 KM radius of Maha Kumbh	3076	48571	25.43623	81.91084
ALB176	25.43623	81.91084	ALB176B	UEBHMG1	UEMSC10	Active	Sites in 20 KM radius of Maha Kumbh	3076	48572	25.43623	81.91084
ALB176	25.43623	81.91084	ALB176C	UEBHMG1	UEMSC10	Active	Sites in 20 KM radius of Maha Kumbh	3076	48573	25.43623	81.91084
ASR01	25.38225	81.73297222	ASR01A	UEBALB2	UEMSC10	Active	Sites in 20 KM radius of Maha Kumbh	2012	111	25.38225	81.73297222
ASR01	25.38225	81.73297222	ASR01B	UEBALB2	UEMSC10	Active	Sites in 20 KM radius of Maha Kumbh	2012	112	25.38225	81.73297222
ASR01	25.38225	81.73297222	ASR01C	UEBALB2	UEMSC10	Active	Sites in 20 KM radius of Maha Kumbh	2012	113	25.38225	81.73297222
BJH03	25.56938	81.91481	BJH03A	UEBPHLP	UESGJ11	Active	Sites in 20 KM radius of Maha Kumbh	3001	62421	25.56938	81.91481
BJH03	25.56938	81.91481	BJH03B	UEBPHLP	UESGJ11	Active	Sites in 20 KM radius of Maha Kumbh	3001	62422	25.56938	81.91481
BJH03	25.56938	81.91481	BJH03C	UEBPHLP	UESGJ11	Active	Sites in 20 KM radius of Maha Kumbh	3001	62423	25.56938	81.91481
BJH04	25.57736	81.92198	BJH04A	UEBPHLP	UESGJ11	Active	Sites in 20 KM radius of Maha Kumbh	3001	1211	25.57736	81.92198
BJH04	25.57736	81.92198	BJH04B	UEBPHLP	UESGJ11	Active	Sites in 20 KM radius of Maha Kumbh	3001	1212	25.57736	81.92198
BJH04	25.57736	81.92198	BJH04C	UEBPHLP	UESGJ11	Active	Sites in 20 KM radius of Maha Kumbh	3001	1213	25.57736	81.92198
BKUR01	25.39394444	81.93416667	BKUR01A	UEBHND1	UESGJ09	Active	Sites in 20 KM radius of Maha Kumbh	109	7811	25.39394444	81.93416667
BKUR01	25.39394444	81.93416667	BKUR01B	UEBHND1	UESGJ09	Active	Sites in 20 KM radius of Maha Kumbh	109	7812	25.39394444	81.93416667
BKUR01	25.39394444	81.93416667	BKUR01C	UEBHND1	UESGJ09	Active	Sites in 20 KM radius of Maha Kumbh	109	7813	25.39394444	81.93416667
CLMJ01	25.41358333	81.73758333	CLMJ01A	UEBALB2	UEMSC10	Active	Sites in 20 KM radius of Maha Kumbh	2012	16781	25.41358333	81.73758333
CLMJ01	25.41358333	81.73758333	CLMJ01B	UEBALB2	UEMSC10	Active	Sites in 20 KM radius of Maha Kumbh	2012	16782	25.41358333	81.73758333
CLMJ01	25.41358333	81.73758333	CLMJ01C	UEBALB2	UEMSC10	Active	Sites in 20 KM radius of Maha Kumbh	2012	16783	25.41358333	81.73758333
CZU01	25.51183333	81.73897222	CZU01A	UEBSOR1	UESGJ11	Active	Sites in 20 KM radius of Maha Kumbh	2023	8031	25.51183333	81.73897222
CZU01	25.51183333	81.73897222	CZU01B	UEBSOR1	UESGJ11	Active	Sites in 20 KM radius of Maha Kumbh	2023	8032	25.51183333	81.73897222
CZU01	25.51183333	81.73897222	CZU01C	UEBSOR1	UESGJ11	Active	Sites in 20 KM radius of Maha Kumbh	2023	8033	25.51183333	81.73897222
GANJ01	25.39554	81.70072	GANJ01A	UEBALB2	UEMSC10	Active	Sites in 20 KM radius of Maha Kumbh	2012	6311	25.39554	81.70072
GANJ01	25.39554	81.70072	GANJ01B	UEBALB2	UEMSC10	Active	Sites in 20 KM radius of Maha Kumbh	2012	6312	25.39554	81.70072
GANJ01	25.39554	81.70072	GANJ01C	UEBALB2	UEMSC10	Active	Sites in 20 KM radius of Maha Kumbh	2012	6313	25.39554	81.70072
ISRP01	25.45947	81.95656	ISRP01A	UEBPHLP	UESGJ11	Active	Sites in 20 KM radius of Maha Kumbh	3001	26101	25.45947	81.95656
ISRP01	25.45947	81.95656	ISRP01B	UEBPHLP	UESGJ11	Active	Sites in 20 KM radius of Maha Kumbh	3001	26102	25.45947	81.95656
ISRP01	25.45947	81.95656	ISRP01C	UEBPHLP	UESGJ11	Active	Sites in 20 KM radius of Maha Kumbh	3001	26103	25.45947	81.95656
KEX01	25.47913889	81.97158333	KEX01A	UEBPHLP	UESGJ11	Active	Sites in 20 KM radius of Maha Kumbh	3001	4271	25.47913889	81.97158333
KEX01	25.47913889	81.97158333	KEX01B	UEBPHLP	UESGJ11	Active	Sites in 20 KM radius of Maha Kumbh	3001	4272	25.47913889	81.97158333
KEX01	25.47913889	81.97158333	KEX01C	UEBPHLP	UESGJ11	Active	Sites in 20 KM radius of Maha Kumbh	3001	4273	25.47913889	81.97158333
KKX01	25.37047222	81.98525	KKX01A	UEBHND1	UESGJ09	Active	Sites in 20 KM radius of Maha Kumbh	109	4531	25.37047222	81.98525
KKX01	25.37047222	81.98525	KKX01B	UEBHND1	UESGJ09	Active	Sites in 20 KM radius of Maha Kumbh	109	4532	25.37047222	81.98525
KKX01	25.37047222	81.98525	KKX01C	UEBHND1	UESGJ09	Active	Sites in 20 KM radius of Maha Kumbh	109	4533	25.37047222	81.98525
KOT01	25.382	82.0072	KOT01A	UEBHND1	UESGJ09	Active	Sites in 20 KM radius of Maha Kumbh	109	10691	25.382	82.0072
KOT01	25.382	82.0072	KOT01B	UEBHND1	UESGJ09	Active	Sites in 20 KM radius of Maha Kumbh	109	10692	25.382	82.0072
KOT01	25.382	82.0072	KOT01C	UEBHND1	UESGJ09	Active	Sites in 20 KM radius of Maha Kumbh	109	10693	25.382	82.0072
KOT02	25.38436111	81.96286111	KOT02A	UEBHND1	UESGJ09	Active	Sites in 20 KM radius of Maha Kumbh	109	10701	25.38436111	81.96286111
KOT02	25.38436111	81.96286111	KOT02B	UEBHND1	UESGJ09	Active	Sites in 20 KM radius of Maha Kumbh	109	10702	25.38436111	81.96286111
KOT02	25.38436111	81.96286111	KOT02C	UEBHND1	UESGJ09	Active	Sites in 20 KM radius of Maha Kumbh	109	10703	25.38436111	81.96286111
KOT03	25.3893	81.98511	KOT03A	UEBHND1	UESGJ09	Active	Sites in 20 KM radius of Maha Kumbh	109	7111	25.3893	81.98511
KOT03	25.3893	81.98511	KOT03B	UEBHND1	UESGJ09	Active	Sites in 20 KM radius of Maha Kumbh	109	7112	25.3893	81.98511
KOT03	25.3893	81.98511	KOT03C	UEBHND1	UESGJ09	Active	Sites in 20 KM radius of Maha Kumbh	109	7113	25.3893	81.98511
KRM01	25.29836	81.84428	KRM01A	UEBMIS1	UEMSC10	Active	Sites in 20 KM radius of Maha Kumbh	3081	10561	25.29836	81.84428
KRM01	25.29836	81.84428	KRM01B	UEBMIS1	UEMSC10	Active	Sites in 20 KM radius of Maha Kumbh	3081	10562	25.29836	81.84428
KRM01	25.29836	81.84428	KRM01C	UEBMIS1	UEMSC10	Active	Sites in 20 KM radius of Maha Kumbh	3081	10563	25.29836	81.84428
KRM02	25.31216	81.84838	KRM02A	UEBMIS1	UEMSC10	Active	Sites in 20 KM radius of Maha Kumbh	3081	7951	25.31216	81.84838
KRM02	25.31216	81.84838	KRM02B	UEBMIS1	UEMSC10	Active	Sites in 20 KM radius of Maha Kumbh	3081	7952	25.31216	81.84838
KRM02	25.31216	81.84838	KRM02C	UEBMIS1	UEMSC10	Active	Sites in 20 KM radius of Maha Kumbh	3081	7953	25.31216	81.84838
MLM01	25.513833	81.95599	MLM01A	UEBPHLP	UESGJ11	Active	Sites in 20 KM radius of Maha Kumbh	3001	1371	25.513833	81.95599
MLM01	25.513833	81.95599	MLM01B	UEBPHLP	UESGJ11	Active	Sites in 20 KM radius of Maha Kumbh	3001	1372	25.513833	81.95599
MLM01	25.513833	81.95599	MLM01C	UEBPHLP	UESGJ11	Active	Sites in 20 KM radius of Maha Kumbh	3001	1373	25.513833	81.95599
SBZ01	25.48941667	81.98558333	SBZ01A	UEBPHLP	UESGJ11	Active	Sites in 20 KM radius of Maha Kumbh	3001	10851	25.48941667	81.98558333
SBZ01	25.48941667	81.98558333	SBZ01B	UEBPHLP	UESGJ11	Active	Sites in 20 KM radius of Maha Kumbh	3001	10852	25.48941667	81.98558333
SBZ01	25.48941667	81.98558333	SBZ01C	UEBPHLP	UESGJ11	Active	Sites in 20 KM radius of Maha Kumbh	3001	10853	25.48941667	81.98558333
THN01	25.29752778	81.87463889	THN01A	UEBMIS1	UEMSC10	Active	Sites in 20 KM radius of Maha Kumbh	3081	15711	25.29752778	81.87463889
THN01	25.29752778	81.87463889	THN01B	UEBMIS1	UEMSC10	Active	Sites in 20 KM radius of Maha Kumbh	3081	15712	25.29752778	81.87463889
THN01	25.29752778	81.87463889	THN01C	UEBMIS1	UEMSC10	Active	Sites in 20 KM radius of Maha Kumbh	3081	15713	25.29752778	81.87463889
TMD01	25.48969444	81.93252778	TMD01A	UEBPHLP	UESGJ11	Active	Sites in 20 KM radius of Maha Kumbh	3001	15621	25.48969444	81.93252778
TMD01	25.48969444	81.93252778	TMD01B	UEBPHLP	UESGJ11	Active	Sites in 20 KM radius of Maha Kumbh	3001	15622	25.48969444	81.93252778
TMD01	25.48969444	81.93252778	TMD01C	UEBPHLP	UESGJ11	Active	Sites in 20 KM radius of Maha Kumbh	3001	15623	25.48969444	81.93252778
VWI01	25.45752778	82.00458333	VWI01A	UEBPHLP	UESGJ11	Active	Sites in 20 KM radius of Maha Kumbh	3001	2001	25.45752778	82.00458333
VWI01	25.45752778	82.00458333	VWI01B	UEBPHLP	UESGJ11	Active	Sites in 20 KM radius of Maha Kumbh	3001	2002	25.45752778	82.00458333
VWI01	25.45752778	82.00458333	VWI01C	UEBPHLP	UESGJ11	Active	Sites in 20 KM radius of Maha Kumbh	3001	2003	25.45752778	82.00458333
MBTS28	#N/A	#N/A	MBTS28A	UEBALB1	UEMSC10	Active	Sites in 20 KM radius of Maha Kumbh	15	31881	#N/A	#N/A
MBTS28	#N/A	#N/A	MBTS28B	UEBALB1	UEMSC10	Active	Sites in 20 KM radius of Maha Kumbh	15	31882	#N/A	#N/A
MBTS28	#N/A	#N/A	MBTS28C	UEBALB1	UEMSC10	Active	Sites in 20 KM radius of Maha Kumbh	15	31883	#N/A	#N/A
MBTS31	#N/A	#N/A	MBTS31A	UEBALB1	UEMSC10	Active	Sites in 20 KM radius of Maha Kumbh	15	31771	#N/A	#N/A
MBTS31	#N/A	#N/A	MBTS31B	UEBALB1	UEMSC10	Active	Sites in 20 KM radius of Maha Kumbh	15	31772	#N/A	#N/A
MBTS31	#N/A	#N/A	MBTS31C	UEBALB1	UEMSC10	Active	Sites in 20 KM radius of Maha Kumbh	15	31773	#N/A	#N/A
MBTS32	#N/A	#N/A	MBTS32A	UEBHMG1	UEMSC10	Active	Sites in 20 KM radius of Maha Kumbh	3076	31081	#N/A	#N/A
MBTS32	#N/A	#N/A	MBTS32B	UEBHMG1	UEMSC10	Active	Sites in 20 KM radius of Maha Kumbh	3076	31082	#N/A	#N/A
MBTS32	#N/A	#N/A	MBTS32C	UEBHMG1	UEMSC10	Active	Sites in 20 KM radius of Maha Kumbh	3076	31083	#N/A	#N/A
MBTS36	#N/A	#N/A	MBTS36A	UEBPHLP	UESGJ11	Active	Sites in 20 KM radius of Maha Kumbh	3099	31951	#N/A	#N/A
MBTS36	#N/A	#N/A	MBTS36B	UEBPHLP	UESGJ11	Active	Sites in 20 KM radius of Maha Kumbh	3099	31952	#N/A	#N/A
MBTS36	#N/A	#N/A	MBTS36C	UEBPHLP	UESGJ11	Active	Sites in 20 KM radius of Maha Kumbh	3099	31953	#N/A	#N/A
MBTS52	#N/A	#N/A	MBTS52A	UEBALB1	UEMSC10	Active	Sites in 20 KM radius of Maha Kumbh	15	31221	#N/A	#N/A
MBTS52	#N/A	#N/A	MBTS52B	UEBALB1	UEMSC10	Active	Sites in 20 KM radius of Maha Kumbh	15	31222	#N/A	#N/A
MBTS52	#N/A	#N/A	MBTS52C	UEBALB1	UEMSC10	Active	Sites in 20 KM radius of Maha Kumbh	15	31223	#N/A	#N/A
MBTS53	#N/A	#N/A	MBTS53A	UEBALB1	UEMSC10	Active	Sites in 20 KM radius of Maha Kumbh	15	31001	#N/A	#N/A
MBTS53	#N/A	#N/A	MBTS53B	UEBALB1	UEMSC10	Active	Sites in 20 KM radius of Maha Kumbh	15	31002	#N/A	#N/A
MBTS53	#N/A	#N/A	MBTS53C	UEBALB1	UEMSC10	Active	Sites in 20 KM radius of Maha Kumbh	15	31003	#N/A	#N/A
MBTS54	#N/A	#N/A	MBTS54A	UEBALB1	UEMSC10	Active	Sites in 20 KM radius of Maha Kumbh	15	31201	#N/A	#N/A
MBTS54	#N/A	#N/A	MBTS54B	UEBALB1	UEMSC10	Active	Sites in 20 KM radius of Maha Kumbh	15	31202	#N/A	#N/A
MBTS54	#N/A	#N/A	MBTS54C	UEBALB1	UEMSC10	Active	Sites in 20 KM radius of Maha Kumbh	15	31203	#N/A	#N/A
MBTS63	#N/A	#N/A	MBTS63A	UEBALB1	UEMSC10	Active	Sites in 20 KM radius of Maha Kumbh	3099	43051	#N/A	#N/A
MBTS63	#N/A	#N/A	MBTS63B	UEBALB1	UEMSC10	Active	Sites in 20 KM radius of Maha Kumbh	3099	43052	#N/A	#N/A
MBTS63	#N/A	#N/A	MBTS63C	UEBALB1	UEMSC10	Active	Sites in 20 KM radius of Maha Kumbh	3099	43053	#N/A	#N/A
MBTS29	#N/A	#N/A	MBTS29A	UEBALB1	UEMSC10	Planned	Planned	15	31091	#N/A	#N/A
MBTS29	#N/A	#N/A	MBTS29B	UEBALB1	UEMSC10	Planned	Planned	15	31092	#N/A	#N/A
MBTS29	#N/A	#N/A	MBTS29C	UEBALB1	UEMSC10	Planned	Planned	15	31093	#N/A	#N/A
MBTS30	#N/A	#N/A	MBTS30A	UEBALB1	UEMSC10	Planned	Planned	15	31021	#N/A	#N/A
MBTS30	#N/A	#N/A	MBTS30B	UEBALB1	UEMSC10	Planned	Planned	15	31022	#N/A	#N/A
MBTS30	#N/A	#N/A	MBTS30C	UEBALB1	UEMSC10	Planned	Planned	15	31023	#N/A	#N/A
MBTS35	#N/A	#N/A	MBTS35A	UEBALB1	UEMSC10	Planned	Planned	3099	31181	#N/A	#N/A
MBTS35	#N/A	#N/A	MBTS35B	UEBALB1	UEMSC10	Planned	Planned	3099	31182	#N/A	#N/A
MBTS35	#N/A	#N/A	MBTS35C	UEBALB1	UEMSC10	Planned	Planned	3099	31183	#N/A	#N/A
MBTS37	#N/A	#N/A	MBTS37A	UEBALB1	UEMSC10	Planned	Planned	15	31441	#N/A	#N/A
MBTS37	#N/A	#N/A	MBTS37B	UEBALB1	UEMSC10	Planned	Planned	15	31442	#N/A	#N/A
MBTS37	#N/A	#N/A	MBTS37C	UEBALB1	UEMSC10	Planned	Planned	15	31443	#N/A	#N/A
MBTS38	#N/A	#N/A	MBTS38A	UEBALB1	UEMSC10	Planned	Planned	15	31151	#N/A	#N/A
MBTS38	#N/A	#N/A	MBTS38B	UEBALB1	UEMSC10	Planned	Planned	15	31152	#N/A	#N/A
MBTS38	#N/A	#N/A	MBTS38C	UEBALB1	UEMSC10	Planned	Planned	15	31153	#N/A	#N/A
MBTS39	#N/A	#N/A	MBTS39A	UEBALB1	UEMSC10	Planned	Planned	15	31131	#N/A	#N/A
MBTS39	#N/A	#N/A	MBTS39B	UEBALB1	UEMSC10	Planned	Planned	15	31132	#N/A	#N/A
MBTS39	#N/A	#N/A	MBTS39C	UEBALB1	UEMSC10	Planned	Planned	15	31133	#N/A	#N/A
MBTS42	#N/A	#N/A	MBTS42A	UEBHMG1	UEMSC10	Planned	Planned	3076	31331	#N/A	#N/A
MBTS42	#N/A	#N/A	MBTS42B	UEBHMG1	UEMSC10	Planned	Planned	3076	31332	#N/A	#N/A
MBTS42	#N/A	#N/A	MBTS42C	UEBHMG1	UEMSC10	Planned	Planned	3076	31333	#N/A	#N/A
MBTS45	#N/A	#N/A	MBTS45A	UEBHMG1	UEMSC10	Planned	Planned	3076	31921	#N/A	#N/A
MBTS45	#N/A	#N/A	MBTS45B	UEBHMG1	UEMSC10	Planned	Planned	3076	31922	#N/A	#N/A
MBTS45	#N/A	#N/A	MBTS45C	UEBHMG1	UEMSC10	Planned	Planned	3076	31923	#N/A	#N/A
MBTS47	#N/A	#N/A	MBTS47A	UEBHMG1	UEMSC10	Planned	Planned	3076	31501	#N/A	#N/A
MBTS47	#N/A	#N/A	MBTS47B	UEBHMG1	UEMSC10	Planned	Planned	3076	31502	#N/A	#N/A
MBTS47	#N/A	#N/A	MBTS47C	UEBHMG1	UEMSC10	Planned	Planned	3076	31503	#N/A	#N/A
MBTS51	#N/A	#N/A	MBTS51A	UEBHMG1	UEMSC10	Planned	Planned	3076	31691	#N/A	#N/A
MBTS51	#N/A	#N/A	MBTS51B	UEBHMG1	UEMSC10	Planned	Planned	3076	31692	#N/A	#N/A
MBTS51	#N/A	#N/A	MBTS51C	UEBHMG1	UEMSC10	Planned	Planned	3076	31693	#N/A	#N/A
ALB175	25.3535	81.90665	ALB175A	UEBHMG1	UEMSC10	Active	Sites in 20 KM radius of Maha Kumbh	3076	27101	25.3535	81.90665
ALB175	25.3535	81.90665	ALB175B	UEBHMG1	UEMSC10	Active	Sites in 20 KM radius of Maha Kumbh	3076	27102	25.3535	81.90665
ALB175	25.3535	81.90665	ALB175C	UEBHMG1	UEMSC10	Active	Sites in 20 KM radius of Maha Kumbh	3076	27103	25.3535	81.90665
ALB183	25.45496	81.88348	ALB183A	UEBALB1	UEMSC10	Active	Sites in 20 KM radius of Maha Kumbh	15	25061	25.45496	81.88348
ALB183	25.45496	81.88348	ALB183B	UEBALB1	UEMSC10	Active	Sites in 20 KM radius of Maha Kumbh	15	25062	25.45496	81.88348
ALB183	25.45496	81.88348	ALB183C	UEBALB1	UEMSC10	Active	Sites in 20 KM radius of Maha Kumbh	15	25063	25.45496	81.88348
ALB186	25.44856	81.7509	ALB186A	UEBALB2	UEMSC10	Active	Sites in 20 KM radius of Maha Kumbh	2012	25051	25.44856	81.7509
ALB186	25.44856	81.7509	ALB186B	UEBALB2	UEMSC10	Active	Sites in 20 KM radius of Maha Kumbh	2012	25052	25.44856	81.7509
ALB186	25.44856	81.7509	ALB186C	UEBALB2	UEMSC10	Active	Sites in 20 KM radius of Maha Kumbh	2012	25053	25.44856	81.7509
ALB209	#N/A	#N/A	ALB209A	UEBALB1	UEMSC10	Active	Sites in 20 KM radius of Maha Kumbh	15	27501	#N/A	#N/A
ALB209	#N/A	#N/A	ALB209B	UEBALB1	UEMSC10	Active	Sites in 20 KM radius of Maha Kumbh	15	27502	#N/A	#N/A
ALB209	#N/A	#N/A	ALB209C	UEBALB1	UEMSC10	Active	Sites in 20 KM radius of Maha Kumbh	15	27503	#N/A	#N/A
BMUU01	25.46081	81.74321	BMUU01A	UEBALB2	UEMSC10	Active	Sites in 20 KM radius of Maha Kumbh	2012	27131	25.46081	81.74321
BMUU01	25.46081	81.74321	BMUU01B	UEBALB2	UEMSC10	Active	Sites in 20 KM radius of Maha Kumbh	2012	27132	25.46081	81.74321
BMUU01	25.46081	81.74321	BMUU01C	UEBALB2	UEMSC10	Active	Sites in 20 KM radius of Maha Kumbh	2012	27133	25.46081	81.74321
CASA01	25.401277	81.887909	CASA01A	UEBHMG1	UEMSC10	Active	Sites in 20 KM radius of Maha Kumbh	3076	27601	25.401277	81.887909
CASA01	25.401277	81.887909	CASA01B	UEBHMG1	UEMSC10	Active	Sites in 20 KM radius of Maha Kumbh	3076	27602	25.401277	81.887909
CASA01	25.401277	81.887909	CASA01C	UEBHMG1	UEMSC10	Active	Sites in 20 KM radius of Maha Kumbh	3076	27603	25.401277	81.887909
ALB198	25.409259	81.914316	ALB198A	UEBHMG1	UEMSC10	Planned	Planned	3076	27661	25.409259	81.914316
ALB198	25.409259	81.914316	ALB198B	UEBHMG1	UEMSC10	Planned	Planned	3076	27662	25.409259	81.914316
ALB198	25.409259	81.914316	ALB198C	UEBHMG1	UEMSC10	Planned	Planned	3076	27663	25.409259	81.914316
ALB211	#N/A	#N/A	ALB211A	UEBHMG1	UEMSC10	Planned	Planned	3076	27181	#N/A	#N/A
ALB211	#N/A	#N/A	ALB211B	UEBHMG1	UEMSC10	Planned	Planned	3076	27182	#N/A	#N/A
ALB211	#N/A	#N/A	ALB211C	UEBHMG1	UEMSC10	Planned	Planned	3076	27183	#N/A	#N/A
ALB214	#N/A	#N/A	ALB214A	UEBHMG1	UEMSC10	Planned	Planned	3076	27091	#N/A	#N/A
ALB214	#N/A	#N/A	ALB214B	UEBHMG1	UEMSC10	Planned	Planned	3076	27092	#N/A	#N/A
ALB214	#N/A	#N/A	ALB214C	UEBHMG1	UEMSC10	Planned	Planned	3076	27093	#N/A	#N/A
DHMY01	25.409487	81.993833	DHMY01A	UEBHND1	UESGJ09	Planned	Planned	109	15721	25.409487	81.993833
DHMY01	25.409487	81.993833	DHMY01B	UEBHND1	UESGJ09	Planned	Planned	109	15722	25.409487	81.993833
DHMY01	25.409487	81.993833	DHMY01C	UEBHND1	UESGJ09	Planned	Planned	109	15723	25.409487	81.993833
ALB210	#N/A	#N/A	ALB210A	UEBALB1	UEMSC10	Planned	Planned	15	27881	#N/A	#N/A
ALB210	#N/A	#N/A	ALB210B	UEBALB1	UEMSC10	Planned	Planned	15	27882	#N/A	#N/A
ALB210	#N/A	#N/A	ALB210C	UEBALB1	UEMSC10	Planned	Planned	15	27883	#N/A	#N/A
