# Supplementary material for: Social and Spatial Clustering of People at Humanity’s Largest Gathering
Source: PLoS One. 2016 Jun 3;11(6):e0156794. doi: 10.1371/journal.pone.0156794 (PMC4892527; doi:10.1371/journal.pone.0156794)
Supplement: S1 Data — This includes full network data taken over the full duration of the Kumbh Mela. In addition it contains daily handset count data, stratified by state. (ZIP) [file pone.0156794.s002.zip › KumbhSpatialCircleLevel_101.txt]

15--6911	0	1	1	0	0	0	0	0	0	0	0	0	0	0	0	0	0	0	0	1	0	0	0	0	0	0	0	0	0	0	0	0	0	1	0	0	0	1	0	0	1	0	0	0	0	1	0	1	0
15--6912	0	0	0	0	0	0	0	0	0	0	0	0	0	0	0	0	0	0	0	0	0	0	0	0	0	0	0	0	0	0	0	0	0	0	0	0	0	0	0	0	0	0	0	0	0	0	0	0	0
15--6913	0	0	0	0	0	0	0	0	0	0	0	0	0	0	0	0	0	0	0	0	0	0	0	0	0	0	0	0	0	0	0	0	0	0	0	0	0	0	0	0	0	0	0	0	0	0	0	0	0
15--6561	0	0	0	0	0	0	0	0	0	0	1	0	0	0	0	1	1	0	0	0	0	0	0	0	0	0	0	0	0	0	0	1	0	0	0	0	0	0	0	0	0	0	0	1	0	0	0	1	1
15--6563	0	0	0	0	0	1	0	0	0	0	0	0	0	0	0	0	0	0	0	0	0	0	0	0	0	0	0	0	0	0	0	0	0	0	0	0	0	0	0	0	0	0	0	0	0	0	0	0	0
15--6562	0	1	1	0	0	0	0	0	0	0	0	0	0	0	0	0	0	0	0	0	0	0	0	0	0	0	0	0	0	0	0	0	0	0	1	1	0	0	0	0	0	0	0	0	0	0	0	0	0
3002--10993	0	0	0	1	0	1	1	1	3	0	0	0	0	1	3	1	0	0	0	0	0	1	2	1	0	1	0	0	1	0	0	1	0	0	2	2	0	1	0	2	2	0	0	2	0	0	0	0	0
3076--61641	1	0	0	0	0	0	0	1	0	0	1	0	0	1	1	1	0	0	0	0	0	0	0	0	0	0	0	0	0	0	0	0	0	0	1	0	0	0	1	1	2	1	1	0	1	0	1	2	0
3076--61642	0	0	1	1	0	0	2	0	2	1	2	0	1	0	0	0	2	2	0	0	0	0	0	1	1	1	1	4	2	0	2	0	0	0	2	0	1	0	0	5	1	2	0	0	0	0	1	1	2
3076--61643	3	1	0	1	1	0	3	1	2	0	0	2	4	0	3	2	1	0	1	1	1	1	0	1	4	4	0	1	0	0	1	0	2	2	1	1	2	0	1	1	1	0	1	0	0	2	1	3	2
15--27341	1	0	0	1	0	0	1	0	1	1	1	0	0	0	0	0	0	0	0	0	0	1	2	2	0	1	1	1	1	0	1	0	0	0	0	1	0	0	1	0	1	0	0	3	0	3	0	0	0
15--27343	4	2	5	3	2	3	0	1	2	3	4	3	1	4	4	7	3	5	5	3	0	6	4	5	4	5	3	4	0	1	2	1	1	2	2	3	1	2	1	1	1	1	0	2	3	3	6	3	4
15--27342	1	0	0	1	1	0	0	0	0	0	0	0	0	0	0	0	0	0	0	0	0	0	0	0	0	1	0	0	0	0	0	0	0	0	0	0	0	0	0	0	1	0	0	0	0	0	0	0	0
15--61351	0	0	0	0	0	0	0	0	0	1	0	0	0	0	0	0	0	1	0	0	0	0	0	0	0	1	0	0	0	0	0	0	0	0	0	0	1	1	3	7	9	0	2	0	1	2	2	0	0
15--61352	0	0	0	0	0	0	1	0	0	0	0	0	0	0	0	0	1	0	0	0	0	0	0	0	0	0	0	0	0	0	1	0	0	0	1	1	0	0	1	0	0	0	0	0	0	0	1	0	0
15--61353	0	0	0	0	0	0	0	0	0	1	0	1	0	0	0	0	0	0	0	0	0	1	0	0	1	1	0	0	0	0	0	0	0	0	1	0	0	0	2	1	0	1	0	0	2	0	0	0	1
2012--6311	0	0	0	0	0	0	0	1	0	0	1	0	2	0	1	0	0	1	0	0	0	1	1	0	1	0	1	0	0	1	1	1	1	1	0	0	0	0	0	3	0	0	0	0	1	1	1	0	1
2012--6313	0	0	0	0	0	0	0	0	0	0	0	0	0	0	0	0	0	0	0	0	0	0	0	0	0	0	0	0	0	0	0	0	0	0	0	0	0	0	0	0	0	0	0	0	0	0	0	0	0
2012--6312	0	0	0	0	0	0	0	0	0	0	0	0	0	0	0	0	0	0	0	0	0	0	0	0	0	0	0	0	0	0	0	0	0	0	0	0	0	0	0	0	0	0	0	0	0	0	0	0	0
2012--6251	0	0	2	2	1	0	0	3	0	4	4	2	1	3	2	1	0	0	0	1	2	1	0	0	1	0	0	1	0	0	0	1	0	1	0	2	1	1	0	1	3	3	4	3	1	1	0	3	0
2012--6252	0	0	1	2	1	1	0	1	0	1	1	2	2	2	2	2	2	2	2	2	2	2	1	1	0	0	0	0	0	0	0	0	0	1	1	0	1	0	1	0	1	0	0	0	1	1	0	0	0
2012--6253	0	0	0	0	0	0	0	0	0	0	1	0	0	0	0	1	1	0	0	1	1	1	0	1	1	1	0	0	0	0	0	0	0	0	0	1	0	0	0	1	0	0	1	0	0	0	0	0	0
15--14941	0	0	0	0	0	0	0	1	0	2	1	1	2	2	2	1	0	0	0	0	0	0	0	0	0	0	0	1	0	0	0	0	0	0	0	0	1	0	0	0	0	0	0	1	0	0	0	0	0
3076--7502	0	0	0	0	0	0	0	0	0	1	0	0	0	0	0	0	0	0	0	0	0	0	0	0	0	0	0	0	0	0	0	0	0	0	0	0	0	0	0	0	0	0	0	0	0	0	0	0	0
15--14943	0	0	0	0	0	0	0	0	0	0	0	0	0	0	0	0	0	0	0	0	0	0	0	0	0	0	0	0	0	0	0	0	0	0	0	1	0	0	0	1	0	0	1	1	0	0	0	0	1
15--14942	0	0	0	0	1	1	0	0	1	0	1	1	0	0	1	0	0	0	0	0	0	0	0	0	0	0	1	0	1	0	0	0	0	0	0	1	1	1	1	0	0	0	1	0	0	0	0	0	0
15--61423	0	1	0	0	0	0	2	0	0	0	0	0	0	0	0	0	0	0	0	0	0	0	0	0	0	0	0	0	0	0	0	0	0	0	0	1	0	0	0	0	1	0	0	0	0	0	0	0	0
2012--111	0	0	0	0	0	0	0	0	0	0	0	0	1	0	0	0	0	0	0	0	0	0	0	0	0	0	1	1	0	0	0	0	0	0	0	0	0	0	0	0	0	0	0	0	0	0	0	0	0
2012--112	0	0	0	0	0	0	0	0	0	0	0	0	0	0	0	0	0	0	0	0	0	1	0	0	0	0	0	0	0	0	1	1	1	1	0	0	0	0	1	1	1	1	0	0	0	0	0	0	0
2012--113	0	0	0	0	0	0	0	0	0	0	0	0	0	0	0	0	0	0	0	0	0	0	0	0	0	0	0	0	0	0	0	0	0	0	0	0	0	0	0	0	0	0	0	0	0	0	0	0	0
2023--7111	0	0	0	0	0	0	0	0	0	0	0	0	0	0	0	0	0	0	0	0	0	0	0	0	0	0	0	0	0	0	0	0	0	0	0	0	0	0	0	0	0	0	0	0	0	0	0	0	0
2023--7112	2	2	1	1	1	1	1	2	0	2	1	1	1	1	1	0	1	1	1	1	0	1	1	2	0	0	2	1	0	0	0	1	0	1	0	0	1	1	0	0	4	0	0	0	1	0	0	0	0
3076--7501	7	3	1	0	0	0	3	0	0	1	1	3	3	1	0	1	0	0	2	0	0	0	0	1	1	0	2	0	0	1	2	0	0	1	1	1	2	2	6	4	4	0	0	0	0	0	0	0	0
3076--6171	1	0	0	0	0	1	0	0	0	0	0	0	1	1	0	0	0	0	0	0	0	0	0	0	0	0	0	0	0	0	0	0	0	0	0	0	0	0	0	0	0	0	1	0	0	0	1	0	0
109--10742	0	0	0	0	0	0	0	0	0	0	0	0	0	0	0	0	0	0	0	0	0	0	0	0	0	0	0	0	0	0	0	0	0	0	0	0	0	0	0	0	0	0	0	0	0	0	0	0	0
109--10743	0	0	0	0	0	0	1	1	0	0	0	0	0	0	0	0	0	0	1	0	0	1	0	0	0	0	0	0	0	0	1	0	0	2	0	0	1	1	1	3	0	11	2	1	0	1	2	2	2
109--10741	0	0	0	0	0	0	0	0	0	0	0	0	0	0	0	0	0	0	0	0	0	0	0	0	0	0	0	0	0	0	0	0	0	0	0	2	1	1	1	2	2	2	3	1	0	1	1	1	0
2012--6723	0	0	0	0	0	1	1	0	0	0	0	1	0	0	0	0	0	0	0	0	0	0	0	0	0	0	0	0	0	0	0	0	0	0	0	0	0	0	0	0	0	0	0	0	0	0	0	0	0
109--15722	0	0	0	0	0	0	0	0	0	0	0	0	0	0	0	0	1	0	0	0	0	1	0	0	0	0	0	0	0	0	0	0	0	0	0	0	0	0	0	0	0	0	0	0	0	0	0	0	0
15--10801	2	4	0	0	0	0	0	0	0	0	0	0	0	0	0	0	0	0	0	0	0	0	1	0	0	0	0	0	1	3	2	2	1	0	0	0	0	7	4	3	2	3	0	0	1	0	0	0	0
15--10802	0	0	1	1	0	0	0	0	0	0	0	0	0	0	0	0	0	0	0	0	0	0	0	0	0	0	0	0	0	0	0	0	0	0	0	0	3	0	0	0	0	0	1	0	0	0	0	0	0
15--10803	1	0	0	0	0	0	0	0	0	0	0	0	0	0	0	0	0	0	0	1	0	0	0	0	0	1	2	1	2	1	1	0	3	0	0	0	1	1	1	2	2	0	3	3	0	2	2	1	0
2012--12091	0	0	0	0	0	0	0	0	0	0	1	0	1	0	0	0	0	0	0	0	0	0	0	1	0	0	0	1	1	0	0	1	1	0	0	0	0	0	0	0	0	1	0	0	0	0	0	0	0
2012--12092	0	0	0	0	0	0	0	0	0	0	1	1	0	0	0	0	0	0	0	1	0	0	0	0	0	0	0	0	0	0	0	0	0	0	0	1	0	0	0	0	0	0	0	0	0	0	0	0	0
2012--12093	0	0	0	0	0	0	0	0	0	0	0	0	0	0	0	0	0	0	0	0	0	0	0	0	0	0	0	1	0	0	0	0	0	0	0	0	0	0	0	0	0	2	0	0	0	0	0	1	0
2023--1141	0	0	0	0	0	0	0	0	0	0	0	0	0	0	0	0	0	0	0	0	0	0	0	0	0	0	0	0	0	0	0	0	0	0	0	0	0	0	0	1	0	0	0	0	0	0	0	0	0
2023--1143	0	0	0	0	4	2	5	0	0	1	1	0	3	0	0	0	0	0	0	0	1	0	0	0	1	2	0	1	0	0	0	0	0	1	0	0	0	1	0	4	0	4	2	1	1	0	1	0	2
2023--1142	0	0	0	0	0	0	0	0	0	0	0	0	0	0	0	0	0	0	0	0	0	0	0	0	0	0	0	0	0	0	0	0	0	0	0	0	0	0	0	0	0	0	0	0	0	0	0	0	0
15--61431	0	0	0	0	0	0	0	0	0	0	0	0	0	1	0	0	0	0	0	0	0	1	1	0	0	0	0	0	2	0	0	0	0	0	0	2	0	0	3	0	2	0	0	1	0	0	0	1	0
15--1271	0	0	0	0	0	0	1	0	0	0	0	0	0	0	1	0	0	0	0	0	0	0	0	0	0	0	0	0	0	0	0	0	0	0	0	0	0	0	0	0	0	3	0	0	0	2	0	2	1
15--61433	0	0	0	0	0	1	0	0	0	1	1	1	0	2	0	0	1	1	1	1	0	0	2	0	1	1	1	1	0	1	1	2	1	0	1	1	1	1	8	6	14	5	4	7	2	0	3	2	1
15--1273	11	12	13	9	11	11	6	18	11	8	5	4	8	13	13	7	4	4	6	2	0	5	1	1	3	1	4	1	2	3	0	2	1	2	8	3	3	5	8	9	5	12	3	20	2	5	3	2	5
2023--4011	0	0	0	0	0	0	0	0	0	0	0	0	0	0	0	0	0	0	0	0	0	0	0	0	0	0	0	0	0	0	0	0	0	0	0	0	0	0	0	0	0	0	0	0	0	0	0	0	0
2023--4012	0	0	0	1	0	1	1	1	0	0	0	0	0	1	0	0	0	1	1	0	0	0	0	0	0	0	0	0	0	0	0	0	0	0	0	0	0	0	0	0	1	0	0	1	0	0	0	0	0
2023--4013	0	1	0	0	0	0	0	0	1	2	0	0	2	0	1	0	0	0	0	0	0	0	0	1	0	0	0	0	1	1	0	0	0	0	0	0	0	0	1	0	0	0	0	0	0	0	0	0	0
3076--6112	0	0	0	0	0	0	0	0	0	0	0	0	0	0	0	0	0	0	0	0	0	0	0	0	0	0	0	0	0	0	0	0	0	0	0	0	0	1	0	0	0	0	0	0	0	0	0	0	0
3076--6113	1	1	1	1	1	0	0	1	0	0	0	0	0	0	0	0	0	0	0	0	0	0	0	0	0	0	0	0	0	0	0	0	0	0	0	0	0	0	0	0	0	0	0	0	0	1	0	0	0
3076--6111	0	0	0	0	0	0	0	0	0	0	0	0	0	0	0	0	0	0	1	0	1	0	0	0	0	0	0	0	0	0	1	0	0	0	0	0	0	0	0	0	0	0	0	1	1	0	0	0	0
15--62791	0	3	1	1	1	2	3	3	6	3	2	2	4	3	3	4	3	2	3	1	0	3	3	1	2	4	1	3	1	2	1	0	2	3	6	2	3	3	4	0	5	3	3	5	5	1	2	1	1
15--23163	0	0	0	0	0	0	0	0	0	0	0	0	0	0	0	0	0	0	0	1	0	0	0	0	0	0	0	0	0	0	0	0	0	0	0	0	0	0	0	0	0	0	0	0	0	0	0	0	0
15--62792	0	0	0	0	0	0	0	0	0	0	0	0	0	0	0	0	0	0	0	0	0	0	0	0	0	0	0	0	0	0	0	0	0	0	0	0	0	0	0	1	0	0	0	0	0	0	0	0	0
3081--24502	0	0	0	0	0	0	0	0	0	1	1	0	2	1	1	0	2	1	1	0	2	1	1	1	1	0	0	4	0	1	0	0	0	0	1	0	2	0	1	0	0	0	1	2	1	2	2	1	2
3081--24503	0	0	0	0	0	1	0	0	0	0	0	2	0	0	1	1	0	0	1	1	0	0	0	0	1	0	0	0	0	0	1	1	0	0	0	0	0	0	2	0	1	0	2	2	1	1	1	0	1
3081--24501	0	0	0	0	0	0	0	0	0	0	0	0	0	0	0	0	0	0	0	0	0	0	0	0	0	0	0	0	0	0	0	0	0	0	0	0	0	0	0	0	0	0	0	0	0	0	0	0	0
3076--61583	0	0	0	0	0	0	0	0	0	0	0	0	0	0	0	0	0	0	0	0	0	0	0	0	0	0	0	0	0	0	0	0	0	0	0	0	0	0	0	0	0	0	0	0	0	0	0	0	0
3076--61582	0	0	0	0	0	0	0	0	1	0	0	0	0	0	0	0	0	0	0	1	0	0	0	0	0	0	0	0	0	0	0	0	0	0	0	0	0	0	0	1	0	0	0	0	0	0	0	0	0
3076--61581	0	0	0	0	0	0	0	0	0	0	0	0	0	0	0	0	0	0	0	0	0	0	0	0	0	0	0	0	0	0	0	0	0	0	0	0	0	0	0	0	0	0	0	0	0	0	0	0	0
15--31773	0	0	0	0	0	0	0	0	0	8	6	7	15	12	10	5	8	4	6	3	0	4	3	7	2	5	4	1	2	1	2	14	9	6	12	14	17	36	60	89	50	55	34	34	40	26	10	9	7
15--31772	0	0	0	0	0	0	0	0	0	0	3	2	1	0	0	0	1	1	1	0	0	4	0	3	1	0	1	1	0	0	0	2	1	4	0	3	6	8	16	14	13	5	6	3	2	2	2	0	0
15--31771	0	0	0	0	0	0	0	0	0	24	28	18	39	18	14	14	6	8	7	7	0	11	1	3	2	4	4	5	4	3	7	9	9	7	13	13	22	48	69	153	125	109	74	70	76	63	26	16	5
15--6213	0	0	1	2	0	0	2	1	1	1	3	6	1	0	2	2	0	0	1	1	0	0	0	2	2	0	0	0	2	0	3	0	0	0	2	1	0	0	0	0	4	5	2	0	1	1	1	1	2
15--6212	0	1	1	0	0	0	2	1	2	2	0	2	2	1	0	1	0	0	0	1	0	0	0	2	0	1	0	1	1	0	1	1	1	0	3	0	0	3	4	0	2	1	2	1	1	3	0	2	0
15--6211	0	2	1	3	1	1	3	2	3	1	4	4	3	0	1	0	0	0	1	0	0	0	0	0	1	1	3	1	0	0	2	0	2	2	2	1	2	4	1	4	0	2	2	3	4	0	3	1	1
3076--31333	0	0	0	0	0	0	0	0	0	0	0	1	14	16	18	24	0	0	40	63	69	49	43	53	42	52	52	44	52	61	53	41	39	49	63	82	100	113	126	115	157	90	120	126	92	93	90	37	15
15--50001	0	0	0	0	0	0	0	0	1	0	2	1	0	0	0	1	0	0	1	0	0	0	1	0	0	0	0	0	0	0	1	1	2	0	0	1	1	1	6	5	8	1	2	2	1	3	1	2	0
15--61362	0	0	1	1	0	1	1	1	1	0	1	0	0	1	0	0	0	0	1	0	0	0	0	0	0	0	0	0	0	0	0	0	0	1	1	0	0	1	0	0	2	2	0	0	0	0	0	1	0
3076--61461	1	1	0	1	2	1	2	1	0	0	0	0	0	0	1	0	0	1	0	0	1	0	0	0	0	0	0	0	0	0	0	0	0	0	0	0	0	0	0	0	0	0	0	0	0	0	0	0	1
3076--61462	0	0	0	0	0	0	0	0	0	0	0	0	0	0	0	0	0	0	0	0	0	0	0	0	0	0	0	0	0	0	1	0	0	0	0	0	0	0	0	0	0	0	0	0	0	0	0	0	0
3076--61463	0	0	0	0	0	0	0	0	0	0	0	0	0	0	0	1	0	0	1	0	0	0	0	0	0	0	0	0	0	0	0	0	0	0	0	0	0	0	0	0	0	0	0	0	0	0	0	0	0
15--44701	0	0	0	0	1	0	0	0	0	0	0	0	0	0	0	0	0	0	0	1	0	0	0	0	0	0	0	0	0	0	0	0	0	0	0	0	0	0	0	0	0	0	0	0	0	0	0	0	0
3076--31083	0	0	0	0	0	0	0	0	1	1	13	12	30	7	3	0	0	2	2	3	2	2	6	7	6	5	5	4	4	9	3	4	2	2	8	4	9	2	15	30	16	17	14	8	18	13	4	4	5
3076--31082	0	0	0	0	0	0	0	6	16	9	24	8	31	18	14	5	3	4	3	0	4	3	5	9	6	12	13	7	1	4	4	1	2	3	3	10	10	8	17	47	22	20	10	16	24	9	5	3	1
3076--31081	0	0	0	0	0	0	2	19	39	20	51	38	82	62	27	27	20	22	15	7	14	13	20	22	25	26	27	24	21	25	21	18	14	20	26	41	43	39	58	73	73	68	49	48	39	34	21	11	3
3076--5001	1	0	0	0	1	0	0	0	1	3	0	0	2	0	0	1	0	0	0	4	0	0	0	1	2	0	0	0	0	0	0	0	0	1	0	0	0	0	0	0	0	2	0	1	0	1	1	0	1
3076--5003	1	1	0	2	0	0	0	1	0	1	0	0	1	0	1	0	1	0	0	0	0	1	0	0	0	1	0	0	0	0	0	0	1	0	0	0	0	2	1	1	1	2	1	1	0	1	1	0	0
3076--5002	1	2	0	1	1	0	1	0	0	0	0	0	0	1	1	2	1	0	0	1	0	0	0	1	0	0	0	0	1	0	0	0	0	0	0	1	0	1	0	0	2	4	0	2	1	1	0	2	0
3076--27101	0	0	0	0	0	0	0	0	0	0	0	0	0	0	0	0	0	0	0	0	0	0	0	0	0	0	0	0	0	0	0	0	0	0	0	0	0	1	1	0	0	0	0	0	0	0	0	0	0
3076--27103	0	0	0	0	0	0	0	0	0	0	0	0	0	0	0	0	0	0	0	0	0	1	2	0	0	0	2	0	0	1	0	0	0	1	0	0	0	2	0	0	2	0	0	0	0	0	0	1	0
3076--27102	0	0	0	0	0	0	1	0	1	3	1	1	1	0	3	3	2	3	0	0	0	1	0	1	0	1	1	1	0	1	2	1	0	0	0	1	0	0	0	0	0	0	0	0	0	0	0	1	0
3081--10552	0	0	1	1	0	0	0	1	0	1	0	1	1	0	0	0	0	0	0	1	0	0	0	0	0	0	0	0	0	0	0	0	0	0	0	0	2	0	0	0	0	0	0	0	0	0	0	0	0
3081--10553	0	1	0	1	0	1	1	0	0	0	2	2	0	0	0	0	2	0	0	0	1	2	0	0	1	2	2	3	3	0	0	0	0	1	0	1	0	3	0	1	0	0	0	0	0	0	0	0	0
3081--10551	0	0	0	0	0	1	1	1	0	1	0	0	1	1	0	0	0	0	1	1	1	1	0	1	0	1	0	0	0	0	1	0	0	1	1	0	1	0	0	0	0	0	0	0	0	0	0	0	0
15--641	0	0	0	0	1	0	1	0	0	0	0	0	0	0	0	0	0	0	0	0	0	0	0	0	0	0	0	0	0	1	1	0	1	0	0	0	0	0	0	2	2	0	0	0	0	0	10	7	0
15--643	0	1	0	0	1	0	1	1	1	0	1	0	0	1	0	2	0	0	0	0	0	0	0	1	0	0	0	0	0	0	2	2	1	1	0	0	0	1	0	0	0	0	2	2	0	0	0	1	1
15--642	0	0	0	0	0	0	0	0	0	0	0	0	0	0	1	0	0	0	0	0	0	0	0	0	0	0	0	0	0	0	0	1	0	1	1	1	0	0	0	1	0	1	0	0	0	0	3	0	1
3001--11753	0	0	0	0	0	0	0	0	0	0	0	0	0	0	0	0	0	0	0	0	0	0	0	0	0	0	0	0	0	0	0	0	0	0	0	0	0	0	0	0	1	0	0	0	0	1	0	0	0
2012--6282	0	1	1	0	0	0	2	0	0	2	0	3	0	1	2	0	3	1	2	2	1	1	0	1	2	1	1	0	1	0	0	1	0	1	0	0	0	0	0	1	1	0	1	5	2	1	2	0	0
3001--11751	0	0	0	0	2	0	0	0	1	0	0	0	0	0	0	0	0	0	0	0	0	0	0	1	0	0	0	0	0	0	1	0	0	0	0	0	1	0	1	0	0	0	0	0	0	0	0	0	0
15--31443	0	0	0	0	0	0	0	0	0	0	0	0	1	2	0	0	1	0	1	0	0	0	1	1	0	2	4	1	0	0	0	0	0	0	1	21	24	25	30	33	26	30	22	22	36	26	4	2	1
3002--7631	0	0	0	0	0	0	0	1	1	0	0	0	0	0	0	0	0	0	0	0	0	0	0	0	0	0	0	0	0	0	0	0	0	0	0	0	0	0	0	1	0	1	0	1	0	1	0	0	0
15--31092	0	0	0	0	0	0	0	0	0	0	0	0	0	1	0	0	1	1	3	0	0	1	2	1	1	1	2	1	0	0	2	0	1	1	1	1	0	2	3	6	2	3	1	2	4	1	0	1	0
15--31093	0	0	0	0	0	0	0	0	0	0	0	0	1	3	1	0	0	0	0	1	0	0	0	1	0	0	1	1	0	0	0	0	0	0	1	0	0	2	2	5	4	5	3	1	2	3	3	1	0
15--31091	0	0	0	0	0	0	0	0	0	0	0	0	1	0	0	1	0	1	0	0	0	1	1	0	3	3	2	0	0	0	0	2	2	1	2	3	8	9	15	26	18	10	6	6	6	10	2	2	3
15--61481	0	1	1	1	1	0	0	0	1	0	0	3	1	0	1	1	0	0	2	1	0	0	1	3	4	0	0	2	0	0	1	1	2	2	2	5	6	8	14	8	17	15	5	3	5	4	2	1	1
15--61482	1	0	0	1	3	1	2	0	1	2	0	0	1	2	0	1	0	0	2	0	0	0	1	1	0	0	0	1	0	1	0	1	0	3	1	2	0	1	7	5	7	20	11	1	4	4	0	5	2
15--61483	0	0	0	0	0	0	0	0	1	0	0	0	0	0	0	0	0	1	0	0	0	0	0	0	0	0	0	0	1	1	0	1	0	1	1	2	1	0	1	0	0	4	0	0	0	0	0	0	0
15--31442	0	0	0	0	0	0	0	0	0	0	0	0	3	2	1	2	2	0	0	0	0	0	1	0	1	2	1	2	0	2	0	2	1	2	4	8	9	14	14	17	13	11	11	10	6	7	6	1	1
3001--7311	0	0	0	0	0	0	0	0	0	0	0	0	0	0	0	0	0	0	0	0	0	0	0	0	0	0	0	0	0	0	0	0	0	0	0	0	0	0	0	0	0	0	0	0	0	0	0	0	0
3099--31181	0	0	0	0	0	0	0	0	0	0	0	0	0	2	4	6	3	1	0	0	0	0	1	0	0	1	1	1	0	2	1	0	0	4	4	2	7	4	9	9	12	8	4	1	4	4	6	1	3
3099--31183	0	0	0	0	0	0	0	0	0	0	0	0	0	1	2	3	1	0	0	0	0	0	0	0	0	0	0	0	1	0	1	0	0	1	0	3	2	1	4	9	8	6	2	2	2	1	2	1	1
3099--31182	0	0	0	0	0	0	0	0	0	0	0	0	0	0	1	0	1	0	0	0	2	0	0	0	0	5	5	0	0	0	1	1	0	1	0	0	4	3	2	5	4	2	2	1	4	4	0	0	1
3076--18451	0	1	0	0	0	0	0	1	3	0	0	1	0	0	0	0	0	0	0	1	1	0	0	1	0	0	0	0	0	0	0	0	0	0	0	0	0	0	4	0	5	2	0	0	0	0	0	0	0
3076--60541	0	0	0	0	0	0	0	0	0	0	0	0	0	0	0	0	0	0	0	0	1	0	0	0	0	0	0	0	0	0	0	0	0	0	0	0	0	0	0	0	0	0	0	0	0	0	0	0	0
3076--18453	0	0	0	0	1	1	4	3	0	0	0	0	0	0	0	0	0	0	0	0	0	0	0	0	0	0	0	0	0	0	0	0	0	0	0	0	0	0	0	0	0	0	0	0	0	0	0	0	0
3076--60543	0	0	0	0	0	0	0	0	0	0	0	0	0	0	0	0	0	0	0	0	1	0	0	0	0	0	0	0	0	0	0	0	0	0	0	0	0	0	0	0	0	0	0	0	0	0	0	0	0
2012--6793	3	2	2	1	1	3	1	2	2	1	2	0	1	1	3	4	3	2	2	1	1	0	2	1	0	2	0	1	1	0	1	2	3	3	2	0	4	7	4	4	3	3	3	4	7	6	6	1	2
15--31001	0	0	0	0	0	0	0	0	0	1	2	1	2	1	4	3	3	2	2	3	0	3	2	3	8	4	6	5	2	2	3	5	6	5	9	1	5	6	9	9	5	13	10	6	6	9	4	5	8
15--31003	0	0	0	0	0	0	0	0	0	0	0	1	0	0	0	0	0	0	0	0	0	0	0	0	0	1	3	1	2	2	2	0	3	4	2	2	3	2	5	5	6	4	3	4	5	8	6	7	1
3001--7312	0	0	0	0	0	3	0	0	0	1	0	0	0	0	1	0	2	1	0	0	0	0	0	0	1	0	2	0	0	0	1	2	0	1	2	0	0	2	0	0	8	0	0	1	0	0	0	0	2
2012--14401	0	0	0	1	2	1	3	3	2	0	1	0	2	0	1	1	2	1	0	1	0	0	2	0	0	0	0	1	2	2	2	3	2	2	1	5	1	2	0	13	19	12	1	2	1	2	2	1	2
2012--14403	0	0	0	0	0	1	0	0	0	0	2	3	0	1	1	0	0	0	0	0	0	0	0	0	1	0	0	0	0	0	1	1	0	0	0	1	1	1	0	12	13	2	0	0	0	0	0	1	1
2012--14402	1	1	1	1	1	0	0	0	1	0	1	2	0	0	0	0	0	0	0	0	0	0	0	0	1	1	0	0	0	0	0	0	0	0	0	0	0	1	3	6	6	1	0	1	0	1	0	0	1
3081--10533	0	0	0	0	0	0	0	0	0	0	0	0	0	0	0	0	0	0	0	0	0	0	0	0	1	0	0	0	1	0	0	0	0	0	0	0	0	0	0	0	0	0	1	1	0	1	0	0	0
3076--1012	0	0	0	0	0	0	0	0	0	0	2	2	1	2	0	0	0	0	1	0	0	0	0	0	0	1	0	0	0	0	0	0	0	0	0	0	0	1	1	3	2	0	0	0	0	0	0	0	0
3076--1013	0	0	0	0	1	0	1	0	1	1	0	0	0	0	1	0	0	0	1	0	1	0	1	1	1	0	0	1	0	1	0	2	0	0	1	1	3	1	0	2	3	0	0	0	0	0	0	0	0
3076--1011	1	1	1	1	0	0	0	0	0	0	0	3	2	1	0	0	0	0	0	1	0	0	0	1	1	0	1	0	2	0	1	0	0	0	0	0	0	0	1	0	0	0	0	0	0	0	0	0	0
3076--31332	0	0	0	0	0	0	0	0	0	0	0	0	3	6	2	2	0	0	0	0	2	1	0	0	0	0	1	0	2	0	0	1	0	0	0	0	1	1	0	7	9	1	3	1	2	2	0	1	0
15--23161	1	0	0	0	1	1	0	0	0	0	0	0	0	0	0	0	0	0	0	0	0	0	0	0	0	0	0	0	0	0	0	0	0	0	0	1	0	0	0	0	0	0	0	2	0	1	0	0	0
15--62793	1	0	0	0	0	0	0	0	0	0	0	0	0	1	0	1	0	1	0	0	0	0	0	0	0	1	1	0	0	0	0	0	0	1	0	0	0	0	0	1	0	1	0	0	0	0	0	2	0
15--23162	0	0	0	0	0	0	0	0	0	0	0	0	0	0	0	0	0	0	0	0	0	0	0	0	0	0	0	0	0	0	0	0	0	0	0	1	0	0	0	1	1	0	0	0	0	0	0	0	0
2023--662	1	0	0	0	1	0	2	0	0	1	1	1	0	0	1	0	0	0	0	0	0	0	0	0	0	1	0	0	0	0	0	0	1	1	1	0	1	0	0	1	7	2	0	2	0	1	0	0	0
2023--663	0	0	0	0	1	0	0	1	0	0	0	1	0	0	0	0	0	0	0	0	1	0	0	0	0	0	0	0	0	0	0	1	0	0	0	0	0	1	2	0	3	1	1	3	0	2	0	0	0
15--61363	3	4	3	4	7	5	3	4	5	3	4	4	5	5	11	4	5	4	4	3	0	4	3	7	4	4	4	7	5	6	4	5	7	6	3	3	3	4	3	3	2	4	5	4	5	3	2	5	4
2023--661	0	0	0	0	2	0	0	0	0	0	0	0	0	3	0	0	0	0	1	0	0	0	0	0	0	0	0	0	0	0	0	0	0	0	0	0	0	0	0	3	1	1	0	0	0	0	0	0	0
2012--14122	0	0	0	0	1	0	0	0	0	1	2	0	0	4	1	0	1	0	1	1	1	1	1	1	1	0	2	1	0	1	1	1	2	0	0	0	1	0	1	0	0	2	0	2	1	2	0	2	1
2012--14123	0	0	0	0	0	0	0	0	0	0	1	0	0	0	0	0	0	1	0	0	0	0	0	0	0	0	0	0	0	0	0	0	0	0	0	0	0	2	1	1	2	0	2	2	1	0	0	2	0
2012--14121	1	0	1	0	2	0	0	0	0	0	0	0	0	2	0	0	0	0	0	0	0	2	1	0	0	2	1	1	0	0	0	0	0	0	1	1	1	0	1	1	3	1	0	2	1	1	0	2	1
2012--6283	0	0	0	0	0	0	0	0	0	0	0	0	0	0	1	0	0	0	0	0	0	0	0	0	0	0	0	1	0	1	0	0	1	0	0	0	0	0	2	1	1	0	0	0	0	0	1	0	0
3001--11752	0	0	0	0	0	0	0	0	0	0	0	0	0	0	0	0	0	0	0	0	1	0	0	0	0	0	0	0	0	0	0	0	0	0	0	0	0	0	0	0	0	0	0	0	0	0	0	0	0
2012--6281	0	0	1	0	0	1	0	0	1	1	1	3	2	1	2	0	1	1	3	0	1	0	0	1	0	1	0	0	2	1	2	1	0	0	1	2	0	5	1	3	5	3	1	4	1	2	4	4	2
15--6222	0	1	0	0	0	0	0	0	0	0	0	0	0	0	0	0	0	0	0	0	0	0	0	0	0	0	0	0	0	0	0	0	0	0	0	0	0	0	0	0	1	0	0	0	0	0	0	0	0
15--6223	0	1	0	0	0	0	0	0	0	0	0	1	0	0	0	0	1	0	0	0	0	2	1	0	0	0	0	0	0	1	0	0	0	0	0	0	0	1	0	1	7	0	1	0	0	0	0	0	0
15--6221	0	0	0	0	0	0	0	0	0	0	0	0	0	0	0	0	0	0	0	1	0	0	1	0	0	0	0	0	1	0	0	0	0	0	0	0	0	4	1	17	8	4	2	0	0	5	0	0	0
3076--6893	0	0	0	0	0	0	0	0	0	0	0	0	1	0	0	0	0	0	0	0	0	0	0	0	0	0	0	0	0	0	0	0	0	0	0	0	0	0	0	0	0	0	0	0	0	2	0	0	0
3076--6892	0	0	0	1	0	1	1	1	0	0	0	1	0	0	0	0	0	0	0	0	0	0	0	0	1	0	0	2	0	0	0	0	1	0	1	0	0	0	0	0	3	1	0	0	1	0	0	0	0
3001--4271	0	0	0	0	0	0	0	0	0	0	0	0	0	0	0	0	0	0	0	0	0	0	0	0	0	0	0	0	0	0	0	0	0	0	0	0	0	0	0	0	3	2	0	2	0	1	0	0	0
109--7811	0	0	0	0	0	0	0	0	0	0	0	0	0	0	0	0	0	0	0	0	0	0	0	0	0	0	0	0	0	0	0	0	0	0	0	0	0	0	0	0	0	0	0	0	0	0	0	0	0
3002--10992	0	1	0	0	0	0	0	0	0	0	0	1	0	0	0	0	0	0	0	0	0	0	0	0	0	0	0	0	0	0	0	0	0	0	0	0	1	0	0	0	1	1	0	0	0	1	0	0	0
3002--10991	0	1	0	2	0	0	1	0	1	0	0	0	1	3	1	1	0	0	2	0	4	0	0	0	1	1	0	0	0	0	2	0	0	0	0	1	3	4	6	5	0	3	3	1	1	1	1	0	0
109--7812	2	2	2	2	1	1	2	2	2	2	0	0	1	2	2	2	1	2	1	1	2	2	2	0	0	0	0	0	0	0	0	0	0	0	0	1	1	0	0	0	3	5	0	0	0	0	0	1	0
3076--6141	0	1	0	1	0	0	0	0	0	1	1	0	0	1	1	0	0	0	0	1	1	1	0	0	0	0	0	0	0	0	0	0	0	0	0	0	0	0	0	1	0	0	0	0	0	1	0	0	0
3076--10843	0	0	0	0	0	0	0	0	0	0	0	0	0	0	0	0	0	0	0	0	0	0	0	0	0	0	0	0	0	0	0	0	0	0	0	0	0	0	0	0	1	1	1	0	0	0	0	0	0
3076--6143	0	0	0	0	0	0	0	1	0	0	0	0	0	0	1	0	0	0	0	0	0	0	0	0	0	0	0	0	0	0	0	0	0	0	0	0	0	0	0	0	0	0	0	0	0	0	0	0	0
3076--6142	1	1	2	0	0	0	1	0	0	0	1	0	2	0	1	0	0	0	0	0	0	0	0	1	0	2	0	0	0	0	0	1	0	2	0	0	1	1	0	0	0	0	0	0	0	0	0	0	0
15--681	0	0	2	0	0	0	0	0	0	0	0	0	0	0	0	1	1	1	1	0	0	1	0	0	0	0	0	0	0	0	0	0	0	0	0	0	0	0	0	0	0	1	1	0	1	0	0	1	1
15--683	0	0	0	0	0	0	0	0	0	0	0	0	0	0	0	0	0	0	0	0	0	0	0	1	0	0	1	0	0	0	0	0	0	0	0	0	0	0	1	1	1	1	1	2	1	1	1	0	0
15--682	1	1	1	1	0	0	0	0	0	0	0	0	0	1	0	0	0	0	0	0	0	0	0	0	0	0	0	0	0	0	0	0	0	0	0	0	0	1	0	0	1	0	0	1	0	0	0	0	0
3076--1801	0	0	0	0	0	0	0	0	0	0	0	0	0	0	0	0	0	0	1	0	0	0	0	0	0	1	0	0	0	0	0	0	0	0	0	0	0	0	0	0	0	0	0	1	0	0	0	1	0
3076--61411	0	0	0	0	0	0	0	0	0	0	0	0	0	0	0	0	0	1	0	1	0	0	0	1	0	0	0	1	0	0	1	0	0	1	0	0	0	1	0	0	0	3	0	1	0	1	0	0	1
3076--61413	0	0	0	1	0	0	0	0	0	0	0	0	0	0	0	0	0	0	0	0	0	0	0	0	0	0	0	0	0	0	0	0	0	0	0	0	0	0	0	0	0	0	0	0	0	0	0	0	0
3076--61412	0	0	0	0	0	0	0	1	1	0	0	0	2	0	0	0	0	0	0	0	1	0	0	0	1	0	0	0	1	0	1	1	0	1	0	1	0	0	0	0	0	0	1	1	0	0	0	0	0
2012--27133	0	0	0	0	0	0	0	0	0	0	0	0	0	0	0	0	0	0	0	0	0	0	0	0	0	0	0	0	0	0	0	0	0	0	0	0	0	0	0	1	1	1	0	1	1	1	0	0	0
2012--27132	0	0	0	0	0	0	0	0	0	0	0	0	0	0	0	0	0	0	0	0	0	1	0	0	0	0	0	0	0	0	0	0	0	0	0	0	0	0	0	0	0	0	0	0	0	0	0	0	0
2012--27131	0	0	0	0	0	0	0	0	0	1	0	1	0	0	0	1	1	1	0	0	0	1	0	0	0	0	0	0	0	0	0	1	0	0	0	0	0	0	0	0	0	0	0	0	0	0	0	1	0
3076--27663	0	0	0	0	0	0	0	0	0	0	0	1	0	0	0	2	0	0	1	1	1	0	0	0	0	0	1	0	0	0	0	0	0	0	0	2	1	1	0	0	0	1	0	1	0	2	0	2	1
15--31882	0	0	0	0	0	0	0	0	0	0	0	0	1	0	0	0	0	0	0	0	0	1	1	0	0	1	2	1	0	0	1	0	0	0	0	0	3	5	5	9	11	7	5	1	2	1	1	1	0
3076--27093	0	0	0	0	0	0	0	0	0	0	8	56	71	33	25	19	27	24	8	6	8	4	12	10	19	17	22	9	12	13	29	9	17	17	7	24	26	39	59	44	47	35	31	20	26	29	10	10	7
2012--16781	3	3	8	2	3	3	2	2	3	3	3	2	1	3	1	3	1	2	3	3	2	1	1	1	1	1	0	1	1	2	1	0	0	1	2	1	2	2	2	0	2	0	1	2	2	1	1	0	2
2012--16782	0	0	0	0	0	0	0	0	0	0	0	0	0	0	0	0	0	0	0	0	0	0	0	0	0	0	0	0	0	0	0	0	0	0	0	0	0	0	0	0	0	0	0	0	0	0	0	0	0
2012--16783	0	0	0	0	0	0	0	0	0	0	0	0	0	0	0	0	0	0	0	0	0	0	0	0	0	0	0	0	0	0	0	0	0	0	0	0	0	0	0	0	0	0	0	0	0	0	0	0	0
3076--48573	10	13	8	12	13	7	9	7	4	8	10	3	9	8	3	0	2	1	2	1	3	0	2	1	2	0	1	0	0	0	1	2	0	1	1	0	3	9	14	29	18	4	5	4	5	3	3	1	3
3076--48572	0	1	0	0	0	0	0	0	0	0	0	0	0	1	0	0	0	0	0	0	0	0	0	1	0	0	0	1	0	0	0	1	0	0	0	0	1	0	0	3	4	2	0	3	1	0	0	0	0
3076--48571	1	0	0	1	0	2	0	1	0	1	0	2	1	2	2	1	2	2	1	0	0	2	1	3	1	1	1	3	0	1	2	2	1	0	1	3	4	7	5	12	4	2	2	7	2	3	2	0	0
3081--10563	0	0	1	0	0	0	0	0	0	0	0	0	0	0	0	0	0	0	0	0	0	0	0	0	0	0	0	0	0	0	0	0	0	0	0	0	0	0	0	0	0	1	0	0	0	0	0	0	0
3081--10562	0	0	0	0	0	0	0	1	0	1	0	0	0	0	0	0	1	0	1	0	0	0	0	0	0	0	0	0	0	0	0	0	0	1	0	0	0	1	0	0	1	0	0	1	1	0	0	1	1
3081--10561	0	0	0	0	0	0	0	0	0	0	0	0	1	0	0	0	0	0	0	0	0	0	0	0	0	0	1	0	0	0	0	0	0	0	0	1	0	0	0	0	0	0	0	0	0	0	0	0	0
3076--1212	0	1	0	0	0	0	0	0	0	0	0	0	0	0	0	0	0	0	0	0	0	0	0	0	0	0	0	0	0	0	0	0	1	0	0	0	0	0	0	1	0	1	0	0	0	0	0	0	0
3001--4272	0	0	0	0	0	0	0	0	0	0	0	2	1	0	0	0	1	0	0	0	0	0	0	0	0	0	0	0	0	0	1	0	0	0	0	0	0	0	1	1	3	3	1	0	0	1	0	0	1
3076--6891	0	0	0	0	0	0	0	0	1	1	1	1	0	1	0	0	0	0	0	0	0	0	0	0	0	0	0	0	0	0	0	0	0	0	0	0	0	0	0	0	0	0	0	0	0	0	0	0	1
15--612	0	0	0	1	0	0	0	0	0	0	0	0	0	0	1	0	0	0	0	1	0	2	0	1	1	0	0	0	0	1	2	0	0	0	0	0	2	1	0	3	0	1	0	0	2	1	1	1	1
15--613	0	3	1	1	0	0	0	0	0	0	0	0	0	0	0	1	1	0	1	0	0	1	1	0	0	0	0	0	1	0	0	1	0	0	0	0	0	0	0	1	1	0	0	0	0	0	0	0	1
15--611	0	1	1	1	2	1	1	2	1	0	1	2	0	0	1	0	1	0	0	0	0	0	0	0	1	7	0	0	0	0	0	1	0	0	0	0	1	0	1	0	1	2	1	0	5	1	1	0	0
2059--631	0	0	0	0	0	0	0	0	0	0	0	0	0	0	1	0	1	0	1	0	1	0	0	0	0	2	2	1	2	1	1	1	1	1	0	0	0	1	1	1	1	0	2	1	3	2	2	2	1
15--6451	0	0	0	0	0	0	0	0	0	0	0	0	1	0	0	0	0	0	0	0	0	0	0	0	1	0	0	0	0	0	0	0	0	0	0	0	0	0	0	5	8	3	0	1	1	0	0	0	1
15--6453	0	0	0	0	0	1	0	0	0	0	0	0	0	0	0	0	0	0	0	0	0	0	1	0	0	0	0	0	0	0	0	0	0	0	0	0	0	0	0	0	0	0	0	0	0	0	0	0	0
15--6452	0	0	0	0	0	1	1	0	0	0	1	1	1	0	0	0	0	1	1	0	0	0	0	0	0	0	0	0	0	1	1	0	0	1	1	1	0	0	3	3	7	1	1	0	2	3	1	0	1
2023--2023	0	0	0	0	0	0	0	0	0	0	0	0	0	0	1	0	0	0	0	0	0	0	0	1	0	0	0	0	1	0	0	0	0	0	0	0	0	0	0	1	1	0	0	0	0	0	1	0	0
2023--2022	0	0	0	0	0	0	1	0	0	0	0	0	0	0	0	0	0	0	1	0	0	0	0	0	0	0	0	0	0	0	0	0	0	0	0	0	0	0	0	0	0	0	0	0	0	0	0	0	0
2023--2021	0	0	0	0	0	0	0	0	0	0	0	0	0	0	0	0	1	0	0	0	0	0	0	0	0	0	0	0	0	0	0	0	0	0	0	0	0	0	0	0	1	1	1	0	1	0	1	0	0
3076--31921	0	0	0	0	0	0	0	0	0	0	0	0	5	5	1	0	0	0	2	1	0	1	2	2	1	3	3	0	2	2	2	0	2	1	2	3	1	8	16	11	13	5	8	4	5	0	2	1	0
3076--31922	0	0	0	0	0	0	0	0	0	0	0	1	3	0	1	1	1	1	3	2	3	3	2	3	1	4	4	6	3	3	1	1	0	0	1	1	5	2	4	5	7	4	8	4	3	2	1	2	0
3076--31923	0	0	0	0	0	0	0	0	0	0	0	0	1	0	1	2	1	0	0	1	0	0	0	1	0	3	4	2	0	0	0	1	0	0	0	1	2	5	7	12	15	18	14	14	9	8	1	1	0
3076--61323	0	0	0	0	0	0	0	0	0	0	0	0	0	0	0	0	0	0	0	0	0	0	0	0	0	0	0	0	0	0	0	0	0	0	0	0	0	0	0	0	0	0	0	0	0	0	0	0	0
3076--61322	0	0	0	0	0	0	0	0	0	0	0	0	0	0	0	0	0	1	0	0	0	0	0	0	0	0	0	0	0	0	0	0	0	0	0	0	0	0	0	0	0	0	0	0	0	1	0	0	0
3076--61321	0	0	0	0	0	0	0	0	0	0	0	0	0	0	0	0	0	0	0	0	0	0	0	0	0	0	0	0	0	0	0	0	0	0	0	0	0	0	0	0	0	0	0	0	0	0	0	0	0
3081--5573	0	0	1	2	0	1	1	1	0	2	1	0	6	1	2	2	6	1	1	1	2	1	2	0	1	1	2	2	0	1	2	0	0	0	1	0	0	1	1	1	2	1	1	0	1	0	1	0	0
3081--5572	0	0	2	0	1	1	1	0	1	0	3	0	3	1	0	0	0	2	1	0	0	1	2	0	0	1	0	0	0	0	0	0	0	0	0	1	0	0	1	0	1	2	0	0	0	0	0	0	0
3081--5571	0	0	0	0	0	0	1	0	0	0	1	0	0	0	0	0	1	0	0	0	0	0	1	0	0	1	0	0	0	1	0	0	0	0	0	0	1	0	0	0	0	0	0	0	0	0	0	0	0
2023--14651	0	0	0	0	0	0	0	0	0	0	0	1	0	0	0	1	0	0	0	0	1	0	1	0	0	1	0	0	0	0	0	1	0	0	0	0	0	2	0	0	1	0	1	0	1	0	0	0	0
109--7813	0	1	0	0	0	0	0	0	0	1	0	0	0	0	1	0	0	0	0	0	0	0	0	0	0	0	0	1	0	0	0	0	0	0	0	0	0	1	1	1	4	1	0	2	4	1	1	2	1
2023--8032	0	0	0	0	0	0	0	0	0	0	0	0	0	0	0	0	0	0	0	0	0	0	0	0	0	0	0	0	0	0	0	0	0	0	0	1	0	0	0	0	0	0	0	0	0	0	0	0	1
2023--8033	0	0	0	0	0	0	0	0	0	0	0	0	0	0	0	0	0	0	0	0	0	0	0	0	0	0	0	0	0	0	0	0	0	0	0	0	0	0	0	0	0	0	0	0	0	0	0	0	0
3076--29112	1	0	0	0	0	0	1	1	1	0	0	0	0	1	0	1	1	1	1	0	1	0	1	1	1	1	1	1	1	1	1	0	0	0	1	0	0	0	0	0	0	0	0	0	0	0	0	0	1
2023--8031	0	0	0	0	0	0	0	0	0	0	0	0	0	0	0	0	0	0	0	0	0	0	0	0	0	0	0	0	0	0	0	0	0	0	0	0	0	0	0	0	0	0	0	0	0	0	0	0	0
3076--1162	0	0	0	0	0	0	0	0	0	0	0	0	0	0	0	0	0	0	0	0	0	0	0	0	0	0	0	1	0	0	0	0	0	0	0	0	0	0	0	0	1	0	0	0	0	0	0	0	0
3076--1163	1	0	1	0	0	0	0	0	0	0	0	0	0	1	0	0	0	1	0	0	0	0	0	0	0	0	0	0	0	0	0	0	0	0	0	0	0	0	0	0	0	0	0	0	0	0	0	0	0
3076--1161	0	0	0	0	0	0	0	0	0	0	0	0	0	1	0	0	1	0	0	0	0	0	0	0	0	0	1	1	1	0	0	0	0	0	0	0	0	0	0	0	1	0	0	0	0	0	0	0	0
2023--14652	1	0	0	0	0	0	0	0	0	0	0	0	0	0	0	0	1	0	0	0	0	0	0	0	0	0	0	0	0	0	0	0	0	0	0	0	0	0	0	1	0	0	0	0	0	0	1	0	0
2023--2291	0	0	0	0	0	0	0	0	0	0	0	0	0	0	0	0	0	0	0	0	1	0	0	0	0	0	0	1	0	0	0	0	0	0	0	0	0	1	0	0	1	0	0	2	0	0	2	0	1
2023--2292	0	1	0	0	1	0	0	0	1	0	0	0	0	0	0	0	1	1	0	0	0	1	0	0	0	0	1	1	0	0	0	0	0	2	0	1	1	1	3	0	1	2	2	1	0	0	1	0	0
2023--2293	0	0	0	0	1	0	0	0	0	0	0	0	1	1	0	0	0	0	0	0	0	0	0	0	0	0	0	0	0	0	0	0	0	0	1	0	0	1	0	1	1	1	0	0	0	0	1	1	0
15--6191	5	0	2	4	3	0	3	2	3	0	13	2	0	2	1	6	1	4	6	2	0	3	2	2	2	5	1	2	1	1	0	1	2	3	6	2	1	8	1	3	3	3	5	10	2	25	4	3	2
15--6192	0	0	0	0	0	0	0	0	0	0	0	0	1	0	0	0	0	1	0	0	0	0	0	0	0	0	1	1	0	0	0	0	0	0	0	0	0	0	1	0	2	0	1	0	0	0	1	0	0
15--6193	0	0	1	0	1	1	1	0	1	1	0	1	0	0	0	1	0	0	1	0	0	0	0	2	0	0	1	0	2	1	0	1	0	0	0	2	0	1	0	2	4	1	0	2	2	1	0	1	1
15--6194	4	1	1	7	1	4	5	5	2	1	7	5	8	4	2	2	4	2	2	4	0	1	2	6	3	1	3	3	2	6	3	10	1	9	0	4	1	10	1	10	13	5	9	11	5	13	2	3	2
3002--7633	0	0	0	0	0	0	0	0	0	0	0	0	0	0	0	0	0	0	0	0	0	0	0	0	1	0	0	0	0	0	0	0	0	0	0	0	0	0	0	0	0	0	0	0	0	0	0	0	0
3002--7632	0	0	0	1	1	0	0	0	1	0	0	1	0	0	0	0	0	0	0	0	0	1	3	0	1	1	0	0	1	0	1	1	0	0	0	0	0	2	0	0	0	0	0	0	0	0	0	0	1
3076--10842	0	0	0	0	0	0	1	0	0	0	0	0	0	0	0	0	0	0	0	0	0	0	0	0	0	0	0	0	0	0	0	0	0	0	0	0	0	0	0	0	0	0	1	1	0	0	0	0	0
15--61422	0	0	0	0	0	0	1	0	0	0	0	1	3	2	3	3	4	1	0	0	0	0	0	1	1	0	0	0	0	0	0	0	0	0	1	0	0	0	4	3	4	0	0	1	0	0	0	0	0
109--4323	0	0	0	0	0	0	0	0	0	0	0	0	0	0	0	0	0	0	0	0	0	0	0	0	0	0	0	0	0	0	0	0	0	1	0	1	0	0	0	0	0	1	1	0	1	1	0	1	0
109--4321	1	1	1	1	1	1	2	2	2	1	0	0	1	1	1	1	1	0	0	0	0	0	0	0	0	0	0	0	0	0	0	0	0	0	0	0	0	0	0	0	0	1	0	0	0	0	0	0	0
3076--10841	0	0	0	0	0	0	0	0	0	0	0	0	0	0	0	0	0	0	0	0	0	0	0	0	0	0	0	0	0	0	0	0	0	0	0	0	0	0	0	0	0	0	0	0	1	0	0	0	0
15--1272	0	0	0	0	0	0	0	1	0	0	0	0	1	0	1	1	3	0	0	1	0	2	0	0	0	0	0	0	0	0	0	0	1	0	1	1	0	0	2	0	2	0	2	1	0	0	0	0	0
15--61432	2	1	3	0	0	0	0	1	0	2	1	2	1	2	2	0	0	2	2	0	0	1	0	0	0	0	2	0	2	0	0	1	2	1	0	1	1	5	2	6	10	3	2	0	4	1	1	0	2
3076--9211	0	0	0	0	0	0	0	0	0	0	0	0	2	2	1	2	0	0	1	2	0	1	0	0	0	2	1	2	0	2	0	1	0	0	1	1	2	6	5	12	13	7	2	1	3	2	1	0	1
3076--9212	1	1	1	2	0	1	0	2	1	1	2	2	1	0	0	2	0	0	1	1	1	1	0	2	1	3	0	2	0	0	1	0	0	0	0	0	0	0	2	1	1	5	2	2	0	1	0	0	0
3076--9213	1	1	0	0	0	1	0	2	1	2	1	1	1	4	0	0	2	0	2	5	2	2	1	0	1	1	2	2	0	0	1	0	1	1	2	0	1	0	1	0	2	2	7	1	0	4	2	0	1
3076--61451	0	0	0	0	0	0	0	0	0	0	0	0	0	1	1	1	0	0	0	0	0	0	0	0	0	0	0	0	0	0	0	0	0	0	0	0	0	0	0	0	0	0	0	0	0	0	0	0	0
3076--61453	0	0	0	0	0	0	0	0	0	0	0	0	0	0	0	0	0	0	0	0	0	0	0	0	0	0	0	0	0	0	0	0	0	0	0	0	0	0	0	0	0	0	0	0	0	0	0	0	0
3076--61452	0	0	0	0	0	0	0	0	0	0	0	0	0	0	0	0	0	0	0	0	0	0	0	0	0	0	0	0	0	0	0	0	0	0	0	0	0	0	0	0	1	0	0	0	1	0	0	0	0
109--7352	0	0	1	0	0	0	0	0	0	0	0	0	0	1	0	2	1	0	0	0	0	0	0	0	1	1	1	1	0	0	1	1	0	0	0	0	0	1	0	3	4	0	4	0	0	2	2	0	0
109--7353	0	0	0	0	0	0	1	0	0	0	0	0	1	1	1	0	0	0	0	0	0	0	0	0	0	0	0	1	1	1	0	0	0	0	0	0	0	0	0	0	0	0	0	1	0	0	0	0	0
109--7351	0	0	0	0	0	1	0	0	0	0	0	0	1	1	1	0	1	1	1	1	0	1	0	0	0	0	0	0	0	0	0	0	0	0	0	0	0	0	0	0	0	0	0	1	0	0	0	0	0
3076--34152	0	0	0	0	0	0	0	0	0	0	0	0	0	0	0	0	0	0	0	0	0	0	0	0	0	0	0	0	0	0	0	0	0	0	0	0	0	0	0	1	0	0	0	0	0	0	1	1	0
3076--34153	0	0	0	0	0	1	0	0	0	0	0	0	0	0	0	0	0	0	0	0	0	0	0	0	0	0	0	0	0	0	0	0	0	0	0	0	0	0	0	0	0	0	0	0	0	0	0	0	0
3076--34151	0	0	0	0	0	0	0	0	0	0	0	0	0	0	0	0	0	0	0	0	0	0	0	0	0	0	0	0	0	0	0	0	0	0	0	0	0	0	0	0	0	0	0	0	0	0	0	0	0
3076--7212	0	0	0	0	0	0	0	0	0	0	0	0	0	0	0	0	0	0	0	0	0	0	0	0	0	0	0	0	0	0	0	0	0	0	0	0	0	0	0	2	1	1	0	0	0	0	0	0	0
3076--7213	0	0	0	0	0	0	0	0	0	0	0	0	0	0	0	0	0	0	0	0	0	0	0	0	0	0	0	0	0	0	0	0	0	0	0	0	0	0	0	0	0	2	0	0	0	0	0	0	0
3076--7211	1	0	0	0	0	0	0	0	0	0	0	0	0	0	0	0	0	0	0	0	0	0	0	0	0	0	0	0	0	0	0	0	0	0	0	0	0	1	0	0	0	0	0	0	0	0	0	0	0
3076--6172	0	0	0	0	1	0	0	1	0	0	1	3	0	0	0	0	0	0	0	0	0	0	0	0	0	0	0	0	0	0	1	0	0	0	0	1	5	2	2	4	3	4	1	0	0	0	1	0	1
15--10053	0	0	0	0	0	0	0	0	0	0	0	0	1	0	0	0	0	0	1	0	0	0	0	1	1	0	0	0	0	0	0	0	0	0	0	0	0	0	0	0	0	0	0	0	0	0	0	0	0
15--10052	0	1	1	0	0	0	1	0	0	1	0	1	1	0	0	1	0	0	0	1	0	0	1	0	1	0	0	1	0	0	0	0	0	0	0	1	0	0	1	0	1	0	2	0	1	0	0	0	0
15--10051	0	0	0	0	0	1	0	0	0	0	0	0	0	1	1	1	1	1	0	1	0	1	1	0	0	0	0	0	0	0	0	0	0	0	1	0	1	1	1	1	1	0	1	0	0	0	0	0	0
109--4322	0	1	0	1	1	1	0	0	0	1	0	0	0	0	0	0	0	0	0	0	0	0	0	0	0	0	0	0	0	0	0	0	1	0	0	0	1	0	1	1	1	1	0	0	0	0	1	1	0
15--61672	0	0	0	0	0	0	0	0	0	0	0	0	0	0	0	0	0	0	0	0	0	0	0	0	0	0	0	0	0	0	0	0	0	0	0	0	0	0	0	0	2	1	0	0	0	0	0	0	0
3081--7953	0	0	0	0	0	0	0	0	0	1	0	0	0	0	1	0	0	0	0	1	0	2	0	0	0	0	0	0	0	0	0	0	0	0	0	0	0	0	0	0	0	1	1	0	1	0	0	0	0
3081--7952	0	0	0	0	0	0	0	0	1	0	0	0	0	0	0	0	0	0	0	0	0	0	0	0	0	0	0	0	0	0	0	0	0	0	0	0	0	0	0	0	0	0	0	0	1	0	0	0	0
3081--7951	0	0	0	0	0	0	0	0	0	0	0	0	0	0	0	0	0	0	0	0	0	0	0	0	0	0	0	0	0	0	0	0	0	0	0	0	0	0	0	0	2	0	0	0	1	0	0	0	0
3001--1371	0	0	0	0	0	0	0	0	0	0	0	0	0	2	1	1	0	0	0	0	0	1	0	0	0	0	0	0	0	0	0	0	0	0	0	0	0	0	0	0	3	1	0	0	0	0	0	0	0
3001--1373	0	0	0	0	0	0	0	0	0	0	0	0	0	0	0	0	0	0	0	0	0	0	0	0	0	0	0	0	0	0	0	0	0	0	0	0	0	0	0	0	0	0	0	0	0	0	0	0	0
3001--1372	0	1	1	0	1	0	0	0	0	0	0	0	0	0	0	2	0	0	0	0	0	0	0	0	0	0	1	0	0	0	0	0	0	1	0	0	1	1	0	1	0	2	0	1	0	0	0	3	0
3076--6923	0	0	0	0	0	0	0	0	0	0	0	0	0	0	0	0	0	0	0	0	0	0	0	0	0	0	0	0	0	0	0	0	0	0	0	0	0	0	0	0	0	0	0	0	0	0	0	1	0
3001--61711	0	0	0	0	0	0	0	0	0	0	0	0	0	0	0	0	0	0	0	0	0	0	0	1	0	0	0	0	0	0	0	0	0	0	0	0	0	0	0	0	0	0	0	0	0	0	0	0	0
3001--61712	0	0	0	0	0	0	0	0	0	0	0	0	0	0	0	0	0	0	0	0	0	0	0	0	0	0	0	0	0	0	0	0	0	0	0	0	0	0	0	0	0	0	0	0	0	0	0	0	0
3001--61713	0	0	0	0	0	0	1	0	1	0	0	0	1	0	0	1	0	0	1	1	0	0	1	0	0	0	0	0	0	0	0	0	0	0	0	0	0	1	0	0	0	1	0	0	0	1	1	0	0
15--61673	0	0	0	1	0	0	0	0	1	1	0	1	0	0	0	0	0	0	0	0	0	0	0	0	0	0	0	0	0	0	0	0	0	0	0	0	0	0	8	24	27	2	0	0	0	0	0	0	0
15--1033	0	0	0	0	0	0	1	1	1	0	0	0	0	0	0	1	0	2	0	1	0	0	0	0	2	0	0	0	0	0	0	1	1	0	2	0	0	1	3	1	0	3	2	1	0	1	0	1	2
15--61671	0	0	0	0	0	0	0	0	0	0	1	0	0	0	0	0	1	1	0	0	0	0	0	0	0	0	0	0	0	0	0	0	0	0	0	0	0	0	3	1	2	0	1	1	1	2	0	0	0
15--1031	0	0	0	0	0	0	0	0	0	1	1	1	0	0	0	0	1	1	1	0	0	2	1	1	0	1	2	1	0	0	0	1	1	0	2	0	0	0	3	1	10	11	1	1	0	0	4	2	0
15--6503	0	0	0	0	0	0	0	0	0	0	0	1	0	0	0	0	0	0	0	0	0	0	0	0	0	0	0	0	0	0	0	0	0	0	0	0	0	0	0	0	0	0	0	0	0	0	0	0	0
2023--10022	2	0	0	0	0	2	0	0	1	1	0	0	1	0	0	0	1	0	0	0	1	0	1	0	2	0	0	0	0	0	0	0	0	0	0	0	0	0	1	6	4	1	1	1	0	1	0	0	0
2023--10021	0	0	0	0	0	0	0	0	0	0	0	1	0	0	0	0	0	0	0	0	0	0	0	0	0	0	0	0	1	0	0	0	0	0	0	0	0	0	0	0	1	0	0	0	0	0	0	0	0
2023--1131	0	0	0	0	0	0	0	0	0	0	0	0	0	1	0	0	0	0	0	0	0	1	0	1	0	0	0	0	1	0	0	0	0	0	0	1	2	0	0	5	4	2	0	0	0	0	2	0	0
2023--1132	1	1	1	0	0	1	0	1	0	1	1	1	1	2	1	0	0	0	1	1	1	1	2	1	1	1	2	2	1	1	1	1	1	0	1	1	2	1	1	2	1	3	2	0	0	0	2	1	1
2023--1133	0	0	0	0	0	0	0	0	0	0	0	0	0	0	0	0	0	0	0	0	1	0	0	0	0	0	0	0	0	0	1	0	0	0	0	0	0	0	0	0	1	1	0	0	0	0	0	0	0
3001--26102	0	0	0	0	0	0	0	0	0	0	0	0	0	0	0	0	0	0	0	0	0	0	0	0	0	0	0	0	0	0	0	0	0	0	0	0	0	0	0	0	0	4	0	0	0	0	0	0	0
3081--10822	1	2	1	4	1	1	0	1	0	2	3	0	0	2	1	0	1	1	0	0	1	0	1	0	0	1	0	2	1	2	1	0	0	3	0	0	0	3	0	0	1	1	0	0	0	0	1	0	1
3081--10823	3	1	3	1	2	3	2	2	1	2	4	2	0	2	2	1	2	2	0	3	1	2	1	1	1	2	3	2	1	1	1	2	0	3	1	0	1	0	0	2	1	0	2	0	1	0	0	2	3
3081--10821	1	0	0	0	0	0	0	0	0	0	0	0	0	0	0	0	0	0	0	0	0	0	0	0	0	0	0	0	0	0	0	0	0	0	0	0	1	0	0	0	0	0	0	0	0	0	0	0	0
2012--6272	0	0	0	0	0	0	0	0	0	0	1	0	1	0	0	0	0	0	0	1	0	0	0	0	0	0	0	1	0	0	0	1	0	0	0	0	0	3	2	1	1	1	0	0	1	0	1	0	0
2012--6273	2	0	0	0	2	0	0	0	2	0	0	1	0	0	2	0	1	3	2	2	2	2	0	0	2	3	1	0	3	2	2	2	4	1	1	1	0	1	0	4	2	1	2	1	1	2	0	0	2
3076--7031	0	0	0	0	0	0	1	0	0	2	0	1	1	1	1	3	3	1	0	0	0	2	0	1	1	0	1	0	0	0	0	1	0	0	0	0	1	0	0	1	4	3	4	1	1	4	0	1	0
3076--7781	0	0	0	0	0	0	0	0	1	0	0	0	0	0	0	0	0	0	0	0	0	1	0	0	0	0	0	0	0	0	0	0	0	1	0	0	1	0	1	0	0	0	0	1	1	0	0	0	1
3076--7782	0	0	0	0	0	0	0	1	0	0	0	0	0	0	0	1	0	0	0	0	0	1	0	0	0	0	0	0	0	0	1	0	0	0	0	0	0	0	1	0	0	1	0	0	0	0	1	0	0
3001--26103	1	0	0	0	0	0	2	0	0	1	0	0	0	0	0	0	1	0	0	0	0	0	0	0	1	0	1	0	0	0	0	0	0	0	0	0	0	0	1	1	1	5	0	0	1	0	1	0	0
2012--6572	0	0	0	0	0	0	0	0	2	0	2	0	0	0	0	0	0	0	0	0	0	0	0	0	0	0	0	0	0	0	0	0	0	0	0	0	0	2	0	0	2	0	0	0	0	0	0	0	0
15--31441	0	0	0	0	0	0	0	0	0	0	0	4	20	12	15	11	10	5	2	2	0	3	2	6	5	8	13	9	14	11	13	10	21	17	8	21	26	24	41	51	40	60	36	25	28	26	10	4	3
3076--31692	0	0	0	0	0	0	0	0	0	0	0	1	1	0	1	1	1	0	0	0	0	0	0	0	0	0	0	1	0	1	1	0	1	0	1	0	1	0	2	0	4	13	1	1	2	3	3	0	1
3076--31693	0	0	0	0	0	0	0	0	0	0	0	0	0	1	0	0	0	0	0	0	1	0	0	0	0	0	1	1	0	0	0	0	0	0	1	0	0	0	0	1	2	3	3	1	1	2	2	0	0
3076--31691	0	0	0	0	0	0	0	0	0	0	0	0	0	0	0	0	0	0	1	0	0	0	0	0	0	0	0	0	0	0	0	0	0	0	0	0	0	0	0	0	9	4	2	0	0	0	0	0	0
15--6301	0	0	0	0	0	0	0	0	0	1	1	0	0	1	3	0	0	0	0	0	0	1	0	0	0	0	0	0	0	0	0	1	0	0	1	3	1	1	3	2	2	1	1	2	4	1	1	2	3
15--6303	6	2	2	1	3	3	0	4	0	2	4	2	1	2	1	2	0	1	0	0	0	0	0	1	1	0	1	0	0	1	2	1	2	0	2	1	1	2	6	4	2	2	1	2	3	2	1	1	1
15--6302	0	0	1	5	2	2	2	0	0	0	0	0	1	0	0	0	1	1	1	0	0	0	0	1	0	0	0	0	0	0	1	0	0	0	0	1	0	1	1	1	1	0	1	1	0	1	0	0	0
2012--6153	0	0	0	1	0	1	0	2	0	0	1	0	2	3	0	0	2	0	3	2	0	1	0	1	2	0	0	1	1	0	0	0	0	0	1	1	0	2	1	2	0	0	0	1	1	0	0	1	3
2012--6152	1	1	2	5	2	1	2	2	2	6	1	4	5	2	2	3	1	2	1	1	5	1	1	1	2	1	3	1	1	2	1	1	1	1	2	1	0	0	0	0	0	3	1	1	0	3	1	0	0
2012--6151	1	0	1	0	1	4	0	0	1	1	1	1	0	0	1	0	0	0	0	0	1	0	0	1	0	1	0	0	0	0	0	0	0	0	0	1	0	1	2	3	11	1	2	0	2	0	0	2	0
15--61361	0	0	0	0	0	0	0	1	0	0	1	1	0	0	0	1	0	1	0	0	0	2	0	0	0	1	0	0	1	0	1	1	0	1	0	3	1	1	3	2	0	2	1	0	0	0	0	0	0
15--18053	0	1	1	1	0	0	0	0	2	0	0	0	0	1	0	0	0	0	0	0	0	0	1	0	0	0	0	0	0	1	2	1	1	0	1	1	1	1	4	5	6	3	1	3	2	3	0	1	1
15--18052	12	5	4	6	2	3	3	3	7	4	2	0	2	1	1	2	0	0	0	1	0	0	0	0	1	0	1	0	0	1	0	2	2	0	0	2	0	2	4	9	8	3	3	1	3	4	1	1	1
15--18051	0	3	2	5	2	1	1	5	7	3	1	0	0	0	1	0	0	0	0	0	0	0	0	0	0	0	0	0	1	0	0	0	0	0	0	0	1	1	1	2	5	3	0	1	2	0	1	0	0
3076--23141	12	8	8	12	12	18	15	16	11	29	24	25	30	46	22	19	13	10	8	8	16	15	9	17	15	28	39	26	7	5	11	6	8	13	14	14	11	24	85	101	104	0	0	0	0	0	0	0	0
3076--23143	0	0	0	0	0	0	0	0	0	0	0	1	0	0	0	0	0	4	2	0	0	1	0	0	0	1	0	0	0	0	0	1	0	0	0	0	0	0	1	1	3	0	0	0	0	0	0	0	0
3076--23142	0	0	1	0	0	0	0	1	2	1	3	3	1	0	0	0	0	1	0	0	0	0	1	0	1	0	0	0	0	0	0	0	1	0	0	0	0	0	0	1	0	0	0	0	0	0	0	0	0
2012--10603	1	1	1	1	1	1	0	0	0	1	0	0	0	0	0	1	0	1	0	0	0	0	0	0	0	0	0	1	1	0	0	0	0	0	1	2	1	1	0	2	0	1	2	0	0	0	2	0	0
2012--10602	0	0	4	4	3	1	1	1	1	0	1	1	1	1	1	0	1	1	0	0	1	1	0	2	1	0	0	3	1	1	1	1	0	0	0	1	1	4	1	0	0	0	0	1	1	2	1	1	6
2012--10601	0	0	0	0	0	0	0	0	0	0	1	0	0	0	0	0	1	0	1	0	0	0	0	0	0	0	0	0	0	0	0	0	0	0	1	0	0	1	1	2	0	1	0	0	0	0	0	0	0
2012--6721	0	0	0	0	0	0	0	0	0	0	1	0	0	0	0	0	0	0	1	0	0	0	0	0	1	0	0	0	0	0	0	0	0	0	0	0	0	0	0	0	0	0	0	0	0	0	0	0	0
2012--6722	0	0	0	0	0	0	0	0	1	1	0	0	0	0	0	0	0	0	1	1	1	2	1	1	0	2	2	1	0	1	0	0	0	1	0	1	0	1	0	0	1	1	1	1	0	1	1	0	0
3076--6173	0	0	0	0	0	0	1	0	0	1	0	0	1	1	0	1	0	0	2	0	0	0	0	0	0	0	0	0	1	1	4	0	0	0	0	0	0	1	1	0	6	3	1	1	1	3	0	1	2
15--692	0	0	0	0	1	0	0	0	0	0	0	0	0	0	0	0	0	0	0	0	0	0	0	0	1	0	0	0	0	0	0	0	0	0	1	0	0	0	0	0	3	0	1	0	0	0	3	2	2
15--693	0	0	0	1	0	0	0	0	0	0	0	0	0	0	0	0	0	0	0	0	0	0	0	0	0	0	0	0	0	0	0	0	0	0	0	0	0	0	0	0	0	0	0	0	1	0	0	1	0
15--691	0	0	0	1	0	0	0	0	0	0	0	0	0	0	0	0	0	0	0	0	0	1	0	0	0	0	0	0	0	0	1	0	0	0	0	0	0	0	0	1	2	0	0	1	0	0	1	2	2
15--44702	0	0	0	0	1	0	0	0	0	0	0	0	0	0	0	0	0	0	0	0	0	0	0	0	0	0	0	0	0	0	0	0	0	0	0	0	0	0	0	0	0	0	0	3	1	3	3	2	0
15--44703	0	0	0	0	0	0	0	0	0	0	0	0	0	0	0	0	0	0	0	0	0	0	0	0	0	0	0	0	0	0	0	0	0	0	0	0	0	0	0	0	1	0	0	1	2	1	1	0	0
15--50002	0	0	0	0	0	0	0	0	0	0	0	0	0	1	0	0	1	0	0	0	0	0	0	1	1	1	1	0	1	1	1	1	1	1	1	1	0	1	1	2	3	0	0	0	0	0	0	0	1
15--50003	0	0	0	0	0	0	0	1	0	0	0	0	0	4	0	0	0	0	0	0	0	0	0	0	0	1	1	1	0	0	1	0	0	1	1	1	1	0	2	3	1	0	0	0	0	2	1	1	1
15--31203	0	1	0	3	4	4	4	4	2	4	2	3	5	6	5	1	2	4	1	1	0	0	0	2	0	5	2	0	4	1	0	0	3	7	3	3	2	18	12	31	27	12	10	10	9	12	6	2	2
15--31202	0	4	17	12	24	17	19	15	15	49	9	13	16	30	19	12	5	13	6	7	0	8	4	1	5	6	5	6	4	3	5	5	7	8	11	11	17	41	44	72	50	36	22	36	29	17	6	3	6
15--31201	0	8	8	6	9	8	8	12	8	7	6	3	7	11	6	3	8	6	1	3	0	3	2	3	5	3	1	2	2	1	2	3	4	4	4	3	6	13	18	24	35	15	5	10	7	7	13	15	6
2012--6791	0	0	0	0	0	0	0	0	0	0	0	0	0	0	0	1	0	0	0	0	1	0	0	0	1	0	0	0	0	0	0	0	0	0	0	0	0	0	0	0	0	0	0	0	0	0	0	0	0
3001--7313	0	0	0	0	0	0	0	0	0	0	1	0	0	0	1	2	0	1	0	1	0	0	1	0	0	0	0	0	0	0	0	0	2	0	0	0	0	0	0	0	1	1	1	0	0	0	0	0	0
2012--6792	0	0	0	2	0	0	2	0	0	1	0	0	0	0	0	0	0	1	2	3	5	2	4	6	3	4	3	5	7	8	7	4	6	6	6	8	10	1	1	3	1	3	4	2	1	1	3	5	0
3076--31503	0	0	0	0	0	0	0	0	0	0	0	0	1	3	1	2	0	3	1	1	4	1	1	1	0	0	1	0	0	2	0	2	2	1	1	2	0	2	1	0	1	0	1	3	2	0	1	0	1
2023--2232	0	0	0	0	0	0	0	0	0	0	0	0	0	0	0	0	0	0	0	0	0	0	0	0	0	0	0	0	0	0	0	0	0	0	0	0	0	0	0	0	1	0	0	0	0	0	0	0	0
2023--2233	0	0	0	0	0	0	0	0	0	0	0	0	0	0	0	0	0	0	0	0	0	0	0	0	0	0	0	1	0	0	0	0	0	0	0	0	0	0	2	1	0	1	0	0	0	1	0	0	0
2023--2231	0	0	0	0	0	0	0	0	0	0	0	0	0	0	0	0	0	0	0	0	0	0	0	0	0	0	0	0	0	0	0	0	0	0	0	0	0	0	0	0	1	0	0	0	0	0	0	0	0
3076--6552	0	0	0	0	0	0	0	0	1	0	1	0	0	0	0	0	0	0	0	0	0	0	0	0	0	0	0	0	0	0	0	0	0	0	0	0	0	0	0	0	0	0	0	0	1	0	0	0	0
3076--6553	0	0	0	0	0	0	0	0	0	0	0	0	0	0	0	0	0	0	0	0	0	0	0	0	0	0	0	0	0	0	0	0	0	0	0	0	0	0	0	0	0	0	0	0	0	0	0	0	0
3076--6551	0	0	0	0	0	0	0	1	0	0	2	4	2	1	0	2	0	0	1	0	0	0	1	0	0	0	0	0	0	0	0	0	1	0	0	0	2	0	0	0	0	0	0	1	1	0	1	1	1
2059--632	0	0	0	0	0	0	0	0	0	0	0	0	0	0	0	0	0	0	0	0	0	0	0	0	1	0	0	0	0	0	0	0	1	0	0	0	0	0	0	0	0	1	0	0	0	0	1	0	1
2059--633	0	0	0	0	0	0	0	0	0	0	0	0	0	0	0	0	1	5	1	1	2	4	0	3	3	2	1	0	2	0	2	1	2	3	1	2	1	2	2	1	1	1	2	2	2	2	3	1	2
3076--27661	0	0	0	0	0	0	0	0	0	0	0	0	0	0	1	0	0	1	0	0	0	0	0	0	0	1	1	0	1	0	0	0	0	0	0	0	0	0	0	3	1	0	0	0	1	0	1	0	0
15--61633	1	0	0	2	1	1	1	1	0	0	0	3	0	1	3	0	0	0	0	0	0	0	0	0	1	0	2	1	1	1	1	2	4	2	3	4	1	2	2	2	4	2	3	6	4	3	7	2	2
15--61632	2	0	1	3	4	3	1	3	2	3	1	2	6	2	3	4	4	0	1	1	0	0	1	1	4	2	0	0	0	1	0	0	1	1	5	2	1	2	4	2	8	4	3	5	5	1	3	1	2
15--61631	10	6	14	15	10	6	6	18	6	8	9	7	11	13	18	15	7	12	5	3	0	9	8	7	7	10	6	3	6	6	5	7	8	5	12	16	17	32	12	15	26	28	16	27	20	20	16	17	13
3076--27662	0	0	0	0	0	0	0	0	0	0	1	1	1	0	1	1	1	0	1	1	1	3	5	4	2	3	2	1	1	1	1	1	0	1	2	2	1	1	0	1	2	3	0	0	0	0	0	0	1
15--1032	0	2	1	1	0	0	0	0	0	0	1	0	6	5	0	0	0	0	0	0	0	0	0	0	0	0	1	0	0	0	0	1	0	1	0	2	1	0	1	5	5	6	0	2	1	1	4	0	0
15--27111	0	0	0	1	0	0	0	0	1	0	0	0	0	0	0	0	0	0	1	1	0	4	2	2	0	0	0	1	0	0	1	1	0	1	2	1	1	1	4	6	2	0	0	0	3	0	1	1	0
15--27112	1	0	2	0	0	0	0	1	0	1	1	1	0	3	1	1	1	0	1	1	0	4	2	4	3	4	1	0	5	4	3	3	2	3	4	3	4	3	8	11	4	4	7	2	4	6	7	1	1
15--27113	0	0	0	1	0	1	0	0	0	0	0	0	1	0	0	0	0	0	0	1	0	3	5	4	2	4	3	5	1	1	3	2	5	5	2	3	7	6	6	12	6	10	1	5	6	3	4	1	1
2012--10832	0	0	0	0	0	1	0	0	0	0	0	0	1	0	0	0	0	0	0	0	0	0	0	0	0	0	0	0	0	0	0	0	0	1	0	0	0	0	1	1	2	2	0	2	0	1	0	0	0
109--6513	0	0	0	0	0	0	0	0	0	0	0	0	0	0	1	0	0	0	0	0	1	0	0	0	0	0	0	0	1	0	0	1	0	1	0	0	1	3	0	2	2	17	1	0	0	1	0	0	0
109--6512	0	0	0	0	0	0	0	0	0	0	0	0	0	0	0	0	0	0	0	0	0	0	0	0	0	0	0	0	0	0	0	0	0	1	0	0	1	0	0	0	0	0	0	0	0	1	0	0	0
109--6511	0	0	0	0	0	0	0	0	0	0	0	0	0	1	1	0	0	0	0	0	0	0	0	0	0	0	0	0	0	0	0	0	0	0	0	0	0	0	0	0	0	6	1	0	0	0	0	0	0
2012--10833	1	0	0	0	0	0	0	0	0	0	0	0	0	0	0	0	0	0	0	0	0	0	0	0	0	0	0	0	0	1	1	2	1	0	0	1	1	1	2	0	0	1	1	0	0	1	0	0	0
3076--27092	0	0	0	0	0	0	0	0	0	0	1	5	5	5	1	7	1	0	1	1	0	2	1	1	2	2	2	1	1	0	2	2	3	1	4	4	6	2	7	12	11	7	5	5	4	6	5	3	1
109--10691	0	0	0	0	0	0	0	0	0	0	0	0	0	0	0	0	0	0	0	0	0	0	0	0	0	0	0	0	0	0	0	0	0	0	0	0	0	0	0	0	0	2	0	0	0	0	0	0	0
109--10692	0	2	1	2	1	1	0	0	1	1	0	0	1	1	0	1	0	1	0	0	0	1	0	0	0	0	0	1	0	2	0	0	0	0	0	0	0	0	0	0	0	0	0	0	0	0	0	0	0
109--10693	0	0	0	0	0	0	0	0	0	0	0	0	1	0	0	0	0	0	0	0	0	0	0	0	0	0	0	0	2	0	0	0	0	0	0	0	0	0	0	0	0	1	0	1	0	0	0	0	0
2023--10023	2	1	0	0	0	0	0	0	0	0	0	0	0	0	0	0	0	0	0	0	1	0	2	0	0	0	0	0	0	0	0	0	0	0	1	0	1	0	0	0	3	1	0	0	0	0	0	0	0
15--6502	0	0	0	0	0	0	0	0	0	0	0	0	0	0	0	0	0	0	0	0	0	0	0	0	0	0	0	0	0	0	0	0	0	0	0	0	0	0	0	0	0	0	0	1	0	0	0	1	0
15--6501	0	0	0	0	0	0	0	2	1	0	0	0	1	0	0	0	0	0	0	0	0	0	0	0	0	0	0	0	0	1	0	1	0	0	0	1	1	2	2	1	0	0	0	0	0	0	1	0	0
15--61332	1	0	1	1	0	1	0	1	1	3	3	3	0	0	2	2	1	0	0	2	0	1	1	1	2	0	0	0	0	0	0	1	0	1	1	0	1	4	4	5	4	5	0	0	0	1	2	0	0
15--61333	0	1	2	0	0	0	0	0	0	0	1	0	0	1	1	0	0	0	0	0	0	2	0	0	1	1	0	0	0	0	0	0	1	0	0	0	0	0	4	2	3	5	2	3	2	2	0	1	0
15--61331	2	1	4	1	6	4	3	2	7	3	6	5	3	5	6	4	5	5	5	3	0	3	0	4	2	1	6	1	2	6	3	3	7	1	6	4	2	3	1	4	7	16	10	5	7	6	2	2	5
2012--10831	0	0	0	0	0	0	0	0	0	0	0	0	0	1	1	0	0	0	0	0	0	0	0	0	0	0	0	0	0	0	0	0	0	0	0	0	0	0	1	0	0	0	0	0	0	0	3	0	0
15--6591	0	2	0	0	0	0	0	0	0	0	0	1	1	1	0	0	0	1	0	1	0	0	0	0	0	0	1	0	0	0	1	2	1	1	0	0	1	2	0	14	22	3	3	2	2	3	1	0	0
15--6592	1	0	1	2	1	1	0	1	1	1	1	1	1	1	2	3	0	0	1	0	0	0	1	2	1	1	4	1	0	1	1	0	1	1	1	1	0	1	0	1	6	3	1	1	1	1	2	2	0
15--6593	3	1	0	0	1	0	0	1	1	2	1	0	0	1	0	0	1	1	1	1	0	1	0	1	0	1	0	0	2	0	0	2	2	0	0	3	0	1	1	2	1	0	2	0	1	0	6	1	0
2023--2263	0	0	0	0	0	0	0	0	0	0	0	0	0	0	0	0	0	1	0	0	0	0	0	0	0	0	0	0	0	0	0	0	0	0	0	0	0	0	0	0	0	0	0	0	0	0	0	0	0
2023--2262	0	0	0	0	0	0	0	0	0	0	0	0	0	0	1	0	0	0	0	0	0	0	0	0	0	0	0	0	0	0	0	0	0	0	0	0	0	0	0	0	1	0	0	0	0	0	0	0	0
3076--7503	0	0	0	0	0	0	0	0	1	1	0	0	0	0	0	0	0	0	0	0	0	0	0	0	0	0	0	0	0	0	0	0	0	0	0	0	0	0	0	0	0	0	0	0	0	0	0	0	0
3076--6922	0	0	0	0	0	0	0	0	0	0	0	0	0	0	0	0	0	0	0	0	0	0	0	0	0	0	0	0	0	0	0	0	0	0	0	0	0	0	0	0	0	0	0	0	0	0	0	0	0
109--7111	0	0	0	0	0	0	0	1	0	0	0	0	0	0	0	0	0	0	0	0	0	0	0	0	0	0	0	0	0	0	0	0	0	0	0	0	0	0	0	0	0	0	0	0	0	0	0	0	0
109--7112	0	0	0	0	0	0	0	0	0	0	0	0	0	0	0	0	0	0	0	0	0	0	0	0	0	0	0	0	0	0	0	0	0	0	0	0	0	0	0	0	0	1	0	0	0	0	0	0	0
109--7113	0	0	0	0	0	0	0	0	0	0	0	0	0	0	0	0	0	0	0	0	0	0	0	0	0	0	0	0	0	0	0	0	0	0	0	0	0	0	0	0	0	0	0	0	0	0	0	0	0
3076--6881	0	1	0	0	0	0	0	0	0	0	1	1	0	1	0	1	0	0	1	0	1	0	0	0	1	0	0	0	0	0	1	0	1	0	0	0	0	4	6	2	4	3	0	0	0	0	0	0	1
3001--12042	0	0	0	0	0	1	0	0	0	0	1	0	0	0	0	0	0	0	0	0	0	0	0	0	0	1	0	0	0	0	0	0	0	0	0	0	0	1	0	0	0	0	0	0	0	0	0	0	0
3001--12043	1	0	0	0	0	0	0	0	0	0	0	0	0	0	0	1	0	0	0	0	0	0	0	0	0	0	0	0	0	0	0	0	1	0	1	0	0	0	0	0	1	0	0	0	0	0	0	0	0
3001--12041	1	0	1	0	0	0	0	0	0	0	0	0	0	1	0	0	0	0	0	0	0	0	0	0	0	0	0	0	0	0	0	0	1	1	0	1	0	0	0	0	1	0	0	0	0	0	0	0	0
3076--6921	0	0	0	0	0	0	0	0	0	0	0	0	0	0	0	0	0	0	0	0	0	0	0	0	0	0	0	0	0	0	0	0	0	0	0	0	0	0	0	0	0	0	0	0	0	0	1	0	0
3076--6882	3	2	4	2	3	2	3	2	1	3	1	0	2	3	0	0	1	4	3	2	0	2	5	3	2	7	7	3	4	2	2	1	1	2	0	0	1	1	7	15	13	8	1	0	1	0	1	1	1
3076--6883	0	0	1	0	0	0	1	0	0	0	0	0	3	2	0	1	1	2	3	0	0	0	0	1	0	0	2	0	2	1	4	5	3	3	7	4	6	8	16	20	26	17	16	0	12	10	5	5	1
2012--6603	1	0	0	2	2	0	3	2	0	4	0	0	2	8	1	0	1	2	1	0	0	1	1	1	1	0	1	0	0	0	0	0	0	0	0	1	1	2	2	1	0	0	1	1	4	1	2	1	2
2012--6602	0	1	1	0	0	0	2	1	0	1	0	0	1	0	0	1	0	0	0	0	2	0	0	0	1	1	2	1	0	0	0	1	2	1	1	1	0	2	0	0	0	2	0	3	0	3	2	1	2
2012--6601	0	0	0	0	0	0	0	0	0	0	0	1	0	0	0	0	0	0	1	0	0	0	0	0	0	2	0	0	0	0	0	0	0	0	0	0	1	0	0	2	0	0	0	0	0	0	0	0	0
2023--7113	0	0	0	0	0	0	0	0	0	0	0	0	0	0	0	0	0	0	0	0	0	0	0	0	0	0	0	0	0	0	0	0	0	0	0	0	0	0	0	0	0	0	0	0	0	0	0	0	0
3081--27752	0	0	0	0	0	1	0	4	0	0	0	0	0	0	0	1	1	0	0	0	0	0	0	0	0	0	0	0	0	0	0	0	0	0	0	0	0	1	0	0	0	0	0	0	0	0	0	0	0
3076--7043	1	1	0	0	0	0	0	0	0	0	0	0	0	0	0	0	0	0	0	0	0	0	0	0	0	0	1	0	0	0	0	0	0	0	0	0	0	0	0	0	0	0	0	0	0	0	0	0	0
3076--61961	0	0	0	0	0	1	0	0	0	0	0	1	0	0	0	0	0	0	0	0	0	0	0	0	0	2	0	0	0	0	0	1	0	0	0	0	0	0	0	1	0	0	0	0	0	0	0	0	0
3076--61963	0	0	0	0	0	0	0	0	0	0	0	0	1	0	0	0	0	0	0	0	1	0	0	0	0	0	0	0	0	0	0	0	0	0	0	0	0	0	0	0	1	0	0	0	0	0	0	0	0
3076--61962	0	1	0	0	0	0	0	0	0	1	1	0	1	0	0	0	0	1	4	1	0	0	0	0	0	0	0	0	0	0	1	0	0	0	0	0	1	1	0	0	1	0	0	0	0	0	0	0	0
15--6231	0	0	0	0	0	0	0	0	0	1	1	0	3	1	0	0	0	0	0	0	0	1	0	0	0	0	1	0	0	0	0	0	0	0	0	0	0	0	0	0	6	0	0	0	1	1	0	0	1
3001--10852	3	0	0	0	0	0	0	0	0	0	1	0	0	2	2	0	1	1	2	0	0	2	0	0	0	0	1	0	1	0	2	0	0	0	0	0	0	0	0	1	11	8	0	2	0	3	1	0	0
15--6233	0	0	0	0	0	0	0	0	0	0	0	1	0	0	0	0	0	0	1	0	0	0	1	0	0	0	0	0	0	0	1	1	1	0	1	0	1	0	4	2	1	1	2	2	2	5	1	0	0
15--6232	0	0	0	0	1	0	0	0	0	0	2	2	1	0	1	0	1	0	1	0	0	1	0	0	0	1	0	0	1	0	0	0	1	2	0	1	4	2	10	4	12	3	4	4	2	8	2	1	0
15--61441	0	0	0	0	2	0	1	0	0	1	1	0	0	1	0	0	0	0	0	2	0	1	0	1	0	2	0	2	0	0	0	0	0	1	5	0	1	2	1	4	6	2	3	1	2	1	1	1	0
3076--1802	0	0	0	0	0	0	0	0	0	0	0	0	0	0	0	0	0	0	0	0	0	0	0	0	0	0	0	0	0	0	0	0	0	0	0	0	0	1	1	0	0	0	0	0	0	0	0	0	0
3076--6312	0	2	1	1	0	0	0	1	0	1	0	0	0	2	0	0	0	0	1	1	1	0	1	0	0	0	1	1	1	3	2	1	0	2	1	1	1	1	1	1	1	1	3	0	2	1	1	1	2
15--61443	1	0	1	0	1	0	0	0	2	1	0	1	1	2	2	0	0	1	0	1	0	0	2	0	1	0	0	0	0	1	1	2	2	2	1	2	4	1	2	5	4	2	3	2	4	2	6	1	0
2023--2272	0	0	0	0	0	0	0	0	0	0	1	0	0	0	1	0	0	0	0	1	0	2	0	0	0	1	1	0	0	2	0	0	0	0	0	0	0	0	0	0	2	2	1	0	1	0	2	0	0
2023--2273	0	0	0	0	0	0	0	0	0	0	0	0	1	0	0	0	0	0	0	0	1	0	0	0	0	1	2	0	0	0	0	1	0	0	1	0	0	0	0	0	1	2	1	4	1	0	0	0	0
3081--27753	0	0	0	0	0	0	0	0	0	0	0	0	0	0	0	0	0	0	0	0	1	0	0	0	0	0	0	0	0	0	0	0	0	0	1	0	1	0	0	0	0	0	0	1	0	0	0	0	0
3076--7042	0	0	0	0	0	0	0	0	0	0	0	0	0	0	0	0	0	0	0	0	0	0	0	1	0	0	0	0	0	0	0	0	0	0	0	0	0	0	0	0	0	0	0	0	0	0	1	0	0
15--8422	0	0	0	0	0	0	0	0	0	0	0	0	0	0	0	0	0	0	0	0	0	0	0	0	0	0	0	0	0	0	0	0	0	0	0	0	0	0	0	0	0	1	0	0	1	1	0	1	1
15--8423	0	0	0	0	0	0	0	0	0	0	0	0	0	0	0	0	0	0	0	1	0	0	0	0	0	0	0	0	0	0	0	0	0	0	0	0	0	0	1	0	0	2	0	0	0	1	0	0	0
15--8421	1	0	0	0	0	0	0	0	0	0	0	0	0	0	0	0	0	0	0	1	0	0	0	0	0	0	0	0	0	0	0	0	0	0	0	0	0	0	0	0	0	1	0	0	0	0	0	0	0
3076--2031	0	0	1	0	0	0	0	0	0	0	0	0	0	1	0	0	0	0	0	0	0	1	1	0	0	0	0	1	0	0	0	0	1	1	1	0	0	0	0	0	0	0	0	0	0	0	0	0	0
3076--7783	0	0	0	0	0	0	0	0	0	0	0	0	0	0	0	0	0	0	0	0	0	0	0	0	0	0	0	0	0	0	0	0	0	0	0	0	0	0	0	0	0	0	0	0	0	0	0	0	0
3076--2033	0	0	0	0	0	0	0	1	0	0	0	0	0	0	0	0	0	0	1	0	0	0	0	0	0	1	0	0	0	0	0	0	0	1	0	0	0	0	1	0	0	0	0	2	0	0	1	0	0
3076--2032	1	2	2	0	2	1	1	0	1	0	2	1	0	1	0	1	1	0	1	1	1	1	1	0	0	1	1	0	0	1	0	0	0	0	1	1	1	0	0	0	1	0	0	0	1	0	0	0	0
3076--7041	0	0	0	0	0	0	0	0	1	1	0	0	0	0	0	0	0	0	0	1	0	0	0	0	0	0	0	0	0	0	0	0	0	0	0	0	0	0	0	0	0	0	0	0	0	0	1	0	0
3081--10531	0	1	1	0	0	1	0	0	0	0	0	1	1	0	0	1	0	0	1	0	0	1	0	0	1	1	1	0	0	1	0	0	0	0	0	1	0	0	0	1	1	0	0	2	1	1	0	0	0
3081--10532	0	0	0	0	0	0	0	0	0	0	0	0	0	0	0	0	0	0	0	0	0	0	0	0	0	0	0	0	0	0	0	0	0	0	0	0	0	0	0	0	0	0	0	0	0	0	0	0	0
3001--26101	0	0	0	0	0	0	0	0	0	0	0	0	0	0	0	0	0	0	0	0	0	1	0	0	0	0	0	0	0	0	0	0	1	0	0	0	0	0	0	0	1	2	0	0	0	1	0	0	0
15--31153	0	0	0	0	0	0	0	0	0	0	0	1	0	0	1	1	1	0	0	0	0	0	0	0	0	0	0	1	1	0	1	0	2	0	0	1	4	4	5	9	8	1	4	2	2	2	1	0	0
15--31152	0	0	0	0	0	0	0	0	0	0	1	1	3	3	0	1	1	3	1	1	0	0	0	0	2	0	0	3	2	1	1	2	2	4	4	5	2	3	22	15	13	10	4	4	15	5	3	1	0
15--31151	0	0	0	0	0	0	0	0	0	0	3	23	7	10	2	5	2	6	10	4	0	8	4	4	7	4	2	5	0	2	3	8	9	5	10	19	26	36	36	56	39	39	31	12	21	15	11	0	3
109--15723	0	0	0	0	0	0	0	0	0	0	0	0	0	0	0	0	0	0	0	0	0	0	0	0	0	0	0	0	0	0	0	0	0	0	0	0	0	0	0	0	0	0	0	1	0	0	0	0	0
3076--44121	0	0	0	0	0	0	0	0	0	0	0	0	0	1	1	1	0	0	0	0	0	0	0	0	0	0	0	0	0	0	1	0	0	0	0	0	0	0	0	0	0	0	0	0	0	0	0	0	0
3076--44122	0	0	0	0	0	0	0	0	0	0	0	0	0	0	0	0	0	0	1	0	0	0	0	0	0	0	0	0	0	0	0	0	0	0	0	0	0	0	0	0	0	0	0	0	0	0	0	0	0
3076--44123	0	0	0	0	0	0	0	0	0	0	0	0	0	0	0	0	0	0	0	0	0	0	0	0	0	0	0	0	0	0	0	0	0	0	0	0	0	0	0	0	0	0	0	0	0	0	0	0	0
2023--14653	0	0	0	0	0	0	0	0	0	0	0	0	0	0	0	0	0	0	0	0	0	1	0	0	0	0	0	0	0	0	0	0	0	0	0	0	0	0	0	0	0	0	0	0	0	0	0	0	0
15--27882	0	0	0	0	0	0	0	0	0	0	13	10	30	11	5	5	8	1	11	5	0	2	2	0	7	8	3	3	7	1	4	5	4	6	9	7	16	33	55	59	67	44	34	40	33	26	10	8	6
15--27883	0	0	0	0	0	0	0	0	0	0	2	2	0	3	1	1	2	1	1	0	0	1	1	2	0	0	3	2	0	1	0	1	6	5	3	9	5	4	11	17	15	9	7	8	8	5	1	2	2
3081--27751	0	0	0	0	0	0	0	0	0	0	0	0	0	0	0	0	0	0	0	0	0	1	0	0	0	0	0	0	0	0	0	0	0	0	0	0	0	0	0	0	0	0	0	0	0	0	0	0	0
15--27881	0	0	0	0	0	0	0	0	0	0	1	0	0	1	1	0	0	0	1	2	0	1	0	0	1	1	1	0	0	1	0	1	0	0	2	1	4	7	3	9	10	5	0	0	1	0	1	1	0
3076--6131	0	0	0	0	0	1	1	0	0	0	0	0	2	0	2	0	0	0	0	1	0	0	0	0	0	0	0	1	0	0	0	0	0	0	0	0	0	1	0	1	2	2	2	2	1	0	0	0	0
3076--6132	0	0	0	0	0	0	0	0	0	0	2	1	1	0	0	1	0	0	0	1	1	0	0	0	0	0	1	0	1	0	0	0	0	0	0	1	0	0	0	0	1	1	0	2	0	0	0	0	0
3076--6133	1	0	1	1	0	1	0	1	0	0	1	2	2	2	2	2	2	2	1	3	2	1	0	1	1	2	0	1	2	0	2	1	1	0	0	0	1	1	3	0	1	2	2	3	3	1	2	2	1
109--15721	0	0	0	0	0	0	0	0	0	0	0	0	0	0	0	1	1	0	0	1	0	0	0	0	0	0	0	0	0	0	0	0	0	0	0	1	0	0	1	1	0	19	1	1	1	0	2	1	0
2012--6831	0	0	0	0	0	1	4	0	0	1	1	0	2	0	0	0	0	0	0	0	0	1	0	0	1	0	0	0	0	0	0	0	0	1	0	1	0	2	0	1	4	2	0	0	0	2	0	1	0
2012--6832	0	0	0	1	0	0	0	0	1	0	1	0	0	1	0	1	1	0	0	0	0	2	0	5	0	1	0	0	1	2	1	0	1	1	2	0	1	4	2	4	7	1	1	1	1	3	0	0	2
2012--6833	0	0	1	0	0	0	1	1	0	0	0	0	0	0	0	0	3	0	0	1	0	1	0	1	0	1	0	1	0	0	0	0	0	0	1	0	1	1	0	1	1	2	0	0	2	1	1	0	1
15--17071	0	0	0	1	1	0	0	0	0	0	0	0	0	0	1	0	0	1	0	0	0	1	1	1	0	1	0	0	0	0	0	0	0	0	0	0	0	0	0	0	0	0	0	0	0	0	0	0	0
3076--27602	0	0	0	0	0	0	0	0	0	1	0	0	1	1	0	1	1	0	0	0	0	2	1	0	0	1	0	0	0	0	0	0	0	0	0	0	0	0	0	0	2	1	0	0	1	1	0	0	0
3076--27603	0	0	0	0	0	0	0	0	0	0	0	0	1	2	2	0	2	1	1	4	2	2	1	0	1	0	0	0	0	1	0	3	0	0	0	0	0	0	1	0	1	2	0	2	1	1	2	1	1
3076--27601	0	0	0	0	0	0	0	3	9	8	0	0	2	4	3	1	4	1	1	3	2	2	2	2	0	1	1	1	0	1	2	0	0	0	3	0	0	0	1	1	2	0	2	4	3	1	1	0	1
3076--6161	0	0	0	0	0	0	1	1	0	0	0	1	0	0	1	0	0	0	0	0	0	0	0	0	0	0	0	1	0	0	0	0	0	0	0	0	0	0	0	2	7	10	1	1	0	0	1	0	1
15--61743	0	0	0	0	0	0	0	1	0	0	0	0	0	0	0	1	0	0	0	1	0	0	0	0	0	0	1	0	0	0	0	0	1	0	0	0	1	1	0	0	1	0	0	0	2	0	0	0	0
15--61742	0	0	0	0	0	0	0	0	0	1	0	0	0	0	0	0	0	0	0	0	0	0	0	0	0	0	0	0	0	0	0	1	1	0	0	0	0	0	0	0	0	0	0	0	0	0	0	0	0
15--61741	1	3	2	1	2	2	3	1	1	2	1	2	1	1	3	0	0	1	1	0	0	0	0	0	0	0	0	0	0	0	1	0	0	0	0	0	2	2	1	1	1	1	0	1	1	0	1	0	0
3099--43052	0	0	0	0	0	0	0	0	0	0	0	0	1	0	1	0	0	1	0	0	1	1	0	0	0	0	1	1	0	0	0	0	0	1	1	1	0	0	0	0	0	0	0	0	1	1	1	1	0
3099--43053	0	0	0	0	0	0	0	0	0	0	0	0	0	1	0	0	0	0	0	1	0	0	0	0	0	0	0	0	0	0	0	0	0	0	0	0	0	0	0	0	0	0	0	0	0	0	0	0	0
3099--43051	0	0	0	0	0	0	0	0	0	0	0	0	0	0	0	0	0	1	1	0	0	0	0	0	0	0	0	0	0	0	0	0	0	0	0	0	0	0	0	0	0	0	0	0	0	0	0	0	1
109--62931	0	0	0	0	0	0	0	0	0	0	0	0	0	0	0	0	0	0	0	0	0	0	0	0	0	0	1	0	0	0	0	0	0	0	0	0	0	0	0	1	0	0	0	0	0	0	0	0	0
109--62932	0	0	0	0	0	0	0	0	0	0	0	0	0	0	0	0	0	0	0	0	0	0	1	0	1	0	0	0	0	0	0	0	1	0	0	0	0	0	0	2	0	1	4	0	1	2	0	1	0
109--62933	0	0	0	1	0	0	0	0	0	0	0	0	0	0	1	0	0	0	0	0	1	0	0	0	0	0	0	1	0	0	0	0	0	0	0	0	0	0	0	2	6	5	3	1	0	0	1	0	0
3001--15623	0	0	1	1	1	1	2	0	1	1	1	0	0	0	0	0	0	0	0	0	0	0	0	1	0	0	0	0	0	0	0	0	0	0	0	0	0	0	0	0	4	2	0	0	0	1	0	0	0
3001--15622	0	0	0	0	0	0	0	0	0	0	0	0	0	0	0	0	0	0	0	0	0	0	1	0	0	0	0	0	0	0	0	0	0	0	0	0	0	0	0	0	0	0	0	0	0	0	0	0	0
3001--15621	0	0	0	0	0	0	0	0	0	0	0	0	0	0	0	0	0	0	0	0	0	0	0	0	0	0	0	0	0	0	0	0	0	0	0	0	0	0	0	0	1	1	0	0	0	0	0	0	0
15--31023	0	0	0	0	0	0	0	0	0	0	0	0	0	4	0	0	1	1	3	7	0	4	0	4	1	2	3	0	1	0	1	1	4	4	7	4	7	6	30	35	9	11	14	15	13	6	4	6	4
15--31022	0	0	0	0	0	0	0	0	0	0	0	0	1	2	1	1	1	1	1	0	0	1	0	1	1	0	1	0	0	1	0	0	0	0	5	1	5	3	24	25	8	5	6	2	4	6	3	0	0
15--31021	0	0	0	0	0	0	0	0	0	0	0	0	1	15	8	6	1	2	1	0	0	4	0	1	0	1	0	0	0	0	0	1	1	1	1	1	0	5	14	4	7	7	2	0	4	2	1	1	0
15--25062	13	10	12	11	13	15	19	17	23	18	15	7	1	1	1	1	0	1	0	0	0	1	2	0	0	1	2	0	4	2	1	1	0	0	1	3	3	6	13	17	17	11	9	7	5	5	7	0	1
15--25063	0	0	0	1	0	1	0	0	0	0	0	0	0	0	0	0	0	0	0	0	0	0	0	0	0	0	0	0	0	0	0	0	0	0	1	2	1	1	1	3	7	3	0	1	1	2	0	0	0
15--25061	0	0	0	0	0	0	0	1	0	1	0	0	4	0	0	0	0	0	0	0	0	0	0	0	0	0	0	0	1	0	0	1	0	3	2	5	4	1	2	11	4	6	2	1	4	4	2	1	0
3076--6763	0	0	0	0	1	0	0	0	0	0	0	0	0	0	0	0	1	0	1	0	0	0	0	0	0	0	0	0	0	0	0	0	0	0	0	1	0	0	0	0	0	0	0	1	0	1	1	1	0
2023--6892	0	0	0	0	0	0	0	0	0	0	0	0	0	0	0	0	0	0	0	0	0	0	0	0	0	0	0	0	0	0	0	0	0	0	0	0	0	0	0	0	0	0	0	0	0	0	0	0	0
2023--6893	0	0	0	0	0	0	0	0	0	1	0	0	0	0	0	0	0	0	0	0	0	0	0	0	0	0	1	0	0	0	0	0	0	0	0	0	0	0	0	0	0	0	0	0	0	0	0	0	0
2023--6891	0	0	0	0	0	0	0	0	0	0	0	0	0	0	0	0	0	0	0	0	0	0	0	0	1	0	0	0	0	0	0	0	0	0	0	0	0	0	0	0	0	0	0	0	0	0	0	0	0
3076--25583	0	0	0	0	0	0	0	0	0	0	0	0	0	0	0	0	0	0	0	0	0	0	0	0	0	0	0	0	0	0	0	0	0	0	0	0	0	0	0	0	0	0	0	0	0	0	0	0	0
3076--25582	0	0	0	0	0	0	0	0	0	0	0	0	0	0	0	0	0	0	0	0	0	0	0	0	0	0	0	0	0	0	0	0	0	0	0	0	0	0	0	0	0	0	0	0	0	0	0	0	0
3076--25581	0	0	1	0	0	0	0	0	0	0	0	0	0	0	0	0	0	0	0	0	0	0	0	0	0	0	0	0	0	0	0	0	0	0	0	0	0	0	0	0	0	0	0	0	0	0	0	0	0
2023--7873	0	0	0	0	0	0	0	0	0	0	0	0	0	0	0	0	0	0	0	0	0	0	0	0	0	0	0	0	0	0	0	0	0	0	0	0	0	0	0	0	0	0	0	0	1	0	1	0	1
2023--7872	0	0	0	0	0	0	0	0	0	0	0	0	0	0	0	0	0	0	0	0	0	0	0	0	0	0	0	0	0	0	0	0	0	0	0	0	0	0	0	0	0	0	0	0	0	0	0	0	0
2023--7871	0	1	0	0	0	0	0	0	0	0	0	0	0	0	0	0	0	0	0	0	0	0	0	0	0	0	0	0	0	0	0	0	0	0	0	0	0	0	0	0	0	0	0	0	0	0	0	0	0
15--1111	0	0	0	0	0	0	0	0	0	0	0	0	0	0	2	0	0	0	0	0	0	0	0	0	0	0	0	0	0	0	0	0	0	0	0	0	0	0	1	2	1	0	0	1	0	0	0	0	0
15--1113	0	0	1	1	1	1	1	0	0	0	1	0	0	2	0	0	1	2	1	1	0	2	1	0	1	2	1	0	0	0	0	0	0	0	0	0	1	0	0	1	1	0	3	0	1	0	0	0	0
15--1112	1	0	1	0	0	0	0	0	0	0	0	0	0	0	0	0	0	0	0	1	0	0	0	0	0	1	0	0	0	1	0	0	0	0	0	0	0	0	0	0	0	0	1	0	0	0	0	0	0
15--61343	0	0	0	1	0	0	0	0	0	0	1	0	0	0	0	0	0	1	0	0	0	1	0	0	0	1	1	0	0	0	2	1	0	0	0	0	0	0	0	0	0	1	0	1	0	1	0	0	0
15--61342	0	0	1	2	0	0	0	0	0	0	0	0	0	0	0	0	0	0	0	1	0	0	0	0	0	0	0	0	0	0	0	1	0	0	1	1	0	0	2	0	1	0	0	1	0	0	0	0	1
15--61341	0	0	0	0	0	0	0	0	0	0	0	0	0	0	0	0	0	0	0	0	0	1	0	0	0	0	0	0	0	0	0	0	1	0	0	0	0	0	1	1	1	0	0	0	0	0	0	0	0
2023--33002	0	0	1	1	1	1	0	0	0	0	0	0	0	0	1	0	0	0	0	0	0	0	0	0	0	0	0	0	0	1	0	1	0	0	0	0	0	0	0	0	1	0	0	4	1	0	1	0	0
2023--33003	0	0	0	0	0	0	0	0	0	0	0	0	0	0	0	0	0	0	0	0	0	0	0	0	0	0	0	0	0	0	0	0	0	0	0	0	0	0	0	0	3	0	0	0	0	0	0	0	0
3099--31952	0	0	0	0	0	0	0	0	0	0	0	4	5	4	0	1	0	2	0	0	0	0	0	0	0	1	0	2	2	3	2	2	1	2	2	3	3	3	12	17	13	6	6	5	2	2	0	0	0
2023--33001	0	0	1	0	0	0	1	0	0	0	0	1	0	0	0	2	0	0	0	0	0	0	1	0	1	1	1	1	1	0	0	0	0	0	0	0	0	0	0	1	4	1	0	0	0	0	0	0	0
3076--6261	1	0	3	0	2	5	0	5	1	1	0	3	1	3	2	0	1	0	2	5	0	1	4	3	4	1	2	9	1	0	2	2	3	8	2	4	2	3	1	1	3	2	0	1	3	1	2	2	1
3076--6262	0	0	0	0	0	0	0	0	0	0	0	0	0	1	0	0	0	0	0	0	0	0	0	0	1	0	0	0	0	0	0	0	0	0	0	0	0	0	0	0	0	0	0	0	2	0	0	0	0
3076--6263	0	0	0	0	0	2	0	4	1	0	1	2	2	1	0	1	0	0	0	3	0	2	2	0	1	0	1	0	1	1	0	0	0	4	0	0	2	1	1	0	3	1	0	0	0	0	0	1	0
3076--31502	0	0	0	0	0	0	0	0	0	0	2	19	29	27	22	23	30	21	19	15	17	15	10	12	12	10	12	14	11	10	10	9	6	11	9	9	6	5	9	18	22	18	13	21	16	19	13	14	11
15--31221	0	0	0	0	0	0	1	0	0	0	1	0	0	0	0	1	1	0	1	1	0	1	2	0	1	2	0	0	1	0	1	1	1	2	0	0	1	2	2	5	2	3	2	2	5	0	2	0	1
3076--31501	0	0	0	0	0	0	0	0	0	0	0	7	3	6	5	1	4	5	8	6	5	5	3	2	5	5	7	5	4	1	2	2	4	3	1	1	2	4	3	5	4	2	3	3	2	0	2	2	4
3001--62423	0	0	0	0	0	0	0	0	0	0	0	0	0	0	0	0	0	0	0	0	1	0	0	0	0	0	1	0	0	0	1	1	0	1	0	0	0	0	0	0	0	0	0	0	0	0	0	0	1
3001--62422	0	0	0	0	1	0	0	0	1	0	0	0	0	0	0	3	0	0	0	0	0	0	0	0	0	0	0	0	1	0	0	0	0	0	0	0	0	0	1	0	0	2	2	0	0	1	0	0	0
3001--62421	1	0	0	0	0	0	1	0	0	0	0	1	0	0	0	1	0	0	0	0	0	1	0	1	0	0	0	0	0	0	0	3	0	0	0	0	0	0	0	0	1	0	1	0	0	0	0	0	0
15--31223	0	0	0	0	0	0	0	0	0	0	4	4	2	9	10	5	8	5	1	3	0	5	2	6	3	5	8	5	5	6	5	7	6	5	12	3	6	8	3	14	17	20	23	16	9	16	8	14	9
3099--31953	0	0	0	0	0	0	0	0	0	0	0	1	1	2	0	0	0	0	0	0	0	0	1	0	0	0	0	0	0	0	0	0	0	2	1	3	4	3	8	14	8	6	4	6	8	4	2	1	1
15--31222	0	0	0	0	0	1	6	9	3	3	3	4	3	5	5	4	8	4	5	3	0	6	9	12	9	15	12	11	10	4	9	11	9	18	16	16	13	20	9	18	18	34	23	21	21	15	31	16	11
3076--7032	1	0	0	0	0	0	0	0	0	1	1	0	0	1	2	1	3	0	3	0	3	0	1	0	0	3	1	2	0	1	1	0	0	0	2	0	0	0	0	2	1	4	4	1	0	0	1	1	2
3076--7033	0	1	0	0	0	0	0	0	1	0	0	0	0	0	0	0	0	1	0	0	0	0	0	0	0	0	0	0	0	0	1	1	1	0	1	0	0	0	0	0	0	0	0	0	0	0	1	0	0
3076--27091	0	0	0	0	0	0	0	0	0	0	2	6	2	7	3	1	1	2	5	3	2	4	2	2	3	3	3	1	3	0	2	3	0	2	3	0	4	4	8	20	7	8	6	8	8	3	3	3	1
3076--6311	2	1	1	0	1	1	0	0	1	1	1	0	1	1	0	1	0	0	0	0	0	0	1	0	1	0	0	0	1	1	1	1	0	0	2	2	0	1	0	1	0	1	0	0	0	1	1	1	0
15--61442	0	0	0	0	0	0	0	0	0	0	1	0	2	0	0	1	0	0	0	1	0	0	0	0	0	1	0	1	0	0	0	0	0	2	0	0	0	0	3	1	6	2	1	1	1	1	1	0	0
3076--6313	2	0	0	0	0	1	3	1	2	0	1	1	3	1	2	1	2	0	0	0	1	1	1	0	5	1	3	4	2	2	2	0	0	0	3	1	2	1	1	4	2	0	1	1	5	6	3	1	1
2023--11002	2	1	2	1	1	0	1	0	0	1	1	1	0	0	1	0	1	0	0	0	2	0	1	2	2	0	0	0	1	1	0	0	0	0	2	0	0	1	1	0	1	1	0	1	0	1	0	1	0
2023--11003	0	0	1	0	0	0	0	0	0	0	1	0	0	0	0	0	0	0	0	1	0	0	0	0	0	0	0	0	0	0	0	0	0	0	0	0	0	1	0	0	0	0	0	0	1	0	1	2	0
2023--11001	0	0	0	0	1	0	0	0	0	0	0	0	0	0	0	0	0	0	0	0	0	0	0	0	0	0	0	0	0	0	0	0	0	0	0	0	0	0	0	0	0	2	0	0	0	0	0	0	0
2012--25052	0	0	0	0	0	0	0	1	0	0	0	0	2	1	0	0	0	0	0	0	0	0	0	0	0	0	0	0	0	0	0	0	0	0	0	0	0	0	0	0	1	1	0	0	0	0	0	0	0
2012--25053	0	0	0	0	0	0	0	0	0	0	1	0	0	0	0	0	0	1	0	0	0	1	0	0	1	0	0	1	0	0	0	0	0	0	0	0	0	1	2	1	2	0	1	2	1	0	0	0	0
2012--25051	0	1	0	0	0	0	0	0	1	0	0	0	0	0	1	2	1	1	0	0	0	0	0	0	0	0	1	0	0	0	0	0	0	0	0	0	0	3	0	0	1	1	0	0	0	0	0	0	0
3076--6163	0	0	0	0	2	3	6	4	0	0	1	1	0	1	1	0	0	0	0	0	0	0	0	2	0	2	0	1	1	2	1	1	0	0	0	0	1	1	0	1	9	8	1	2	1	0	1	2	0
3076--6162	0	0	1	1	1	0	1	4	0	1	2	1	1	1	3	0	0	0	0	0	1	0	0	0	0	1	2	2	1	1	1	1	0	0	1	3	0	2	7	8	16	6	4	0	0	0	0	0	0
15--17072	0	0	0	0	0	0	0	0	0	0	0	0	0	0	0	0	0	0	0	0	0	2	0	0	0	0	0	0	0	0	0	0	0	0	0	0	0	0	0	0	0	0	0	0	0	0	0	0	0
15--17073	0	0	1	0	0	0	0	0	0	0	0	1	1	0	0	1	2	0	1	0	0	1	0	1	1	0	0	0	0	0	0	0	0	0	0	0	0	0	0	1	0	0	0	0	0	0	0	0	0
15--12551	0	1	0	0	0	0	0	0	0	0	0	0	0	2	0	0	0	0	0	0	0	0	0	0	1	0	0	0	0	0	0	0	0	0	0	0	0	1	0	2	4	0	0	0	0	0	1	0	0
15--12552	0	0	0	0	0	0	0	1	0	0	1	1	0	1	0	1	0	0	0	0	0	0	0	0	0	1	1	0	0	0	0	1	0	0	0	2	1	3	1	7	9	4	6	3	1	1	0	1	0
15--12553	0	0	0	0	0	0	0	0	0	1	0	0	0	0	0	0	0	0	0	0	0	0	0	0	0	1	0	0	0	0	0	0	0	0	0	0	0	0	0	4	6	1	1	0	0	2	0	1	1
3099--31951	0	0	0	0	0	0	0	0	0	0	0	9	12	12	8	5	6	5	3	1	1	2	3	1	0	3	2	0	0	2	0	0	2	0	2	4	6	7	12	27	29	15	5	6	5	4	1	1	0
3076--1211	0	0	0	1	1	1	0	0	0	0	0	0	1	0	0	1	0	0	0	0	0	0	0	0	0	0	0	0	0	0	0	0	0	0	0	0	0	0	0	0	0	0	0	0	0	0	0	0	0
15--6202	2	0	1	0	0	0	0	0	1	0	1	0	1	3	0	0	0	1	0	2	0	0	0	1	1	0	2	2	1	1	0	1	0	1	4	2	0	2	8	17	22	4	3	2	9	5	2	2	1
3076--1213	0	0	0	0	0	0	0	0	1	3	3	0	1	0	1	0	1	0	0	0	0	1	0	0	1	0	2	0	0	0	0	0	0	0	0	0	0	1	0	2	0	0	2	0	3	2	0	0	0
15--6201	0	0	1	0	1	0	0	0	0	3	2	1	3	3	0	1	0	0	0	0	0	0	0	0	0	0	0	0	0	0	1	0	1	0	1	0	1	0	2	4	3	0	1	1	2	0	0	2	0
2023--2221	0	0	0	0	0	0	0	1	0	0	0	1	0	0	0	1	0	0	0	0	0	0	0	1	0	1	0	0	0	0	0	0	0	0	0	0	0	0	1	0	1	1	1	1	0	1	0	1	1
2023--2223	0	0	0	0	1	1	0	0	0	0	0	0	0	0	0	0	0	0	0	0	0	0	1	1	0	1	1	0	0	0	0	1	0	0	0	0	0	0	0	0	0	0	2	0	0	1	0	0	0
2023--2222	0	0	0	0	0	0	0	0	0	0	0	0	0	0	0	0	1	0	0	0	0	0	1	0	0	0	0	0	0	0	0	0	2	0	0	0	0	0	0	0	0	0	0	0	0	0	1	0	0
109--4533	0	0	0	0	0	0	0	0	0	0	0	0	0	0	0	0	0	0	0	0	0	0	0	1	0	0	0	0	0	0	0	0	0	0	0	0	0	0	0	1	1	1	0	0	0	0	0	0	0
109--4532	0	0	0	0	0	0	1	1	0	0	0	0	0	0	0	1	0	0	0	0	0	0	0	0	1	0	0	0	0	0	0	0	0	0	0	0	0	0	0	0	0	0	0	0	0	0	0	0	0
109--4531	0	0	0	0	0	0	0	0	0	0	0	0	0	0	0	0	0	0	0	0	0	0	0	0	0	0	0	0	0	0	0	0	0	0	0	0	0	0	0	0	0	2	0	0	0	0	0	0	0
15--6203	0	0	1	0	0	1	0	0	0	49	41	38	47	48	4	0	0	1	1	2	0	0	0	0	0	1	0	0	0	0	0	1	0	1	1	1	0	10	18	27	29	1	1	0	2	4	5	7	2
3001--61602	0	0	0	0	0	0	0	0	0	1	0	0	0	0	0	0	0	0	0	0	0	0	1	0	0	0	0	0	0	0	0	0	0	0	0	0	0	0	0	0	0	0	0	0	0	0	0	1	0
15--6612	2	0	0	0	4	6	0	12	2	1	6	1	4	1	0	1	1	0	0	0	0	0	1	0	0	0	0	0	0	0	0	0	0	1	4	0	1	13	9	11	18	6	7	11	5	1	3	0	0
15--6611	0	0	0	0	0	0	0	1	1	0	0	1	2	1	0	0	0	0	0	0	0	1	0	0	0	0	0	0	0	0	0	0	1	0	1	3	1	3	3	2	5	0	7	4	3	2	0	0	0
3001--61601	1	2	0	1	0	1	1	0	0	1	0	1	0	1	0	0	1	0	0	1	0	1	0	0	1	0	0	1	1	0	0	0	0	0	0	0	0	0	0	1	1	0	1	0	0	0	0	0	0
3076--6761	0	1	0	0	0	0	0	0	0	0	0	0	1	0	0	0	0	0	0	0	0	0	0	1	0	0	0	0	0	0	0	1	0	0	1	0	0	0	0	0	0	0	0	0	0	0	0	0	0
15--61621	0	0	0	0	0	0	1	0	1	0	0	1	1	0	0	0	0	1	0	0	0	0	0	0	0	0	0	0	0	1	0	1	1	0	0	0	0	1	0	0	1	1	0	0	0	1	1	0	0
15--61622	0	0	0	0	0	0	0	0	0	0	0	0	0	0	0	0	0	0	0	0	0	0	0	0	0	0	0	0	0	0	0	0	1	0	0	0	0	0	0	0	0	0	0	0	0	0	0	0	0
15--61623	1	0	0	0	0	0	0	0	0	0	1	0	0	0	0	0	0	0	0	1	0	0	0	0	0	0	0	1	0	0	0	0	0	0	1	0	0	0	1	0	1	0	0	0	0	0	0	0	0
15--671	1	3	1	2	3	2	1	2	1	0	0	2	4	2	0	0	0	1	2	1	0	0	1	1	1	1	1	0	1	1	4	6	8	0	0	1	2	1	8	41	33	13	4	9	9	12	7	7	3
15--672	1	1	2	2	0	0	0	0	0	0	0	0	0	0	0	0	0	0	0	0	0	0	0	0	0	0	0	0	0	1	1	0	0	0	0	1	0	0	0	0	0	0	2	1	0	0	0	0	1
15--673	0	0	0	1	0	0	0	0	0	1	0	1	3	0	0	0	0	0	0	0	0	0	1	0	1	1	1	1	0	0	0	0	0	0	0	0	2	0	0	8	11	3	0	0	3	1	1	2	0
3001--10853	0	0	0	0	0	0	0	0	0	0	0	0	0	1	0	0	1	1	0	0	0	0	0	0	0	0	0	3	0	1	0	0	0	0	0	0	1	0	0	2	6	9	0	0	0	1	0	0	0
15--34561	0	1	0	0	0	0	0	0	1	0	0	2	0	0	0	0	1	0	0	1	0	0	0	0	0	0	0	0	0	0	0	0	2	1	0	0	0	0	0	0	0	0	0	2	0	1	0	0	1
2012--34753	0	2	0	2	0	0	2	2	3	4	4	5	1	0	0	1	0	0	0	0	2	0	0	2	2	0	0	1	2	0	1	1	1	2	0	1	0	1	0	2	0	4	3	0	2	0	2	0	0
3001--10851	1	1	0	0	0	0	1	0	0	0	1	0	0	0	2	1	0	0	0	0	0	0	0	0	1	0	0	0	0	0	0	0	0	0	0	0	1	0	0	1	13	1	0	0	0	0	1	0	0
2012--34752	0	0	0	1	1	1	0	3	0	0	2	4	1	0	0	1	2	0	0	0	0	2	0	2	0	0	0	0	0	0	0	1	1	1	2	0	1	0	0	1	0	0	2	0	0	0	0	0	0
15--6103	0	0	0	0	0	0	0	0	0	0	0	0	0	0	0	0	0	0	0	0	0	0	0	0	0	0	0	0	0	0	0	0	0	0	0	0	0	0	0	0	1	1	0	0	0	0	0	0	1
15--6102	0	0	0	0	0	0	0	0	0	0	0	0	0	1	0	1	1	0	0	0	0	1	1	0	0	0	0	0	0	0	0	0	0	0	0	0	0	1	1	1	0	0	0	0	2	0	0	0	0
15--6101	1	0	1	2	0	0	0	0	1	0	2	4	0	1	0	0	0	0	1	1	0	0	0	0	0	1	0	0	1	1	0	0	0	1	2	0	0	0	0	2	1	2	1	3	1	1	0	0	0
3076--27181	0	0	0	0	0	0	0	0	0	0	0	11	3	2	0	0	3	0	0	1	1	3	3	4	1	2	3	2	0	2	0	2	1	2	4	4	7	1	11	18	19	14	3	3	1	2	1	2	1
3076--27183	0	0	0	0	0	0	0	0	0	0	13	60	43	58	25	19	35	23	13	7	5	13	14	15	18	16	14	19	20	19	2	7	12	8	10	12	17	14	20	40	39	20	19	10	8	11	3	4	2
3076--27182	0	0	0	0	0	0	0	0	0	0	0	0	0	5	4	3	5	1	2	3	2	2	5	4	3	17	21	9	2	6	1	4	4	0	1	1	1	2	24	16	28	33	15	27	17	10	8	0	1
3081--10711	0	0	0	0	0	0	0	0	0	1	0	0	1	1	0	0	0	0	0	0	0	0	0	0	0	0	0	0	0	0	0	0	0	0	0	0	0	0	0	0	0	0	0	0	0	0	0	0	0
3081--10712	0	0	0	0	0	2	2	0	0	0	3	0	1	1	0	0	0	0	0	0	0	0	0	0	0	0	0	0	1	1	0	0	1	0	0	0	1	0	0	1	0	0	0	0	0	1	0	0	1
3081--10713	1	1	1	2	2	2	0	1	1	1	1	1	1	1	1	1	0	1	1	1	1	1	2	1	2	1	2	1	2	1	3	1	1	1	2	1	2	2	1	1	0	2	0	1	1	1	1	1	0
2012--61691	0	0	0	0	0	0	0	0	0	1	0	0	0	0	0	0	1	0	0	0	0	0	0	0	0	0	0	0	0	0	0	0	0	2	0	1	0	1	1	0	1	0	0	0	0	0	0	0	0
2012--61692	0	0	0	0	0	0	0	0	0	0	0	0	0	0	0	0	0	0	0	0	0	0	0	0	0	0	0	0	0	0	0	0	0	0	0	0	0	0	0	1	0	0	1	1	0	0	0	0	0
2012--61693	1	0	0	0	0	0	1	0	0	1	0	0	0	0	0	0	0	0	0	0	0	0	0	0	0	0	0	0	0	0	0	0	0	0	0	0	0	0	0	0	0	0	1	0	0	0	0	0	0
3001--61633	0	0	0	0	0	1	0	0	2	0	1	0	0	0	0	0	0	0	0	0	0	1	0	0	1	0	0	0	0	0	1	0	0	0	1	0	0	0	0	0	0	2	3	2	1	0	1	1	0
3076--60542	0	0	0	0	0	0	0	0	0	0	0	0	0	0	0	0	0	0	0	0	0	0	0	0	0	0	0	0	0	0	0	0	0	0	0	0	0	0	0	0	0	0	0	0	0	0	0	0	0
15--31881	0	0	0	0	0	0	0	0	0	0	0	1	3	4	5	1	0	0	3	0	0	0	2	0	0	1	4	3	1	1	1	2	2	2	3	3	2	9	18	26	28	17	13	11	6	13	6	1	3
15--31883	0	0	0	0	0	0	0	0	0	0	0	0	5	16	1	2	0	1	1	4	0	1	2	3	1	4	3	5	1	4	3	6	9	5	4	4	3	36	49	55	64	15	12	11	8	11	3	10	8
3076--18452	0	0	0	0	0	3	0	1	0	0	0	0	0	1	0	0	2	0	0	0	1	0	1	0	0	0	0	0	0	0	0	0	0	0	1	0	0	0	0	3	1	2	1	3	0	0	0	0	0
3076--6653	0	0	0	0	0	0	0	0	0	0	0	1	0	0	0	0	0	0	1	0	0	0	0	0	0	0	0	0	0	0	0	0	0	0	0	0	0	0	0	0	0	0	0	0	0	0	0	0	0
15--61421	0	0	0	0	0	0	0	0	0	0	0	0	0	0	0	0	0	0	0	0	0	0	0	0	1	0	0	0	0	0	1	1	0	0	0	0	0	0	0	0	1	2	0	0	0	0	0	0	0
109--10672	0	0	0	0	0	3	0	1	1	1	0	0	0	2	1	0	1	0	0	0	0	0	0	0	0	0	1	2	0	0	0	0	0	2	1	0	1	3	3	0	2	31	2	1	0	2	1	0	1
109--10673	0	0	0	2	0	0	0	0	0	0	0	0	0	0	0	0	0	0	0	0	1	0	0	0	0	0	0	0	0	0	0	0	0	0	0	0	0	0	0	0	3	0	0	0	0	1	2	0	0
109--10671	0	0	0	1	0	0	0	0	0	0	0	0	0	1	0	0	0	0	0	0	0	0	0	0	0	0	0	0	0	0	0	0	0	0	0	0	0	0	0	0	3	1	0	0	0	0	0	0	0
3076--7521	1	0	1	1	3	1	0	0	1	1	1	2	3	2	1	1	0	2	1	1	1	0	1	1	1	1	1	3	1	0	0	2	1	1	2	2	1	1	2	1	4	6	1	0	1	1	1	0	0
3076--7522	0	0	0	0	0	1	0	0	0	0	0	0	0	0	0	0	1	0	0	0	0	0	0	0	0	0	0	0	0	0	0	0	0	0	0	0	0	0	1	0	1	1	0	0	0	0	0	1	0
3076--7523	2	1	0	0	0	0	0	1	0	0	0	1	0	0	0	1	1	1	1	0	2	1	1	1	1	1	0	1	0	1	1	0	0	1	0	0	0	0	2	1	1	2	0	0	2	0	0	1	1
15--27502	0	0	0	0	0	0	0	0	0	0	0	0	0	0	0	0	0	0	0	0	0	0	0	0	0	0	0	0	0	0	0	0	0	0	0	0	0	0	0	0	1	0	0	1	0	0	0	0	0
3076--31331	0	0	0	0	0	0	0	0	0	0	0	2	12	15	4	4	0	0	0	1	0	1	2	0	3	2	1	2	0	2	2	0	0	3	2	3	3	4	1	4	4	2	0	2	2	1	1	2	0
15--31002	0	0	0	0	0	0	0	0	0	0	2	1	2	5	4	6	5	4	4	3	0	2	2	1	2	2	0	0	0	0	0	0	0	0	0	0	1	1	1	0	0	0	1	0	0	0	0	1	0
109--10683	0	0	0	0	0	0	0	0	0	0	0	0	0	0	0	0	0	0	0	0	0	0	0	0	0	0	0	0	0	0	0	0	0	0	0	0	0	0	0	0	0	0	0	0	0	0	0	0	0
109--10682	0	0	1	1	0	1	0	0	1	1	0	0	0	2	2	0	0	1	0	0	0	0	0	0	1	0	0	0	1	0	1	1	1	3	1	0	2	3	4	0	11	9	7	4	0	2	4	4	2
109--10681	0	0	1	0	0	0	0	1	1	0	0	0	1	0	2	1	1	1	0	0	0	0	0	0	0	0	0	1	0	0	1	0	0	0	1	1	1	2	1	1	4	21	2	4	1	2	1	2	0
2012--6571	0	0	0	0	0	0	0	0	0	0	1	0	0	0	0	0	1	0	0	0	0	0	0	0	0	0	0	0	1	0	0	0	0	0	0	0	0	1	0	0	0	0	1	0	0	0	0	0	0
15--6613	8	7	13	0	0	1	0	6	2	2	3	17	18	3	2	0	0	0	4	2	0	7	4	1	2	1	2	4	1	1	0	0	0	3	1	1	3	2	12	2	5	6	57	67	54	72	36	0	0
2012--6573	0	0	1	8	0	1	0	3	2	2	0	1	1	1	0	0	1	1	0	0	0	0	0	0	0	1	0	0	1	0	0	0	0	1	0	0	0	1	0	1	1	3	0	0	0	0	1	0	1
2023--2271	0	0	0	0	0	0	0	0	0	0	0	0	0	0	0	0	0	0	0	0	0	0	0	0	0	0	0	0	0	0	0	0	0	0	0	0	0	0	0	0	0	0	0	0	0	0	0	0	0
3076--17043	0	0	1	0	3	6	1	3	0	0	1	0	0	0	0	0	0	1	2	0	1	2	2	0	4	1	0	0	0	1	0	2	1	2	0	0	2	0	0	0	2	2	0	2	2	0	0	0	1
3076--17042	0	1	0	0	0	2	0	1	0	0	0	0	0	0	0	0	0	0	0	0	0	0	1	0	0	0	0	1	0	0	0	1	1	0	0	0	0	0	1	0	1	0	0	0	1	0	0	0	0
3076--17041	0	0	0	0	1	0	0	2	1	0	0	0	0	1	1	0	2	0	0	1	0	0	1	0	0	0	0	0	0	0	0	0	0	1	0	1	0	1	0	0	0	0	0	0	0	0	0	1	0
3001--61603	0	0	0	0	0	1	0	1	0	0	0	0	0	0	1	0	0	0	1	1	0	0	0	0	0	0	0	0	0	0	0	0	0	0	0	0	0	0	1	0	0	0	0	0	0	0	0	0	0
3076--162	0	0	0	0	0	0	0	0	0	0	0	0	0	0	0	0	0	0	0	0	0	0	0	0	0	0	0	0	0	0	0	0	0	0	0	0	0	0	0	0	0	0	0	0	0	0	0	0	0
3076--163	0	0	0	0	0	1	0	0	0	0	0	0	0	0	0	0	0	1	1	0	0	0	0	0	0	0	0	0	0	0	0	0	0	0	0	0	0	0	0	0	0	1	0	0	0	0	0	0	0
3076--161	1	1	0	0	0	0	0	0	0	0	1	1	0	1	2	0	0	0	0	0	0	0	0	0	0	0	0	0	0	0	0	0	0	0	0	0	0	1	0	0	2	1	0	0	0	0	0	0	0
109--10702	0	0	0	0	0	0	0	0	1	1	0	0	1	1	1	2	2	1	1	0	0	0	0	0	0	0	0	0	0	0	0	0	0	0	0	0	0	0	0	0	0	1	0	0	0	0	0	0	0
109--10703	0	0	0	0	0	0	0	0	0	0	0	0	0	0	0	0	0	0	0	0	0	0	0	0	0	0	0	0	0	0	0	0	0	0	0	0	0	0	0	0	0	2	0	0	0	0	0	0	0
109--10701	0	0	0	0	0	0	0	0	0	0	0	0	0	0	0	0	0	0	0	0	0	0	0	0	0	0	0	0	0	0	0	0	0	0	0	0	0	0	0	0	0	2	0	0	0	0	0	0	0
2012--1071	0	2	0	1	1	2	0	0	1	1	5	0	0	0	0	0	2	0	0	0	0	0	2	1	0	0	0	0	1	0	0	0	0	0	0	0	1	0	1	0	0	1	0	0	3	0	0	1	0
2012--1073	0	0	0	0	0	1	0	1	1	0	0	0	0	0	0	0	0	0	0	0	0	0	0	0	0	0	0	0	0	0	0	0	0	0	0	0	0	0	1	0	0	1	1	1	0	1	1	0	0
2012--1072	0	0	0	0	0	0	0	0	0	0	0	0	0	0	0	0	0	0	0	0	0	0	0	0	0	0	0	0	0	0	0	0	0	0	0	0	0	0	0	0	0	0	0	0	2	1	1	1	2
2023--2261	0	0	0	0	0	0	0	0	0	0	0	0	0	0	0	0	0	0	0	0	0	0	0	0	0	0	0	0	0	0	0	0	0	0	0	0	0	0	0	0	0	0	0	0	0	0	0	0	0
3076--61731	0	0	0	0	0	0	0	0	0	0	0	0	0	0	0	0	0	0	0	0	0	0	0	0	0	0	0	1	0	0	0	0	0	0	0	0	0	0	0	0	0	0	0	0	0	0	0	0	0
3076--61732	0	0	0	0	0	0	0	0	0	0	1	0	0	0	0	0	0	0	1	0	0	0	0	0	0	0	0	0	0	0	0	0	0	0	0	0	0	0	0	0	3	0	0	0	0	0	0	0	0
3076--61733	0	0	1	0	0	0	0	0	0	0	0	1	0	0	1	1	0	0	0	0	1	0	0	0	1	0	0	0	1	1	0	0	0	0	0	0	0	1	1	0	0	0	0	0	0	0	0	0	0
3076--7231	0	0	0	0	0	0	0	1	0	2	0	0	1	0	0	0	0	0	0	1	0	0	0	0	0	0	0	1	0	0	0	0	0	0	0	0	0	0	2	0	0	0	0	4	0	1	0	0	1
3076--7232	0	0	0	0	1	0	0	0	0	0	0	0	0	0	0	1	1	2	2	0	0	0	0	0	0	0	0	0	0	1	1	0	0	0	0	0	0	0	1	1	1	0	0	1	2	1	1	0	0
3076--7233	0	0	0	0	2	0	0	0	0	0	0	1	2	0	0	1	0	1	0	0	0	0	0	0	0	0	0	0	0	0	0	0	0	0	0	0	0	0	0	0	0	0	1	0	0	0	0	0	0
2012--23142	0	0	0	0	0	1	0	0	0	0	0	0	0	0	0	0	0	0	0	0	0	0	1	1	2	0	0	1	0	0	0	0	0	0	1	2	0	0	0	0	0	0	0	0	0	0	0	0	0
2012--23143	1	0	0	0	0	0	0	0	0	0	0	0	0	0	0	0	0	1	0	0	0	0	0	0	0	0	0	0	0	0	0	0	0	0	1	1	0	0	0	0	0	0	0	0	0	0	0	0	0
3076--1803	0	0	0	1	0	0	0	0	0	0	0	0	0	0	0	0	1	0	0	0	0	0	0	0	0	0	0	0	1	0	0	0	0	0	0	0	0	0	0	0	0	0	0	0	0	0	0	0	0
2012--23141	1	0	0	0	0	1	0	0	0	0	0	0	1	0	0	0	0	0	0	0	0	0	0	0	0	0	0	0	0	0	0	0	0	0	0	0	0	0	0	0	0	0	0	0	0	0	0	0	0
3076--6762	0	0	0	0	0	0	0	0	0	0	0	1	0	0	0	1	1	0	1	1	0	0	0	0	0	1	1	0	0	1	0	0	0	0	1	0	1	0	0	1	0	1	2	0	1	0	1	1	0
15--27002	1	0	0	0	0	0	0	0	0	0	0	2	0	0	0	1	0	0	0	0	0	0	0	0	0	0	0	0	1	0	0	0	0	0	2	0	1	3	4	8	13	1	0	1	5	2	1	1	1
15--27003	0	1	0	0	0	0	1	0	1	0	1	0	0	1	0	0	0	1	0	0	0	1	0	0	0	0	1	0	0	1	2	1	0	0	1	1	0	11	2	7	5	2	0	0	1	1	1	2	1
15--27001	0	0	0	0	0	1	0	0	0	0	0	0	1	0	0	0	0	0	0	0	0	0	0	0	0	0	0	0	1	0	0	0	0	0	1	0	0	1	0	0	0	1	0	0	1	0	0	0	0
3076--29111	0	0	1	0	0	1	0	0	1	0	0	0	0	0	0	0	0	0	1	1	0	0	0	0	0	0	0	0	0	0	0	0	0	0	0	0	0	0	0	0	0	0	0	0	0	0	0	0	0
15--31131	0	0	0	0	0	0	0	0	0	14	36	52	48	43	14	15	9	15	11	18	0	10	14	11	16	18	19	13	14	12	4	14	17	16	22	20	32	52	99	92	79	58	44	35	42	39	28	10	3
3076--29113	1	0	0	0	0	0	0	0	0	0	0	0	0	1	0	0	0	0	0	0	0	0	0	0	0	0	0	0	0	0	0	0	0	0	0	0	0	0	0	0	0	0	2	1	1	0	0	0	0
3076--61371	0	0	0	0	0	0	0	0	0	0	0	0	0	1	0	1	0	0	0	0	1	0	0	0	0	0	0	0	0	0	0	0	0	0	0	0	0	0	0	0	0	0	0	0	0	0	0	0	0
3076--61372	0	0	0	0	0	0	0	0	0	0	0	0	0	0	0	0	0	1	0	0	0	0	0	0	0	0	0	0	0	0	0	0	0	0	0	0	0	0	0	0	0	0	0	0	0	0	0	0	0
3076--61373	0	0	0	0	0	0	0	0	0	0	0	0	0	0	0	0	1	1	1	1	0	2	0	1	0	0	0	0	0	0	0	0	0	0	0	0	0	0	0	0	0	0	0	0	0	0	0	0	0
2023--23111	0	0	0	0	0	0	0	0	0	0	0	0	0	0	0	0	0	0	0	0	0	0	0	0	0	0	0	0	0	0	0	0	0	0	0	0	0	0	0	0	0	0	0	0	0	0	1	0	0
15--31133	0	0	0	0	0	0	0	0	1	5	3	0	2	4	1	0	1	0	1	2	0	2	1	0	0	1	1	2	0	0	0	0	0	3	2	2	12	7	19	36	28	22	6	6	6	3	1	0	1
2023--23113	0	0	0	0	0	0	0	1	0	0	0	0	0	1	0	0	1	0	0	0	0	0	1	1	0	0	0	1	0	0	0	0	0	0	0	1	0	0	0	0	0	0	0	0	0	0	1	0	0
2023--23112	0	0	0	0	0	0	0	0	0	0	0	0	0	0	0	1	0	0	0	0	0	0	0	0	0	0	0	0	0	0	0	0	0	0	0	0	0	0	0	0	0	0	0	0	0	0	0	0	0
15--31132	0	0	0	0	0	0	0	0	0	6	6	8	5	17	9	4	4	10	3	2	0	4	1	0	1	0	0	1	1	1	0	3	8	1	3	11	20	23	58	41	43	47	19	29	44	24	9	8	4
3081--15713	0	0	0	0	0	0	0	0	0	0	0	0	0	0	0	0	0	0	0	0	0	0	0	0	0	0	0	0	0	0	0	0	0	0	0	0	0	0	0	0	0	0	0	0	0	0	0	0	0
3081--15712	0	0	0	0	0	0	0	0	0	0	0	0	0	0	0	0	0	0	0	0	0	0	0	0	0	0	0	0	0	0	0	0	0	0	0	0	1	0	0	0	0	0	0	0	0	1	0	0	0
3081--15711	1	0	0	0	0	1	1	0	0	0	2	0	0	0	0	1	0	0	1	0	0	0	0	0	0	0	0	0	0	0	0	0	1	0	0	0	0	0	0	0	0	0	0	0	0	0	0	0	0
3076--6123	1	1	1	0	1	1	1	1	0	1	1	2	1	0	0	0	1	0	1	0	1	0	0	0	0	0	0	0	0	0	0	0	0	0	0	0	0	0	0	1	0	0	0	0	0	0	0	0	1
3076--6122	2	0	1	0	0	0	0	1	0	0	1	1	0	1	0	0	1	0	1	0	0	0	0	1	0	0	0	0	1	0	1	0	1	0	0	0	0	0	0	3	5	4	4	3	5	3	6	1	0
3076--6121	0	0	0	0	0	0	0	0	0	0	0	0	0	0	0	0	0	0	0	1	0	0	0	0	0	0	0	0	0	0	0	0	0	0	0	0	0	0	1	0	0	0	0	0	0	0	0	1	2
3081--7023	0	0	0	0	0	0	0	0	0	0	0	0	0	0	0	0	0	0	0	0	0	0	0	0	0	1	0	0	0	0	0	0	0	0	0	0	0	0	0	0	0	0	0	0	0	0	0	0	0
3081--7022	0	0	0	0	0	0	0	0	0	0	0	0	0	0	0	0	0	0	0	0	0	0	0	0	0	0	0	0	0	0	0	0	0	0	0	0	0	0	0	0	0	0	0	0	0	0	0	0	0
3081--7021	0	0	0	0	0	0	0	0	0	0	0	0	0	0	0	0	0	0	0	0	0	0	0	0	0	0	0	0	0	0	0	0	0	0	0	0	0	0	0	0	0	0	0	0	0	0	0	0	0
3001--1212	0	0	0	0	0	0	0	0	1	0	0	0	0	0	0	0	0	1	0	1	0	0	0	1	0	0	1	0	0	0	0	1	0	0	0	0	1	0	0	0	0	1	1	0	0	0	1	1	1
3001--1213	0	0	0	0	0	0	0	0	0	0	0	0	0	0	0	0	0	0	0	0	0	0	0	0	0	0	1	0	1	0	0	0	0	0	0	0	0	0	0	0	0	0	0	0	0	0	0	0	0
2012--34751	0	4	1	1	0	1	1	2	1	1	2	2	3	3	1	0	1	0	0	0	0	2	0	0	1	0	1	0	0	1	0	3	0	0	1	1	0	5	5	6	2	1	2	2	1	1	1	0	1
3001--1211	0	1	0	0	0	0	0	0	0	0	0	0	0	0	0	0	0	0	0	0	0	0	1	0	0	1	0	0	1	0	0	0	0	0	0	0	0	0	0	0	0	0	0	1	0	0	0	0	0
3076--6651	0	0	0	0	0	0	0	0	0	0	0	0	0	0	0	0	0	0	0	0	0	0	0	0	0	0	0	0	1	0	0	0	0	0	0	0	1	1	0	1	0	0	1	0	0	0	2	0	0
3001--61632	0	0	0	0	0	0	0	0	0	0	0	0	0	0	0	0	0	0	0	0	0	0	0	0	0	0	0	0	0	0	0	0	0	0	0	0	2	0	0	0	0	0	0	1	0	0	0	0	0
3001--61631	0	0	0	0	0	0	0	0	0	0	0	0	0	0	0	0	0	0	0	0	0	0	0	0	0	0	0	0	0	0	0	0	0	0	0	0	0	0	0	0	0	1	0	0	0	0	0	0	0
3076--6652	0	0	0	0	0	0	0	0	1	0	0	0	0	0	0	0	0	0	0	0	0	0	0	0	0	0	0	0	1	0	0	0	0	0	0	0	0	0	0	0	0	0	0	0	0	0	0	0	0
15--27503	0	0	0	0	0	0	0	0	0	0	0	1	1	1	0	0	0	0	0	0	0	0	0	0	0	0	1	0	0	0	0	0	0	0	0	0	1	1	0	2	3	1	2	1	0	0	0	1	0
2012--6271	0	0	0	0	1	0	0	1	0	0	0	0	0	0	1	0	0	0	0	0	0	0	0	0	0	0	1	0	0	1	2	2	0	1	2	1	0	0	0	0	1	0	0	3	0	0	1	0	1
15--27501	0	0	0	0	0	5	9	4	7	4	3	0	1	4	1	0	0	1	0	0	0	0	0	0	0	0	0	0	0	0	0	0	0	1	2	1	0	2	4	3	1	0	2	1	1	0	1	0	1
3081--10611	0	0	0	0	0	0	0	0	0	0	0	0	0	0	0	0	0	0	0	0	0	0	1	0	0	0	0	0	0	0	0	0	0	0	0	0	1	0	0	0	0	0	0	1	0	0	0	0	0
3081--10613	0	0	0	0	0	0	0	0	0	0	0	0	0	0	0	0	0	0	0	1	1	0	0	0	1	0	1	1	1	1	0	0	0	0	1	0	0	1	0	0	0	0	0	0	0	0	0	0	0
3081--10612	0	0	0	0	0	0	0	0	0	0	0	0	0	0	0	0	0	0	0	0	0	0	0	0	0	0	0	0	0	0	0	0	0	0	0	0	0	0	0	0	0	0	0	0	0	0	0	0	0
3001--2002	0	0	0	0	0	0	0	0	0	0	0	0	0	0	0	0	0	0	0	0	0	0	0	0	0	0	0	0	0	0	0	0	0	0	0	0	0	0	0	0	0	0	0	0	0	0	0	0	0
3001--2003	0	0	0	0	0	0	0	0	0	0	0	0	0	0	0	0	0	0	0	0	0	0	0	0	0	0	0	0	0	0	0	0	0	0	0	0	0	0	0	0	0	1	0	0	0	0	0	0	0
3001--2001	0	0	0	0	0	0	0	0	0	0	0	0	0	0	0	0	0	0	0	0	0	0	0	0	0	0	0	0	0	0	0	0	0	0	0	1	1	0	0	0	1	0	0	0	0	0	0	0	0
2059--5753	0	0	1	0	0	0	1	1	1	2	1	1	2	2	0	0	0	1	1	1	0	3	0	0	2	4	0	1	1	0	1	1	1	0	1	0	0	1	0	0	1	1	1	2	1	1	3	1	0
2059--5752	0	0	0	3	3	1	1	2	0	0	1	1	3	2	1	0	1	1	0	0	2	6	1	1	1	2	3	2	3	0	0	0	2	0	2	2	2	1	1	0	0	0	1	0	2	0	2	5	2
2059--5751	0	0	0	0	0	0	0	0	0	0	0	0	0	0	0	0	0	0	0	0	0	0	0	0	0	0	0	0	0	0	0	0	0	0	0	0	0	0	0	0	0	0	0	0	0	0	0	0	0
3001--4273	0	0	0	0	0	0	0	0	0	0	0	0	0	0	0	0	0	0	0	0	0	0	0	0	0	0	0	0	0	0	0	0	0	0	0	0	0	0	0	0	2	1	0	0	0	1	1	0	0
[truncated: 41 more columns]
