# Supplementary material for: Social and Spatial Clustering of People at Humanity’s Largest Gathering
Source: PLoS One. 2016 Jun 3;11(6):e0156794. doi: 10.1371/journal.pone.0156794 (PMC4892527; doi:10.1371/journal.pone.0156794)
Supplement: S1 Data — This includes full network data taken over the full duration of the Kumbh Mela. In addition it contains daily handset count data, stratified by state. (ZIP) [file pone.0156794.s002.zip › KumbhSpatialCircleLevel_102.txt]

15--6911	2	3	4	2	5	2	4	1	2	1	3	3	2	1	3	5	1	4	5	1	0	3	2	4	4	4	4	1	0	2	2	5	3	6	5	5	3	1	5	1	4	3	4	3	4	6	2	4	6
15--6912	3	2	5	6	3	5	3	4	3	4	6	6	5	3	2	2	4	2	1	1	0	2	2	0	4	3	3	2	4	0	2	0	1	1	2	2	3	2	0	2	1	4	3	4	5	4	7	8	7
15--6913	2	3	0	1	1	3	3	0	3	1	2	1	1	0	0	3	0	3	0	0	0	3	1	0	1	1	1	2	1	0	1	3	4	3	0	0	2	2	1	3	3	3	2	4	5	6	7	5	6
15--6561	4	6	3	2	2	3	0	1	2	3	3	3	6	4	6	4	5	6	9	5	0	3	5	3	5	7	6	5	5	4	6	10	9	6	8	9	10	9	8	7	10	10	6	4	7	6	4	6	6
15--6563	3	4	3	3	5	2	2	3	2	5	5	6	4	3	2	4	2	2	4	5	0	1	2	3	4	2	3	4	1	5	3	5	4	3	8	6	5	6	6	8	8	5	5	6	10	4	9	8	6
15--6562	7	3	6	6	4	4	3	2	5	7	4	11	5	3	4	5	6	4	4	2	0	5	8	6	9	8	10	5	9	8	8	7	9	9	7	4	11	5	3	6	7	10	11	5	5	4	10	10	13
3002--10993	4	5	3	3	3	2	3	3	6	4	2	5	0	4	0	2	1	8	4	6	5	6	2	3	11	5	9	7	3	6	9	3	0	6	4	2	2	4	5	7	6	10	9	11	7	9	6	4	4
3076--61641	13	10	6	7	11	11	9	9	8	8	12	7	8	18	12	19	10	10	13	8	15	13	24	21	10	19	21	19	7	16	16	8	17	20	19	10	7	13	8	10	16	26	29	23	20	19	11	12	7
3076--61642	15	15	23	14	39	28	16	24	22	26	26	12	26	23	18	25	18	20	24	25	25	19	30	35	44	12	39	26	33	19	23	14	20	31	17	23	14	19	18	16	23	29	28	24	22	28	25	33	13
3076--61643	33	32	30	23	38	37	29	32	23	35	23	26	36	34	31	30	39	29	29	23	26	32	34	40	74	39	78	40	35	26	24	14	28	37	20	35	25	25	28	27	35	49	47	35	39	30	26	30	16
15--27341	1	1	8	3	3	3	2	3	2	3	3	2	1	4	4	5	3	2	2	0	0	4	3	4	4	4	2	1	5	2	1	3	1	1	1	0	2	5	5	9	5	5	7	6	7	4	12	5	5
15--27343	11	7	6	6	7	1	5	3	5	6	5	6	4	4	8	5	7	4	9	4	0	4	3	4	12	6	8	6	7	8	6	6	10	9	9	5	8	11	16	24	18	14	16	12	10	10	11	14	12
15--27342	3	8	4	5	3	1	1	3	4	1	1	1	4	2	3	5	0	2	3	3	0	4	5	3	3	2	2	6	1	3	1	3	1	0	1	3	4	4	7	13	7	2	6	2	3	7	11	7	1
15--61351	8	1	4	8	5	11	6	10	9	11	7	6	10	5	7	7	6	14	14	9	0	5	9	12	7	17	10	9	12	14	13	7	13	5	10	6	10	14	16	17	23	11	7	10	8	13	14	16	14
15--61352	12	11	9	17	14	10	8	9	9	12	13	11	9	14	9	8	14	9	12	9	0	12	7	12	24	9	14	16	17	17	14	15	16	8	18	17	13	15	17	16	16	13	25	19	17	15	25	23	13
15--61353	13	9	11	8	14	7	9	12	10	8	9	11	5	11	10	4	7	4	7	5	0	10	8	7	6	8	5	6	5	15	11	11	5	13	14	15	18	14	15	25	19	20	11	12	10	13	11	9	8
2012--6311	3	2	4	1	1	1	3	3	1	2	0	2	0	0	1	2	1	2	3	2	1	1	2	0	4	3	3	4	0	5	5	7	3	1	2	0	3	8	6	4	4	5	1	8	5	1	3	5	2
2012--6313	0	2	0	0	2	2	0	0	4	1	1	1	3	1	1	0	0	0	3	2	0	1	0	1	2	0	1	0	2	1	1	0	2	1	0	1	3	1	1	2	3	2	0	1	0	0	0	0	0
2012--6312	1	3	0	0	0	0	1	1	1	1	1	3	3	0	0	2	3	3	2	0	3	3	4	1	1	0	1	1	0	0	1	0	0	0	1	0	2	3	2	1	2	4	2	0	0	0	0	3	1
2012--6251	45	25	38	34	45	60	78	49	32	35	39	43	80	54	40	24	32	23	23	17	27	49	73	65	51	62	41	37	43	18	31	19	12	27	25	11	14	18	12	23	46	80	45	29	57	40	21	47	17
2012--6252	16	9	11	14	12	14	13	13	10	10	16	14	20	19	17	10	13	15	15	12	20	16	13	13	16	20	25	20	24	14	13	18	20	14	18	13	13	14	11	12	14	15	10	13	8	10	17	18	14
2012--6253	5	7	7	5	8	11	13	6	6	5	4	12	5	6	9	16	16	9	12	11	15	30	22	35	35	28	21	16	17	12	10	12	12	15	10	10	12	13	7	17	22	32	11	12	21	13	15	32	13
15--14941	7	8	6	7	6	9	4	5	6	9	10	10	7	6	5	3	9	4	3	5	0	7	6	8	6	7	4	3	4	7	8	8	6	7	11	7	12	3	7	11	6	13	11	13	11	13	10	10	4
3076--7502	4	2	4	4	0	4	4	2	5	2	3	1	2	3	4	1	1	4	3	5	3	1	3	2	2	3	5	5	0	1	6	1	1	5	2	1	0	2	3	7	9	1	0	0	0	0	0	0	0
15--14943	6	3	3	1	5	2	4	4	4	2	4	2	2	1	4	5	6	5	6	1	0	2	4	3	5	4	5	4	6	8	7	7	6	7	7	12	6	4	4	5	7	7	5	8	6	5	4	7	8
15--14942	8	5	7	7	5	7	6	3	3	14	8	6	2	3	9	7	10	9	7	6	0	9	10	10	13	10	3	3	11	4	8	9	8	6	12	9	12	7	9	6	15	19	10	10	7	8	10	8	9
15--61423	3	5	2	2	4	3	3	2	1	1	4	4	4	5	6	5	5	4	3	6	0	1	1	2	7	5	6	5	4	4	6	5	6	7	1	5	3	5	5	12	17	17	14	10	6	9	6	4	5
2012--111	0	3	1	0	0	0	0	0	0	0	1	0	0	0	0	0	0	0	0	0	1	1	0	1	1	0	1	0	1	1	1	0	1	0	1	2	0	0	0	0	1	1	0	1	1	0	0	0	1
2012--112	0	0	0	0	0	1	0	0	3	1	1	1	1	0	0	1	1	2	2	0	0	1	0	0	0	2	0	0	0	0	2	1	1	2	2	0	1	2	2	2	4	0	1	4	0	0	1	0	3
2012--113	0	0	1	3	1	1	1	1	1	1	1	1	0	2	3	5	2	1	1	0	2	1	1	2	2	1	1	1	3	2	3	3	1	2	3	2	2	5	2	3	5	3	6	3	4	2	2	2	1
2023--7111	0	1	1	1	1	1	0	0	0	0	2	0	1	1	1	0	1	1	0	1	1	0	0	1	1	1	0	1	0	0	0	0	1	1	0	1	1	0	0	1	1	0	1	1	1	1	1	0	1
2023--7112	11	9	9	7	8	9	7	13	7	7	7	9	12	5	9	10	9	11	6	10	10	9	6	8	11	13	6	6	1	6	4	9	5	1	4	3	3	4	6	4	16	7	8	11	8	6	4	11	6
3076--7501	33	17	18	10	9	8	15	14	16	18	10	6	12	15	13	11	7	6	7	8	12	8	7	3	9	18	16	21	12	9	7	3	8	5	6	6	8	8	16	23	26	1	0	0	0	0	0	0	0
3076--6171	3	4	9	2	5	4	5	6	6	4	3	5	8	8	9	6	6	6	6	6	8	8	11	3	6	8	13	11	9	8	4	4	3	4	5	6	3	6	3	5	8	3	4	4	2	3	3	1	5
109--10742	2	1	3	1	2	3	1	1	1	3	0	0	3	3	2	1	0	1	2	0	1	0	1	1	1	1	0	1	2	1	1	0	0	0	0	1	2	2	2	3	0	0	0	3	3	2	1	0	0
109--10743	10	5	8	3	5	3	4	9	7	3	0	0	9	6	4	10	4	9	8	12	11	6	5	5	4	10	4	8	7	7	11	14	16	32	17	24	20	19	16	16	39	50	26	26	16	12	24	17	27
109--10741	3	3	6	0	8	2	6	1	4	1	0	0	3	1	4	5	8	4	4	3	9	3	0	3	4	6	2	5	2	5	6	10	16	19	5	17	11	7	17	18	21	15	18	9	19	8	19	11	12
2012--6723	5	7	11	13	10	11	11	1	6	7	7	1	2	2	4	3	1	3	4	5	2	3	3	2	1	2	4	2	6	4	4	3	2	1	3	1	3	2	3	2	2	4	3	6	1	1	1	4	2
109--15722	0	0	0	0	0	0	0	0	0	0	0	0	1	4	3	1	3	2	1	1	1	0	1	1	3	2	1	2	3	2	1	0	2	4	0	1	2	2	0	1	8	6	5	2	1	2	1	3	4
15--10801	8	3	11	3	2	3	2	2	2	1	2	2	4	5	4	3	4	4	3	3	0	4	3	5	5	3	10	8	8	9	3	5	5	7	1	7	10	9	10	8	13	11	8	9	12	6	5	3	3
15--10802	7	2	3	2	5	3	4	7	6	3	2	4	6	4	5	3	3	2	3	6	0	6	5	2	3	7	9	6	5	7	10	1	3	5	6	3	4	4	4	15	13	6	9	6	4	4	10	7	4
15--10803	3	2	3	5	5	3	3	2	3	3	3	1	12	11	11	3	9	5	4	9	0	8	7	6	4	9	14	4	2	4	5	3	8	3	12	10	12	16	6	13	17	15	12	13	10	9	11	6	9
2012--12091	3	5	5	6	9	7	6	2	3	5	7	8	15	8	3	12	5	8	7	5	4	3	4	7	5	8	12	14	9	11	9	12	11	8	5	5	6	10	6	9	8	13	8	6	11	5	12	10	7
2012--12092	4	2	0	2	2	1	2	2	2	3	1	0	2	0	1	1	2	2	0	0	0	1	2	1	2	0	1	1	2	1	2	2	0	1	1	1	3	0	3	1	2	0	1	2	3	0	3	1	2
2012--12093	0	0	0	2	0	1	0	0	0	1	0	0	0	0	0	0	2	1	0	1	0	0	1	1	1	1	0	1	2	1	1	0	0	0	1	0	0	0	1	2	1	2	1	2	1	1	1	5	1
2023--1141	1	6	1	0	1	2	1	2	6	0	3	3	3	5	1	6	2	2	5	3	2	5	4	2	2	4	6	7	5	6	2	3	1	5	7	3	6	6	9	10	5	6	3	5	3	10	4	4	4
2023--1143	3	12	6	7	10	2	5	14	12	9	8	10	12	10	12	13	11	5	7	5	8	15	12	2	4	20	12	9	8	15	8	6	6	7	6	2	6	5	9	11	19	16	7	7	10	9	12	7	6
2023--1142	0	0	1	0	0	1	0	0	0	0	0	0	1	0	0	0	0	0	0	0	0	1	0	0	0	0	0	0	0	0	0	0	0	0	0	0	0	0	0	0	0	2	1	0	0	0	0	0	0
15--61431	11	7	10	10	9	10	10	12	8	6	12	11	6	9	11	8	11	7	13	12	0	7	11	7	13	10	9	15	10	13	6	14	8	9	13	15	10	10	11	15	23	17	15	10	12	8	17	26	14
15--1271	2	7	11	5	3	2	7	6	6	12	6	6	3	5	6	9	13	5	3	6	0	11	5	12	14	11	11	5	6	5	5	2	8	8	11	9	8	7	12	19	5	19	11	17	8	11	11	10	11
15--61433	18	11	18	15	18	15	18	9	21	13	23	23	10	13	11	12	10	9	12	8	0	7	9	11	15	21	21	22	11	8	9	15	13	20	17	18	17	18	35	51	83	35	28	20	21	25	27	26	14
15--1273	133	106	139	131	116	133	92	119	112	94	96	84	107	97	106	104	76	80	63	69	0	96	101	128	97	87	72	47	42	59	37	49	64	83	65	75	106	54	96	158	213	232	162	173	88	79	97	127	71
2023--4011	0	0	0	1	1	0	0	0	0	0	0	0	0	0	0	0	0	0	1	0	0	0	0	0	0	0	0	0	0	1	2	0	2	0	0	1	1	1	1	0	1	0	3	0	0	1	1	0	1
2023--4012	6	2	3	4	4	3	3	1	2	3	5	7	5	5	2	7	7	5	5	4	7	5	5	4	8	13	4	4	5	1	2	4	6	10	7	10	6	9	6	6	7	5	7	6	9	5	1	4	5
2023--4013	1	3	3	0	1	2	2	5	2	2	2	1	3	1	3	3	5	2	5	6	7	1	0	2	2	3	4	9	4	4	2	3	1	1	3	0	1	0	4	6	4	3	0	0	1	4	3	0	1
3076--6112	15	12	13	14	7	10	7	7	7	8	10	8	8	7	8	7	4	7	9	5	6	7	5	6	7	14	8	9	13	9	7	9	9	11	8	7	5	5	9	6	4	7	10	7	10	4	6	9	7
3076--6113	14	10	8	7	15	10	6	8	7	6	7	10	8	11	6	6	10	11	7	16	10	5	9	14	12	7	6	9	10	10	9	4	9	6	5	4	7	6	3	5	6	3	7	4	8	9	8	15	11
3076--6111	5	3	4	5	4	4	4	3	3	6	8	5	9	4	4	4	4	2	3	3	5	5	4	4	7	7	8	10	10	3	4	4	3	5	4	2	1	5	4	2	4	6	8	9	4	5	9	3	3
15--62791	71	50	59	65	59	54	57	55	76	49	46	46	94	66	32	58	52	51	34	61	0	54	69	75	55	72	54	45	45	38	36	50	46	64	51	46	54	38	27	44	72	129	79	65	82	33	57	51	43
15--23163	2	3	5	3	1	1	4	1	2	1	0	3	0	3	1	2	0	1	2	3	0	1	0	1	1	2	1	3	0	2	1	2	5	2	4	3	2	4	4	10	5	7	1	4	3	7	4	4	4
15--62792	4	3	2	2	2	3	3	3	3	4	1	4	1	4	0	0	0	3	3	3	0	4	3	1	6	5	7	4	3	3	5	2	5	3	1	6	4	4	0	4	5	2	1	3	2	4	6	3	3
3081--24502	1	0	1	2	6	1	2	2	0	4	2	3	2	2	3	2	6	2	3	1	2	3	2	2	2	2	2	3	3	4	5	6	2	2	3	3	2	6	3	4	3	3	3	7	8	9	5	6	4
3081--24503	3	2	2	0	5	8	2	5	2	4	6	6	3	3	3	0	0	2	3	3	3	3	2	2	2	4	5	3	3	4	2	2	1	2	1	4	5	4	3	1	1	7	7	4	2	2	1	3	2
3081--24501	0	0	0	1	0	1	0	0	0	0	0	0	0	0	0	0	0	0	0	0	0	1	0	1	0	0	0	2	1	0	0	0	0	1	0	2	0	0	0	0	0	1	0	0	0	0	0	1	0
3076--61583	3	4	4	3	1	2	5	2	2	5	3	4	2	3	5	1	1	2	5	4	5	4	4	3	6	3	5	5	2	5	2	4	5	3	3	2	2	3	2	4	3	0	0	0	0	0	0	0	0
3076--61582	9	12	11	12	6	10	11	15	8	7	5	9	10	2	5	4	5	6	7	5	5	4	8	6	10	16	16	11	7	12	7	5	8	8	6	7	7	11	3	6	5	1	0	0	0	0	0	0	0
3076--61581	5	4	0	3	1	3	1	4	3	5	7	7	5	7	9	5	4	5	5	6	8	5	2	5	3	7	10	7	10	2	6	4	3	4	7	6	4	3	7	4	4	0	0	0	0	0	0	0	0
15--31773	0	0	0	0	0	0	0	0	0	11	26	30	45	80	41	31	29	34	38	34	0	27	31	25	37	68	62	21	26	28	24	39	68	77	67	64	80	102	159	375	412	173	145	128	211	189	84	122	50
15--31772	0	0	0	0	0	0	0	0	0	4	9	7	14	12	14	6	12	16	12	11	0	14	8	11	9	31	29	12	6	12	9	11	24	19	15	24	20	31	22	64	120	51	33	43	48	29	40	2	27
15--31771	0	0	0	0	0	0	0	0	0	16	32	43	62	67	36	23	10	10	7	17	0	8	4	6	10	22	19	5	9	3	5	11	12	24	15	19	32	61	60	282	325	202	117	114	204	204	74	63	37
15--6213	11	7	14	9	11	7	13	14	9	11	15	16	16	9	13	16	16	15	12	10	0	20	9	13	14	28	19	15	11	15	17	13	20	19	25	12	16	18	22	27	22	23	18	20	19	15	24	25	25
15--6212	8	10	18	11	12	22	12	9	19	16	16	15	17	19	15	19	14	14	13	9	0	9	15	19	13	31	21	8	28	13	19	18	19	24	21	30	27	26	25	41	46	45	41	23	28	39	33	42	25
15--6211	37	43	39	42	50	52	52	38	37	47	52	37	25	32	44	25	21	21	18	20	0	14	23	48	28	40	51	20	20	34	29	27	41	42	34	53	38	44	29	54	58	73	63	44	56	47	53	45	46
3076--31333	0	0	0	0	0	0	0	0	0	0	0	0	21	38	36	49	0	0	56	102	121	90	78	82	114	165	177	99	88	98	93	56	57	60	58	77	86	84	79	108	139	88	114	113	108	112	79	35	23
15--50001	13	12	11	6	15	6	13	10	6	6	9	9	5	7	13	14	10	8	12	18	0	7	9	22	14	22	24	17	12	13	17	16	22	29	22	24	17	14	23	35	38	15	20	20	19	28	30	28	31
15--61362	23	11	7	7	12	5	5	10	9	9	7	8	9	9	9	5	9	4	8	7	0	8	11	5	7	7	10	5	4	8	6	9	5	8	9	11	11	11	14	9	13	15	11	12	12	5	14	20	13
3076--61461	4	4	5	2	2	3	5	6	10	7	7	8	6	6	4	3	4	3	4	3	4	6	6	5	5	5	5	10	7	9	4	3	4	3	6	8	6	3	4	5	4	4	1	4	6	3	4	2	2
3076--61462	14	7	3	1	5	9	10	6	5	3	8	10	8	6	2	4	4	6	4	7	6	6	9	6	4	7	9	5	6	6	3	4	7	5	5	6	5	2	2	6	4	3	9	4	10	9	4	3	1
3076--61463	5	1	2	4	5	3	5	4	6	5	1	5	1	4	2	3	3	4	7	9	12	7	4	9	7	6	6	8	7	3	3	3	2	3	3	3	5	8	5	4	7	5	6	4	3	5	9	5	4
15--44701	12	12	13	15	11	14	13	9	4	4	9	3	3	6	7	5	3	5	3	10	0	2	6	8	7	16	7	11	3	3	7	5	8	6	9	8	3	2	5	8	4	3	4	4	8	8	6	8	7
3076--31083	0	0	0	0	0	0	0	8	16	5	17	38	66	78	43	0	0	17	48	36	39	44	21	35	49	140	93	28	34	37	31	19	22	21	12	20	28	13	26	72	58	38	42	42	56	37	27	38	34
3076--31082	0	0	0	0	0	0	4	9	32	32	50	22	73	118	35	24	24	28	28	32	32	28	23	32	76	182	183	37	58	36	34	29	30	43	38	28	32	23	67	141	114	58	53	48	81	69	35	55	44
3076--31081	0	0	0	0	0	0	2	17	60	28	35	47	130	108	32	30	34	32	24	16	17	12	35	42	60	118	98	40	49	42	38	16	21	27	25	29	29	16	43	77	83	65	45	57	53	65	32	27	12
3076--5001	16	10	12	8	15	13	15	15	4	22	17	10	9	18	22	19	24	17	24	17	14	9	8	14	47	17	0	0	9	4	21	7	12	11	11	8	8	7	11	18	14	25	19	18	11	6	23	14	10
3076--5003	10	7	3	2	5	5	1	3	4	2	2	6	4	4	2	4	8	1	1	1	6	1	1	7	4	3	0	0	8	6	7	10	5	2	2	9	8	12	7	8	11	19	8	10	12	8	9	7	11
3076--5002	25	13	14	12	18	14	17	25	15	20	18	9	17	26	22	17	23	23	31	14	21	10	19	30	34	14	0	1	22	16	7	9	15	22	21	12	18	13	12	10	25	26	32	17	26	23	18	18	13
3076--27101	0	0	0	0	0	1	1	3	2	2	3	2	1	1	1	1	0	1	1	1	1	0	0	2	1	0	2	1	0	1	1	0	1	0	0	1	0	0	1	0	1	1	1	1	0	0	0	1	0
3076--27103	0	0	0	0	0	0	1	0	3	2	3	3	3	5	4	4	4	1	5	1	4	1	9	7	6	3	2	5	3	4	5	1	5	4	3	2	6	9	3	4	10	11	2	0	9	3	0	6	2
3076--27102	0	0	0	0	0	4	3	4	17	12	17	8	21	16	17	15	7	10	7	17	9	5	17	14	16	7	8	14	11	13	11	2	4	10	9	5	19	14	8	7	18	11	13	7	10	9	6	7	9
3081--10552	0	0	2	0	2	0	0	2	3	1	3	3	1	0	1	3	1	4	1	0	1	1	2	1	0	2	3	0	2	1	0	2	1	0	0	3	0	0	2	0	1	0	0	0	0	0	0	0	0
3081--10553	2	2	5	5	3	8	8	5	7	5	8	9	7	6	4	4	5	4	1	4	7	4	6	5	5	8	8	8	5	4	6	6	2	4	6	4	5	7	3	6	0	0	0	0	0	0	0	0	0
3081--10551	0	0	0	0	0	0	0	0	0	0	0	0	1	1	0	0	0	0	0	0	0	0	1	0	0	0	0	0	1	0	0	0	0	0	0	0	0	0	0	0	0	0	0	0	0	0	0	0	0
15--641	1	2	2	3	3	3	9	4	3	1	6	4	6	2	3	4	5	5	4	3	0	3	4	6	5	5	4	4	6	6	7	3	3	4	6	1	5	3	8	11	13	12	3	7	4	5	15	9	9
15--643	10	11	13	8	10	9	6	4	7	9	6	9	2	4	6	5	7	5	2	6	0	13	7	5	9	12	11	10	8	6	9	10	6	9	11	5	6	11	9	21	14	14	10	13	15	16	18	9	9
15--642	7	12	14	10	12	10	7	15	3	9	12	8	8	8	8	5	6	10	6	6	0	5	8	6	6	8	8	10	9	4	8	8	6	7	11	9	7	13	14	17	16	21	16	23	11	8	14	15	12
3001--11753	2	3	0	3	2	1	1	4	3	1	1	1	4	1	7	5	7	7	3	9	6	5	6	7	7	8	5	6	7	14	9	11	7	4	13	7	9	5	6	8	8	8	11	8	12	8	4	8	6
2012--6282	29	29	17	37	53	19	38	22	21	32	32	22	63	29	16	17	25	13	25	14	27	30	44	21	53	32	27	27	42	20	32	24	19	21	27	24	24	26	17	34	46	39	45	32	38	39	25	28	32
3001--11751	4	1	1	0	0	3	1	1	4	1	0	3	2	4	1	1	6	4	3	1	1	4	0	2	2	5	8	12	11	7	9	11	9	11	7	7	4	7	8	8	10	10	9	14	10	13	12	9	6
15--31443	0	0	0	0	0	0	0	0	0	0	0	0	12	5	7	8	4	1	3	7	0	7	6	7	3	13	14	7	8	9	8	18	12	22	15	26	46	60	93	125	148	112	72	84	107	108	47	30	27
3002--7631	1	0	0	1	1	0	2	0	2	0	1	0	2	1	1	0	1	2	3	0	1	1	0	1	2	6	3	1	2	0	4	3	1	0	1	3	3	2	3	1	2	0	1	4	3	5	7	2	1
15--31092	0	0	0	0	1	1	0	0	0	0	0	1	2	19	2	1	2	1	2	3	0	5	2	2	3	12	16	2	3	2	3	5	7	8	3	7	5	14	9	30	58	17	9	10	12	18	2	14	14
15--31093	0	0	0	0	1	1	0	0	0	0	0	4	24	28	16	11	6	3	7	8	0	10	3	8	16	29	41	12	10	6	4	12	13	11	7	17	19	31	26	57	103	34	26	27	35	39	16	32	23
15--31091	0	0	0	0	0	2	0	0	0	0	0	2	19	39	25	25	31	25	20	24	0	43	27	32	51	102	63	44	32	20	27	47	63	56	41	38	46	53	64	134	257	84	61	64	83	122	26	82	56
15--61481	24	27	28	23	26	26	34	28	25	31	21	33	31	25	36	37	41	31	37	34	0	32	48	43	51	61	39	53	34	29	30	41	49	49	61	50	55	46	54	69	106	109	67	49	55	61	64	66	71
15--61482	19	14	24	21	13	15	15	15	20	22	21	17	10	13	30	12	19	9	17	12	0	18	17	25	22	27	29	24	17	19	18	19	16	26	26	26	15	32	34	54	110	94	35	43	43	23	28	32	28
15--61483	8	11	11	14	11	8	10	9	6	8	10	5	4	10	14	12	12	8	12	10	0	12	14	9	11	12	9	12	9	12	13	13	11	18	8	13	14	8	13	16	31	21	20	13	13	11	13	14	11
15--31442	0	0	0	0	0	0	0	0	0	0	0	0	9	13	8	6	2	4	3	4	0	1	2	6	12	18	21	15	9	12	9	10	21	25	38	32	51	40	63	98	110	68	28	22	30	38	32	12	15
3001--7311	6	4	5	6	6	6	11	6	4	5	4	5	2	4	4	4	4	7	4	9	2	7	7	5	4	6	5	3	4	6	4	3	5	3	2	4	4	4	4	6	6	5	3	9	6	2	7	2	5
3099--31181	0	0	0	0	0	0	0	0	0	0	0	0	0	53	84	72	56	12	11	12	15	11	8	5	14	20	28	16	17	22	24	18	23	29	34	27	42	55	84	102	139	54	31	29	32	40	25	14	9
3099--31183	0	0	0	0	0	0	0	0	0	0	0	0	0	19	27	21	16	7	7	4	9	6	6	10	10	12	9	8	12	10	14	12	15	13	18	25	23	25	36	57	47	41	21	17	16	15	13	10	5
3099--31182	0	0	0	0	0	0	0	0	0	0	0	0	0	9	12	12	4	12	10	7	10	11	8	16	20	24	16	21	14	13	14	7	7	9	9	14	12	31	29	51	54	34	22	18	27	28	23	23	19
3076--18451	1	3	1	6	6	1	4	4	4	1	4	5	2	3	2	6	8	5	4	3	2	2	2	2	7	4	6	3	4	4	4	4	3	3	1	3	3	1	3	10	21	32	5	3	3	4	1	5	6
3076--60541	2	4	5	1	1	0	1	2	2	2	2	0	1	1	1	6	4	4	6	1	1	1	2	4	4	3	3	1	3	5	3	5	3	1	4	4	1	4	3	1	0	2	1	3	1	2	2	3	0
3076--18453	7	4	3	4	0	3	4	2	1	3	5	7	8	3	11	5	3	5	5	3	7	1	9	10	7	11	6	9	3	4	9	4	6	9	6	8	9	9	5	4	3	6	5	3	3	1	1	3	3
3076--60543	4	3	4	5	3	4	2	5	3	5	4	5	5	5	3	0	1	4	4	4	3	4	2	2	1	2	4	3	2	1	4	4	2	4	2	2	2	3	3	3	4	4	1	1	0	1	2	1	1
2012--6793	8	5	3	6	5	9	6	5	4	2	4	5	2	3	12	10	11	5	13	7	3	3	6	4	2	3	7	2	2	6	6	6	8	5	7	6	11	8	11	11	14	14	13	10	11	15	12	11	11
15--31001	0	0	0	0	0	0	0	0	22	41	48	54	79	50	91	129	102	98	113	124	0	111	114	123	106	183	198	148	148	109	149	147	162	204	176	180	164	176	149	172	281	367	282	221	192	178	209	242	209
15--31003	0	0	0	0	0	0	0	0	0	5	4	4	5	7	5	10	6	3	6	2	0	5	7	9	6	25	80	52	55	38	55	61	94	89	68	66	74	80	71	90	124	143	98	104	112	84	85	96	110
3001--7312	8	5	5	3	6	4	2	3	5	4	2	9	8	6	7	7	7	6	10	6	6	4	2	5	7	7	4	4	8	11	8	6	4	2	7	4	5	8	7	3	9	15	8	7	9	9	12	13	7
2012--14401	3	3	2	4	3	2	1	2	2	3	3	1	2	4	4	9	10	9	5	9	9	5	6	10	7	10	9	9	10	9	11	10	7	4	4	5	5	7	5	37	39	8	10	7	7	6	7	9	10
2012--14403	14	7	5	12	13	19	14	5	17	7	4	17	34	35	7	7	4	3	1	8	9	4	37	13	10	6	11	9	14	5	8	6	2	8	6	2	5	7	5	27	22	22	10	11	8	5	9	6	6
2012--14402	12	7	13	16	14	18	23	20	7	11	17	12	30	14	10	7	10	11	8	9	10	17	16	11	11	15	12	7	9	5	6	7	3	8	8	8	6	5	3	21	27	32	16	10	11	23	15	9	9
3081--10533	1	1	2	1	2	1	2	1	0	4	0	4	2	1	0	3	2	1	1	1	3	2	1	1	3	1	1	4	1	1	4	1	0	2	2	1	0	1	2	0	0	1	1	4	0	1	3	2	3
3076--1012	4	3	1	2	3	4	3	4	3	1	1	3	2	2	2	1	2	2	3	5	3	2	5	1	3	4	4	2	2	2	3	4	3	3	3	1	1	3	3	5	10	0	0	0	0	0	0	0	0
3076--1013	18	15	25	16	10	14	14	22	13	21	20	12	26	19	14	16	19	6	12	16	16	13	18	33	26	21	22	11	20	19	15	13	12	11	10	10	16	9	7	16	19	0	0	0	0	0	0	0	0
3076--1011	8	4	7	9	6	10	9	7	13	10	4	8	11	15	8	9	6	15	6	8	11	7	9	12	17	14	13	13	12	11	4	9	9	9	8	6	3	8	7	9	8	0	0	0	0	0	0	0	0
3076--31332	0	0	0	0	0	0	0	0	0	0	0	1	17	20	15	20	0	0	2	1	2	1	0	1	3	6	4	3	1	3	1	0	2	1	5	4	2	11	7	27	58	16	12	11	9	8	9	2	0
15--23161	11	6	8	4	6	5	4	5	8	4	5	7	5	1	6	4	6	4	8	4	0	4	3	4	7	7	6	5	5	7	7	3	6	6	6	3	4	5	5	6	7	9	6	3	11	8	10	10	6
15--62793	2	1	1	3	4	2	6	4	5	3	0	2	3	8	3	2	0	1	4	1	0	4	4	7	1	4	6	3	5	3	4	4	5	7	11	9	8	5	6	25	46	8	10	5	10	9	5	8	5
15--23162	6	9	6	3	6	1	1	4	1	4	7	5	6	5	4	5	6	4	3	5	0	6	1	8	6	9	4	5	2	5	5	6	5	6	10	7	8	6	6	9	9	8	5	6	5	4	9	6	6
2023--662	11	6	7	8	6	15	8	16	11	7	8	8	5	4	9	5	5	4	2	4	4	2	5	4	6	10	12	4	7	5	9	3	8	2	4	5	4	8	5	13	19	18	11	18	14	9	14	15	10
2023--663	4	4	4	0	1	4	1	2	6	3	5	2	3	4	4	5	4	4	4	2	7	2	8	3	1	5	5	7	8	4	4	4	5	4	5	6	3	3	7	7	14	11	5	9	4	6	4	10	1
15--61363	9	15	11	9	9	17	12	14	13	12	13	13	13	10	11	11	12	12	17	17	0	9	9	8	11	10	10	15	15	17	20	15	13	19	11	16	20	16	23	24	16	31	25	28	23	25	28	25	23
2023--661	1	0	4	1	1	3	1	1	7	3	5	5	6	4	8	5	9	4	3	2	3	6	2	6	3	9	11	7	13	7	2	7	4	2	2	5	3	8	4	12	10	15	10	8	6	6	7	10	9
2012--14122	23	20	32	38	36	30	14	18	18	35	23	23	34	23	18	21	16	14	15	13	22	38	46	28	36	41	29	21	14	15	30	22	19	27	25	16	20	20	12	26	19	25	32	41	24	20	20	27	31
2012--14123	1	4	1	4	5	4	1	0	1	2	2	0	5	1	0	1	0	2	1	2	2	0	0	0	3	3	2	2	3	3	1	1	3	5	1	1	4	1	2	3	4	1	3	2	6	4	3	5	4
2012--14121	15	11	12	21	19	12	8	13	7	10	8	12	12	6	10	13	20	16	17	10	25	18	26	26	22	14	22	16	21	18	22	18	18	18	20	14	11	17	19	20	32	33	29	25	21	14	15	26	20
2012--6283	0	2	0	0	1	1	1	2	2	0	3	1	0	1	2	3	3	4	1	1	1	2	2	3	6	5	9	8	3	4	0	2	4	2	2	3	4	1	7	5	3	4	2	3	3	2	2	1	2
3001--11752	2	2	3	2	2	2	1	1	1	2	0	4	1	4	2	5	2	2	2	1	1	2	4	1	2	3	3	8	5	4	1	4	3	2	4	4	1	7	4	5	2	5	8	3	5	2	1	5	4
2012--6281	29	22	13	19	22	19	25	25	20	25	32	18	41	25	25	30	21	28	22	24	38	27	40	31	35	37	30	29	24	33	32	25	25	14	30	25	35	24	36	31	52	56	50	43	37	42	20	36	39
15--6222	3	1	2	2	1	2	2	2	1	1	2	3	4	3	2	3	4	4	5	1	0	3	3	3	5	3	2	6	5	4	3	4	4	4	3	1	1	2	5	6	5	9	3	1	5	4	5	6	3
15--6223	3	7	7	4	8	5	3	11	9	9	4	6	4	7	6	12	7	9	9	8	0	14	12	7	15	18	12	6	11	12	12	13	10	15	7	12	15	10	14	14	27	35	14	17	18	11	14	10	16
15--6221	6	12	8	12	14	13	12	12	12	14	9	11	7	10	12	9	10	11	11	12	0	10	7	9	15	16	15	14	8	13	15	20	15	20	24	20	17	26	17	40	41	24	27	21	17	16	17	28	21
3076--6893	3	0	0	1	1	0	1	1	2	1	3	2	2	4	2	1	4	6	3	8	6	5	5	4	2	7	4	3	3	5	4	3	2	3	2	3	3	1	1	1	2	1	3	0	3	3	3	3	3
3076--6892	16	13	15	13	14	9	13	10	11	11	3	6	6	11	14	16	18	14	6	19	17	15	25	16	19	16	16	8	12	6	13	13	8	13	11	8	11	5	11	5	15	22	16	15	13	9	8	10	6
3001--4271	5	1	0	2	1	1	2	1	0	0	6	0	2	0	1	1	0	2	2	3	4	3	3	2	2	2	2	4	0	3	1	0	0	5	1	1	2	3	3	0	23	28	2	3	4	0	1	0	3
109--7811	0	1	1	2	1	1	0	1	0	0	0	0	0	0	0	0	0	0	0	0	0	0	0	0	0	1	0	2	2	1	0	0	1	1	1	1	1	1	1	1	1	1	0	0	0	1	2	1	0
3002--10992	5	3	6	3	3	3	3	4	3	4	4	5	8	4	4	2	4	6	7	10	6	8	6	10	4	13	5	9	6	6	4	8	5	4	6	8	4	6	8	6	9	4	6	2	6	4	5	5	6
3002--10991	5	4	6	6	6	3	4	7	4	3	4	0	11	5	8	4	5	6	7	5	7	9	9	5	17	7	10	5	10	7	13	5	9	5	7	9	10	8	6	9	4	15	8	11	18	9	17	14	12
109--7812	0	1	2	0	2	0	1	1	1	2	0	0	1	2	2	1	4	4	2	2	2	3	0	2	1	4	1	5	3	5	3	3	4	2	4	5	3	2	5	5	7	9	1	3	3	4	3	5	4
3076--6141	9	9	18	6	7	9	10	6	8	13	6	6	4	14	7	7	9	9	4	14	11	9	4	15	8	3	13	10	9	5	8	4	7	12	5	6	3	4	4	9	8	10	5	4	5	3	8	8	3
3076--10843	3	2	2	3	5	1	2	0	1	2	1	1	2	3	1	1	0	0	1	1	2	2	1	1	1	2	1	1	0	1	0	2	0	0	2	1	0	0	1	0	2	4	4	2	2	3	2	3	1
3076--6143	2	0	3	3	3	0	2	1	2	0	1	2	0	2	1	2	1	0	1	1	3	0	4	0	2	4	2	1	4	1	2	1	1	0	1	1	0	2	0	2	2	0	0	1	2	1	2	0	1
3076--6142	3	11	6	10	8	7	11	6	8	11	10	12	7	12	6	8	8	7	10	10	7	10	4	11	17	11	13	14	9	9	8	9	6	14	6	7	5	5	5	5	11	11	9	10	9	7	8	9	8
15--681	5	5	3	8	6	6	6	7	7	11	6	11	7	4	7	7	8	6	10	13	0	6	5	6	5	4	6	3	3	5	9	6	9	10	10	8	5	7	7	12	15	14	14	11	10	11	9	9	11
15--683	10	6	11	9	8	4	10	7	9	6	6	7	11	10	6	8	4	7	7	9	0	11	6	12	8	18	13	7	10	5	10	9	13	21	16	16	7	9	8	18	25	17	13	11	11	10	17	10	15
15--682	2	5	2	2	2	0	2	3	2	3	2	1	2	6	5	3	4	2	6	6	0	3	5	1	4	6	4	3	2	1	2	1	3	4	2	6	5	4	7	5	13	6	4	7	10	8	8	5	3
3076--1801	4	2	2	3	12	14	1	8	4	9	0	3	2	6	5	2	2	3	3	3	4	2	5	4	10	3	2	2	2	4	6	1	3	10	1	7	7	7	3	2	10	2	2	6	3	3	2	2	3
3076--61411	2	3	3	3	4	6	1	1	3	3	6	5	3	3	6	7	8	5	12	6	6	3	3	9	5	6	7	11	11	11	13	9	9	23	9	10	10	11	3	11	9	36	11	11	12	15	4	9	14
3076--61413	0	0	2	0	1	0	1	0	2	1	3	1	1	1	1	2	3	1	2	0	0	1	0	0	2	0	0	0	0	1	0	1	1	2	1	1	1	1	0	0	1	0	2	1	0	0	2	1	2
3076--61412	5	10	2	2	1	2	2	5	6	2	6	2	5	8	3	0	5	3	7	11	4	8	11	8	11	7	4	4	5	3	2	4	5	7	4	7	3	3	6	4	3	8	5	4	5	6	9	3	3
2012--27133	0	0	0	0	0	0	0	0	0	1	0	0	1	3	1	0	1	0	1	0	0	0	0	0	3	1	1	1	1	0	1	0	1	3	1	0	0	0	1	0	1	0	0	1	0	0	2	0	2
2012--27132	0	0	0	0	0	0	0	0	0	7	7	5	7	12	10	8	10	7	9	6	8	6	4	5	3	3	1	3	1	1	4	3	4	2	3	5	4	2	1	2	5	4	4	5	3	4	3	3	2
2012--27131	0	0	0	0	0	0	0	0	0	2	3	1	3	1	6	2	4	1	1	3	6	2	0	0	0	0	0	0	1	1	2	0	0	0	0	0	0	1	0	2	1	0	1	3	0	1	2	2	1
3076--27663	0	0	0	0	0	0	0	0	0	0	2	2	8	11	6	5	2	5	11	7	10	7	10	16	16	22	32	6	11	9	7	14	11	7	9	7	4	14	22	24	33	30	13	15	17	26	21	15	13
15--31882	0	0	0	0	0	0	0	0	0	0	0	2	31	23	21	13	13	19	15	15	0	13	13	13	24	25	37	15	10	8	15	20	17	26	18	18	18	22	36	77	127	46	39	23	33	41	24	35	19
3076--27093	0	0	0	0	0	0	0	0	0	0	27	98	113	129	72	40	82	64	38	31	42	36	52	62	107	137	159	80	67	64	77	43	51	65	62	63	73	93	124	134	150	137	103	111	147	156	79	60	43
2012--16781	6	10	14	5	8	7	11	10	13	13	10	7	16	11	8	5	6	5	1	1	3	2	0	0	1	5	3	2	0	2	3	2	8	2	3	4	5	7	5	4	8	6	7	12	6	8	4	5	6
2012--16782	1	1	1	0	1	1	0	1	0	0	0	1	0	1	1	1	0	0	0	0	0	0	0	0	0	0	0	2	0	1	1	0	0	2	1	2	0	0	0	0	0	0	0	1	1	0	0	0	0
2012--16783	0	0	0	0	0	0	0	0	0	1	0	0	1	1	0	1	0	0	0	0	0	1	0	0	1	0	0	0	0	1	1	2	1	1	1	1	0	1	1	3	0	0	4	1	0	2	1	1	0
3076--48573	35	30	25	31	25	27	35	35	11	17	24	8	9	14	8	14	12	8	14	5	14	6	6	12	10	15	12	9	4	5	16	7	8	9	7	6	5	16	24	22	28	13	15	10	13	16	12	15	8
3076--48572	7	15	8	9	7	4	2	24	3	6	10	8	8	4	2	2	1	3	3	6	6	1	5	2	3	4	4	6	4	1	3	4	5	5	1	6	4	4	4	15	13	18	12	6	10	4	12	11	2
3076--48571	8	5	8	12	9	5	8	7	9	17	11	20	10	11	9	7	4	6	4	7	15	7	5	4	11	10	10	7	2	4	3	3	5	5	9	6	5	6	11	28	29	11	14	11	19	14	10	5	8
3081--10563	1	2	2	2	2	2	2	1	1	1	2	1	1	1	2	0	2	0	0	1	1	2	1	1	3	1	4	1	0	2	1	0	1	1	1	0	0	1	1	1	2	0	2	1	2	1	1	1	0
3081--10562	0	3	1	3	4	6	1	0	3	3	2	3	3	0	3	5	3	3	3	1	2	5	5	1	2	2	0	3	1	8	4	4	3	4	1	1	4	1	1	1	3	4	7	1	5	1	2	6	7
3081--10561	0	0	0	0	2	0	0	2	1	0	0	1	1	1	0	1	3	2	2	2	1	5	3	2	1	1	9	2	2	1	3	3	0	3	2	2	0	1	0	1	0	0	0	1	0	1	1	1	0
3076--1212	3	2	3	2	2	3	4	1	2	1	2	6	9	7	8	5	2	5	6	5	4	6	4	3	8	3	4	5	5	5	3	2	2	3	1	4	6	2	6	5	8	9	3	3	2	4	4	6	6
3001--4272	2	2	3	2	0	1	1	2	3	0	2	4	0	4	2	4	2	2	2	4	2	1	2	4	5	3	6	4	1	3	9	2	8	6	2	2	4	3	4	6	32	40	5	2	1	3	5	0	6
3076--6891	5	1	2	4	2	0	0	0	0	5	1	4	1	1	3	2	2	0	1	3	2	0	3	4	6	4	3	3	1	3	2	1	2	2	3	2	1	1	2	3	4	3	0	0	4	1	3	2	2
15--612	10	11	16	11	11	6	10	18	12	7	11	12	11	10	7	18	15	15	17	12	0	12	14	12	24	29	17	19	15	10	17	11	38	17	33	26	31	23	24	37	34	40	27	21	20	22	30	27	37
15--613	11	16	9	8	13	11	24	9	19	11	9	18	14	13	21	16	20	15	10	14	0	16	14	17	12	13	12	18	14	15	25	17	12	23	19	16	22	27	32	31	26	23	23	27	21	29	31	20	28
15--611	25	32	20	35	37	25	25	20	27	23	21	20	18	20	18	32	22	29	33	29	0	31	32	39	39	47	44	48	31	27	43	43	51	39	65	42	44	40	34	58	42	59	50	50	61	42	59	54	41
2059--631	0	0	0	0	0	0	0	0	0	0	0	0	0	0	0	1	1	1	0	1	1	0	0	3	3	3	4	4	2	1	5	2	2	2	0	2	3	2	2	1	1	1	1	4	7	2	2	1	3
15--6451	6	12	3	7	6	5	9	9	6	10	9	9	9	9	8	10	10	14	12	7	0	9	12	13	11	16	10	10	12	5	9	9	12	5	11	4	14	11	6	26	21	14	18	19	8	11	7	10	10
15--6453	12	12	11	10	6	7	14	8	5	4	2	2	3	2	3	3	7	8	7	6	0	5	5	7	8	6	4	4	8	3	6	11	13	12	7	7	9	12	8	10	11	3	5	3	6	6	7	6	6
15--6452	3	3	2	3	1	3	6	1	3	7	3	4	3	2	4	4	3	9	9	7	0	7	3	4	7	7	9	6	12	6	4	8	7	7	4	9	10	9	10	11	34	16	4	9	7	7	11	14	9
2023--2023	0	0	2	2	3	2	2	2	2	1	2	0	0	0	0	3	4	5	4	2	1	2	4	1	1	2	2	2	1	1	2	0	4	3	0	0	3	6	4	5	4	4	4	2	5	0	4	4	6
2023--2022	0	0	0	1	0	0	1	0	0	0	0	0	1	0	0	0	0	0	0	0	1	0	0	0	0	0	0	1	0	0	1	1	1	0	0	0	0	0	1	0	0	0	0	0	0	0	0	0	0
2023--2021	1	1	0	1	1	1	0	0	1	1	0	1	0	1	1	3	2	2	0	1	3	0	0	0	2	1	6	5	1	4	1	1	3	3	2	2	4	3	0	2	2	0	0	3	2	4	0	1	2
3076--31921	0	0	0	0	0	0	0	0	0	0	0	17	31	5	3	9	19	8	8	16	14	15	11	18	34	49	45	38	20	16	23	22	17	28	22	29	41	36	73	106	119	88	63	49	78	75	43	29	26
3076--31922	0	0	0	0	0	0	0	0	0	0	0	4	2	5	2	6	9	3	4	8	8	6	6	9	13	13	22	9	12	8	7	1	7	6	7	8	16	9	20	39	52	30	15	16	26	21	22	11	10
3076--31923	0	0	0	0	0	0	0	0	0	0	0	0	4	0	2	2	2	2	4	0	2	2	1	3	3	4	5	3	2	3	3	3	5	1	4	5	7	11	7	24	21	22	16	12	10	26	10	6	3
3076--61323	1	2	0	3	0	1	1	2	1	0	2	2	2	0	1	1	2	1	2	1	2	0	1	0	1	0	2	2	0	0	2	0	0	1	1	0	0	1	1	4	3	3	2	2	2	1	1	1	2
3076--61322	4	6	7	2	5	1	5	3	5	0	4	3	8	7	6	5	7	8	6	5	18	8	3	7	6	11	10	8	10	9	9	4	6	4	3	4	3	3	3	5	10	3	5	4	3	4	3	1	3
3076--61321	5	5	4	3	4	9	2	2	2	4	4	4	4	4	2	5	3	2	3	2	3	2	8	4	6	4	6	1	3	5	6	3	2	4	2	3	3	3	8	5	2	2	2	4	3	5	8	3	3
3081--5573	22	18	36	36	45	43	18	26	17	24	22	13	29	17	34	25	28	29	37	31	42	37	44	62	60	31	36	40	21	19	33	16	24	48	21	22	24	34	23	16	76	45	30	27	30	23	23	38	20
3081--5572	14	14	12	25	32	21	16	16	15	17	19	10	18	10	10	6	13	13	3	4	12	12	14	21	23	29	13	16	17	9	15	3	8	22	10	6	12	15	11	7	30	12	8	5	22	8	10	28	5
3081--5571	4	5	7	8	15	9	3	6	5	10	8	6	7	7	5	6	4	5	4	1	3	3	8	3	7	5	8	8	3	2	4	1	2	4	4	1	3	3	1	5	3	3	2	5	3	3	2	2	5
2023--14651	4	0	4	1	1	1	2	3	2	3	3	3	1	4	2	3	0	3	2	0	1	2	2	2	6	4	1	2	1	4	0	1	4	2	3	5	4	7	3	6	4	5	4	2	6	4	2	1	4
109--7813	2	3	4	1	1	3	3	1	2	6	0	0	2	3	1	0	1	1	1	1	1	4	1	2	0	3	5	5	3	4	3	4	11	7	9	11	14	13	14	19	22	22	15	22	25	30	26	23	40
2023--8032	0	0	0	0	0	0	0	0	0	0	0	1	0	0	0	0	0	0	0	0	0	0	1	1	1	2	2	2	1	1	0	0	2	0	1	1	3	1	2	1	2	3	8	5	3	2	1	2	2
2023--8033	3	3	6	6	1	3	1	1	4	3	3	2	5	4	5	10	8	7	6	2	3	5	4	3	2	3	8	4	3	2	1	1	1	2	1	2	2	5	3	2	2	1	5	1	5	2	6	8	6
3076--29112	7	2	5	5	4	4	4	3	2	3	3	2	0	5	6	1	3	2	1	2	3	7	4	10	9	11	10	4	7	9	8	5	6	8	6	2	7	7	7	10	13	13	14	5	6	8	10	7	5
2023--8031	0	0	0	0	0	0	0	0	0	0	1	0	0	0	0	0	0	0	0	0	0	0	0	0	0	0	0	0	0	0	0	0	0	0	0	0	0	0	0	0	0	0	0	0	0	0	0	0	0
3076--1162	8	3	5	9	7	5	4	2	5	4	4	7	5	13	9	5	5	6	8	10	11	9	12	5	8	6	8	8	5	2	7	3	3	10	4	3	0	4	7	7	12	0	0	0	0	0	0	0	0
3076--1163	4	8	5	7	9	6	8	4	2	6	3	4	8	6	8	3	4	8	7	5	5	3	9	10	11	14	7	6	5	11	10	4	8	6	6	5	5	8	8	8	9	1	0	0	0	0	0	0	0
3076--1161	5	6	2	5	7	3	3	6	5	4	6	4	7	6	6	5	2	3	3	1	2	2	2	4	1	5	6	5	4	3	4	4	7	3	4	3	4	6	5	5	4	1	0	0	0	0	0	0	0
2023--14652	0	2	2	2	1	0	1	2	0	3	1	4	0	2	4	2	1	4	2	0	3	4	0	2	0	4	0	1	0	1	4	1	3	2	2	1	4	0	2	2	5	4	4	1	3	2	3	3	1
2023--2291	5	7	5	8	5	4	4	3	8	9	7	8	7	11	10	5	3	9	3	5	4	5	5	4	6	11	8	6	2	5	8	5	4	8	2	4	3	8	6	7	5	11	5	7	2	8	9	7	2
2023--2292	6	4	2	6	3	3	3	4	1	3	4	2	1	3	2	5	3	5	5	4	2	2	3	8	8	1	8	3	7	5	6	9	5	9	6	5	7	3	11	7	12	9	9	6	8	10	8	2	4
2023--2293	1	0	2	3	2	1	5	3	1	2	1	1	2	1	1	0	3	1	5	4	3	0	2	2	1	2	6	4	1	2	4	5	8	3	2	4	3	3	6	6	9	7	2	1	6	7	4	10	3
15--6191	57	93	69	96	75	71	86	90	52	63	107	64	117	64	42	96	53	42	54	77	0	59	128	113	127	134	109	44	46	47	47	52	38	127	55	25	53	88	38	158	239	257	152	166	88	169	60	135	69
15--6192	4	3	1	4	4	4	4	5	8	6	1	8	6	4	6	6	6	9	4	4	0	5	7	4	6	9	9	10	9	6	5	8	12	8	6	5	8	7	6	7	9	11	6	6	3	11	9	4	11
15--6193	6	6	7	5	9	6	9	7	3	12	9	9	11	10	12	8	11	3	8	11	0	7	14	20	18	17	11	9	7	8	9	12	18	23	8	10	12	18	4	25	39	49	10	7	13	17	17	15	12
15--6194	57	108	92	129	204	108	175	133	67	88	190	214	199	154	61	148	79	49	55	134	0	108	160	181	235	285	112	84	77	70	111	106	75	173	97	52	96	130	63	236	404	459	241	246	200	246	129	200	92
3002--7633	0	1	1	1	1	1	2	3	2	2	2	1	3	1	2	4	2	6	6	2	3	5	5	3	5	5	7	6	4	4	2	3	4	7	4	7	8	6	6	4	4	3	3	4	1	0	2	5	4
3002--7632	0	1	0	2	2	1	1	2	2	1	2	1	4	1	0	2	2	0	0	4	2	3	1	1	3	0	6	2	2	1	0	2	0	3	3	4	2	1	2	3	2	3	1	1	2	2	2	2	0
3076--10842	1	1	2	2	2	1	0	0	0	1	0	3	3	2	3	2	4	1	3	1	4	3	2	4	4	4	3	4	0	2	1	3	1	0	1	2	0	1	0	6	2	3	3	3	4	3	2	1	2
15--61422	2	2	5	3	2	5	4	4	2	0	2	4	3	6	6	4	4	1	5	5	0	5	4	3	6	6	13	9	7	5	3	5	5	3	2	4	5	11	7	22	21	9	7	12	8	15	16	8	4
109--4323	0	0	0	0	0	0	0	0	0	0	0	0	0	0	0	0	0	0	0	0	0	0	0	0	0	1	0	1	1	1	0	1	0	1	2	2	0	0	0	2	1	0	0	1	1	0	0	2	0
109--4321	0	0	0	1	3	1	0	0	0	2	0	0	0	1	1	1	0	0	0	1	1	0	0	0	0	0	0	0	1	1	0	0	1	1	1	0	1	1	3	0	0	1	2	1	0	0	2	2	1
3076--10841	0	0	0	0	0	0	0	1	0	0	0	0	0	1	0	0	0	0	0	1	0	0	1	0	0	1	1	0	1	0	1	0	0	0	0	0	0	0	0	1	0	1	0	1	2	0	1	0	0
15--1272	9	13	20	13	10	7	9	15	5	12	13	8	12	9	12	10	10	7	8	10	0	13	10	14	11	14	9	12	9	9	14	13	15	13	16	14	10	12	11	17	30	17	18	24	13	12	13	18	7
15--61432	9	8	10	9	7	6	4	6	13	9	13	6	11	8	9	11	9	11	6	11	0	12	6	15	13	28	14	15	10	14	9	10	21	29	11	15	13	12	33	44	67	40	24	27	27	21	33	32	24
3076--9211	4	4	0	2	5	3	5	2	2	4	6	4	6	13	12	3	5	10	11	11	7	2	9	10	13	18	16	6	14	7	8	8	8	9	6	6	1	6	6	16	29	11	17	14	8	10	5	19	11
3076--9212	11	8	16	9	18	16	9	9	6	5	4	12	6	11	4	6	7	5	11	8	8	17	18	11	11	16	25	7	6	9	7	10	14	9	5	5	9	2	2	17	24	33	8	7	14	14	8	10	7
3076--9213	18	23	20	21	35	20	24	36	22	26	26	8	41	44	15	34	23	23	36	53	38	22	56	52	56	22	29	22	31	19	23	18	19	55	26	21	19	17	14	24	26	82	54	25	29	33	26	5	14
3076--61451	4	2	4	6	5	4	2	3	2	0	0	1	4	5	5	3	3	3	4	4	0	3	3	5	2	4	0	5	3	1	0	1	1	2	1	1	3	2	3	2	2	4	2	1	1	1	2	2	2
3076--61453	9	10	7	10	10	9	8	6	4	9	6	5	6	2	5	5	2	5	2	2	3	5	4	7	4	3	6	4	5	2	1	2	2	3	2	1	2	2	1	3	3	3	4	2	2	2	2	3	2
3076--61452	3	5	3	4	4	1	2	2	1	1	5	5	2	4	6	4	6	1	3	3	3	1	2	5	4	4	5	5	1	3	2	2	0	1	1	4	2	2	1	1	1	1	3	3	3	6	1	2	3
109--7352	2	3	7	7	3	5	2	7	2	5	0	0	4	2	10	5	8	4	6	6	6	9	7	3	12	16	4	4	6	12	10	16	16	22	18	12	15	25	20	15	43	20	25	29	17	15	20	14	14
109--7353	1	2	2	3	3	1	3	4	2	2	0	0	4	1	2	2	4	3	3	4	2	1	2	2	2	2	3	2	2	4	3	4	3	2	1	2	2	2	3	1	4	4	2	5	4	6	6	4	2
109--7351	0	2	1	1	5	1	0	1	0	1	0	0	1	3	4	2	3	1	1	3	4	1	0	2	3	4	3	3	3	6	3	3	4	3	2	3	1	5	4	4	4	2	4	3	0	4	3	3	3
3076--34152	1	6	3	3	7	5	2	5	2	1	2	4	2	3	2	5	2	4	2	0	4	3	1	3	7	4	2	3	3	4	3	1	6	2	5	4	4	4	3	4	4	5	5	1	3	3	2	5	4
3076--34153	3	2	2	2	5	5	5	6	5	6	6	8	5	4	4	3	3	2	2	3	3	3	3	5	7	3	3	3	2	5	1	1	5	4	3	5	3	6	5	5	3	5	4	5	5	4	5	2	1
3076--34151	2	2	3	3	1	2	3	1	3	2	2	3	2	2	3	5	5	3	6	7	5	6	5	6	3	5	6	3	3	2	0	3	1	3	1	3	1	1	1	4	2	2	5	6	3	6	3	4	1
3076--7212	3	2	7	3	0	1	6	2	3	3	1	0	5	3	2	3	2	0	2	1	2	2	0	2	1	2	3	0	5	1	3	0	1	1	2	1	3	0	1	3	4	11	0	3	2	0	0	2	1
3076--7213	2	0	2	2	0	0	2	0	1	2	2	0	0	3	0	2	0	1	1	0	0	1	0	0	1	0	0	0	2	0	1	1	1	2	2	0	1	0	0	0	1	1	0	1	0	1	1	2	0
3076--7211	2	2	3	5	2	0	3	4	2	3	2	2	3	2	2	2	0	4	2	7	1	3	1	3	2	2	1	4	1	2	2	1	0	0	0	0	0	1	1	0	1	1	0	5	1	0	2	0	1
3076--6172	2	0	1	5	6	2	1	1	5	6	2	2	3	7	3	2	1	3	2	3	3	2	7	3	2	4	5	2	4	3	3	5	0	2	2	4	5	0	1	0	3	1	2	0	1	0	1	2	0
15--10053	5	5	8	5	7	7	6	4	5	8	4	6	11	5	6	7	5	7	7	5	0	9	10	12	9	8	1	5	7	4	5	4	4	4	4	6	5	7	8	6	3	6	7	3	5	7	7	7	13
15--10052	13	9	4	1	7	4	4	6	10	7	4	6	4	9	7	7	7	5	7	3	0	7	6	10	9	19	7	8	12	5	14	8	10	9	10	10	14	13	14	11	16	18	14	15	22	16	13	13	5
15--10051	5	3	2	3	3	5	4	4	2	1	3	5	1	5	8	5	2	2	2	4	0	7	2	2	4	5	6	4	4	5	5	3	3	3	4	4	5	7	6	7	5	10	6	7	7	4	6	7	9
109--4322	1	0	0	0	1	0	1	0	0	0	0	0	0	0	0	0	0	1	0	0	0	0	0	1	1	0	0	0	0	0	0	1	0	0	0	0	0	0	1	0	1	4	1	0	1	0	0	2	0
15--61672	2	2	0	0	0	0	1	1	0	1	1	1	0	0	1	0	0	0	2	0	0	1	1	0	1	1	1	2	5	0	3	2	0	1	1	1	1	4	1	3	3	2	1	0	2	1	0	1	2
3081--7953	1	1	0	0	1	1	3	3	1	2	4	3	4	1	1	2	3	1	0	1	0	0	0	1	1	1	4	0	0	0	1	1	2	1	2	0	1	1	0	1	2	2	0	1	2	3	2	0	0
3081--7952	1	0	0	0	0	2	2	1	0	0	0	0	0	2	1	0	0	0	1	0	1	1	1	1	1	0	0	0	1	1	0	0	0	0	0	0	0	0	0	0	0	1	2	2	2	3	2	2	1
3081--7951	0	0	0	0	0	0	0	0	0	1	0	1	0	1	0	0	2	0	0	0	0	0	0	0	0	0	0	1	1	0	0	0	0	0	0	1	1	0	0	0	0	1	2	1	1	3	1	2	0
3001--1371	2	2	4	4	5	4	4	4	5	2	3	4	2	2	1	3	3	1	3	2	1	1	2	1	0	2	2	0	4	1	2	2	1	1	1	2	1	0	2	3	8	3	3	3	2	6	3	3	3
3001--1373	2	1	0	1	2	1	1	1	1	0	0	0	0	1	1	0	2	0	1	0	2	0	0	0	1	0	3	1	0	2	1	1	0	0	2	2	1	1	2	0	2	3	1	2	1	2	4	1	0
3001--1372	4	2	2	6	4	9	7	2	8	5	3	8	3	4	1	3	2	3	6	2	8	4	7	2	8	6	8	3	7	5	5	3	3	6	4	8	5	6	5	9	31	7	6	7	6	5	9	13	5
3076--6923	6	5	2	0	2	3	3	3	2	3	4	3	4	4	3	5	3	4	1	3	7	4	2	3	3	9	6	9	7	6	6	2	3	1	2	7	3	2	2	3	4	3	4	2	3	3	3	3	3
3001--61711	0	0	0	0	1	0	1	1	2	0	3	0	0	1	3	4	1	0	1	1	0	0	0	0	2	3	1	1	1	1	1	0	2	2	1	0	1	0	1	0	1	0	0	0	2	3	2	2	1
3001--61712	3	3	0	1	2	0	0	0	1	0	1	2	0	3	0	1	1	1	0	0	1	2	1	2	2	1	1	2	2	1	1	2	1	3	1	2	1	0	1	0	0	3	0	2	0	5	6	4	1
3001--61713	2	1	2	1	3	0	3	1	1	1	0	1	4	1	1	6	3	3	3	3	3	2	6	2	0	9	7	4	1	4	5	3	2	3	2	2	4	3	6	9	4	1	7	5	3	5	4	3	3
15--61673	7	6	7	7	3	6	7	8	5	5	9	3	6	4	7	9	6	8	8	3	1	11	9	7	6	5	8	8	13	9	11	4	10	6	10	14	8	19	8	31	25	11	17	17	9	11	8	3	11
15--1033	18	16	22	32	22	15	20	22	15	25	13	9	16	20	15	16	24	23	17	19	0	17	12	18	32	27	31	15	30	20	24	38	22	40	31	29	22	29	16	27	54	63	36	28	37	51	51	46	32
15--61671	9	6	4	8	7	5	6	4	6	6	4	5	6	4	5	5	5	7	7	10	0	8	7	6	6	5	5	17	14	14	9	6	13	8	10	10	15	10	15	14	20	8	16	13	7	7	9	2	9
15--1031	8	8	15	8	11	11	5	8	4	16	11	8	17	20	14	11	11	14	9	20	0	17	9	17	18	24	21	15	12	9	23	21	20	16	17	10	20	27	22	38	46	28	25	27	27	37	37	29	33
15--6503	5	3	2	0	2	1	1	2	2	2	1	1	0	0	5	0	5	4	5	2	0	5	5	3	1	1	0	1	2	0	1	3	3	8	3	2	6	3	2	9	6	9	9	4	5	3	6	6	11
2023--10022	6	8	6	10	6	8	12	7	12	10	8	5	6	6	6	4	7	6	6	9	8	2	1	7	7	4	4	3	1	3	3	4	7	3	2	1	6	6	1	8	19	5	10	4	3	4	7	5	0
2023--10021	0	2	1	0	1	2	0	1	0	4	0	0	2	1	0	0	0	1	1	3	1	2	2	0	4	5	0	0	1	0	0	0	1	0	0	1	3	0	3	1	6	5	3	1	2	1	1	0	1
2023--1131	1	2	7	9	6	4	2	5	4	2	3	6	3	4	7	6	1	4	4	1	1	3	6	4	8	4	5	4	5	9	8	7	3	6	5	9	4	9	5	5	34	5	6	6	3	4	9	7	2
2023--1132	5	11	9	9	7	5	6	4	8	7	8	8	8	5	6	6	13	7	9	7	17	5	5	5	6	6	13	8	10	8	10	7	13	10	7	6	1	9	10	11	22	19	6	9	5	4	8	7	10
2023--1133	2	3	2	1	3	2	1	3	4	4	4	2	1	1	1	1	0	0	1	1	4	3	1	2	0	1	1	1	1	1	1	0	2	0	1	1	4	3	2	4	3	3	4	4	1	0	2	2	2
3001--26102	1	4	3	3	2	1	1	3	2	3	1	2	1	1	2	2	1	2	2	1	2	2	4	4	5	5	3	4	2	5	3	2	4	2	2	1	1	1	4	4	12	16	3	6	6	3	2	2	4
3081--10822	25	23	38	31	47	45	39	39	30	24	29	18	29	29	39	29	25	26	23	36	42	45	46	55	51	29	42	28	26	27	31	22	28	38	19	19	24	18	10	20	21	41	22	28	36	18	33	32	30
3081--10823	66	76	50	46	44	47	37	52	37	46	33	37	44	28	40	31	32	34	35	36	36	41	39	81	47	46	51	40	31	22	27	18	30	31	16	31	20	26	15	26	30	30	43	60	26	25	36	35	44
3081--10821	1	1	1	0	0	1	1	0	2	0	1	0	0	2	2	1	2	2	1	2	1	3	1	2	2	3	1	1	1	1	3	3	1	0	1	1	3	3	2	4	1	1	1	3	5	3	8	2	5
2012--6272	7	4	6	1	7	5	8	9	11	5	7	6	5	9	7	14	6	9	3	11	10	15	21	8	9	17	18	10	16	9	14	8	12	13	11	17	11	18	12	14	14	19	9	10	7	10	10	9	6
2012--6273	14	12	9	16	15	15	13	13	14	10	13	14	12	13	9	15	15	18	12	19	9	15	7	11	11	15	15	7	11	9	16	18	11	5	9	9	10	20	7	20	11	14	15	17	13	15	21	20	16
3076--7031	9	15	12	8	21	15	16	18	20	24	25	4	31	37	19	22	21	16	29	40	24	10	40	45	38	21	32	20	21	12	11	15	20	54	16	16	15	19	11	18	33	73	32	22	20	18	14	23	13
3076--7781	2	1	0	2	1	0	0	1	0	0	0	0	0	0	1	2	0	3	1	1	3	1	1	0	0	0	2	0	0	1	3	1	0	1	1	1	2	0	1	1	1	3	0	5	2	1	1	4	2
3076--7782	1	1	3	1	2	1	1	2	0	2	2	1	3	2	0	3	3	5	2	1	0	0	0	1	2	1	2	2	7	2	6	1	3	2	2	1	3	4	2	3	1	5	9	9	5	6	10	4	0
3001--26103	4	4	4	5	4	1	1	3	2	6	2	1	2	5	4	4	7	6	4	4	4	4	2	2	8	6	5	9	7	15	11	8	14	17	8	12	5	8	20	40	35	43	17	12	11	14	11	8	15
2012--6572	8	7	6	18	2	10	22	7	14	13	10	13	9	2	3	3	3	5	9	10	7	9	10	8	10	11	6	8	12	8	4	6	2	5	6	5	8	10	6	10	11	24	13	6	12	9	6	9	12
15--31441	0	0	0	0	0	0	0	0	0	0	0	5	57	38	40	28	27	11	10	3	0	6	10	9	26	35	63	51	37	34	31	46	68	54	52	65	63	88	128	235	241	196	140	117	123	114	85	59	39
3076--31692	0	0	0	0	0	0	0	0	0	7	3	6	6	2	9	12	6	7	9	0	8	8	6	7	8	8	5	8	10	11	11	6	8	4	8	8	5	4	9	15	15	16	10	3	9	9	10	7	5
3076--31693	0	0	0	0	0	0	0	0	0	1	6	5	3	4	2	6	4	0	2	0	8	10	4	2	5	6	15	8	3	4	4	3	4	5	7	7	4	6	12	10	39	39	36	31	21	20	20	11	6
3076--31691	0	0	0	0	0	0	0	0	0	1	8	8	5	4	12	8	6	3	4	0	3	6	5	2	7	8	16	2	6	7	1	3	8	9	3	6	7	4	16	7	44	37	39	44	16	19	28	18	7
15--6301	10	25	45	33	16	11	39	47	39	33	29	14	9	11	27	49	31	24	10	7	0	40	37	30	14	13	18	43	38	37	30	26	16	26	56	49	51	36	47	25	39	28	72	43	45	20	29	16	63
15--6303	50	45	54	56	60	54	52	48	58	29	21	17	20	18	11	13	14	15	10	6	0	10	14	16	16	12	24	14	17	17	19	20	30	24	27	15	17	27	35	41	30	38	24	15	32	37	36	29	22
15--6302	67	60	73	53	56	76	54	49	37	18	13	9	13	8	13	7	5	10	8	9	0	7	11	8	2	14	5	7	8	9	8	13	8	6	8	6	8	10	13	14	16	15	8	13	5	12	17	11	11
2012--6153	24	24	30	39	37	28	51	27	24	33	33	31	124	58	17	23	19	15	15	7	15	17	16	19	31	26	14	15	14	7	13	16	14	23	22	7	13	13	22	20	21	34	27	23	28	25	30	25	20
2012--6152	18	21	29	47	27	26	54	20	31	45	32	48	149	60	20	25	21	17	26	25	26	26	51	43	70	55	39	32	24	19	23	28	25	46	24	15	17	27	16	15	31	74	55	43	36	35	44	30	23
2012--6151	4	13	8	10	11	9	19	20	19	18	18	17	13	13	11	8	18	13	10	7	22	10	11	3	15	16	14	11	14	13	11	19	15	5	8	7	14	12	13	26	43	17	21	23	28	14	25	17	15
15--61361	13	9	3	5	7	11	8	5	6	6	5	9	10	8	5	5	2	5	7	5	0	7	6	2	5	5	3	8	8	5	9	15	8	8	7	9	14	13	17	18	17	25	19	23	24	20	20	21	16
15--18053	5	5	3	6	4	3	1	3	3	3	5	3	6	8	7	9	5	4	5	4	0	5	6	7	3	9	11	11	7	9	10	8	9	3	5	8	11	13	12	19	33	31	14	9	15	20	22	16	16
15--18052	27	8	15	16	9	10	7	19	10	10	9	2	9	12	9	6	2	8	2	6	0	2	6	6	6	8	9	6	6	3	1	8	12	6	3	6	10	10	25	50	48	39	22	15	16	7	18	12	10
15--18051	20	10	12	7	14	7	13	14	10	10	6	3	5	8	3	3	4	8	7	2	0	6	2	4	1	8	4	5	4	7	6	8	7	7	6	6	3	9	14	27	21	18	8	12	12	6	8	9	6
3076--23141	38	16	43	26	32	37	24	28	7	27	7	12	26	91	45	31	18	29	24	17	38	21	18	13	35	60	52	19	13	13	8	8	11	10	7	14	17	19	23	73	101	1	0	0	0	0	0	0	0
3076--23143	2	2	4	3	2	2	2	2	1	5	5	5	7	5	6	6	2	3	4	3	2	1	4	7	4	6	7	12	4	3	7	7	5	8	11	7	3	8	1	10	11	0	0	0	0	0	0	0	0
3076--23142	10	7	9	9	9	10	8	8	5	11	21	10	10	9	6	6	6	6	3	4	6	8	7	2	7	10	9	6	8	7	6	5	2	3	6	13	6	8	16	26	22	0	0	0	0	0	0	0	0
2012--10603	4	10	5	6	12	9	12	0	9	7	7	7	11	7	8	9	6	9	13	3	8	11	7	5	7	15	6	9	3	5	8	6	11	11	9	7	12	9	3	12	13	7	14	14	11	8	7	15	10
2012--10602	21	19	40	40	64	40	109	38	34	37	26	32	80	33	23	19	15	21	21	12	30	39	66	22	58	39	30	28	27	14	28	36	24	40	22	22	19	32	15	29	23	38	44	39	21	24	19	32	19
2012--10601	7	3	1	4	5	4	12	1	3	1	0	1	2	2	2	6	5	3	7	5	6	9	16	8	3	4	7	4	6	5	5	11	9	5	3	6	7	16	10	11	9	8	9	13	7	10	9	4	7
2012--6721	4	6	5	9	2	9	15	9	22	22	6	11	6	4	3	3	2	0	0	0	1	1	1	1	5	12	1	8	0	6	0	1	1	2	1	1	1	3	2	5	4	5	1	2	6	9	7	5	7
2012--6722	5	3	2	1	3	2	9	11	13	9	11	8	6	9	10	14	11	18	12	11	17	14	9	10	13	7	10	12	16	13	13	11	9	6	11	14	14	14	11	10	15	16	13	14	13	15	11	16	18
3076--6173	12	9	7	9	9	7	7	4	10	11	9	10	9	15	7	7	9	15	17	16	10	13	6	16	23	19	25	17	23	24	12	11	11	20	16	9	11	14	9	11	8	17	8	11	11	7	12	15	12
15--692	4	7	11	4	5	5	8	8	4	9	13	7	11	6	4	4	2	4	3	5	0	9	5	6	6	9	8	9	2	2	5	12	6	8	10	9	10	7	7	17	23	19	16	20	12	16	19	22	11
15--693	3	2	3	2	3	2	2	2	5	4	1	2	2	3	4	0	1	1	6	0	0	1	1	3	0	6	3	3	3	0	4	2	3	4	3	4	4	2	1	2	5	4	6	1	2	9	3	10	7
15--691	11	12	11	5	6	4	6	3	4	5	6	4	3	5	6	4	4	4	5	3	0	4	8	5	7	8	14	2	6	1	4	7	8	1	8	3	7	9	7	22	15	15	7	3	11	3	12	11	8
15--44702	3	3	1	4	1	2	4	4	3	4	4	4	6	2	6	3	4	6	6	6	0	5	7	6	8	2	4	5	4	4	3	8	6	10	4	4	5	5	9	6	5	10	6	6	6	11	8	4	5
15--44703	5	5	3	5	7	4	3	3	3	1	2	2	1	5	2	2	3	1	3	3	0	5	1	2	1	3	3	5	6	4	3	3	6	7	7	4	5	8	2	4	6	8	13	12	6	9	11	7	10
15--50002	3	2	2	3	6	2	5	2	3	2	1	6	0	2	2	2	6	2	7	5	0	4	3	2	5	8	7	6	2	5	2	4	4	8	6	2	6	1	7	12	14	4	8	5	2	7	4	4	1
15--50003	5	7	7	6	7	4	4	5	4	4	6	5	3	4	6	3	3	5	3	7	0	9	6	5	8	6	3	7	5	8	12	8	17	16	18	13	11	13	10	8	27	11	7	6	11	10	9	15	8
15--31203	0	38	34	35	33	29	36	39	36	35	40	49	42	58	46	22	26	24	39	37	0	24	20	17	44	40	54	16	18	11	18	24	34	53	32	30	24	46	64	164	250	75	47	45	78	101	76	78	32
15--31202	0	10	27	30	42	34	40	23	26	68	38	28	57	77	48	21	25	37	30	39	0	21	18	30	28	48	41	26	24	24	28	27	41	39	45	44	48	85	97	175	181	119	82	98	113	101	69	40	36
15--31201	0	31	30	27	33	21	22	31	25	12	18	24	47	51	33	19	18	26	18	19	0	10	9	13	21	44	38	27	18	16	29	21	18	20	13	15	26	29	46	87	127	68	55	50	52	54	32	41	32
2012--6791	2	5	2	6	6	4	6	7	3	4	2	2	4	2	6	5	8	8	11	6	3	6	4	2	4	6	7	8	10	5	7	5	4	2	4	3	2	6	4	11	9	6	4	7	6	7	5	3	7
3001--7313	3	5	3	3	2	8	3	4	2	1	1	8	8	4	7	5	5	5	8	6	4	3	2	2	4	8	4	7	5	4	4	3	4	5	5	6	3	3	4	6	6	8	8	5	5	9	10	2	5
2012--6792	8	4	6	5	7	6	4	6	3	6	1	5	9	6	10	12	10	6	8	10	25	24	21	21	23	27	26	24	23	21	21	14	24	26	19	26	22	18	15	17	22	14	17	12	12	14	13	14	14
3076--31503	0	0	0	0	0	0	0	0	1	0	0	3	1	8	5	2	2	3	2	7	5	2	2	3	4	4	5	5	0	3	4	3	0	1	1	0	6	7	11	11	23	11	9	10	18	19	16	7	6
2023--2232	0	0	0	0	0	1	1	0	0	1	1	1	0	0	0	0	1	1	0	1	2	0	0	2	1	0	0	0	1	0	0	1	0	0	1	0	0	0	0	1	1	0	1	1	1	0	1	1	0
2023--2233	2	2	1	0	0	1	1	0	0	0	0	0	0	1	0	0	0	0	1	0	0	0	0	0	1	0	2	0	0	0	1	2	1	1	1	2	2	2	0	6	1	0	2	0	0	2	2	1	1
2023--2231	1	0	1	0	0	0	1	0	0	0	1	1	0	0	0	1	0	0	0	0	1	1	0	0	0	1	1	2	2	1	1	0	1	1	0	3	1	2	1	1	2	2	0	1	1	0	0	1	2
3076--6552	0	1	3	1	0	1	2	1	2	4	2	1	2	0	2	1	3	0	1	3	1	2	3	1	4	4	4	2	3	3	1	1	1	2	1	3	2	1	3	4	4	7	3	4	6	9	5	4	4
3076--6553	2	0	0	1	1	1	1	2	2	2	1	0	0	0	1	1	0	1	0	1	1	1	1	0	5	3	5	3	0	1	2	3	1	0	0	0	1	1	0	2	2	1	0	0	1	1	1	0	1
3076--6551	3	1	1	1	3	1	0	1	2	1	1	2	6	3	1	3	2	2	0	2	2	1	1	1	3	6	9	3	3	3	3	4	0	3	3	3	2	4	5	6	5	12	4	2	5	8	4	2	4
2059--632	0	0	0	0	0	0	0	0	0	0	0	0	0	0	2	3	0	3	2	1	0	0	4	5	2	1	3	2	1	0	3	2	0	3	1	0	3	1	1	2	5	5	3	3	3	2	3	2	5
2059--633	0	0	0	0	0	0	0	0	0	0	0	0	0	0	34	63	33	50	27	36	58	54	59	116	54	56	54	37	37	26	31	35	66	77	51	51	39	31	36	26	58	71	65	50	95	46	57	87	52
3076--27661	0	0	0	0	0	0	0	0	0	0	2	3	3	1	4	1	3	2	2	2	5	2	2	5	6	5	4	3	3	3	5	4	3	6	5	3	2	3	4	7	10	4	4	2	7	7	3	3	6
15--61633	32	30	22	18	11	34	24	33	27	21	13	23	13	34	29	18	22	16	16	19	0	20	11	19	36	53	54	27	23	24	22	24	28	36	31	28	33	37	63	118	136	90	38	51	64	52	78	90	53
15--61632	35	16	26	29	35	38	43	32	29	18	29	38	44	45	33	44	27	35	32	40	0	35	53	45	53	62	39	31	34	28	24	22	30	34	29	30	36	32	38	76	86	73	47	63	45	47	48	59	33
15--61631	364	307	354	349	407	304	249	275	218	182	152	175	203	241	205	227	160	153	153	165	0	177	196	243	215	324	299	199	155	173	136	192	249	258	202	260	254	245	266	406	606	667	411	368	319	391	386	408	315
3076--27662	0	0	0	0	0	0	0	0	0	1	6	3	6	5	3	3	4	3	4	1	2	7	4	3	5	13	10	8	6	5	5	4	2	4	8	6	9	8	5	14	10	8	2	2	7	12	6	2	5
15--1032	20	17	24	11	14	21	17	8	10	16	13	14	11	14	11	15	9	8	13	14	0	9	9	8	23	17	16	14	13	11	13	10	16	23	17	29	17	14	22	18	45	66	30	28	15	36	28	23	19
15--27111	10	3	6	1	8	4	5	4	6	4	5	7	9	4	6	10	7	8	10	13	0	10	10	9	8	11	16	10	8	11	8	10	10	13	9	13	9	15	9	20	33	26	22	19	15	11	8	4	8
15--27112	6	6	10	3	1	4	2	5	5	8	8	6	12	19	11	11	5	11	10	8	0	13	11	10	20	19	32	18	15	18	14	9	15	15	17	16	18	26	35	51	106	58	48	42	37	50	30	20	23
15--27113	14	8	9	11	6	7	9	10	11	16	11	4	4	5	0	1	2	5	4	2	0	4	3	3	6	11	13	7	2	1	4	4	12	10	12	11	5	13	13	48	95	24	10	10	11	28	26	14	10
2012--10832	1	1	1	2	3	4	3	2	2	2	4	2	2	3	3	4	4	1	2	1	1	3	1	1	1	3	2	3	2	1	3	7	3	2	3	4	2	2	4	1	4	4	3	1	5	4	10	8	7
109--6513	3	1	7	2	6	3	2	21	9	2	0	0	3	6	0	8	4	1	5	7	4	6	1	0	4	5	18	7	4	15	10	8	12	14	13	7	16	13	14	17	141	200	41	44	12	13	11	13	13
109--6512	0	0	0	1	1	0	0	0	0	1	0	0	0	0	0	0	0	0	0	1	0	0	2	0	0	0	0	0	0	1	0	2	0	0	2	2	4	1	2	0	1	3	2	2	0	0	0	1	2
109--6511	0	4	0	1	4	2	3	7	6	4	0	0	3	3	4	4	3	3	2	2	2	1	1	3	6	2	4	9	5	4	7	11	6	3	5	6	7	5	5	9	31	25	11	8	5	4	5	8	5
2012--10833	4	5	2	5	3	1	0	3	10	5	4	1	4	0	5	8	8	1	7	1	6	9	3	5	1	2	4	5	11	12	12	10	9	1	1	4	11	4	15	9	9	8	12	11	10	7	10	8	3
3076--27092	0	0	0	0	0	0	0	0	0	0	19	66	90	66	49	51	43	47	56	54	52	50	52	55	67	68	73	61	52	62	50	49	53	48	60	62	60	63	90	156	149	100	68	59	65	78	62	62	57
109--10691	5	4	4	3	2	3	3	3	3	2	0	0	2	3	0	1	2	2	2	1	0	4	2	2	4	1	4	3	2	3	4	2	1	2	2	3	0	3	1	2	6	7	5	6	4	5	4	3	6
109--10692	0	0	0	0	0	1	0	0	0	0	0	0	1	0	0	0	1	1	0	0	0	0	1	0	0	0	0	0	1	0	0	1	0	0	0	0	0	0	0	1	1	0	1	0	2	1	2	0	0
109--10693	2	3	2	2	3	2	3	2	3	4	0	0	2	3	2	3	3	5	4	6	3	1	3	5	2	4	3	3	2	3	2	2	4	2	2	4	10	10	3	3	2	12	6	2	5	4	2	5	5
2023--10023	9	8	6	5	4	6	7	5	8	6	9	5	9	6	8	6	5	6	5	5	9	6	9	4	6	5	3	5	2	5	0	5	3	4	5	3	2	5	6	3	39	6	5	6	2	2	3	5	2
15--6502	2	5	1	1	2	2	1	2	3	2	3	0	0	1	0	0	3	1	2	2	0	1	1	2	3	1	4	1	3	2	5	3	8	6	5	6	6	6	6	10	5	16	7	6	5	5	8	8	4
15--6501	8	6	10	3	5	2	4	3	4	5	4	7	3	5	2	4	6	6	5	7	0	10	4	7	6	5	7	7	4	8	5	7	4	5	2	3	5	4	6	14	15	5	4	8	5	4	6	8	8
15--61332	10	10	11	7	21	10	17	12	13	18	12	12	25	23	13	19	12	15	11	8	0	14	20	28	13	26	32	8	16	14	10	11	19	24	27	31	16	20	36	35	37	37	25	20	21	27	31	19	28
15--61333	9	8	14	10	8	11	8	19	7	9	5	7	16	8	11	18	11	10	9	9	0	15	12	13	20	14	22	8	5	13	10	12	12	20	17	19	12	15	30	49	59	29	19	20	33	35	22	29	15
15--61331	106	93	153	96	134	96	106	106	149	115	141	108	138	123	129	135	98	101	102	80	0	130	121	201	160	169	110	131	111	91	82	99	150	157	131	124	155	101	98	122	205	315	248	235	145	119	147	154	133
2012--10831	1	1	0	1	1	1	1	0	1	2	0	1	2	1	0	0	1	0	0	0	1	0	0	0	1	1	0	0	0	1	2	0	3	3	3	1	3	4	1	0	1	2	2	0	0	0	0	1	1
15--6591	9	11	6	8	6	11	9	7	9	5	10	11	5	15	4	11	14	12	12	10	0	8	12	15	8	14	13	13	14	6	13	9	11	14	14	17	14	17	26	30	68	36	31	18	13	18	14	13	20
15--6592	20	16	19	17	8	25	15	17	15	14	18	16	12	21	24	15	12	11	24	17	0	15	14	17	20	26	27	23	17	20	10	14	19	12	15	12	18	18	12	17	45	59	36	31	16	30	24	21	20
15--6593	22	15	18	24	28	22	14	10	21	28	12	24	18	14	31	22	14	15	11	19	0	17	21	16	29	30	27	11	18	11	25	15	35	23	40	14	19	26	20	34	38	44	38	24	25	33	35	41	20
2023--2263	1	0	0	0	1	1	0	1	1	2	0	0	0	0	0	0	0	0	2	1	1	2	2	1	1	0	1	2	1	0	0	1	0	0	1	0	0	0	2	1	4	0	1	0	1	0	2	0	0
2023--2262	2	1	0	0	1	0	0	1	0	0	0	1	0	1	0	1	0	1	1	1	1	0	2	0	2	3	2	2	0	0	1	0	2	3	0	3	2	3	2	2	2	3	0	2	3	2	3	2	2
3076--7503	3	3	2	1	3	3	1	2	2	1	2	2	1	2	1	4	1	2	2	4	1	2	2	0	2	2	3	1	4	1	2	3	2	4	2	1	4	4	4	2	3	0	0	0	0	0	0	0	0
3076--6922	3	3	3	1	4	3	4	1	0	2	3	4	3	3	3	4	6	5	2	1	2	4	4	3	3	4	1	1	2	3	3	2	1	2	4	4	5	3	3	4	3	1	1	3	1	4	1	2	2
109--7111	0	0	0	0	0	0	0	0	0	0	0	0	0	0	0	0	0	0	0	0	0	0	0	0	0	0	0	0	0	0	0	0	0	0	0	0	1	0	1	0	0	0	0	0	0	0	0	1	0
109--7112	0	0	0	0	0	0	0	0	0	0	0	0	0	0	0	0	0	0	0	1	0	0	0	0	0	0	0	1	0	1	0	0	0	1	1	0	2	2	1	1	0	0	1	2	0	2	1	3	1
109--7113	0	0	1	0	0	0	0	0	0	0	0	0	0	0	0	1	0	0	0	0	0	0	0	0	0	0	0	1	0	0	0	0	0	0	0	0	0	0	0	0	0	1	0	0	0	0	0	0	0
3076--6881	3	2	3	1	3	5	1	7	8	9	15	8	12	16	11	9	5	6	10	10	12	8	11	9	12	12	15	11	10	8	9	10	11	8	10	13	9	6	8	11	17	8	12	6	9	11	16	7	7
3001--12042	2	2	3	2	2	0	3	0	0	0	3	4	0	1	1	0	2	2	1	2	2	3	0	2	0	5	2	4	2	4	0	2	2	1	4	3	1	0	1	2	3	4	2	2	2	3	0	2	4
3001--12043	6	8	5	6	7	8	7	8	8	5	4	6	8	8	10	8	8	10	8	6	5	6	7	5	8	9	12	9	9	6	6	9	5	11	8	5	3	5	5	6	8	11	4	7	4	7	7	5	4
3001--12041	1	2	2	0	0	1	0	1	1	0	0	2	1	2	1	0	1	1	0	1	2	0	1	2	2	5	3	3	1	2	1	0	0	2	3	0	3	2	0	2	3	0	1	2	1	1	1	0	4
3076--6921	2	0	2	5	3	3	4	0	0	3	4	2	0	1	1	4	5	5	3	4	9	4	4	5	3	4	7	3	3	4	5	2	1	3	2	0	1	1	0	2	2	3	4	2	1	7	7	4	3
3076--6882	8	10	5	9	10	7	11	9	3	11	4	11	8	25	6	5	7	4	12	10	17	7	3	17	10	16	22	17	25	17	16	16	10	10	14	13	7	17	12	28	35	28	16	12	17	20	14	10	11
3076--6883	6	12	14	11	12	13	19	16	10	14	17	13	10	27	14	18	9	9	16	24	13	10	10	14	16	14	17	9	6	8	7	6	6	8	8	6	7	3	15	12	14	12	13	2	7	11	12	5	6
2012--6603	46	49	27	36	54	18	53	26	28	50	20	27	75	63	18	22	19	20	21	25	23	26	97	25	56	32	20	20	9	26	17	16	20	14	17	57	19	18	23	17	29	87	15	40	19	32	17	21	21
2012--6602	24	13	12	17	14	6	22	10	7	10	9	8	77	20	11	8	16	19	10	12	8	14	20	22	24	29	27	11	24	21	16	12	25	33	20	21	19	17	10	20	28	37	42	33	17	23	15	20	21
2012--6601	6	6	7	3	3	2	4	2	6	5	4	0	4	9	5	6	3	6	7	5	9	6	8	6	3	4	3	6	9	11	9	7	4	10	10	10	15	9	9	13	18	20	12	18	19	13	11	12	17
2023--7113	0	1	0	0	0	0	0	0	0	1	0	1	0	0	0	0	1	0	0	0	0	0	1	0	0	0	0	0	1	0	0	1	0	0	0	0	0	2	0	0	0	0	0	0	0	0	0	0	0
3081--27752	0	0	2	0	1	1	1	0	0	0	0	0	0	1	0	0	0	0	0	0	0	0	0	1	0	0	0	2	0	1	0	0	0	0	0	1	0	1	0	0	0	0	1	0	1	0	2	1	2
3076--7043	2	1	3	1	1	0	1	2	2	2	0	1	3	1	1	0	0	1	0	1	0	0	0	0	1	1	1	0	1	0	0	0	1	0	2	4	4	4	0	1	2	1	2	1	1	2	7	4	2
3076--61961	6	5	2	4	3	3	7	4	4	5	4	3	2	9	6	4	3	3	8	6	1	2	2	3	3	3	5	5	5	8	3	5	3	4	4	3	5	4	5	6	10	0	0	0	0	0	0	0	0
3076--61963	0	2	0	3	1	0	0	2	3	0	5	2	2	4	2	2	2	0	3	2	6	2	2	2	1	2	2	1	3	1	2	0	1	3	1	2	1	4	1	1	4	0	0	0	0	0	0	0	0
3076--61962	5	6	7	5	5	5	4	4	5	3	5	11	5	6	3	5	0	5	1	2	0	4	3	3	6	12	5	3	6	4	4	2	6	4	2	6	4	4	4	4	7	0	0	0	0	0	0	0	0
15--6231	10	7	10	6	3	6	4	4	2	3	3	5	8	7	8	5	6	5	6	7	0	7	2	7	7	14	13	8	8	5	9	7	14	19	14	11	8	7	8	16	30	12	17	11	10	6	14	11	15
3001--10852	4	3	7	4	5	8	4	3	7	9	5	4	16	4	8	6	5	7	12	12	7	12	10	11	11	5	13	9	12	10	15	9	4	13	9	10	5	9	7	14	71	36	8	8	9	15	14	16	8
15--6233	10	5	14	8	11	43	9	17	7	16	12	12	12	30	12	14	6	5	19	16	0	8	8	18	13	28	24	21	20	7	24	15	23	19	19	6	9	16	21	18	80	58	44	58	24	46	40	32	18
15--6232	12	11	5	11	7	4	6	8	6	10	12	16	15	8	9	8	8	9	12	14	0	10	7	14	19	28	21	12	13	15	21	29	29	40	32	32	27	31	39	33	76	31	35	24	33	40	37	39	35
15--61441	12	11	13	15	9	60	27	29	17	31	26	18	24	22	22	12	15	18	29	36	0	21	17	23	31	42	38	23	35	20	35	21	27	34	22	33	21	23	24	29	104	117	40	69	31	53	41	32	31
3076--1802	0	0	0	0	0	0	0	0	1	1	0	1	1	2	1	0	1	0	0	0	0	0	0	0	0	0	0	0	0	1	0	0	0	0	0	0	0	2	1	1	2	0	2	0	0	0	1	0	0
3076--6312	11	10	13	12	25	20	13	17	12	22	10	11	12	13	18	10	9	11	20	13	8	11	19	19	17	16	13	13	14	5	11	4	7	11	9	7	10	7	8	7	14	16	14	12	14	11	11	8	7
15--61443	23	13	13	15	17	16	25	24	16	17	18	27	12	19	14	16	20	30	21	29	0	22	29	32	29	35	32	21	28	23	16	27	31	65	45	37	38	33	42	43	61	118	71	41	59	51	46	53	37
2023--2272	2	1	4	0	2	1	2	1	0	6	1	6	1	11	1	1	1	4	3	3	1	5	2	2	2	5	7	5	7	2	5	3	7	6	6	4	5	7	5	8	14	6	2	6	9	4	9	5	4
2023--2273	4	3	0	2	5	4	4	5	7	5	3	3	9	3	3	3	5	6	2	4	4	4	8	2	5	3	1	6	7	9	7	8	5	5	6	10	9	7	8	14	7	10	12	6	6	6	7	8	5
3081--27753	1	0	0	0	0	1	0	1	1	1	1	0	0	0	0	0	0	0	1	0	1	1	0	2	0	0	2	1	1	1	1	0	0	0	0	1	0	0	1	1	1	1	0	3	1	0	1	0	3
3076--7042	0	0	0	0	1	0	3	1	1	2	2	2	1	3	2	1	0	1	1	1	0	1	0	2	1	1	1	1	1	1	1	2	2	3	3	4	1	1	2	1	0	2	2	3	1	1	1	3	2
15--8422	10	6	8	5	7	6	5	6	8	8	8	7	7	10	10	12	8	8	6	8	0	9	5	6	8	4	8	10	8	6	7	6	8	7	8	7	6	7	7	8	5	13	16	10	14	11	8	6	4
15--8423	2	3	3	0	1	2	2	2	3	1	2	0	2	0	3	3	2	3	2	1	0	6	3	3	2	7	5	4	1	3	3	3	5	4	6	13	13	11	11	13	9	11	10	8	12	7	14	9	11
15--8421	7	3	2	3	6	4	3	2	2	5	3	4	1	2	0	1	1	2	2	1	0	1	3	3	1	3	1	1	0	2	0	2	3	3	5	4	3	3	7	9	7	5	9	7	4	8	10	9	4
3076--2031	3	3	2	3	3	4	3	6	4	5	3	4	2	2	2	3	1	3	2	0	7	2	4	3	3	4	2	3	4	2	4	0	0	1	2	0	2	2	2	1	2	1	2	2	0	2	2	4	1
3076--7783	0	0	0	0	0	0	0	0	0	0	0	0	0	1	0	0	0	0	1	0	0	0	0	1	0	0	1	1	0	0	0	0	0	0	0	1	1	1	0	0	0	0	0	0	0	0	0	0	4
3076--2033	3	2	0	0	3	3	4	1	2	2	2	0	3	0	1	2	3	3	5	3	1	1	2	2	3	3	1	6	2	5	3	3	3	3	2	2	2	0	3	2	0	3	3	4	7	2	3	4	3
3076--2032	7	3	5	6	9	10	6	14	11	5	8	6	8	3	9	7	4	8	11	6	7	9	6	10	14	9	7	5	5	6	8	6	2	5	6	7	6	7	5	11	5	6	11	7	8	12	6	8	9
3076--7041	3	8	2	4	5	4	2	3	3	3	2	5	2	4	1	2	5	1	1	4	6	3	7	6	3	5	5	7	1	4	5	4	3	4	5	3	3	3	3	6	8	4	4	8	9	7	5	7	7
3081--10531	9	6	10	2	11	2	4	2	5	3	4	6	8	6	6	2	2	6	4	4	8	3	1	5	3	8	3	4	3	6	15	6	6	8	8	5	14	7	5	8	4	19	7	7	9	4	10	16	12
3081--10532	0	0	0	0	0	1	0	0	0	0	1	1	0	0	1	0	1	1	0	0	0	0	0	0	0	0	0	1	1	0	1	0	1	0	0	0	0	0	1	0	1	0	0	0	0	0	0	0	0
3001--26101	3	4	0	3	2	1	1	2	3	1	0	1	2	0	2	3	1	1	4	2	1	1	0	1	3	4	4	6	3	3	2	3	5	2	1	0	2	1	3	9	22	24	3	0	4	2	2	4	1
15--31153	0	0	0	0	0	0	0	0	0	0	0	2	6	7	5	4	6	5	9	6	0	4	2	4	8	36	19	7	18	13	12	8	18	24	17	21	22	22	36	100	100	57	38	46	43	39	32	25	14
15--31152	0	0	0	0	0	0	0	0	0	0	3	15	23	42	24	25	19	19	16	8	0	19	25	41	30	54	46	32	30	30	34	39	46	37	43	50	54	83	116	202	252	173	135	134	181	173	128	65	51
15--31151	0	0	0	0	0	0	0	0	0	0	11	36	34	33	22	12	15	26	35	23	0	41	35	29	40	23	38	14	22	23	24	30	29	32	29	42	58	85	121	193	272	187	109	82	101	101	69	39	30
109--15723	0	0	0	0	0	0	0	0	0	0	0	0	1	1	2	1	2	2	1	1	2	0	0	0	1	1	1	2	0	2	2	5	1	1	2	1	1	0	0	0	2	0	2	4	5	4	4	2	4
3076--44121	9	7	12	7	6	11	5	4	3	6	5	8	6	6	6	5	6	3	3	2	3	1	2	3	8	11	10	9	5	5	8	5	7	6	9	5	3	3	3	7	5	5	1	0	0	0	0	0	0
3076--44122	9	11	9	5	5	9	10	7	10	5	3	2	7	7	9	8	9	9	5	11	7	1	4	6	6	12	11	5	2	7	6	3	3	3	5	11	8	3	2	4	2	3	5	0	0	0	0	0	0
3076--44123	0	2	3	4	3	3	5	4	1	2	3	2	2	2	1	4	1	2	2	5	4	6	3	2	1	4	3	4	2	0	2	1	2	3	4	0	2	1	4	0	4	3	2	0	0	0	0	0	0
2023--14653	1	1	0	0	0	0	1	1	1	3	1	2	2	1	1	1	0	0	0	0	4	1	0	0	2	3	2	0	2	2	3	0	3	2	2	3	5	2	4	5	3	2	3	1	1	2	0	3	1
15--27882	0	0	0	0	0	0	0	0	0	0	33	66	109	71	35	23	28	24	68	35	0	49	36	38	48	78	84	53	33	36	46	50	82	65	64	88	129	188	254	421	439	299	217	215	265	282	137	114	58
15--27883	0	0	0	0	0	0	0	0	0	0	1	10	4	20	8	12	7	5	5	6	0	5	6	8	17	8	6	6	5	8	9	8	13	19	11	12	9	16	36	69	80	33	22	19	37	25	13	12	7
3081--27751	0	1	1	0	0	0	1	0	0	0	0	0	0	0	1	0	0	0	0	0	0	0	1	0	1	2	0	0	0	0	0	0	0	1	0	0	2	0	0	0	0	0	0	0	0	0	2	0	1
15--27881	0	0	0	0	0	0	0	0	0	0	3	3	7	4	2	3	4	0	6	3	0	7	5	5	11	6	11	4	2	6	5	7	8	8	6	7	4	14	32	70	57	29	16	19	30	21	16	15	6
3076--6131	13	9	8	8	8	15	8	11	10	11	10	6	6	3	9	2	4	8	7	8	5	3	7	4	8	5	8	7	9	3	6	1	5	4	4	3	7	9	6	6	7	9	6	4	6	13	8	15	10
3076--6132	9	12	3	7	10	9	5	9	7	8	3	10	9	3	3	2	3	4	1	2	7	8	9	7	7	5	10	10	7	12	9	4	6	4	5	8	7	7	7	9	10	11	6	7	9	6	14	14	8
3076--6133	24	25	22	35	38	23	37	35	26	28	31	22	35	55	44	65	37	37	48	44	42	32	33	42	59	47	60	53	31	22	41	18	26	37	21	26	31	22	14	34	51	58	50	44	46	38	51	37	36
109--15721	0	0	0	0	0	0	0	0	0	0	0	0	2	4	4	2	3	3	1	6	3	7	4	4	7	7	4	5	10	12	5	6	9	11	9	13	14	10	10	8	22	33	22	21	21	9	22	20	18
2012--6831	7	8	5	25	14	20	28	15	12	9	16	14	13	9	10	7	5	9	4	3	7	9	5	11	11	10	6	2	4	4	5	5	6	12	2	4	6	6	2	8	22	25	8	14	2	15	6	13	7
2012--6832	11	15	8	24	27	11	30	27	12	14	25	22	53	19	40	32	27	35	23	26	35	42	59	61	39	60	34	27	20	22	24	18	28	54	16	27	32	17	13	51	66	67	46	31	27	52	29	58	34
2012--6833	14	11	12	16	17	11	21	14	13	21	12	10	16	12	14	14	12	13	18	12	29	28	22	33	18	34	16	14	21	12	14	15	10	16	12	11	9	16	10	20	21	37	26	14	17	33	18	19	12
15--17071	3	2	2	1	1	4	2	3	2	3	3	4	2	1	2	1	1	1	1	1	0	1	1	3	0	1	0	0	1	1	1	2	1	2	3	2	0	2	1	3	2	1	4	1	0	0	1	0	0
3076--27602	0	0	0	0	0	0	0	1	12	3	0	0	0	8	2	1	2	1	5	1	1	2	1	0	0	1	2	1	1	0	1	0	1	0	0	4	2	3	2	1	3	3	1	2	4	0	1	2	1
3076--27603	0	0	0	0	0	0	0	2	5	3	0	0	7	16	10	4	7	12	11	9	10	9	7	8	5	12	11	5	7	8	4	6	6	5	6	4	6	5	9	8	15	14	11	13	10	13	14	15	10
3076--27601	0	0	0	0	0	0	0	22	69	54	0	0	21	33	21	11	12	9	12	10	6	10	9	4	6	14	17	9	10	5	6	7	12	5	9	8	11	9	22	28	35	28	25	25	33	39	27	20	12
3076--6161	8	26	6	9	7	7	10	19	14	3	2	8	11	11	10	11	10	8	10	10	7	6	10	6	9	13	9	13	11	5	5	1	6	8	10	6	6	5	9	14	32	33	12	7	11	13	11	10	9
15--61743	2	1	2	3	3	1	2	0	1	1	1	1	3	1	2	3	2	2	0	1	0	1	1	1	2	2	2	2	0	0	2	5	4	2	6	0	2	5	3	0	1	7	5	0	3	1	2	4	3
15--61742	1	0	0	1	1	1	0	0	0	1	0	0	1	0	3	0	2	1	0	0	0	1	2	1	1	2	0	2	2	0	0	0	0	0	1	1	1	0	4	3	1	0	1	2	1	0	4	3	1
15--61741	14	9	5	4	9	6	8	8	7	4	6	7	3	6	7	6	3	2	5	2	0	4	4	4	5	8	5	4	4	5	7	2	11	6	9	11	10	8	9	11	14	3	2	7	3	1	6	13	15
3099--43052	0	0	0	0	0	0	0	0	0	2	3	2	4	5	2	1	2	3	5	4	8	6	8	2	6	4	3	1	1	1	1	1	2	2	5	1	1	1	1	2	8	3	4	2	2	0	1	1	0
3099--43053	0	0	0	0	0	0	0	0	0	4	3	5	9	6	5	5	4	4	6	8	7	8	2	7	3	8	6	6	9	10	8	3	5	5	6	8	6	5	8	4	6	6	2	4	6	5	10	9	2
3099--43051	0	0	0	0	0	0	0	0	0	4	6	4	2	9	5	7	8	13	15	9	11	6	6	6	12	13	8	9	8	8	8	7	5	2	6	4	2	7	8	5	6	10	15	12	6	4	8	7	8
109--62931	1	1	0	1	0	0	1	1	0	1	0	0	1	0	0	0	0	0	0	1	0	0	2	0	0	1	0	0	0	0	0	0	1	2	0	2	1	2	2	2	1	0	1	0	1	0	0	1	1
109--62932	5	6	3	5	1	2	3	4	5	3	0	0	5	3	5	5	6	5	9	8	4	2	2	3	6	6	5	5	6	8	2	11	14	16	16	18	17	10	3	17	18	28	23	23	20	5	20	12	14
109--62933	1	1	1	2	0	1	0	0	1	1	0	0	2	1	1	3	4	4	2	2	5	2	2	3	3	8	3	4	3	3	4	2	12	5	10	9	6	7	2	7	49	28	7	16	11	16	16	24	8
3001--15623	1	1	5	0	2	4	1	3	5	1	3	3	1	2	0	1	0	0	1	0	1	0	0	3	1	2	4	3	4	4	3	1	2	3	2	5	3	9	17	27	31	16	4	0	2	5	1	1	1
3001--15622	1	1	1	0	0	0	1	1	2	3	2	0	2	0	1	1	1	2	1	2	0	0	2	1	1	1	1	0	1	0	1	2	0	0	0	0	1	2	2	0	0	1	1	1	1	1	2	2	1
3001--15621	1	1	1	4	4	2	2	2	0	0	0	0	0	1	1	3	1	1	3	1	2	2	0	3	0	1	0	1	4	4	2	0	2	2	1	2	3	3	2	1	4	5	2	5	6	5	3	4	3
15--31023	0	0	0	0	0	0	0	0	0	0	0	0	1	32	24	11	15	10	24	24	0	21	10	22	21	83	62	17	22	12	15	27	69	67	48	41	48	42	51	129	184	94	66	74	100	111	27	146	101
15--31022	0	0	0	0	0	0	0	0	0	0	0	0	1	14	7	8	4	5	8	10	0	6	4	11	13	23	19	9	7	8	6	8	19	13	14	12	11	35	22	70	142	56	27	24	43	50	22	46	27
15--31021	0	0	0	0	0	0	0	0	0	0	0	0	8	47	18	22	12	10	7	5	0	5	4	5	1	22	20	4	6	3	3	8	10	13	6	12	9	10	17	37	101	35	21	29	36	37	17	42	27
15--25062	46	38	62	45	41	36	40	42	46	43	40	34	20	24	10	16	8	10	1	7	0	6	10	15	23	22	26	16	12	9	19	16	15	21	18	21	31	36	81	105	128	98	59	74	70	75	65	40	35
15--25063	10	7	22	10	8	12	12	10	5	9	8	7	8	8	10	10	7	11	12	16	0	16	10	10	15	24	21	12	19	13	8	11	19	17	14	10	14	12	16	34	53	22	17	19	17	23	18	24	13
15--25061	9	14	17	9	10	3	10	10	18	12	17	13	17	17	9	4	5	8	6	6	0	2	3	2	4	9	5	6	7	10	7	12	10	18	11	17	19	22	38	87	115	50	21	16	28	29	23	16	10
3076--6763	5	3	3	3	4	4	3	5	4	3	4	3	6	5	4	5	3	3	4	4	8	3	4	3	5	4	4	6	2	4	5	3	1	2	3	3	4	4	3	2	4	4	2	4	4	3	3	5	3
2023--6892	0	1	1	1	1	2	1	0	0	0	0	0	0	1	0	0	0	0	0	0	0	0	0	0	1	1	0	0	1	0	0	0	0	1	0	1	1	2	1	1	2	1	0	0	1	1	1	1	1
2023--6893	2	0	0	0	0	0	1	1	1	0	1	0	2	2	1	1	0	0	0	0	0	0	0	0	0	0	0	0	0	0	0	0	0	1	2	2	1	0	0	0	0	0	0	0	0	0	0	0	0
2023--6891	5	2	5	3	4	2	2	5	3	3	4	3	4	2	0	2	4	2	1	5	4	2	3	4	7	3	5	4	2	4	3	1	2	5	5	7	7	10	5	7	7	5	5	4	7	7	6	7	7
3076--25583	7	4	7	5	9	6	10	9	10	8	8	8	7	9	5	3	3	5	6	4	2	4	6	0	3	2	2	3	2	5	2	2	2	1	3	1	1	3	1	0	0	0	3	0	0	0	0	0	0
3076--25582	1	2	1	2	0	3	1	2	1	0	1	1	1	0	3	5	4	4	3	3	4	4	3	4	2	3	4	4	3	2	2	1	1	1	1	2	3	2	2	3	2	3	1	0	0	0	0	0	0
3076--25581	5	5	2	3	0	1	2	1	1	2	2	1	2	3	4	5	5	1	7	1	2	4	3	6	1	4	5	3	3	1	3	1	4	0	0	0	1	3	2	1	1	0	2	0	0	0	0	0	0
2023--7873	1	1	1	1	1	2	3	3	1	2	2	3	2	0	2	1	3	2	1	0	2	1	1	1	2	0	2	2	3	4	2	4	1	2	2	2	3	3	2	5	4	7	3	5	5	3	0	4	3
2023--7872	0	0	0	0	0	0	0	0	0	0	0	0	0	0	0	0	0	0	0	0	0	0	0	1	0	0	0	1	1	0	0	0	1	0	0	0	0	0	0	0	0	1	0	0	1	1	1	0	1
2023--7871	0	3	1	0	1	0	0	0	1	1	0	3	2	2	0	1	0	1	1	1	2	1	1	2	2	2	1	0	1	0	1	0	0	0	0	0	0	0	0	2	0	1	0	0	0	0	1	0	0
15--1111	3	4	3	5	3	6	8	7	8	4	8	6	7	7	7	7	7	8	13	7	0	7	4	12	7	12	21	12	10	8	9	9	13	12	13	15	8	16	10	17	13	14	10	15	14	10	13	9	8
15--1113	9	6	8	15	14	12	9	5	10	8	12	12	5	12	9	8	14	13	15	3	0	14	18	19	12	15	8	10	18	9	16	19	21	16	12	20	18	22	17	23	22	22	13	26	14	20	21	19	12
15--1112	10	3	5	7	5	4	4	3	2	7	3	5	5	5	8	6	8	7	4	1	0	11	9	3	12	8	3	9	7	3	8	4	5	5	15	8	10	13	10	12	19	15	12	10	9	5	8	9	8
15--61343	11	20	13	14	9	11	5	9	13	8	8	10	9	8	5	6	6	10	7	5	0	8	7	10	12	8	7	9	5	6	5	6	9	5	6	6	5	14	17	11	21	21	9	9	8	14	13	14	13
15--61342	7	10	14	10	11	8	7	9	7	7	12	8	11	4	7	4	7	7	9	10	0	8	6	6	6	11	9	4	7	4	7	9	7	9	3	12	10	9	10	15	17	13	10	13	12	9	11	16	9
15--61341	10	5	8	12	13	8	5	7	4	8	7	11	6	13	11	10	6	6	8	7	0	8	9	7	13	13	12	5	9	6	9	8	9	9	8	8	8	13	15	22	21	11	10	8	13	11	16	13	10
2023--33002	1	2	3	2	3	2	3	4	5	4	6	3	3	3	4	3	2	4	3	2	1	4	4	3	4	3	5	3	4	5	1	5	2	3	5	6	2	7	4	1	4	2	4	4	1	5	6	3	4
2023--33003	1	0	0	1	1	1	3	0	2	3	0	2	1	1	2	1	3	3	3	2	4	2	4	4	3	2	2	2	3	1	5	4	5	5	4	6	2	1	2	8	4	4	3	0	0	4	1	3	5
3099--31952	0	0	0	0	1	3	0	0	0	0	0	2	5	6	8	2	3	2	5	4	6	3	4	7	5	8	10	6	5	5	5	4	9	6	3	7	8	15	23	45	50	25	12	4	3	6	5	3	2
2023--33001	2	1	3	6	2	2	3	3	3	1	3	3	5	3	2	3	1	3	5	3	4	3	2	5	8	6	5	5	6	6	7	4	4	6	5	4	9	3	10	7	5	5	4	3	8	3	4	2	6
3076--6261	28	26	42	58	167	158	49	125	58	68	55	31	61	38	71	44	33	35	58	79	69	24	77	69	105	70	64	56	37	38	54	33	26	79	39	68	62	47	23	30	81	47	44	27	65	21	49	27	43
3076--6262	4	5	6	4	6	7	4	5	2	4	4	4	5	1	6	6	3	2	2	1	2	2	2	1	2	4	6	3	2	0	1	0	2	4	4	5	3	4	1	1	1	4	2	3	5	5	7	4	5
3076--6263	14	17	16	17	90	135	19	47	36	33	20	12	20	20	25	8	12	16	18	27	16	14	39	11	52	13	25	11	15	20	23	14	12	41	16	23	39	23	15	12	41	14	17	25	17	5	24	14	24
3076--31502	0	0	0	0	0	0	0	0	0	0	2	5	11	8	6	9	4	3	2	3	4	1	2	1	3	6	8	2	3	0	3	4	3	3	5	4	3	6	10	20	26	12	10	11	11	9	7	4	6
15--31221	0	0	0	0	0	4	9	10	12	8	6	8	6	16	11	10	15	11	11	6	0	13	15	9	7	12	13	24	19	12	9	16	10	15	12	16	15	22	34	55	72	69	30	39	30	17	38	19	21
3076--31501	0	0	0	0	0	0	0	1	0	0	2	3	4	5	3	2	10	8	7	9	7	9	9	10	10	11	16	4	1	2	2	3	3	1	5	5	6	15	16	38	61	27	6	19	23	17	15	11	12
3001--62423	0	1	2	0	2	1	1	1	0	0	1	1	2	2	1	3	2	0	5	1	3	3	1	2	5	2	1	5	2	2	2	4	2	0	0	4	1	3	2	1	3	2	1	2	2	1	2	0	2
3001--62422	0	0	1	1	1	1	2	0	3	0	1	1	0	1	2	0	2	1	2	4	0	0	4	0	3	3	0	1	3	0	0	1	0	1	0	1	1	3	2	1	2	1	1	0	0	1	1	1	2
3001--62421	3	3	3	2	3	3	2	5	0	2	1	3	3	4	6	3	3	6	5	5	5	7	6	4	3	3	4	2	2	1	3	2	5	5	3	2	3	3	4	4	3	8	5	1	2	8	3	3	4
15--31223	0	0	0	0	0	0	0	0	0	68	98	128	117	187	154	173	130	109	153	153	0	139	159	155	169	257	294	203	146	123	113	135	107	200	172	139	129	148	135	227	550	721	378	245	191	264	323	289	195
3099--31953	0	0	0	0	0	1	0	0	0	0	0	2	5	7	1	3	4	2	3	7	15	12	9	15	8	14	16	10	10	13	9	5	8	11	10	12	10	26	43	63	70	38	14	12	19	22	15	9	9
15--31222	0	0	0	0	0	41	167	204	135	120	71	115	103	139	134	170	131	141	153	147	0	178	172	194	244	397	350	263	275	267	273	247	327	390	281	259	332	265	206	361	581	694	449	500	328	316	348	366	269
3076--7032	16	22	14	20	35	31	21	40	31	41	35	19	23	42	24	34	40	27	41	59	32	16	31	42	74	41	38	24	18	19	21	18	22	38	19	5	29	15	9	20	31	63	42	18	20	27	23	22	16
3076--7033	7	6	4	4	3	4	5	4	3	5	5	9	6	7	3	1	3	5	4	5	5	4	5	4	8	2	4	3	2	3	4	1	5	1	4	4	3	1	4	4	2	5	5	4	5	8	7	5	4
3076--27091	0	0	0	0	0	0	0	0	0	0	4	17	17	31	22	18	14	15	26	13	17	15	13	13	16	24	25	19	15	21	27	12	8	17	18	14	16	19	31	47	36	34	24	27	28	23	22	23	12
3076--6311	8	9	7	6	16	17	8	22	10	11	10	8	14	9	9	7	7	11	14	16	14	14	12	16	24	23	17	25	12	3	11	11	7	11	11	7	9	13	5	12	12	19	13	12	13	8	10	17	8
15--61442	7	7	7	8	9	5	5	4	5	8	4	5	4	14	5	8	11	7	10	7	0	7	9	7	9	16	8	14	16	12	14	11	12	13	10	15	16	15	15	29	32	22	26	15	16	7	16	18	16
3076--6313	41	31	21	22	40	49	36	41	35	29	28	18	26	45	40	39	31	31	49	27	28	27	62	41	77	35	49	41	44	24	46	20	32	51	43	37	29	23	40	34	38	37	46	46	42	46	25	36	26
2023--11002	3	3	3	3	4	3	2	4	5	6	4	4	4	5	7	3	4	6	2	4	3	5	4	5	5	4	8	4	4	2	4	1	6	2	3	2	4	1	2	3	2	1	4	0	6	0	0	3	3
2023--11003	0	1	3	2	4	4	2	2	1	1	2	1	3	2	2	5	3	2	5	2	6	6	0	2	6	5	3	5	1	1	0	1	3	1	4	2	3	2	2	5	5	3	2	6	6	5	7	5	2
2023--11001	5	2	2	2	3	5	4	2	6	3	8	4	8	8	1	6	8	1	3	8	8	5	3	2	1	10	7	5	7	6	4	1	4	4	5	9	2	9	5	6	11	9	6	9	3	2	4	5	4
2012--25052	7	10	12	9	6	4	17	2	4	4	11	11	57	15	5	5	9	5	8	6	8	9	7	6	10	3	6	6	3	7	5	1	6	2	1	3	2	5	5	4	6	7	4	4	8	5	2	7	1
2012--25053	3	6	1	10	5	9	6	6	5	7	8	9	23	17	7	5	3	6	9	8	6	15	8	4	14	7	7	5	8	8	6	8	3	8	4	0	8	9	11	6	9	7	3	6	6	2	6	7	3
2012--25051	6	8	7	6	5	7	5	3	5	5	5	4	8	9	4	6	5	7	6	7	5	7	9	5	5	9	2	5	3	10	6	9	7	9	4	7	8	11	2	6	6	8	5	10	6	9	7	7	7
3076--6163	18	11	14	15	24	29	39	27	8	12	25	14	23	8	25	19	12	16	13	20	18	17	10	15	16	19	23	13	10	11	8	11	11	16	10	15	15	14	7	12	22	17	6	6	11	13	9	5	6
3076--6162	27	17	15	17	15	12	11	12	11	10	10	10	20	18	11	16	12	8	11	7	10	13	11	10	31	22	25	5	12	17	16	18	10	11	8	10	13	8	23	29	23	31	14	16	17	26	18	10	12
15--17072	0	0	0	0	0	0	0	2	0	1	0	1	1	1	0	1	1	3	0	0	0	0	0	0	0	3	1	2	0	0	2	3	0	2	0	1	0	1	1	1	1	2	7	4	3	5	5	3	0
15--17073	3	2	1	2	4	2	2	0	1	0	0	2	1	5	1	1	2	1	0	0	0	2	1	0	1	1	0	0	0	1	0	0	0	1	0	1	0	1	3	3	2	3	2	1	2	1	3	4	3
15--12551	2	3	4	5	4	4	3	4	2	2	6	4	2	4	6	4	1	2	1	2	0	1	2	3	3	3	5	4	3	5	2	6	4	6	4	5	4	3	7	11	25	9	8	4	5	6	5	2	4
15--12552	9	14	10	5	2	3	4	6	4	3	5	7	13	10	3	5	6	8	9	8	0	6	8	8	8	13	11	5	5	3	5	8	9	13	5	9	7	15	11	25	55	15	30	13	26	19	8	20	8
15--12553	0	1	4	1	2	5	4	1	4	2	2	4	4	2	5	5	1	3	8	2	0	2	3	3	6	9	3	3	3	2	3	2	8	6	5	3	5	7	6	20	27	9	8	6	7	10	8	7	3
3099--31951	0	0	0	0	0	2	0	0	0	0	0	8	17	13	10	8	7	10	5	13	7	11	9	7	11	19	15	15	9	14	7	4	9	9	9	8	9	24	37	123	129	74	30	26	25	17	21	10	8
3076--1211	4	9	6	3	7	5	3	4	3	3	2	2	2	4	4	2	1	6	4	3	4	4	3	6	3	6	3	3	4	2	1	1	1	2	1	2	0	3	3	2	6	7	4	2	6	7	8	5	5
15--6202	8	6	8	9	8	4	4	6	5	6	9	7	12	18	7	14	7	5	7	5	0	8	7	8	12	18	17	9	5	9	9	5	10	7	8	18	7	8	17	42	95	26	12	18	23	26	18	19	19
3076--1213	3	2	4	3	4	5	5	5	2	14	4	5	4	11	5	4	5	5	6	1	1	1	2	3	4	10	1	7	3	1	3	4	4	3	3	7	5	4	5	7	9	6	3	1	2	2	7	6	7
15--6201	7	7	6	6	8	10	6	9	10	8	13	8	7	7	11	4	7	7	10	6	0	12	10	9	8	6	12	12	8	11	10	11	12	10	11	5	14	11	8	15	31	24	12	13	14	15	15	13	14
2023--2221	4	3	1	7	3	2	2	0	2	4	4	2	4	0	3	4	0	1	2	0	1	1	1	1	2	6	4	5	4	2	4	3	7	5	1	6	2	7	3	6	3	5	5	4	7	4	3	2	5
2023--2223	2	3	7	3	2	4	1	5	6	4	4	6	5	5	5	3	3	5	6	4	8	6	4	9	3	3	3	4	4	4	3	8	10	13	7	8	7	5	7	7	7	8	12	7	13	8	7	5	5
2023--2222	1	3	2	1	2	3	1	2	1	0	1	2	0	0	1	4	1	2	2	3	5	2	1	2	1	0	2	2	3	4	3	2	5	3	4	2	2	3	0	1	0	6	2	3	3	2	4	4	5
109--4533	2	3	2	4	1	2	2	5	2	4	0	0	2	2	3	2	2	3	3	2	1	2	2	1	3	4	3	4	5	1	4	5	4	5	6	5	3	4	2	3	3	5	2	2	4	3	6	4	7
109--4532	2	1	2	2	2	2	1	2	1	2	0	0	4	4	3	3	1	4	4	0	2	1	1	0	3	3	8	3	2	2	3	1	0	3	3	3	2	2	1	1	2	1	3	3	3	4	2	4	3
109--4531	0	0	1	0	0	0	0	0	0	0	0	0	0	0	0	0	0	0	0	0	0	0	0	0	0	0	0	0	0	0	0	0	0	0	0	0	0	0	0	0	1	2	0	0	0	0	0	0	1
15--6203	4	38	11	6	8	11	7	7	10	7	12	12	10	14	11	11	10	8	15	13	0	6	10	9	16	16	8	11	5	9	21	14	9	13	14	18	20	15	19	55	137	27	31	20	27	51	22	18	22
3001--61602	5	3	3	3	4	4	4	9	4	6	4	3	4	7	6	3	2	3	3	2	2	5	8	4	4	3	8	3	7	5	3	3	4	2	5	3	3	2	5	8	7	8	5	6	4	6	5	5	3
15--6612	5	10	8	8	10	8	8	14	12	18	16	23	8	17	1	2	6	0	3	0	0	1	2	2	5	11	13	1	7	3	8	7	12	9	6	4	6	11	20	35	61	19	22	12	11	26	30	9	10
15--6611	9	6	10	6	9	9	9	13	11	12	10	15	8	6	7	11	11	13	11	9	0	7	2	2	7	12	16	6	7	5	9	9	8	10	5	6	12	16	22	26	58	22	15	16	29	25	14	21	11
3001--61601	2	0	2	3	0	1	5	1	2	4	0	0	1	2	2	2	3	3	3	1	0	1	2	1	4	3	7	4	1	2	1	1	2	3	3	4	3	2	5	2	3	3	3	2	5	3	1	4	1
3076--6761	6	5	7	4	4	6	4	6	2	6	4	3	5	9	7	1	7	4	7	7	2	2	6	7	2	2	6	2	2	1	5	2	5	0	1	2	2	2	3	3	5	5	5	2	1	6	4	5	1
15--61621	5	2	4	4	8	4	9	5	11	8	9	8	10	6	6	6	11	7	14	9	0	11	11	15	16	19	14	13	6	10	13	7	13	10	8	5	6	7	7	20	14	19	11	10	15	11	11	18	11
15--61622	4	4	3	5	5	3	6	6	8	6	3	3	4	5	1	5	6	7	4	12	0	9	7	8	9	8	9	7	9	7	9	5	7	5	8	8	8	11	9	7	6	13	10	5	6	7	10	8	5
15--61623	5	7	2	4	9	10	10	17	8	8	10	12	8	4	10	8	13	11	10	10	0	13	13	10	10	20	21	12	15	12	11	15	13	8	11	12	17	14	9	9	14	16	17	14	23	17	11	16	20
15--671	24	25	26	20	17	22	20	23	15	22	10	13	25	24	22	29	20	20	19	20	0	12	14	17	19	32	17	21	18	15	11	21	24	24	33	25	31	29	33	67	58	36	36	32	36	33	40	47	34
15--672	7	2	4	6	6	4	2	3	1	3	2	2	2	2	2	1	4	0	6	6	0	5	1	1	6	9	10	5	5	6	7	1	3	5	10	4	4	3	5	11	9	10	8	11	12	10	11	12	7
15--673	6	10	6	7	7	11	8	11	8	4	2	4	3	6	6	8	14	9	11	12	0	11	7	10	13	8	7	6	9	7	8	9	16	13	19	8	17	16	19	33	41	18	18	12	27	26	13	19	12
3001--10853	4	5	4	7	6	6	8	5	7	5	5	8	8	10	5	11	7	10	8	12	12	9	5	9	8	6	13	10	5	3	11	9	9	6	15	6	10	8	9	18	38	49	5	9	13	11	8	6	10
15--34561	6	5	6	7	2	4	7	3	10	5	6	9	6	3	4	3	4	3	7	12	0	4	6	3	9	11	10	8	5	2	9	9	7	7	5	3	3	8	7	6	5	10	11	10	12	17	8	17	7
2012--34753	30	20	29	62	46	48	97	41	22	83	49	82	75	38	24	22	10	17	24	10	24	20	38	38	49	56	22	22	28	19	22	18	15	28	24	12	11	20	19	26	30	79	46	40	34	38	38	33	18
3001--10851	3	4	5	4	5	3	3	1	4	1	0	6	4	1	2	3	4	6	5	3	4	4	6	3	3	2	5	2	7	2	1	3	2	4	10	0	1	4	1	6	65	16	9	6	5	5	7	6	4
2012--34752	20	14	18	21	33	33	62	16	16	30	13	38	33	44	16	13	17	9	15	11	10	20	42	46	40	49	26	20	11	15	18	11	5	28	16	13	9	13	7	9	8	45	24	16	21	18	27	23	13
15--6103	12	11	13	12	9	7	7	4	5	5	5	1	4	2	6	7	6	5	9	5	0	5	4	8	19	15	11	9	12	9	5	8	7	14	14	13	11	10	11	8	14	12	12	15	13	22	22	17	18
15--6102	3	5	2	2	7	2	6	6	6	3	1	6	2	0	4	1	1	3	2	4	0	1	2	2	2	4	10	5	3	0	2	2	5	3	2	7	4	9	7	6	6	6	5	8	7	4	5	6	5
15--6101	5	7	3	4	10	1	1	6	12	6	4	9	4	11	12	7	9	5	10	4	0	6	4	6	7	12	7	6	12	6	12	12	8	8	14	15	10	16	19	30	30	22	20	16	14	13	7	7	12
3076--27181	0	0	0	0	0	0	0	0	0	0	2	13	14	9	6	5	12	9	12	9	7	5	8	15	22	26	36	14	13	16	5	19	6	8	10	15	15	7	29	55	66	37	29	17	19	24	8	12	8
3076--27183	0	0	0	0	0	0	0	0	0	0	32	135	81	138	80	39	86	80	55	40	51	43	35	40	53	67	63	42	38	41	10	26	39	31	27	22	30	29	33	79	92	49	36	30	54	55	36	18	13
3076--27182	0	0	0	0	0	0	0	0	0	0	1	0	2	19	11	7	5	5	8	7	6	11	14	7	20	13	18	18	9	10	3	7	11	2	5	5	11	22	32	56	52	38	26	20	28	36	22	14	6
3081--10711	1	0	1	0	0	0	1	2	4	2	2	3	0	2	0	0	2	1	3	0	1	1	1	0	1	1	0	1	3	2	0	1	0	1	0	2	1	1	0	0	1	3	1	1	2	0	1	0	1
3081--10712	6	10	23	15	21	29	12	8	13	13	13	7	18	12	9	17	13	10	9	9	17	15	17	14	12	10	12	11	7	21	8	8	5	21	3	5	8	4	2	3	14	14	32	7	8	4	10	7	12
3081--10713	8	11	7	16	27	23	8	16	8	16	10	8	8	7	14	8	8	2	7	4	15	15	10	12	15	9	7	6	10	8	6	1	3	6	6	6	8	5	3	6	12	8	13	7	7	3	13	6	5
2012--61691	3	6	5	5	10	11	11	8	6	2	7	8	6	5	10	8	8	9	4	5	2	12	8	10	6	9	4	2	5	3	3	7	6	12	4	3	3	5	2	5	15	15	3	7	6	6	4	6	8
2012--61692	2	0	1	2	3	5	1	0	2	2	2	6	1	3	3	1	0	2	3	4	4	2	2	1	2	4	3	3	3	3	2	2	3	2	3	1	3	2	5	3	2	3	2	3	5	5	2	1	1
2012--61693	9	8	8	6	8	6	9	8	8	5	8	11	9	8	9	4	8	7	5	2	7	5	4	4	10	13	4	9	7	6	6	3	3	5	5	5	5	4	3	5	5	4	6	6	2	5	7	4	7
3001--61633	1	6	3	2	5	2	1	4	6	2	2	7	4	2	2	1	6	4	5	8	6	5	5	4	5	11	7	8	8	5	6	3	6	4	1	3	4	3	5	4	11	7	4	5	9	4	5	13	5
3076--60542	2	1	1	1	2	1	3	7	3	2	1	3	0	0	3	0	3	1	3	2	0	2	4	1	0	0	3	3	0	1	2	1	4	2	2	2	2	0	2	0	2	3	0	1	4	6	1	1	0
15--31881	0	0	0	0	0	0	0	0	0	0	0	1	19	26	13	13	6	6	13	7	0	7	15	12	23	39	32	9	11	7	12	11	10	21	16	13	23	27	59	98	184	60	45	39	64	78	35	51	35
15--31883	0	0	0	0	0	0	0	0	0	0	0	1	23	44	14	12	14	11	20	26	0	18	9	11	23	49	50	18	17	16	11	23	35	51	19	29	21	28	41	105	116	59	53	43	51	52	21	52	44
3076--18452	2	0	3	1	2	5	1	3	3	2	1	5	0	4	5	4	2	1	5	7	2	7	2	7	4	7	5	9	5	10	5	2	4	3	2	2	4	2	0	1	3	9	5	1	0	4	3	5	4
3076--6653	2	0	0	0	0	1	0	0	2	1	3	2	1	3	1	2	1	3	1	0	2	0	0	1	4	4	3	1	1	1	2	0	0	2	2	1	1	0	0	3	1	4	2	0	4	1	1	2	1
15--61421	1	4	4	2	2	2	3	1	3	1	1	2	2	5	3	4	4	3	2	2	0	2	3	1	4	5	3	2	5	3	4	4	3	1	1	1	2	2	2	8	9	9	4	6	8	8	7	6	8
109--10672	6	6	7	10	7	12	7	5	10	12	0	0	5	3	5	7	1	5	4	6	10	11	3	3	6	11	10	4	7	6	14	13	8	25	17	16	16	17	13	15	26	50	23	27	25	15	31	32	23
109--10673	6	5	12	6	7	9	5	10	6	9	0	0	5	3	4	8	5	2	3	1	4	5	3	5	1	8	4	3	4	2	3	4	7	7	2	6	3	4	7	6	7	12	14	11	8	10	10	24	9
109--10671	2	2	3	1	3	2	2	2	3	2	0	0	2	1	2	2	3	1	0	0	0	0	1	3	1	4	3	0	1	0	1	4	4	4	4	6	5	4	0	11	20	12	4	7	5	5	5	17	5
3076--7521	3	1	3	4	1	1	3	3	3	2	2	5	9	4	7	1	3	0	1	7	2	6	2	1	4	7	6	4	2	7	6	7	4	2	2	2	1	4	3	3	9	17	4	0	4	8	9	5	4
3076--7522	6	4	4	2	6	4	1	3	2	1	6	4	2	1	0	1	3	5	1	4	3	3	0	2	4	3	3	5	1	2	2	6	2	1	3	2	2	3	2	4	5	6	3	5	4	2	4	8	5
3076--7523	1	0	3	1	2	3	1	2	2	3	3	4	6	5	4	6	8	7	6	4	4	2	8	5	3	9	4	5	6	6	4	3	2	2	3	1	4	4	6	5	4	9	3	3	6	5	6	3	1
15--27502	0	0	0	0	0	3	4	4	0	1	2	1	3	1	2	2	3	1	2	0	0	0	2	1	2	0	2	1	3	3	1	1	3	2	2	2	1	4	3	5	6	5	2	4	2	1	3	1	3
3076--31331	0	0	0	0	0	0	0	0	0	0	0	4	29	68	39	30	0	0	1	1	4	2	1	2	4	9	9	9	6	2	1	4	2	4	1	2	1	1	11	11	27	11	8	5	10	7	2	1	1
15--31002	0	0	0	0	0	0	0	0	10	21	34	40	42	42	39	66	40	48	54	46	0	42	55	76	73	67	8	5	4	4	6	5	7	6	9	4	11	7	10	12	18	11	8	6	9	12	10	10	10
109--10683	0	0	0	0	0	0	0	0	0	0	0	0	0	0	0	0	1	0	0	0	0	0	1	0	1	1	1	1	2	0	1	0	0	2	3	2	2	1	2	2	0	3	1	1	0	1	0	3	1
109--10682	7	10	4	11	14	13	11	16	11	13	0	0	14	9	10	13	9	14	16	17	14	21	1	16	23	15	19	17	15	18	24	18	30	36	21	27	33	28	39	34	94	97	33	54	41	27	36	45	45
109--10681	5	9	7	8	1	2	6	5	2	6	0	0	10	4	5	6	6	4	8	8	4	4	4	7	11	12	10	11	10	7	13	11	18	17	14	16	15	15	19	17	17	33	24	19	25	13	22	25	20
2012--6571	3	4	1	1	1	0	3	2	5	4	3	3	0	1	1	4	5	5	2	2	2	4	5	4	1	4	1	0	1	2	3	3	3	0	7	3	4	5	3	6	4	3	3	2	7	2	5	10	4
15--6613	2	6	14	17	6	13	8	12	11	13	11	15	8	20	10	4	7	13	16	13	0	5	10	9	16	27	22	13	7	9	11	17	17	19	25	23	19	17	36	39	63	26	40	26	25	26	25	38	37
2012--6573	21	18	17	34	21	34	37	19	33	40	25	39	98	19	6	12	5	7	9	3	8	7	11	6	29	36	12	18	9	9	9	10	5	25	12	11	9	7	3	10	12	42	18	7	14	12	17	6	11
2023--2271	0	4	0	1	0	0	3	1	3	1	0	1	1	0	1	2	1	1	1	1	0	3	2	1	1	2	1	0	2	2	1	1	1	1	6	1	0	2	4	5	2	2	1	2	2	2	1	1	3
3076--17043	27	26	24	33	117	122	31	42	12	21	20	20	20	22	21	21	12	14	22	20	18	24	64	34	44	18	31	13	23	19	35	12	24	46	16	14	23	25	10	18	47	25	16	13	12	11	12	17	15
3076--17042	13	10	10	13	29	28	11	13	9	9	13	7	9	7	8	5	10	3	5	1	14	4	13	8	12	3	14	8	5	9	8	4	3	6	6	7	8	5	6	7	7	6	7	8	8	7	5	4	6
3076--17041	11	2	4	2	20	26	8	12	6	7	4	7	8	7	6	5	6	3	5	7	5	2	8	4	6	4	6	3	7	4	6	3	0	6	5	3	8	2	3	1	11	6	7	4	2	2	6	8	5
3001--61603	5	5	9	6	7	9	5	12	8	3	3	5	8	8	5	6	5	5	5	4	4	4	5	5	6	9	3	3	2	6	3	4	3	4	5	6	4	4	5	7	10	10	4	7	6	3	6	2	3
3076--162	2	1	0	2	2	0	0	0	1	1	1	2	1	0	1	0	2	0	1	1	1	0	1	1	1	1	0	0	1	0	0	1	1	0	1	1	1	1	0	3	4	0	0	0	0	0	0	0	0
3076--163	3	2	2	0	2	1	0	0	1	1	0	0	0	0	2	4	2	4	3	2	1	2	1	2	3	1	0	2	2	2	1	1	1	0	1	0	1	0	1	1	0	0	0	0	0	0	0	0	0
3076--161	9	5	5	14	5	15	11	7	10	12	7	5	8	9	13	7	11	5	8	9	6	9	5	4	9	13	18	8	4	6	6	3	5	8	7	5	2	8	9	8	18	0	0	0	0	0	0	0	0
109--10702	2	1	1	0	0	1	2	1	0	0	0	0	1	1	1	2	3	1	2	4	4	2	3	3	3	4	7	4	3	4	3	3	3	2	2	1	5	3	3	4	4	10	4	3	2	3	6	5	2
109--10703	0	1	1	1	0	2	0	2	2	1	0	0	2	3	2	1	2	3	1	1	2	2	2	2	3	5	4	1	5	1	2	3	4	2	4	3	3	4	4	3	4	11	7	4	6	6	5	6	4
109--10701	1	0	0	1	0	0	1	1	1	1	0	0	0	0	0	1	0	0	0	0	0	0	0	0	0	0	0	0	0	0	0	1	0	0	0	0	0	0	0	1	0	3	1	0	1	0	2	0	0
2012--1071	22	18	11	28	25	30	10	17	13	24	24	25	34	41	19	15	14	22	9	10	12	22	35	44	32	41	25	9	22	11	9	14	9	12	13	7	13	16	8	11	18	26	13	11	20	13	19	15	5
2012--1073	5	3	5	5	9	7	11	5	10	8	10	12	6	4	6	2	3	5	3	2	3	2	3	1	6	5	4	5	1	2	0	4	2	0	2	4	5	2	2	1	2	5	1	2	2	4	4	4	4
2012--1072	10	7	7	11	11	10	10	7	10	9	10	11	18	15	16	11	13	10	14	11	6	6	4	6	5	8	9	9	10	5	10	14	12	13	11	7	12	6	5	11	12	12	19	14	9	16	15	9	7
2023--2261	2	2	2	2	1	0	4	1	2	1	1	3	2	2	2	3	3	2	1	3	2	2	2	1	5	5	3	3	2	2	2	2	2	2	4	2	2	2	1	3	6	5	5	1	2	3	2	1	3
3076--61731	7	2	4	4	6	10	5	4	3	1	4	2	4	4	4	1	2	2	6	7	3	1	1	2	3	4	4	3	2	2	3	3	4	3	3	1	2	2	4	5	1	0	0	0	0	0	0	0	0
3076--61732	6	3	6	2	5	3	3	4	4	3	2	4	5	5	7	4	5	4	2	3	5	7	6	6	8	7	5	2	4	1	4	3	5	3	3	2	3	9	7	13	9	0	0	0	0	0	0	0	0
3076--61733	5	4	6	8	9	10	8	12	10	12	11	9	5	7	9	7	9	12	10	10	5	5	5	7	9	9	12	10	10	5	6	4	0	8	9	6	11	3	10	10	8	0	0	0	0	0	0	0	0
3076--7231	4	2	3	2	3	7	5	5	6	6	6	6	6	6	9	10	13	12	5	7	9	9	9	5	7	3	7	7	13	7	7	6	8	7	10	6	6	6	5	7	7	7	3	7	3	4	6	8	9
3076--7232	4	4	5	4	3	1	2	1	2	3	3	1	3	2	3	8	7	7	3	3	4	7	2	4	4	8	3	6	6	6	5	3	4	3	2	4	4	9	7	4	8	5	8	10	7	6	9	6	12
3076--7233	4	3	3	4	8	5	7	4	4	5	7	9	4	0	0	1	2	1	0	1	1	1	0	0	0	0	0	0	0	1	0	0	1	0	1	1	1	0	2	1	0	0	1	1	1	1	3	1	1
2012--23142	5	5	4	1	1	3	2	5	2	2	1	3	8	6	0	0	0	3	6	5	0	0	5	9	9	8	4	3	0	0	0	0	2	9	6	6	0	0	0	0	0	0	0	0	0	0	0	0	0
2012--23143	4	3	5	2	3	1	3	2	1	1	0	0	4	2	0	0	0	5	1	8	0	0	7	8	13	17	8	7	0	0	0	0	1	10	11	9	0	0	0	0	0	0	0	0	0	0	0	0	0
3076--1803	3	0	3	1	6	6	0	0	0	0	2	0	0	0	1	0	2	0	0	1	0	0	4	5	2	2	3	1	1	2	0	1	2	1	1	0	2	0	1	3	2	7	3	1	3	1	2	2	3
2012--23141	5	6	9	4	3	7	4	4	0	3	7	6	6	2	0	0	0	3	7	1	0	1	1	2	5	2	5	4	0	0	0	0	1	7	9	10	0	0	0	0	0	0	0	0	0	0	0	0	0
3076--6762	1	9	3	8	9	3	5	5	9	9	4	4	6	8	5	12	15	8	6	11	8	8	10	11	22	9	13	8	9	8	8	7	4	11	7	8	3	3	7	6	6	15	8	6	9	3	5	8	9
15--27002	7	3	4	5	5	6	4	3	0	8	10	9	2	8	8	4	7	6	5	7	0	12	9	7	7	5	7	9	8	10	11	9	12	11	6	9	5	18	12	35	69	38	18	14	13	23	12	12	10
15--27003	11	12	12	9	10	11	3	8	5	6	8	8	11	9	8	7	11	6	11	5	0	14	14	6	15	20	11	7	19	13	8	9	18	12	23	20	17	17	17	44	53	50	31	21	19	20	23	24	23
15--27001	3	1	3	0	3	6	6	2	1	3	1	4	1	3	1	2	4	1	1	1	0	3	2	8	2	3	0	4	2	3	3	1	4	6	4	8	5	3	6	9	9	4	6	7	4	3	2	8	4
3076--29111	10	6	6	4	3	2	2	4	5	1	2	1	1	2	3	3	5	3	6	3	3	4	2	4	4	2	1	1	1	3	2	1	4	2	4	3	3	2	4	4	4	7	6	4	6	10	5	11	6
15--31131	0	0	0	0	0	0	0	0	0	24	54	71	79	68	54	33	25	28	20	44	0	32	34	50	53	93	86	41	38	30	8	57	51	45	59	63	70	107	176	301	385	246	156	112	171	143	85	60	26
3076--29113	3	3	6	3	5	4	2	3	2	5	3	2	2	2	3	3	2	5	2	0	1	1	0	2	3	2	5	5	6	5	3	3	3	3	2	2	4	3	3	8	8	5	4	3	5	4	5	5	5
3076--61371	4	7	5	4	4	4	4	6	4	7	3	4	4	3	5	7	5	6	5	5	8	8	8	10	14	7	9	2	6	6	4	4	3	9	4	4	6	9	6	8	5	6	8	6	5	6	6	9	5
3076--61372	10	1	5	1	3	4	4	5	4	5	4	5	6	6	8	1	2	3	2	3	3	3	0	4	2	5	8	11	10	10	8	6	5	12	5	5	8	5	3	7	5	5	3	5	5	5	8	6	4
3076--61373	3	2	3	1	3	4	2	2	1	1	1	1	3	1	4	2	5	3	3	5	4	7	9	5	10	8	7	5	3	2	2	0	5	7	1	3	6	5	3	2	2	4	3	0	1	1	2	2	2
2023--23111	1	0	0	0	1	0	0	0	1	0	0	1	1	0	5	0	1	2	0	1	3	0	0	1	0	2	2	1	1	2	3	2	1	1	2	2	1	0	1	1	1	4	1	2	0	2	1	0	0
15--31133	0	0	0	0	0	0	0	0	0	9	12	1	11	22	22	8	11	6	13	17	0	11	6	10	12	13	24	16	11	11	1	11	21	19	26	24	27	37	110	182	198	101	51	44	68	63	41	52	46
2023--23113	2	0	3	3	2	2	2	0	2	0	0	1	0	1	1	0	1	2	1	4	4	4	3	1	0	4	3	2	1	0	1	2	0	5	4	2	2	0	2	3	3	2	6	0	0	2	1	0	0
2023--23112	0	0	0	0	0	0	0	0	1	1	3	0	2	0	3	1	1	1	1	1	1	2	2	1	2	1	1	1	2	0	0	0	0	0	0	0	0	1	0	0	0	0	0	0	0	0	0	0	0
15--31132	0	0	0	0	0	0	0	0	0	8	13	6	13	28	17	13	13	14	6	14	0	18	5	12	11	25	32	19	13	9	0	18	32	30	24	27	56	84	110	114	180	143	98	81	122	111	59	42	20
3081--15713	0	0	0	0	0	0	0	0	0	0	0	0	0	0	0	0	0	0	1	0	0	0	1	3	1	0	0	0	1	0	0	0	0	0	0	0	0	0	1	0	1	1	0	2	0	0	0	0	0
3081--15712	1	0	1	0	0	1	0	1	0	1	1	3	5	3	3	1	2	1	2	5	1	0	1	0	0	0	0	0	1	0	1	1	0	0	2	1	0	0	0	1	2	0	2	1	1	0	1	2	1
3081--15711	3	1	5	2	9	13	4	7	4	2	1	1	1	1	2	2	0	1	4	1	0	2	8	6	1	2	3	3	2	4	2	1	2	5	0	1	4	4	3	2	9	3	2	4	3	4	6	3	5
3076--6123	3	9	10	7	6	6	8	8	3	4	5	5	4	4	4	7	8	8	14	10	12	6	4	6	4	5	11	6	10	22	15	4	4	3	4	9	8	8	5	5	10	12	9	2	9	9	12	10	13
3076--6122	18	18	20	14	19	18	15	19	17	17	18	15	16	16	13	16	11	13	16	18	17	16	14	20	17	14	25	15	15	9	14	5	10	11	20	14	15	15	12	10	17	23	36	17	11	13	16	13	11
3076--6121	13	7	9	4	5	6	9	6	10	4	4	6	6	4	5	9	3	3	6	7	14	7	10	9	7	8	8	8	7	10	11	5	7	9	10	10	8	8	9	10	3	6	4	6	11	7	10	9	12
3081--7023	0	0	0	0	2	0	0	0	0	0	1	1	0	0	1	1	0	1	2	2	2	0	1	3	1	2	2	3	2	1	2	0	1	2	0	2	0	0	0	1	0	1	2	0	1	2	1	0	1
3081--7022	0	0	0	0	0	0	0	0	0	0	0	0	2	1	1	3	2	3	4	2	3	3	5	4	0	3	3	4	2	2	3	3	1	2	3	1	1	1	1	2	2	1	2	3	3	2	1	3	4
3081--7021	1	2	1	1	1	1	2	0	1	1	2	1	0	0	1	2	1	1	3	2	1	1	1	2	2	1	2	1	3	2	2	1	2	1	2	2	2	3	1	0	1	2	0	2	0	0	1	0	1
3001--1212	2	1	3	5	1	2	0	2	4	2	2	1	2	3	1	2	1	0	2	1	1	2	1	2	3	3	3	2	1	1	2	0	1	0	1	2	3	3	1	6	0	2	2	3	3	1	0	2	4
3001--1213	1	2	1	1	1	0	0	0	1	2	1	1	1	1	0	1	1	0	1	2	1	1	0	0	1	2	1	3	0	3	2	2	1	4	2	4	3	5	1	0	1	3	3	2	1	1	0	1	0
2012--34751	14	18	9	14	8	14	15	18	8	13	14	16	14	7	9	6	6	8	2	3	4	2	4	5	5	7	5	8	6	5	7	7	4	8	9	10	12	7	14	12	12	14	6	12	14	13	12	8	6
3001--1211	3	1	1	0	0	2	2	1	3	2	3	0	1	2	3	0	4	3	7	2	3	1	1	1	5	5	4	3	5	6	4	4	3	7	1	3	2	3	2	1	4	6	11	2	4	0	1	7	3
3076--6651	0	2	1	4	3	1	1	3	2	1	2	1	3	0	1	1	1	1	3	1	1	1	1	2	3	1	1	3	3	1	3	1	4	0	2	0	1	0	4	1	0	4	2	2	0	1	0	2	0
3001--61632	4	5	1	4	4	2	1	4	3	2	4	2	4	3	2	9	2	2	4	9	5	9	4	4	4	6	5	4	1	6	7	5	3	8	4	5	6	5	5	6	6	6	7	9	5	4	3	2	4
3001--61631	2	1	1	0	1	2	4	2	2	2	1	2	1	2	1	1	2	1	3	2	3	2	3	3	2	3	3	6	6	2	4	2	5	3	2	2	0	3	1	2	2	1	2	3	2	5	2	1	2
3076--6652	2	3	2	1	3	4	1	2	3	4	2	2	2	2	2	2	1	2	0	3	1	0	1	0	0	3	2	2	2	0	2	0	2	2	1	0	2	1	2	2	2	2	1	2	5	5	6	1	3
15--27503	0	0	0	0	0	3	0	0	0	2	0	0	2	1	2	1	1	0	0	0	0	0	2	1	0	6	5	0	2	0	1	2	6	3	4	4	5	7	16	24	28	11	11	3	14	5	6	9	6
2012--6271	8	4	6	3	3	5	3	2	2	1	5	0	4	4	5	4	7	5	5	4	2	6	6	6	9	8	4	11	6	5	9	6	5	12	3	4	5	3	7	7	5	9	7	4	6	10	10	8	8
15--27501	0	0	0	0	2	16	15	8	10	12	7	2	8	7	5	5	3	3	0	6	0	3	0	0	3	6	3	2	2	1	2	2	6	5	6	5	7	10	13	27	30	14	5	9	11	9	7	6	2
3081--10611	1	1	2	3	0	0	3	1	1	0	0	1	1	0	0	1	0	0	1	0	0	1	1	0	2	0	1	0	1	1	2	0	0	0	1	1	0	1	1	0	1	2	0	2	2	1	1	0	1
3081--10613	3	2	1	0	1	1	1	4	2	1	2	2	0	2	0	1	3	2	1	1	3	2	3	2	4	4	2	3	4	3	2	4	5	2	4	5	5	4	2	3	2	0	5	1	3	5	5	1	2
3081--10612	0	1	0	1	0	0	0	0	0	1	0	1	1	1	2	0	0	0	0	1	1	0	0	1	2	1	0	1	0	0	0	0	0	0	1	0	0	0	3	1	0	0	0	0	0	0	1	0	0
3001--2002	1	1	1	2	1	0	1	3	1	1	2	2	1	0	3	4	2	3	3	2	3	4	2	3	3	2	1	3	1	3	0	1	1	0	0	1	1	1	0	0	2	0	1	2	2	1	0	0	2
3001--2003	1	1	3	1	1	2	2	2	0	0	1	2	1	1	3	0	1	1	0	0	0	0	0	0	0	2	0	0	1	0	1	0	0	0	0	0	0	0	0	2	8	0	1	0	0	1	1	0	1
3001--2001	5	2	3	3	7	6	7	6	3	6	5	5	2	5	5	5	1	3	1	4	1	4	2	3	2	1	4	1	1	3	4	7	3	5	6	3	4	7	7	2	9	7	6	8	7	5	3	3	4
2059--5753	0	0	14	29	33	23	22	11	21	26	16	19	24	14	17	28	35	20	17	18	22	26	22	51	32	23	35	25	20	11	17	22	17	26	17	29	24	23	33	13	21	28	31	25	17	21	24	29	29
2059--5752	0	0	23	41	55	54	41	60	33	37	30	29	61	28	22	26	36	29	13	25	33	38	46	75	53	38	53	26	23	16	29	16	31	50	37	15	20	23	28	22	28	37	41	33	36	26	29	34	33
2059--5751	0	0	0	0	1	0	2	1	3	2	3	1	0	1	2	1	2	2	2	0	1	2	3	6	3	1	2	1	4	2	3	2	1	2	1	2	4	5	3	2	2	5	3	5	8	3	2	10	4
3001--4273	0	0	0	0	0	0	1	0	0	1	0	1	0	1	1	0	1	1	3	2	4	2	1	4	2	3	4	3	1	1	1	0	1	0	1	3	2	2	2	6	13	3	2	4	1	3	1	1	4
[truncated: 41 more columns]
