# Supplementary material for: Social and Spatial Clustering of People at Humanity’s Largest Gathering
Source: PLoS One. 2016 Jun 3;11(6):e0156794. doi: 10.1371/journal.pone.0156794 (PMC4892527; doi:10.1371/journal.pone.0156794)
Supplement: S1 Data — This includes full network data taken over the full duration of the Kumbh Mela. In addition it contains daily handset count data, stratified by state. (ZIP) [file pone.0156794.s002.zip › KumbhSpatialCircleLevel_104.txt]

15--6911	0	0	0	0	0	0	0	0	0	0	0	0	0	0	0	0	0	0	0	0	0	0	0	0	0	0	0	0	0	0	0	0	0	0	0	0	0	0	0	1	0	1	0	0	1	0	0	0	1
15--6912	1	0	0	0	0	1	0	0	0	0	0	0	0	0	0	2	1	1	0	1	0	1	1	0	0	0	1	1	0	2	0	1	1	1	1	1	2	1	1	0	2	1	0	2	1	2	0	1	1
15--6913	2	2	1	2	2	1	2	2	2	2	1	2	2	2	2	0	0	0	2	0	0	0	0	0	0	0	0	0	0	0	0	0	0	0	0	0	0	1	0	2	0	0	0	0	0	1	0	0	0
15--6561	0	0	0	0	0	0	0	0	0	0	0	0	0	1	0	0	0	0	1	2	0	2	1	0	0	1	1	0	1	0	0	0	0	0	0	0	0	0	0	0	0	0	0	0	0	1	1	1	0
15--6563	0	0	0	0	0	0	0	0	0	0	0	0	0	0	0	0	0	0	0	0	0	0	0	0	0	0	0	0	0	0	0	0	0	0	0	1	0	0	0	0	0	0	0	0	0	0	0	0	0
15--6562	0	1	0	0	0	0	0	0	0	0	0	0	0	0	0	0	0	0	0	0	0	0	0	0	1	0	0	0	0	0	0	0	0	0	0	0	0	0	1	0	0	0	0	1	0	0	0	0	0
3002--10993	0	0	0	0	0	0	0	0	0	0	0	0	1	0	1	0	0	0	0	0	0	0	0	0	0	0	0	0	0	0	0	0	0	0	0	0	0	1	0	0	0	0	0	0	1	1	0	0	0
3076--61641	1	5	4	5	4	8	1	0	0	8	1	3	2	1	1	3	3	5	5	4	0	4	2	4	6	7	11	4	6	1	6	6	1	4	2	4	1	2	5	4	28	15	5	3	5	7	11	4	4
3076--61642	1	3	1	0	0	0	0	0	1	0	0	0	0	1	0	3	0	2	1	3	1	0	1	0	1	1	2	1	1	0	1	2	1	0	1	0	0	2	0	2	3	2	2	2	0	3	2	1	1
3076--61643	0	8	6	7	7	3	8	2	5	8	10	7	7	5	9	11	9	5	5	8	6	10	7	4	11	2	15	9	6	7	12	7	10	1	8	14	5	7	10	11	11	26	12	15	4	7	11	3	8
15--27341	1	0	0	0	0	0	0	0	0	1	1	0	1	2	1	1	0	0	0	1	0	1	0	1	0	0	0	0	1	0	0	0	0	0	0	0	0	0	0	0	0	3	0	0	1	0	0	0	2
15--27343	4	6	3	2	2	4	3	4	3	2	3	3	2	1	5	2	3	2	1	0	0	2	0	3	3	3	1	2	1	1	3	0	1	1	0	3	1	2	2	5	2	3	0	3	1	5	6	5	4
15--27342	0	0	0	0	0	0	0	0	0	0	0	0	0	0	0	0	0	0	0	0	0	0	0	0	0	0	0	0	1	1	0	0	0	0	1	3	0	0	1	1	1	0	0	0	0	0	1	0	1
15--61351	0	0	0	0	0	0	0	0	0	1	0	0	0	2	1	0	0	1	1	0	0	0	0	1	0	0	1	0	0	0	0	2	1	1	3	1	0	2	2	1	1	2	3	1	0	0	0	0	0
15--61352	1	0	0	1	0	1	0	1	1	0	0	0	1	0	1	1	0	0	0	0	0	1	1	0	0	0	0	1	2	3	1	0	0	0	2	1	0	0	2	4	3	0	2	2	0	0	2	4	0
15--61353	0	0	0	0	1	0	0	0	0	0	0	0	0	1	0	0	0	0	0	0	0	0	0	0	0	1	2	1	0	0	1	2	2	0	1	2	1	2	1	0	1	1	0	0	0	0	0	0	1
2012--6311	0	0	0	0	0	0	0	0	0	0	1	2	0	0	0	0	0	0	3	0	0	0	0	1	0	0	2	1	1	0	2	1	0	0	2	1	0	0	0	1	0	3	0	0	0	0	1	1	1
2012--6313	0	0	0	0	1	0	0	0	0	0	0	0	0	0	0	0	0	0	0	0	0	0	0	0	0	0	0	0	0	0	0	0	0	0	0	0	0	0	0	0	0	0	1	1	1	1	1	0	1
2012--6312	1	1	1	0	0	0	0	0	0	0	0	0	0	0	1	0	0	0	0	0	0	0	0	0	0	0	0	0	0	0	0	0	0	0	0	0	1	0	0	0	1	0	0	0	0	0	0	0	0
2012--6251	0	0	0	0	0	0	0	0	0	1	0	0	1	0	0	0	0	0	0	0	1	0	0	0	1	1	0	0	0	0	0	0	0	0	0	0	0	0	0	2	1	1	0	0	1	0	1	0	1
2012--6252	0	0	0	0	1	2	1	0	1	0	0	1	0	1	2	1	0	0	0	1	1	0	0	1	1	1	1	0	1	0	1	0	0	1	1	1	2	1	2	3	1	1	1	1	0	0	0	1	0
2012--6253	0	0	1	0	0	0	0	1	0	0	0	0	0	0	0	0	0	0	0	0	0	1	0	0	0	0	0	0	0	0	1	0	0	0	0	0	0	0	0	0	0	0	0	0	0	0	0	0	0
15--14941	0	0	0	0	0	0	1	1	0	0	0	2	3	5	0	1	0	0	0	1	0	0	0	0	0	1	1	2	0	5	5	1	1	0	0	1	0	1	1	4	6	2	0	1	0	2	8	1	0
3076--7502	1	0	1	0	0	0	0	0	0	0	0	0	0	0	0	0	0	0	0	0	0	0	0	0	0	0	0	0	0	0	0	0	0	0	0	0	0	0	0	0	0	0	0	0	0	0	0	0	0
15--14943	0	0	0	0	0	0	0	0	0	0	0	0	0	0	0	0	0	0	0	1	0	0	2	1	0	0	0	0	1	0	0	1	0	0	0	0	1	0	0	0	0	1	0	0	0	4	0	0	0
15--14942	1	0	0	0	0	0	1	1	0	1	0	0	1	1	0	0	0	0	0	0	0	0	1	1	0	0	2	1	0	1	1	0	0	1	1	1	2	1	1	0	2	0	0	0	1	1	1	0	0
15--61423	0	0	0	0	0	0	0	0	0	0	0	0	0	0	0	0	0	0	0	0	0	0	0	0	0	0	0	0	0	0	0	0	0	0	0	0	1	0	1	1	3	0	1	0	0	0	0	0	0
2012--111	0	0	0	0	0	0	0	0	0	0	0	1	0	0	0	0	0	0	0	1	0	0	1	0	0	0	0	0	0	1	0	0	0	0	0	1	0	0	0	1	0	0	0	0	0	0	0	0	0
2012--112	0	0	0	0	0	0	0	0	0	0	0	0	0	0	0	0	0	0	0	0	0	0	0	0	0	0	0	0	0	0	0	1	0	0	0	0	0	0	0	2	3	1	2	0	1	0	1	0	0
2012--113	0	0	0	0	0	0	0	0	0	0	0	1	1	1	0	1	1	2	2	1	1	1	2	2	2	2	2	2	1	0	1	1	0	0	1	1	0	1	1	0	0	1	1	0	0	1	1	1	1
2023--7111	0	0	0	0	0	0	0	0	0	0	0	0	0	0	0	0	0	0	0	0	0	0	0	0	0	0	0	0	0	0	0	0	0	0	0	0	0	0	0	0	0	0	0	0	0	0	0	0	0
2023--7112	1	2	1	1	1	0	2	2	0	0	2	1	1	0	1	2	0	0	0	1	1	0	1	1	1	2	2	2	3	2	4	2	1	1	0	1	2	0	0	2	2	3	1	2	1	1	2	0	1
3076--7501	7	3	3	4	2	2	4	1	2	3	4	3	5	4	4	0	2	2	2	0	3	3	2	0	4	0	2	2	3	4	1	1	0	0	1	1	1	1	4	12	10	0	0	0	0	0	0	0	0
3076--6171	1	0	1	0	2	0	1	0	0	0	0	1	0	2	0	0	0	0	0	0	0	0	1	0	0	0	0	0	0	2	0	0	1	0	0	0	1	0	0	0	0	0	0	0	1	0	1	3	1
109--10742	0	0	0	0	0	0	0	0	0	0	0	0	0	0	0	0	0	0	0	0	0	0	0	0	0	0	0	0	0	0	0	0	0	0	0	0	0	0	0	0	0	0	0	0	0	0	0	0	0
109--10743	0	3	2	3	1	3	5	1	1	2	0	0	0	2	2	1	2	0	8	2	2	2	2	3	5	5	11	4	9	5	5	6	9	7	8	23	11	12	12	8	32	25	5	9	13	9	16	17	23
109--10741	1	1	1	2	0	1	0	1	1	1	0	0	0	0	2	3	3	4	3	3	1	1	0	5	1	5	5	2	4	5	1	8	6	9	8	9	13	5	9	12	28	12	11	5	6	2	4	13	19
2012--6723	0	1	1	1	3	3	3	0	1	1	0	0	0	1	0	1	0	0	0	0	0	0	0	0	0	0	1	1	1	1	0	0	0	0	0	0	0	0	0	0	0	0	0	0	0	0	1	0	0
109--15722	0	0	0	0	0	0	0	0	0	0	0	0	0	0	1	0	0	1	0	0	0	1	0	1	0	1	0	0	0	0	0	0	1	0	1	0	0	0	0	0	1	0	1	0	0	0	0	0	0
15--10801	0	0	0	0	0	0	0	0	0	0	0	0	0	0	0	1	0	0	0	0	0	0	0	0	1	0	0	1	1	0	0	0	0	0	0	1	1	0	0	2	3	3	0	0	0	0	0	0	0
15--10802	0	0	0	0	0	0	0	0	0	0	0	0	0	1	0	0	0	0	1	0	0	0	0	0	0	0	0	0	0	0	0	0	0	0	0	0	0	0	1	1	0	0	0	0	0	1	0	0	0
15--10803	0	1	1	0	0	0	0	0	0	0	0	0	1	1	0	0	0	0	0	0	0	0	0	0	0	1	4	1	0	1	0	0	0	0	1	1	0	0	2	1	1	0	2	1	1	2	4	1	0
2012--12091	0	0	0	1	0	0	0	0	1	0	1	1	1	0	0	0	0	1	0	0	1	0	0	0	1	0	0	0	0	1	1	0	0	0	0	0	0	0	0	0	0	0	0	1	1	0	0	0	0
2012--12092	0	0	0	0	0	0	0	0	0	0	0	0	0	0	0	0	0	0	0	0	0	0	0	0	0	0	0	0	1	0	0	0	0	0	0	0	0	0	0	0	0	1	0	1	1	0	0	0	1
2012--12093	0	0	0	0	0	0	0	0	0	0	0	0	0	0	0	0	0	0	0	0	0	0	0	0	0	0	0	0	0	0	0	0	0	0	0	0	0	0	0	0	0	0	0	0	0	0	0	0	1
2023--1141	0	0	0	0	1	1	2	0	0	0	0	0	0	0	0	0	0	0	0	0	1	0	0	0	0	0	2	1	1	1	2	0	3	1	0	0	1	0	2	2	3	0	2	4	1	0	2	1	0
2023--1143	0	0	0	1	2	1	2	0	2	1	1	0	0	0	0	0	0	0	0	0	3	1	1	0	0	0	0	0	0	0	1	0	0	1	0	0	0	0	1	1	1	3	1	2	0	0	1	2	0
2023--1142	0	0	0	0	0	0	0	0	0	0	0	0	1	0	0	0	0	0	0	0	0	0	0	0	0	0	0	0	0	0	0	0	0	0	0	0	0	0	0	0	0	0	0	0	0	0	0	0	0
15--61431	3	4	1	3	2	1	1	1	1	2	1	3	2	2	1	5	2	4	2	1	0	6	1	7	4	2	0	1	0	1	1	1	2	1	1	4	1	1	2	1	1	2	0	3	1	0	3	3	3
15--1271	0	0	0	0	0	1	1	0	2	0	0	0	1	0	1	0	0	0	0	0	0	2	0	0	3	0	0	0	2	0	0	2	3	1	0	1	1	1	2	3	1	3	2	0	0	6	7	3	3
15--61433	3	0	1	1	3	1	3	3	0	2	1	0	1	1	0	3	1	1	1	1	0	0	1	4	3	7	6	1	1	2	1	2	3	4	3	4	3	0	7	8	14	9	1	5	8	7	8	4	2
15--1273	30	32	31	18	20	20	17	14	21	17	22	22	27	15	19	18	22	17	18	20	0	17	14	26	21	20	18	20	6	14	9	28	10	17	13	54	20	36	38	40	61	118	69	60	25	14	28	36	45
2023--4011	0	0	1	1	1	0	0	1	0	0	0	0	0	0	0	0	0	1	0	0	0	0	0	0	0	0	0	0	0	0	0	0	0	0	0	0	0	0	0	0	0	0	0	0	0	0	0	0	0
2023--4012	0	1	0	0	0	0	0	0	1	0	0	0	1	0	0	2	0	0	0	0	0	1	0	0	3	2	1	0	1	0	1	1	0	0	0	0	0	0	0	0	0	0	0	0	0	1	0	0	0
2023--4013	0	0	0	0	1	0	0	0	0	0	0	0	0	0	0	0	0	0	0	0	0	0	0	0	0	0	0	0	0	0	0	0	0	0	0	0	1	0	0	0	0	0	1	0	0	0	0	1	0
3076--6112	0	0	0	0	1	0	0	0	0	0	0	0	0	0	0	0	0	0	0	0	0	0	0	0	0	0	0	0	0	0	0	0	0	0	0	0	0	0	0	0	0	0	0	0	0	1	0	0	0
3076--6113	0	0	0	0	0	1	0	0	1	0	0	0	0	0	0	0	1	0	0	0	0	0	0	0	0	0	0	0	0	0	0	0	0	0	0	0	0	1	2	0	0	0	0	0	0	0	0	0	0
3076--6111	0	0	0	0	0	0	0	0	0	0	0	0	0	0	0	0	0	0	0	0	0	0	0	0	0	0	0	0	0	0	0	0	0	0	0	1	0	0	0	0	0	0	0	0	0	0	0	0	1
15--62791	6	8	8	5	9	9	7	1	8	8	3	8	5	5	4	1	10	10	4	6	0	11	9	5	5	5	18	8	5	8	4	7	2	8	8	4	10	10	8	12	8	19	19	16	10	4	6	10	11
15--23163	0	0	0	3	0	1	1	0	0	0	0	0	0	0	1	3	2	0	0	1	0	1	0	0	1	1	2	1	1	1	0	0	2	1	0	0	0	1	2	2	1	3	0	0	1	2	0	1	0
15--62792	0	0	0	0	0	0	0	0	0	0	0	0	0	1	0	0	0	0	1	0	0	1	1	1	0	0	0	0	0	0	0	0	1	0	0	0	0	0	2	1	1	1	0	0	1	3	2	1	0
3081--24502	2	1	3	1	2	1	1	1	3	2	2	1	1	3	0	1	4	1	2	3	4	2	1	1	1	3	2	0	1	5	4	1	1	1	0	0	2	1	3	3	0	5	4	3	3	6	6	3	3
3081--24503	2	1	3	1	1	2	2	2	3	1	2	2	1	3	1	2	3	3	1	2	2	3	2	1	2	1	2	2	2	4	1	1	1	2	0	1	2	2	1	8	2	12	7	4	29	2	7	2	2
3081--24501	0	0	0	0	0	0	0	0	0	0	0	0	0	0	0	0	0	0	0	0	0	0	0	0	0	1	1	0	0	0	1	0	0	0	0	0	0	0	0	0	0	0	0	0	0	0	1	1	0
3076--61583	1	0	0	0	0	0	1	0	0	0	0	0	0	0	0	0	0	1	0	0	0	0	0	0	0	1	0	0	0	0	0	0	0	0	0	0	0	0	0	0	0	0	0	0	0	0	0	0	0
3076--61582	0	0	1	1	2	1	1	2	1	2	0	0	1	1	0	1	1	1	2	1	1	0	0	1	0	1	1	1	1	0	1	0	1	0	1	0	0	1	1	1	2	0	0	0	0	0	0	0	0
3076--61581	0	1	0	0	0	0	0	0	0	0	0	0	0	0	0	0	0	0	0	0	0	0	0	0	0	0	0	0	0	0	1	0	0	0	0	0	0	0	0	0	0	0	0	0	0	0	0	0	0
15--31773	0	0	0	0	0	0	0	0	0	2	3	1	7	10	2	5	2	4	1	1	0	4	6	3	4	11	26	5	5	1	6	10	11	14	8	21	17	10	29	46	62	28	15	22	17	32	11	29	11
15--31772	0	0	0	0	0	0	0	0	0	0	3	4	5	1	0	1	0	2	3	5	0	5	4	2	2	3	8	3	2	3	3	8	7	3	6	5	9	5	17	18	21	8	4	7	5	3	12	2	9
15--31771	0	0	0	0	0	0	0	0	0	2	8	19	28	28	10	5	5	3	7	2	0	4	1	6	4	6	6	6	1	5	2	5	8	6	3	9	23	21	48	85	99	52	20	28	49	61	35	18	12
15--6213	1	1	0	0	0	0	1	0	0	2	1	0	0	0	1	0	0	0	2	2	0	1	1	0	2	1	2	0	1	0	0	2	0	0	1	0	3	0	3	2	1	1	0	0	2	0	3	6	3
15--6212	0	1	0	1	0	1	1	0	2	6	0	0	1	4	1	2	3	0	1	3	0	1	2	0	1	7	0	2	5	0	1	3	3	7	1	3	3	9	2	8	5	11	16	4	3	7	4	6	7
15--6211	2	2	5	9	8	10	6	6	8	11	2	7	0	2	11	5	2	1	10	5	0	2	1	3	5	5	8	13	4	2	4	6	5	11	16	5	9	5	6	15	12	27	41	7	0	10	7	4	7
3076--31333	0	0	0	0	0	0	0	0	0	0	0	1	1	2	0	1	0	0	10	10	17	10	8	14	20	23	38	28	23	23	15	9	8	10	11	22	13	20	21	17	18	14	14	18	13	19	16	7	7
15--50001	0	0	0	0	1	0	1	1	1	0	4	0	1	0	0	0	2	2	2	0	0	0	0	1	1	3	5	2	5	1	5	7	5	2	0	1	3	3	6	6	5	4	2	2	1	2	3	2	3
15--61362	1	0	1	0	1	1	1	0	0	0	0	0	0	0	0	0	1	1	3	1	0	1	1	1	1	1	1	2	1	1	1	2	1	1	1	2	1	1	0	1	0	3	2	0	1	1	1	0	1
3076--61461	0	0	0	0	0	0	0	0	0	0	0	1	1	0	0	1	0	0	0	0	0	0	0	0	0	0	0	0	0	0	0	0	0	0	1	0	0	0	1	0	1	1	0	0	1	1	0	0	0
3076--61462	0	0	0	0	0	0	0	1	0	0	0	1	0	0	0	0	1	0	0	1	0	0	0	0	0	1	1	1	0	0	0	0	0	0	0	0	1	1	0	2	0	1	0	0	0	0	0	0	1
3076--61463	0	0	0	0	0	0	0	0	1	0	0	0	0	0	0	0	0	0	0	0	0	0	1	0	0	1	0	2	0	0	1	2	2	0	0	0	0	0	1	2	3	0	2	1	0	0	0	1	0
15--44701	0	0	0	0	1	0	1	2	1	0	0	0	0	0	0	0	0	0	0	0	0	0	0	0	0	0	0	0	0	0	0	0	0	0	0	0	0	0	1	1	0	0	0	3	3	3	3	3	3
3076--31083	0	0	0	0	0	0	0	0	16	1	30	18	25	11	7	0	0	14	23	27	23	23	28	29	44	67	61	40	37	34	32	18	14	13	10	11	14	5	9	29	21	15	8	13	12	23	12	26	15
3076--31082	0	0	0	0	0	0	0	0	3	6	8	10	30	22	5	6	11	9	6	2	6	1	8	16	16	34	54	20	19	19	18	16	14	6	11	14	9	9	21	29	32	27	15	17	11	34	14	27	25
3076--31081	0	0	0	0	0	0	0	1	4	3	4	6	18	6	2	5	4	2	4	2	2	5	6	6	13	9	18	16	8	14	11	8	4	3	5	8	4	8	7	10	10	7	2	8	10	11	3	6	5
3076--5001	4	2	1	0	1	0	0	0	3	0	0	1	2	0	1	1	0	0	2	0	1	1	0	2	1	3	0	0	3	0	3	1	0	0	0	0	0	0	0	3	5	1	0	4	1	0	0	0	2
3076--5003	3	10	4	23	6	19	11	2	10	8	12	9	9	4	26	19	3	1	8	18	25	10	28	20	34	29	0	0	7	16	8	20	14	6	5	7	14	13	10	8	6	35	36	40	2	18	3	18	4
3076--5002	4	7	9	12	21	24	8	4	3	20	12	6	8	7	7	16	11	14	8	6	15	19	7	12	15	8	0	2	19	10	27	15	10	9	10	11	9	6	4	9	16	15	12	13	13	18	8	4	21
3076--27101	0	0	0	0	0	0	0	0	0	0	0	0	0	0	0	0	0	0	0	0	0	0	0	0	0	1	1	0	0	1	0	0	0	0	0	0	0	1	1	0	0	0	0	0	1	0	1	1	0
3076--27103	0	0	0	0	0	0	0	0	0	0	0	0	0	0	0	0	0	1	0	1	0	0	1	0	0	0	0	0	0	0	0	0	0	0	0	0	0	0	0	1	3	1	2	0	0	0	0	0	0
3076--27102	0	0	0	0	0	0	0	0	0	1	0	1	1	1	0	1	0	0	0	0	0	0	1	0	1	0	0	1	0	0	0	0	0	1	0	1	1	0	0	0	5	0	0	0	0	0	0	0	1
3081--10552	2	1	0	0	0	0	1	1	0	0	0	4	1	0	0	0	5	0	0	1	2	1	0	6	2	1	1	0	1	0	3	1	2	0	0	2	1	2	1	1	0	0	0	0	0	0	0	0	0
3081--10553	4	3	3	1	0	5	5	4	7	4	3	4	1	4	0	2	3	2	2	2	8	4	4	6	3	6	7	4	5	4	4	4	2	4	5	2	4	2	0	4	3	0	0	0	0	0	0	0	0
3081--10551	0	0	0	0	0	0	0	0	0	0	0	0	0	0	0	0	0	0	0	0	0	0	0	0	0	0	0	0	0	0	0	1	1	0	0	0	0	0	0	0	0	0	0	0	0	0	0	0	0
15--641	1	0	0	1	0	0	0	0	0	0	1	0	0	0	0	0	2	1	0	0	0	0	0	0	1	0	1	2	0	0	0	0	0	0	1	0	0	0	0	0	0	0	1	0	0	0	1	1	2
15--643	1	1	1	2	0	1	3	2	1	2	3	2	2	0	2	4	2	1	1	1	0	1	3	2	2	1	1	1	2	0	1	1	1	0	0	1	4	3	3	0	0	0	1	2	6	0	2	2	3
15--642	0	0	0	0	0	0	0	0	0	0	0	2	1	0	3	0	0	0	1	0	0	0	0	0	0	0	0	0	0	0	0	0	2	0	0	0	0	0	0	1	0	1	0	2	0	2	3	1	2
3001--11753	0	2	0	0	0	0	0	0	0	1	0	0	0	1	0	0	0	0	0	1	0	1	1	0	1	0	0	0	0	0	0	0	0	0	0	0	1	0	0	0	0	1	0	0	0	0	0	0	1
2012--6282	1	1	1	1	1	1	2	1	1	1	1	2	1	2	1	2	1	2	0	0	3	0	1	0	1	1	1	3	1	2	1	2	1	2	4	2	2	3	4	5	3	1	1	0	1	0	0	0	1
3001--11751	0	0	0	0	0	0	0	0	0	0	0	0	0	0	1	0	0	0	0	0	0	0	0	0	0	0	0	0	0	0	0	0	0	0	0	0	0	0	0	0	0	0	0	0	0	0	0	0	0
15--31443	0	0	0	0	0	0	0	0	0	0	0	1	8	1	0	1	0	0	1	0	0	0	1	0	1	0	2	2	2	2	0	0	2	3	5	3	9	2	12	32	27	20	3	7	8	11	5	7	5
3002--7631	0	0	0	0	0	0	0	0	0	0	0	0	0	0	1	0	0	0	0	0	0	0	0	0	0	0	0	0	0	0	0	0	0	0	0	0	0	0	0	0	0	0	0	0	0	0	0	0	0
15--31092	0	0	0	0	0	0	0	0	0	0	0	0	0	1	1	0	0	0	0	0	0	1	0	0	1	4	3	1	0	1	1	1	0	5	1	0	1	1	1	5	10	4	6	3	4	5	1	5	3
15--31093	0	0	0	0	0	1	0	0	0	0	0	0	1	3	0	1	0	0	0	2	0	1	0	2	3	3	4	0	1	0	2	2	2	2	4	3	4	0	4	4	9	10	4	5	6	8	2	6	3
15--31091	0	0	0	0	0	0	0	0	0	0	0	0	1	1	2	0	1	1	4	0	0	2	5	7	9	5	13	4	9	4	3	13	6	17	15	13	22	14	13	30	36	19	10	11	16	26	4	18	19
15--61481	2	2	4	6	4	3	0	6	4	3	1	5	4	4	5	3	2	7	3	4	0	4	3	3	3	5	9	12	3	3	7	4	5	13	12	11	13	9	8	7	18	26	18	7	1	13	22	17	17
15--61482	0	1	4	2	3	1	2	0	2	3	3	3	3	4	3	1	1	3	0	0	0	1	0	1	2	2	6	1	1	1	2	6	2	3	9	8	1	6	4	5	12	15	6	3	0	6	10	6	3
15--61483	3	2	0	1	2	0	1	0	1	1	1	1	0	0	0	2	1	0	2	1	0	2	1	2	2	0	4	3	2	5	4	3	2	0	2	2	3	0	1	2	5	2	4	3	1	4	2	2	3
15--31442	0	0	0	0	0	0	0	0	0	0	0	0	9	5	1	1	1	2	1	1	0	0	0	1	2	2	2	5	3	2	11	10	9	4	12	11	19	34	39	40	35	14	5	14	18	35	26	7	1
3001--7311	0	0	0	0	0	0	0	0	0	0	0	0	0	0	0	0	0	0	0	0	0	0	0	0	0	0	0	0	0	0	0	0	0	0	0	0	0	0	0	0	0	0	0	0	0	0	0	0	0
3099--31181	0	0	0	0	0	0	0	0	0	0	0	0	0	12	17	18	20	17	15	15	17	17	23	31	96	122	103	95	102	87	87	84	66	53	45	66	75	87	67	89	77	64	60	66	72	71	101	69	69
3099--31183	0	0	0	0	0	0	0	0	0	0	0	0	0	2	1	1	0	0	0	0	0	1	1	1	3	1	3	3	2	0	3	2	5	4	3	17	31	28	43	57	50	42	25	0	0	0	11	8	0
3099--31182	0	0	0	0	0	0	0	0	0	0	0	0	0	0	1	1	0	0	1	0	1	0	0	0	4	5	7	4	2	5	4	3	0	3	0	2	5	5	7	9	8	5	2	2	4	4	3	5	1
3076--18451	1	0	0	0	0	1	2	0	0	1	1	0	0	1	1	0	2	0	0	0	1	0	0	2	1	0	0	0	1	1	0	0	0	0	1	0	0	0	2	3	11	7	3	0	1	3	3	0	1
3076--60541	0	0	0	0	0	0	0	0	0	0	0	0	0	0	0	0	0	0	0	0	0	0	0	0	0	0	0	0	0	0	0	0	0	0	1	0	0	0	0	0	0	0	0	0	0	0	0	0	1
3076--18453	1	0	0	0	0	3	1	1	1	0	1	0	0	2	1	2	0	0	0	0	0	0	0	0	1	1	1	1	2	0	0	1	1	2	0	1	0	0	0	0	1	0	0	2	0	0	0	0	1
3076--60543	0	0	0	0	0	0	0	0	0	0	0	0	1	0	0	0	0	0	0	0	0	0	0	0	0	0	0	0	0	0	0	1	0	0	0	0	0	0	0	0	0	0	0	0	0	0	0	0	0
2012--6793	0	0	1	0	0	0	1	1	0	2	0	0	0	0	0	0	2	2	1	0	1	0	0	0	1	2	1	1	0	1	0	0	0	1	0	0	1	0	0	1	1	0	0	0	0	0	1	0	1
15--31001	0	0	0	0	0	0	0	0	0	0	1	1	1	0	2	2	1	1	0	1	0	3	0	3	4	4	11	6	1	1	2	9	6	3	3	10	4	6	10	2	13	10	8	5	4	24	9	7	7
15--31003	0	0	0	0	0	0	0	0	0	0	0	1	1	0	0	1	1	0	2	0	0	0	0	0	0	0	1	2	2	3	1	5	8	3	5	4	6	2	8	5	6	16	3	5	6	6	4	3	2
3001--7312	1	1	1	1	0	0	2	1	0	0	0	0	0	0	1	0	2	0	0	1	0	0	1	1	2	1	1	1	0	0	1	2	0	1	0	0	1	0	0	3	2	2	2	1	1	0	2	1	0
2012--14401	1	1	0	0	0	0	0	0	0	0	0	0	0	0	0	0	3	1	2	0	1	0	3	2	2	1	2	0	3	0	0	0	1	1	1	1	0	0	1	3	1	1	1	3	2	2	2	2	1
2012--14403	0	0	0	0	0	0	0	0	0	0	0	0	0	0	0	0	0	0	0	1	0	0	0	0	0	0	1	0	0	0	0	0	1	0	0	0	0	0	0	1	0	1	1	0	0	0	0	0	1
2012--14402	0	0	0	0	1	0	0	0	0	0	0	0	0	0	0	0	0	0	2	0	0	0	0	0	0	0	0	0	0	0	0	0	0	0	0	0	0	0	0	1	0	0	0	0	0	1	0	0	0
3081--10533	5	5	3	0	18	2	2	5	1	2	2	3	0	1	2	0	1	3	2	2	4	4	2	3	9	4	5	3	4	5	1	4	2	5	3	2	4	7	3	3	1	4	3	2	2	3	1	4	1
3076--1012	0	0	0	0	0	0	0	1	0	0	1	0	0	0	0	0	0	0	0	1	0	0	0	0	0	0	0	0	0	0	1	0	0	0	0	1	0	0	0	2	1	0	0	0	0	0	0	0	0
3076--1013	2	1	2	1	0	1	1	0	1	1	6	0	3	1	6	0	1	0	2	1	3	4	2	0	3	2	5	1	2	2	1	1	2	0	1	2	0	3	1	5	3	0	0	0	0	0	0	0	0
3076--1011	1	0	0	0	3	1	5	1	1	0	0	0	1	1	0	0	1	0	1	0	0	0	2	2	0	4	1	2	1	1	0	1	0	1	0	0	0	1	0	2	0	0	0	0	0	0	0	0	0
3076--31332	0	0	0	0	0	0	0	0	0	0	0	0	0	3	4	2	0	0	0	0	0	0	0	0	0	1	2	2	1	1	0	0	0	0	0	0	0	1	1	11	14	5	2	2	2	4	0	0	0
15--23161	0	0	0	0	0	0	0	0	0	0	0	0	0	0	1	0	0	0	1	0	0	0	0	0	0	1	0	0	0	0	0	2	0	1	0	0	0	0	0	0	0	0	0	0	0	2	1	0	0
15--62793	0	0	0	0	0	1	0	0	2	0	0	0	0	0	0	1	0	0	0	0	0	0	0	0	0	1	0	0	0	0	1	0	0	1	0	0	0	0	1	1	2	2	0	2	0	1	1	1	0
15--23162	1	0	1	0	0	0	0	0	0	0	0	0	0	0	0	0	0	0	0	0	0	0	0	0	0	0	0	0	0	0	0	0	0	0	0	0	0	0	1	0	1	1	0	0	0	1	3	0	1
2023--662	0	1	0	3	4	1	1	2	1	1	1	0	0	0	0	0	0	0	0	2	0	1	0	0	0	0	1	0	0	1	0	1	1	0	0	2	1	0	0	2	2	1	0	0	0	2	0	1	1
2023--663	0	0	0	0	0	0	0	0	0	0	2	0	0	0	1	0	0	0	0	0	1	0	0	0	0	0	1	1	0	0	0	0	0	1	2	0	1	0	2	2	0	2	2	1	0	0	1	0	0
15--61363	4	2	1	1	2	3	3	1	2	1	1	0	2	1	0	2	4	3	4	5	0	3	7	4	0	3	6	6	6	10	7	10	4	5	5	6	4	1	4	2	4	3	1	5	4	7	7	6	2
2023--661	0	0	0	0	0	0	0	0	0	0	0	0	0	0	0	0	0	0	1	1	0	0	0	0	0	1	0	0	0	0	0	0	0	0	0	0	0	0	1	2	2	0	1	1	1	2	1	0	1
2012--14122	0	0	1	1	1	1	0	1	0	0	1	0	0	0	0	0	0	0	0	0	0	1	0	0	0	0	0	0	0	0	1	0	1	2	1	0	1	0	0	0	1	1	3	0	0	0	0	0	0
2012--14123	1	1	1	1	0	1	1	1	1	1	1	2	2	1	1	1	0	1	1	1	1	1	1	1	1	0	0	0	0	0	0	0	0	0	0	0	1	0	0	0	0	0	0	0	3	1	1	0	2
2012--14121	0	1	0	0	1	0	1	0	1	0	1	0	0	0	0	1	0	0	0	0	0	0	1	0	0	0	0	0	1	0	0	1	1	0	0	0	0	0	0	1	0	0	1	1	0	0	0	1	0
2012--6283	1	0	0	0	0	0	0	0	1	0	0	0	0	1	0	0	1	0	0	0	0	0	0	0	0	0	0	1	0	0	0	0	0	1	0	0	0	0	1	0	0	0	1	0	0	1	0	0	0
3001--11752	0	2	1	1	0	0	0	0	0	0	0	0	0	0	1	1	0	0	0	0	0	0	2	1	0	0	0	0	0	0	0	0	0	0	1	0	0	0	0	0	1	1	0	0	0	0	0	0	1
2012--6281	1	1	0	1	0	0	1	1	0	1	0	1	2	1	1	1	0	1	2	1	0	0	1	2	2	4	2	2	1	0	0	1	0	0	0	1	1	1	3	7	1	5	3	4	6	1	0	4	2
15--6222	0	0	1	0	0	0	0	0	0	0	0	0	0	0	0	0	0	0	0	0	0	1	1	1	1	1	1	1	1	1	1	1	1	0	0	0	0	0	0	0	1	1	0	0	0	0	1	1	0
15--6223	0	1	0	0	0	0	0	0	1	0	0	1	0	0	0	0	0	0	0	1	0	0	0	1	0	1	1	1	0	0	0	0	0	0	0	0	0	1	3	2	6	2	1	2	2	2	3	1	1
15--6221	0	0	0	0	0	0	0	0	0	0	0	1	0	0	0	0	0	0	1	0	0	0	0	1	0	0	2	0	0	1	0	0	3	0	0	3	0	1	1	3	1	2	1	0	1	1	1	0	2
3076--6893	0	0	0	0	0	0	0	0	0	0	1	0	0	0	0	0	0	0	0	0	0	0	0	0	0	0	0	0	0	0	0	0	0	0	0	0	0	1	0	0	0	0	0	0	0	0	1	0	1
3076--6892	1	3	3	1	1	1	1	1	1	2	0	2	2	1	1	0	0	2	0	0	0	0	1	1	1	2	2	1	1	1	2	0	1	0	0	0	0	0	6	8	6	2	1	1	0	1	1	0	0
3001--4271	0	0	0	0	0	0	0	0	0	0	0	2	0	0	0	0	0	0	1	0	0	0	0	0	0	0	0	0	0	0	0	0	0	0	1	0	0	0	0	0	4	1	0	0	0	0	0	0	0
109--7811	0	0	0	1	1	1	1	1	0	1	0	0	0	0	0	0	0	0	0	0	0	0	0	0	0	0	0	0	1	0	0	0	0	0	0	0	0	0	0	0	1	0	0	0	0	0	0	0	0
3002--10992	0	0	0	0	0	0	0	0	0	0	0	0	0	0	0	0	0	0	1	0	0	0	1	0	0	1	0	0	0	2	0	0	0	0	1	1	2	1	2	3	1	1	1	1	1	2	1	2	1
3002--10991	1	0	0	4	0	4	1	2	0	0	1	0	4	0	1	0	0	1	1	1	0	0	3	3	1	1	2	5	1	2	3	1	0	0	0	2	1	3	1	3	1	0	3	1	1	0	6	3	3
109--7812	1	1	1	0	0	0	0	0	0	0	0	0	0	0	0	0	1	0	0	0	0	0	0	0	0	0	0	1	0	0	0	0	0	0	1	1	0	0	2	0	2	4	0	0	0	0	0	0	0
3076--6141	2	0	0	0	1	1	0	0	0	1	3	0	1	1	0	0	0	1	1	1	1	1	1	4	0	1	1	1	1	0	1	0	1	1	1	1	0	0	1	0	4	0	2	0	1	2	0	1	0
3076--10843	0	0	0	0	1	0	0	0	0	0	0	0	0	1	0	0	0	0	0	0	0	0	0	0	1	0	0	1	0	0	1	0	0	0	0	0	0	0	0	1	4	0	0	0	0	0	0	1	0
3076--6143	0	0	0	0	0	0	0	0	2	0	0	0	0	0	0	0	0	0	0	0	0	0	0	0	0	0	0	0	0	0	0	0	0	0	0	0	0	0	0	0	0	0	0	0	0	0	0	0	0
3076--6142	1	1	1	0	0	0	0	0	0	1	6	1	1	0	0	2	2	2	1	0	1	0	0	0	0	0	3	2	1	0	0	0	1	1	0	0	0	0	2	1	1	1	0	1	3	0	3	0	8
15--681	0	0	0	0	0	0	0	0	0	0	0	0	0	1	1	0	0	0	0	0	0	0	0	0	0	0	0	0	1	1	0	0	1	0	0	0	0	0	0	0	0	1	0	0	2	2	2	0	0
15--683	3	2	1	1	2	1	0	0	1	0	1	0	1	1	1	0	0	0	0	2	0	0	0	0	0	0	1	2	0	0	0	3	1	1	2	1	0	1	0	1	0	1	2	1	3	0	1	2	1
15--682	0	0	0	0	1	0	0	0	0	0	1	0	0	0	0	0	0	0	1	0	0	0	1	1	0	1	3	1	2	4	0	0	1	1	1	1	2	5	1	4	0	0	2	4	1	5	5	6	1
3076--1801	0	0	0	0	0	1	0	0	0	0	0	0	0	2	0	0	0	0	0	0	0	0	0	0	1	0	0	0	0	0	1	0	0	0	0	1	0	0	0	1	3	0	0	0	0	0	0	0	0
3076--61411	0	0	0	1	0	1	0	0	1	1	0	0	0	1	1	0	0	0	1	0	0	0	1	0	0	0	1	1	1	2	1	0	0	1	3	4	0	0	1	6	5	0	7	2	2	0	2	2	1
3076--61413	1	0	2	1	0	0	0	2	2	1	0	1	1	0	0	0	0	0	0	0	1	0	1	0	0	1	0	2	1	0	0	0	0	1	0	1	0	0	1	1	0	0	0	0	0	0	0	0	3
3076--61412	2	3	4	5	5	4	4	9	3	5	3	2	2	0	4	1	9	5	3	3	3	3	5	3	3	4	1	2	5	5	5	8	7	6	7	3	5	0	0	2	3	1	1	2	3	3	0	4	6
2012--27133	0	0	0	0	0	0	0	0	0	0	0	0	0	1	0	0	0	0	0	0	0	0	0	0	0	0	0	0	0	0	0	0	0	0	0	0	0	0	0	0	0	0	0	0	0	0	0	0	0
2012--27132	0	0	0	0	0	0	0	0	0	1	1	0	0	0	1	0	0	0	0	0	0	0	0	0	0	0	0	1	0	0	1	0	0	0	1	1	0	1	0	0	1	0	2	0	0	1	0	0	0
2012--27131	0	0	0	0	0	0	0	0	0	1	1	0	0	0	0	0	0	0	1	0	1	1	0	0	0	0	0	0	0	0	0	0	1	0	0	0	0	0	0	0	0	0	0	0	0	0	0	0	0
3076--27663	0	0	0	0	0	0	0	0	0	0	0	0	0	2	1	0	0	0	0	0	0	0	0	0	1	1	9	5	5	2	0	0	0	4	1	2	1	0	1	6	4	1	0	0	1	2	9	6	5
15--31882	0	0	0	0	0	0	0	0	0	0	0	0	2	1	1	0	0	0	1	0	0	0	0	0	1	4	9	6	0	0	0	2	2	0	0	2	2	4	2	10	20	12	6	6	4	6	3	5	2
3076--27093	0	0	0	0	0	0	0	0	0	0	3	17	38	34	20	13	16	13	8	5	5	10	11	10	13	17	28	13	11	23	17	8	10	12	8	17	15	25	32	33	40	25	26	26	52	51	30	13	12
2012--16781	2	5	5	2	2	3	2	2	2	1	1	0	1	3	1	1	3	1	0	0	2	0	0	0	0	0	0	0	3	0	0	0	3	0	0	1	2	1	1	2	1	1	0	0	0	0	0	1	0
2012--16782	0	0	0	0	0	0	0	0	0	0	0	0	0	0	0	0	0	0	0	0	0	0	0	0	0	0	0	0	0	0	0	0	0	0	0	0	0	0	0	0	0	0	0	0	0	0	0	0	0
2012--16783	0	0	0	1	0	1	0	0	0	0	0	0	0	0	0	0	0	0	0	0	0	0	1	0	0	0	0	0	0	1	1	0	0	0	0	0	0	0	0	0	0	0	0	0	1	0	0	0	0
3076--48573	4	5	9	7	3	4	5	6	2	3	4	0	1	3	5	3	2	1	2	3	3	0	0	12	5	5	6	7	6	2	6	2	3	2	0	2	4	4	1	4	9	2	1	1	0	3	1	4	2
3076--48572	5	5	1	2	5	2	4	8	2	3	2	0	2	1	0	2	1	1	4	3	2	1	0	1	0	3	4	2	0	1	2	1	2	1	1	2	1	1	1	2	3	1	0	6	1	2	0	0	3
3076--48571	0	0	0	0	0	0	0	0	0	0	0	0	0	1	0	0	0	0	0	0	0	0	0	0	0	1	0	0	1	1	0	0	0	0	1	1	0	0	2	6	7	1	1	0	1	1	1	3	5
3081--10563	0	0	0	0	0	0	0	0	0	0	0	0	0	0	0	2	0	1	0	0	0	0	0	0	0	0	0	0	0	0	0	0	0	0	0	0	0	0	0	0	0	0	0	0	0	0	0	0	0
3081--10562	1	0	0	0	0	0	0	0	0	0	0	0	0	0	0	0	0	0	0	0	0	0	0	0	0	0	0	0	0	0	0	0	0	0	0	0	0	0	0	0	3	1	1	0	0	0	0	0	0
3081--10561	0	0	0	1	0	1	0	0	0	0	0	0	0	5	0	1	5	3	2	0	1	3	6	5	8	2	5	4	1	5	3	2	3	1	1	1	0	0	0	0	0	0	1	0	0	0	1	1	0
3076--1212	0	1	1	0	0	1	0	0	0	0	0	0	1	3	4	3	1	1	1	1	0	0	0	0	0	0	0	0	0	0	0	0	0	0	0	0	0	0	0	2	1	1	0	0	0	0	0	0	0
3001--4272	0	0	0	0	0	0	0	0	0	0	0	0	1	0	0	0	0	2	0	0	0	0	0	0	0	0	1	0	0	0	0	0	0	0	0	0	2	2	2	1	5	10	0	0	0	0	0	0	1
3076--6891	0	0	0	0	0	0	0	0	0	0	0	0	0	0	0	0	0	0	0	0	1	1	0	0	1	0	0	0	0	0	0	0	0	0	0	0	0	0	0	0	0	0	0	0	0	0	0	0	0
15--612	0	0	0	1	0	0	0	1	1	2	0	2	0	0	1	0	2	0	0	0	0	0	0	2	2	3	4	4	4	3	1	6	2	3	3	1	2	2	0	6	4	4	3	4	2	3	3	3	2
15--613	3	3	1	1	0	1	2	1	0	0	1	2	1	0	1	2	0	0	1	0	0	2	1	1	3	5	0	0	0	1	1	5	4	4	2	4	3	2	3	2	6	2	2	1	5	1	7	6	7
15--611	1	0	2	2	2	2	2	2	2	2	3	1	0	1	1	0	1	3	1	0	0	1	2	1	1	8	6	9	3	7	7	6	1	1	2	2	3	1	1	4	4	4	2	4	4	4	11	10	4
2059--631	0	0	0	0	0	0	0	0	0	0	0	0	0	0	0	0	0	0	0	1	2	2	2	2	1	1	1	1	1	1	0	0	0	0	1	0	1	1	0	1	1	1	0	0	1	0	0	1	1
15--6451	0	1	0	1	0	0	0	0	0	1	2	0	0	1	0	0	0	0	0	0	0	1	0	0	1	0	1	0	0	1	3	0	0	1	2	0	2	1	1	4	2	1	2	0	0	0	0	1	1
15--6453	0	0	0	0	0	0	0	0	0	0	0	1	0	0	0	1	1	2	1	0	0	1	0	1	1	0	1	0	0	1	1	2	3	0	1	2	2	2	0	0	0	0	2	0	0	0	1	1	2
15--6452	1	0	1	0	0	0	0	0	0	0	0	1	0	0	0	0	0	0	0	2	0	0	1	0	1	2	2	1	1	1	0	3	2	2	0	3	2	1	1	7	7	1	2	0	1	3	3	4	2
2023--2023	0	0	0	0	0	0	0	0	0	0	0	0	0	0	0	0	0	0	1	0	0	0	0	0	0	0	0	1	0	0	0	0	0	1	0	0	0	0	0	1	1	0	2	1	0	0	0	1	2
2023--2022	0	0	0	0	0	0	0	0	0	0	0	0	0	0	0	0	0	0	0	0	0	0	0	0	0	1	0	0	0	0	0	0	0	0	0	0	0	0	0	0	0	0	0	0	0	0	0	0	0
2023--2021	0	0	0	0	0	0	0	0	0	0	0	1	0	0	0	0	0	0	0	0	1	0	0	0	0	1	1	0	0	0	6	0	0	0	0	0	0	0	0	0	0	0	2	1	0	1	0	0	1
3076--31921	0	0	0	0	0	0	0	0	0	0	0	2	1	1	0	1	4	1	3	5	3	2	1	1	5	8	14	2	1	2	1	2	2	0	4	1	2	1	5	22	21	5	4	6	14	13	6	2	0
3076--31922	0	0	0	0	0	0	0	0	0	0	0	0	0	0	0	0	0	0	0	0	0	0	0	0	0	2	10	5	1	1	1	2	2	2	2	1	1	0	3	6	15	6	4	3	2	2	0	1	1
3076--31923	0	0	0	0	0	0	0	0	0	0	0	0	0	1	0	0	0	0	1	0	0	0	0	1	2	1	3	1	0	0	0	0	0	0	0	1	1	0	0	4	2	2	1	0	0	4	0	2	0
3076--61323	0	0	0	0	0	0	0	0	0	0	0	0	0	0	0	0	0	0	0	1	0	0	0	0	1	0	1	0	0	0	0	0	0	0	0	0	0	0	0	0	0	0	1	0	0	0	0	0	0
3076--61322	0	0	0	2	0	0	1	0	2	1	1	1	0	0	1	1	0	0	0	2	1	1	1	4	0	2	3	1	1	1	0	0	0	2	1	3	1	1	0	1	0	0	0	0	0	3	3	1	0
3076--61321	0	0	0	0	0	0	0	0	0	0	0	0	0	0	0	0	0	0	0	0	0	0	0	0	0	0	0	0	0	0	0	0	0	0	0	0	0	0	0	0	0	0	0	0	0	0	0	0	0
3081--5573	0	0	1	0	0	1	0	0	0	2	0	0	0	1	0	1	1	0	0	0	1	1	1	1	1	0	2	1	0	2	0	0	0	1	0	0	2	0	1	2	1	6	9	3	2	2	2	0	2
3081--5572	0	1	0	0	0	0	0	1	1	1	0	0	0	1	0	0	0	0	0	0	1	0	0	0	1	2	2	0	0	0	0	1	0	1	0	0	0	0	0	1	3	7	7	2	0	0	0	0	0
3081--5571	1	0	0	0	0	1	0	0	0	0	0	0	0	0	0	0	0	0	0	0	0	0	0	0	0	1	0	0	0	0	1	0	0	1	1	0	0	1	0	1	3	0	0	0	0	0	0	0	0
2023--14651	0	0	0	0	0	0	0	0	0	0	1	0	1	0	1	0	1	1	0	0	0	0	0	0	0	0	0	0	0	1	0	0	0	0	0	0	0	0	1	0	1	0	1	0	0	1	1	0	0
109--7813	1	0	0	0	1	0	1	0	0	0	0	0	0	0	0	1	0	0	1	0	1	1	0	0	0	0	0	0	0	0	1	0	0	0	0	0	1	0	1	1	2	0	1	1	1	0	2	1	2
2023--8032	0	0	0	0	0	0	0	0	0	0	0	0	0	0	0	0	0	0	0	0	0	0	0	0	0	0	0	0	0	0	0	0	0	0	0	0	0	0	0	0	0	0	0	0	0	0	0	0	0
2023--8033	0	0	0	0	0	0	0	0	0	0	0	0	0	0	0	0	0	0	0	0	0	1	0	2	0	0	0	0	0	0	0	0	0	1	0	0	0	0	0	0	0	0	0	0	1	1	1	0	0
3076--29112	0	0	0	0	0	0	0	0	0	0	0	0	0	0	0	0	0	0	0	0	0	0	0	0	0	0	0	0	1	0	0	0	0	0	0	0	0	0	0	1	0	0	0	0	0	0	0	0	0
2023--8031	0	0	0	0	0	0	0	0	0	0	0	0	0	0	0	0	0	0	0	0	0	0	0	0	0	0	0	0	0	0	0	0	0	0	0	0	0	0	0	0	0	0	0	0	0	0	0	0	0
3076--1162	0	0	0	0	1	0	0	0	0	0	0	0	0	0	0	0	0	0	0	1	0	1	1	0	0	0	1	0	1	0	0	2	1	0	0	0	0	2	1	0	3	0	0	0	0	0	0	0	0
3076--1163	0	1	0	1	0	1	0	0	1	0	1	0	0	1	0	0	1	1	1	1	2	1	0	2	1	0	0	0	2	1	1	0	0	2	1	1	1	0	0	0	0	0	0	0	0	0	0	0	0
3076--1161	0	0	0	0	0	0	0	0	0	0	0	1	0	1	1	0	1	1	1	2	1	0	1	1	2	1	2	1	1	1	1	0	1	0	0	0	1	0	0	0	0	0	0	0	0	0	0	0	0
2023--14652	1	0	0	2	0	0	0	0	0	0	0	2	0	0	0	0	0	0	0	0	0	0	1	0	0	2	0	0	1	0	1	0	0	0	0	0	2	1	1	0	2	0	0	0	0	0	0	0	2
2023--2291	1	0	0	1	0	0	1	0	0	0	0	0	0	1	0	0	0	0	0	0	0	0	0	0	0	1	2	0	0	0	0	0	0	0	0	0	0	0	0	0	0	0	0	0	0	0	0	0	0
2023--2292	1	0	1	0	0	0	0	0	0	0	0	0	0	0	0	0	0	0	0	0	0	0	0	0	0	1	0	0	0	0	0	1	0	0	0	0	0	0	0	0	1	0	1	0	0	1	0	0	0
2023--2293	0	0	0	0	1	0	1	0	0	0	1	0	0	0	1	0	0	1	1	0	0	0	0	0	0	0	0	0	0	0	0	0	0	1	0	0	0	0	1	0	1	0	0	0	0	0	0	0	1
15--6191	4	2	1	0	1	2	1	2	1	2	0	0	1	2	1	1	1	1	1	1	0	2	2	2	1	3	2	2	1	1	2	1	2	1	0	2	2	0	0	4	3	1	0	2	1	2	0	0	4
15--6192	1	0	0	0	0	0	0	0	0	0	1	0	0	0	0	0	0	0	0	0	0	0	0	0	0	0	1	1	0	0	0	0	0	0	0	0	0	0	0	0	0	1	1	0	0	0	0	0	0
15--6193	0	0	1	0	0	0	0	0	0	0	1	0	0	1	1	1	0	0	0	0	0	1	0	0	0	0	0	0	0	1	1	2	1	2	1	0	0	0	0	1	1	0	0	0	1	1	0	0	0
15--6194	0	0	2	1	0	0	1	2	1	1	3	1	2	0	3	0	1	3	2	1	0	1	1	2	4	1	1	2	0	1	2	1	2	2	3	2	4	4	1	0	0	4	2	5	4	3	3	6	3
3002--7633	0	0	0	0	0	0	0	0	0	0	0	0	0	0	0	0	0	0	0	1	1	0	2	0	1	0	0	0	0	0	0	2	0	0	1	2	1	2	0	1	0	0	1	1	1	1	1	1	1
3002--7632	0	0	0	0	0	0	1	0	0	0	0	0	0	0	0	0	0	0	0	0	0	0	0	0	0	0	0	1	0	0	1	0	1	0	0	0	0	0	1	0	0	0	0	0	0	0	0	1	0
3076--10842	0	0	0	0	0	0	0	0	0	0	0	0	0	0	0	0	0	0	0	0	0	0	0	0	0	1	0	0	0	1	0	0	1	0	0	0	0	0	0	0	0	0	0	1	0	0	0	0	0
15--61422	1	0	0	0	0	1	0	0	1	0	2	2	1	2	0	2	0	1	4	1	0	2	4	1	2	1	1	2	0	0	2	4	1	0	1	2	8	3	1	6	11	7	3	1	0	2	3	3	3
109--4323	0	0	0	0	0	0	0	0	0	0	0	0	0	0	0	0	0	0	0	0	0	0	0	0	0	0	0	0	0	0	0	0	0	0	0	0	0	0	0	0	1	1	0	0	0	0	0	0	0
109--4321	0	0	0	0	1	0	1	0	2	0	0	0	0	0	0	0	0	0	0	0	0	0	0	0	0	0	0	0	1	0	1	1	0	0	0	0	0	0	0	0	0	1	0	0	0	0	0	0	0
3076--10841	0	0	0	0	0	0	0	0	0	0	0	0	0	0	0	0	0	0	0	0	0	0	0	0	0	0	0	0	0	0	0	0	0	0	0	0	0	0	0	0	0	0	0	0	0	0	0	0	0
15--1272	5	2	2	0	1	2	0	0	1	1	2	0	1	0	0	1	2	3	2	1	0	1	3	2	4	5	1	5	5	3	1	1	3	3	3	5	8	3	1	4	6	12	4	5	1	4	0	3	3
15--61432	4	4	4	8	2	4	5	3	10	12	10	9	8	5	7	8	13	18	13	15	0	21	11	15	14	13	22	12	18	14	10	24	14	9	14	16	15	20	26	15	40	28	22	24	23	24	29	25	28
3076--9211	3	1	0	1	0	0	0	1	0	0	0	0	0	4	2	3	1	1	2	0	2	1	5	0	3	9	28	7	7	10	7	4	2	2	2	3	2	7	2	15	28	1	4	5	6	4	2	7	6
3076--9212	0	1	1	1	1	0	1	2	2	1	1	1	2	1	1	2	0	0	2	1	3	0	3	4	3	8	9	4	3	2	1	1	1	2	2	0	0	3	9	17	23	18	0	1	1	21	4	5	1
3076--9213	0	3	2	0	2	0	2	4	3	2	3	3	1	2	1	0	2	7	0	4	3	1	1	2	4	2	4	4	4	4	3	2	7	1	3	2	2	2	5	3	4	9	6	0	4	7	3	1	5
3076--61451	0	0	0	0	0	0	0	0	0	0	0	0	0	0	0	0	0	0	0	0	0	0	0	0	1	0	0	0	0	0	1	0	0	0	0	0	0	0	0	0	0	0	0	0	0	0	0	0	0
3076--61453	0	1	0	0	0	0	0	0	0	0	0	0	0	0	0	0	0	0	0	0	0	0	0	0	0	0	0	0	0	0	0	0	0	0	0	0	0	0	0	0	0	0	0	0	0	0	0	0	0
3076--61452	0	0	0	0	0	0	0	0	0	0	0	0	0	1	0	0	0	0	0	0	0	0	0	0	0	0	0	0	0	0	0	0	0	0	0	0	0	0	0	0	0	0	0	0	1	1	1	0	0
109--7352	2	3	4	1	5	4	4	2	0	0	0	0	2	2	2	2	3	5	3	6	3	2	3	2	3	3	5	2	8	5	5	22	17	10	17	13	10	10	12	14	40	8	3	12	9	7	6	11	20
109--7353	0	0	0	0	0	0	0	0	0	0	0	0	0	1	0	0	0	0	0	0	0	1	0	0	0	0	0	0	0	0	0	0	1	1	1	0	0	0	0	2	0	1	0	0	0	1	0	0	2
109--7351	0	0	1	0	0	0	0	0	0	0	0	0	0	0	0	1	0	0	0	0	1	0	1	0	0	0	0	0	0	0	0	0	0	1	0	0	0	1	0	1	2	0	0	0	0	0	0	0	0
3076--34152	0	0	0	0	0	0	0	0	0	0	0	0	0	0	0	0	0	0	0	0	0	0	0	0	0	0	0	0	0	0	0	0	0	0	0	0	0	0	0	0	0	0	0	0	0	0	0	0	0
3076--34153	0	0	0	0	0	0	0	0	0	0	0	0	0	0	0	0	0	0	0	0	0	0	1	0	0	0	0	0	0	0	0	0	0	0	0	0	0	0	0	0	0	0	0	0	0	0	1	0	0
3076--34151	0	0	0	0	0	0	0	0	0	0	0	0	0	0	0	0	0	0	0	0	0	0	0	0	0	0	0	0	0	0	0	0	0	0	0	0	0	0	0	0	0	0	0	0	0	0	0	0	0
3076--7212	0	2	0	0	2	1	0	2	0	1	1	2	1	0	0	1	2	0	2	0	2	0	1	1	0	2	0	1	3	1	2	1	0	1	0	0	2	0	0	0	1	4	1	0	0	1	0	2	1
3076--7213	0	0	0	0	0	0	0	0	0	0	0	0	0	0	0	0	0	0	0	0	0	0	0	0	0	0	0	0	0	0	0	0	0	0	0	0	0	0	0	0	2	0	0	0	0	0	0	0	0
3076--7211	1	1	1	2	0	2	1	1	0	2	0	0	0	0	1	0	0	3	1	1	3	0	0	2	0	1	2	4	2	1	1	0	0	0	0	0	0	0	1	1	1	0	0	1	1	0	0	0	0
3076--6172	1	0	2	2	1	0	1	2	2	2	0	1	2	1	1	0	0	0	0	1	1	0	1	0	0	0	2	0	1	0	0	0	0	0	1	0	0	0	0	1	4	0	0	0	0	0	1	1	1
15--10053	0	1	0	0	0	0	0	0	0	0	0	0	0	0	0	0	0	0	2	1	0	0	0	0	0	0	0	0	0	0	0	0	0	1	0	1	0	0	0	1	0	0	0	0	0	2	2	1	0
15--10052	0	0	0	0	0	0	0	0	0	0	0	0	0	0	1	1	1	1	2	0	0	1	0	0	1	1	0	0	0	0	0	0	0	0	1	1	0	0	0	0	0	1	1	0	0	0	0	1	0
15--10051	1	1	0	0	0	1	0	0	0	0	0	0	1	0	0	2	1	2	0	2	0	0	0	0	0	0	0	0	1	0	0	0	0	0	0	0	0	0	0	0	0	0	0	0	0	0	0	0	1
109--4322	0	0	0	0	0	0	0	0	0	0	0	0	0	0	0	0	0	0	0	0	0	0	0	0	0	0	0	0	0	0	0	0	0	0	0	0	0	0	0	0	0	0	0	0	0	0	0	0	0
15--61672	1	0	0	0	0	0	0	0	0	0	1	0	0	0	0	0	0	0	0	0	0	0	0	0	0	0	0	0	0	0	0	0	0	0	0	0	0	0	0	0	0	0	1	0	0	0	0	0	0
3081--7953	2	4	2	3	1	4	4	2	1	3	4	3	7	10	3	6	2	0	1	1	3	0	5	3	2	1	2	0	1	0	1	1	2	1	0	0	1	3	0	1	2	1	2	1	1	3	2	1	2
3081--7952	0	0	0	0	0	0	0	0	0	0	0	0	0	0	0	0	0	0	0	0	0	0	0	0	0	0	0	0	0	0	0	0	0	0	0	0	0	0	0	0	0	0	0	0	0	0	0	0	0
3081--7951	0	0	0	0	0	0	0	0	0	0	0	0	0	0	0	0	0	0	0	0	0	0	0	0	0	0	0	0	0	0	0	0	0	0	0	0	0	0	0	0	1	0	0	1	0	1	0	0	0
3001--1371	0	0	0	0	1	1	0	0	1	0	0	0	0	1	0	0	0	1	0	0	0	0	0	0	0	1	2	0	0	0	0	0	0	1	0	1	0	0	1	4	1	9	0	0	0	0	0	1	0
3001--1373	0	0	0	0	0	0	0	0	0	0	0	0	0	0	0	0	0	0	0	0	0	0	0	0	0	0	0	0	0	0	0	0	0	0	0	2	2	1	2	2	0	2	1	1	2	0	1	0	3
3001--1372	0	0	0	0	0	0	0	0	0	0	0	0	0	0	0	0	0	0	1	0	0	0	0	0	0	1	1	0	1	2	1	1	1	2	1	1	1	1	0	0	5	0	1	0	0	3	0	1	0
3076--6923	0	0	0	0	0	0	0	0	0	0	0	0	0	1	0	0	0	0	0	0	0	0	0	0	0	0	0	0	0	0	0	0	0	0	0	0	0	0	0	0	0	0	0	0	0	0	0	0	0
3001--61711	0	0	0	1	0	2	0	0	0	0	0	0	0	0	0	0	0	0	0	0	1	1	0	0	0	0	0	0	0	0	0	0	0	0	0	0	0	0	0	0	1	0	0	0	0	1	0	0	0
3001--61712	0	0	0	0	0	0	1	1	0	0	0	0	0	0	1	0	0	0	0	0	0	0	1	0	0	0	0	0	0	0	0	1	0	0	0	0	0	0	0	0	0	1	0	0	0	0	0	0	0
3001--61713	2	1	0	1	1	0	0	0	0	0	0	0	1	0	1	0	0	0	0	0	3	0	0	0	1	1	2	0	5	0	0	0	0	0	0	0	0	0	1	0	0	0	1	1	1	1	0	1	0
15--61673	0	0	1	2	0	0	1	0	1	1	0	1	2	0	1	0	1	0	0	0	0	0	1	1	2	1	0	0	0	0	0	0	1	1	0	2	0	3	2	1	2	2	3	2	2	0	1	0	3
15--1033	2	0	3	2	2	2	1	4	2	3	1	2	2	1	2	1	0	2	2	3	0	3	4	4	1	4	3	3	3	3	0	3	2	1	8	9	5	6	4	5	7	8	16	7	3	7	13	7	11
15--61671	0	0	0	0	0	0	0	2	0	0	0	0	0	0	1	0	0	0	0	1	0	0	0	0	0	0	1	0	0	0	0	0	0	1	0	0	1	0	0	1	1	1	2	1	0	3	1	2	2
15--1031	5	6	1	1	2	1	5	0	3	2	6	1	3	1	3	4	0	4	2	2	0	1	1	2	1	6	3	2	6	3	3	5	5	9	9	6	8	18	10	7	13	11	10	6	7	9	10	10	9
15--6503	0	0	0	0	0	0	0	0	0	0	0	0	0	0	0	0	0	0	0	0	0	0	0	1	0	0	0	0	0	0	0	0	1	0	0	2	0	1	2	0	2	0	0	0	0	0	1	2	1
2023--10022	2	0	1	2	3	1	1	2	3	4	1	2	1	2	1	2	0	0	0	1	2	1	0	1	4	3	1	1	1	2	1	0	1	0	0	0	0	1	0	1	3	1	1	0	2	0	1	0	1
2023--10021	0	0	0	0	0	0	0	1	0	0	0	0	0	0	0	0	0	0	0	0	0	0	0	1	0	0	0	0	0	0	0	0	1	1	0	0	0	1	0	0	1	1	0	1	3	0	0	1	0
2023--1131	1	1	2	1	2	1	1	1	0	0	1	1	1	1	1	0	0	0	1	0	0	0	1	0	2	0	2	3	2	0	1	2	0	4	6	0	2	3	1	5	2	2	1	4	0	1	4	0	2
2023--1132	0	0	0	0	0	1	0	0	0	0	0	0	0	0	1	0	0	0	1	0	0	1	0	2	2	2	3	2	3	1	2	2	1	1	2	1	2	2	3	4	1	0	2	1	2	1	0	1	0
2023--1133	0	0	0	0	0	0	0	0	2	0	0	0	0	0	0	0	0	0	0	0	0	0	0	0	0	0	0	0	0	0	0	0	2	1	1	0	0	0	0	0	2	1	0	1	0	0	0	1	0
3001--26102	0	0	0	0	0	0	0	0	0	0	0	0	0	0	0	0	0	0	0	0	0	0	0	0	0	1	1	0	0	0	0	0	0	0	0	0	0	0	0	0	5	9	0	0	0	0	0	0	0
3081--10822	0	1	0	0	2	1	0	1	0	0	0	1	0	1	0	1	1	0	1	0	0	1	3	1	1	0	2	2	0	0	1	0	0	2	0	0	1	0	1	2	4	4	0	2	1	0	0	2	1
3081--10823	3	6	1	1	3	3	1	1	0	0	0	2	2	3	0	2	3	0	0	0	1	1	1	1	0	1	3	1	1	0	3	1	2	4	0	1	2	2	2	0	1	3	0	1	3	0	3	1	0
3081--10821	1	0	0	0	0	0	0	0	0	0	0	0	0	0	0	0	0	0	1	0	0	0	0	0	0	0	0	0	1	0	1	0	0	0	0	0	0	0	0	0	0	0	0	0	0	0	0	0	0
2012--6272	1	0	0	0	0	0	0	0	0	0	0	0	0	0	0	0	0	0	0	1	0	0	0	0	0	0	1	2	0	1	0	0	0	1	0	0	3	1	0	1	0	1	0	0	0	0	0	3	0
2012--6273	0	0	1	0	0	0	0	0	1	0	0	0	0	0	0	0	0	0	0	0	1	1	0	0	0	0	0	0	0	1	3	0	1	0	0	0	0	0	0	0	0	0	2	0	1	0	1	1	0
3076--7031	1	3	0	0	2	1	2	0	1	3	2	0	2	3	3	2	2	0	1	0	1	2	3	2	6	3	7	2	0	0	3	3	2	4	2	2	2	3	2	2	2	3	2	0	7	0	3	4	1
3076--7781	0	0	0	0	0	0	0	0	0	0	0	0	0	0	0	1	0	0	1	0	1	0	0	0	1	1	0	0	1	0	1	1	0	1	1	0	0	0	1	1	1	1	0	1	0	1	2	0	2
3076--7782	1	1	0	1	1	0	4	1	2	3	2	3	3	5	2	4	2	3	2	3	0	1	1	3	2	4	6	3	5	3	2	2	5	1	3	2	5	2	3	6	4	11	4	12	5	7	4	4	0
3001--26103	0	0	1	0	0	0	0	1	0	0	0	1	1	0	0	0	1	0	0	0	0	1	0	0	0	1	2	2	0	0	0	1	0	1	1	1	2	1	2	10	11	6	0	0	0	1	1	0	1
2012--6572	0	0	1	1	2	0	0	0	2	1	0	0	0	0	1	0	0	0	0	0	0	0	0	0	0	0	0	0	0	1	0	0	0	0	0	1	0	0	0	2	1	0	0	0	0	0	0	0	0
15--31441	0	0	0	0	0	0	0	0	0	0	0	0	2	4	4	4	2	2	1	3	0	1	1	1	2	1	3	2	4	6	2	3	7	3	3	1	4	7	8	14	17	12	10	8	11	4	7	7	6
3076--31692	0	0	0	0	0	0	0	0	0	0	1	0	0	0	0	0	0	0	1	0	0	0	1	2	1	0	2	1	0	0	0	0	1	1	0	0	1	1	1	3	8	3	1	2	0	0	0	0	1
3076--31693	0	0	0	0	0	0	0	0	0	3	0	0	0	1	1	3	2	7	7	0	5	2	2	2	0	13	2	6	1	1	4	0	4	0	4	0	3	5	4	6	5	6	2	17	2	2	8	8	3
3076--31691	0	0	0	0	0	0	0	0	0	2	2	2	4	5	3	1	12	3	2	0	2	4	2	3	0	12	3	4	2	3	4	2	6	2	0	1	0	4	2	2	7	8	3	10	2	2	6	9	3
15--6301	1	0	1	0	0	0	1	2	1	1	0	1	0	2	0	1	0	0	0	0	0	1	0	0	1	1	0	0	0	0	1	1	0	1	0	0	2	1	1	0	0	1	3	2	1	1	4	5	4
15--6303	7	2	4	3	3	3	3	4	3	2	2	1	1	1	0	0	0	0	0	0	0	1	0	1	1	0	1	2	0	0	1	0	6	3	1	2	5	1	0	2	6	6	2	2	3	6	3	4	3
15--6302	1	0	0	3	0	0	1	1	0	1	0	1	0	0	0	1	0	1	0	0	0	0	0	0	0	0	2	1	0	0	0	1	0	0	0	0	1	1	1	1	0	0	0	0	0	2	1	0	1
2012--6153	0	0	1	0	1	2	1	0	1	0	1	0	1	2	0	3	1	1	0	1	1	0	1	0	1	1	1	2	3	1	1	2	1	0	1	0	1	0	2	2	2	0	1	1	1	2	1	1	2
2012--6152	0	0	0	1	2	0	0	0	2	0	0	1	0	0	0	0	0	0	2	0	2	1	0	1	0	0	1	1	2	1	5	1	0	0	2	0	0	0	0	0	0	0	0	0	0	0	1	1	0
2012--6151	1	2	1	1	1	0	0	1	0	0	0	0	0	0	0	1	0	0	0	0	0	2	0	0	0	0	0	0	4	2	2	0	0	1	0	0	1	2	0	1	1	1	2	0	1	0	2	1	2
15--61361	0	1	1	0	0	0	0	0	0	1	1	1	0	0	0	0	1	0	0	0	0	1	1	1	2	2	1	0	2	1	0	1	0	1	0	1	0	0	2	0	0	0	1	0	0	2	1	2	0
15--18053	1	0	1	1	0	1	0	0	1	0	1	0	1	0	1	1	0	0	5	1	0	1	0	0	2	3	9	3	4	0	1	9	3	1	3	3	7	2	2	6	12	13	13	4	8	8	7	9	6
15--18052	4	2	3	3	1	0	0	1	2	1	3	1	3	4	7	1	0	1	1	3	0	3	0	3	1	10	5	5	5	1	2	6	11	1	1	4	2	5	8	11	25	13	7	4	8	13	16	10	12
15--18051	1	3	2	2	2	1	0	1	0	1	0	0	2	1	2	0	0	0	0	1	0	0	0	0	2	0	1	0	1	0	1	1	0	0	1	1	0	1	3	3	5	3	0	2	3	1	2	0	0
3076--23141	20	7	3	13	14	6	10	12	2	8	3	1	6	22	10	10	6	10	2	7	2	2	4	4	15	12	34	10	15	7	4	4	4	6	2	6	9	9	4	13	21	0	0	0	0	0	0	0	0
3076--23143	0	0	0	0	0	1	0	0	0	0	0	0	1	2	0	0	0	0	0	0	0	0	0	1	1	1	2	0	0	1	0	1	0	0	0	2	0	1	1	6	11	0	0	0	0	0	0	0	0
3076--23142	0	1	1	1	1	1	1	1	1	0	1	1	2	4	0	0	0	0	0	0	0	0	0	0	2	1	3	0	0	0	0	0	0	0	0	0	0	1	2	3	2	0	0	0	0	0	0	0	0
2012--10603	0	0	0	0	0	0	0	0	1	1	1	1	1	0	0	0	0	1	1	0	0	0	0	0	0	0	0	0	2	1	0	0	0	0	0	1	0	1	1	0	1	2	0	0	0	0	0	3	0
2012--10602	0	0	2	0	0	0	0	0	0	0	0	0	0	0	0	0	0	0	0	0	0	0	0	0	2	0	0	0	1	1	1	0	1	0	0	0	0	0	0	0	1	1	1	0	0	0	1	0	0
2012--10601	0	0	0	0	0	0	0	0	0	0	0	0	0	0	0	0	2	0	0	0	0	0	0	0	0	0	0	0	0	0	0	0	1	0	1	1	1	1	3	1	2	3	1	1	1	0	0	0	0
2012--6721	0	0	3	0	1	0	0	0	0	0	1	0	0	0	0	0	0	1	0	0	0	0	0	1	1	1	1	1	0	0	1	2	1	0	0	0	0	0	0	0	0	0	0	0	0	0	0	0	0
2012--6722	0	0	0	1	0	1	0	2	3	1	0	2	1	1	2	2	1	0	2	2	0	2	2	1	2	2	3	4	4	4	4	2	0	3	2	2	3	3	3	2	5	2	3	3	1	3	2	3	2
3076--6173	1	1	1	0	0	1	0	1	1	0	0	1	2	1	0	0	0	1	0	0	0	1	0	0	2	4	2	2	0	1	0	0	0	0	0	0	0	2	1	2	0	0	0	1	0	0	1	1	1
15--692	0	0	0	1	0	0	1	3	2	2	2	2	0	0	0	0	0	0	0	0	0	0	0	1	1	0	0	0	2	0	0	0	1	0	1	1	2	2	1	5	5	1	1	0	0	1	0	0	0
15--693	0	0	0	0	0	0	0	0	0	0	0	0	0	1	1	1	0	0	0	0	0	0	0	0	0	0	0	1	0	1	0	0	0	1	0	0	0	1	0	0	0	0	1	0	0	0	0	1	0
15--691	0	0	1	0	0	0	0	2	2	0	0	0	0	1	0	1	1	0	1	1	0	0	1	0	0	0	2	3	2	1	1	0	1	0	2	4	0	2	3	2	4	4	1	0	0	5	4	1	2
15--44702	0	0	0	0	0	0	0	0	0	0	0	0	0	0	0	0	0	0	0	0	0	0	0	0	0	0	0	0	0	0	0	0	0	0	0	0	2	0	1	0	1	0	0	0	0	0	1	0	0
15--44703	0	0	0	0	0	0	0	0	0	0	0	0	0	0	0	0	0	0	0	0	0	0	0	0	0	0	0	0	0	1	0	0	0	0	0	0	0	0	0	0	0	0	0	0	0	0	0	0	0
15--50002	0	1	0	0	0	0	0	1	0	0	0	0	0	0	0	1	1	0	0	0	0	1	0	0	0	0	1	1	1	0	0	1	0	0	1	1	0	0	0	2	2	2	0	1	1	4	0	1	0
15--50003	0	0	0	0	0	0	0	1	1	1	0	0	0	0	1	2	0	0	0	0	0	1	1	1	1	0	0	1	0	0	0	0	0	1	1	2	2	2	3	1	3	2	1	0	0	0	0	1	0
15--31203	0	2	3	5	7	3	3	3	3	2	2	6	6	8	8	5	7	6	7	9	0	9	10	6	5	15	13	13	2	11	6	11	2	6	12	8	12	16	18	39	35	17	9	6	18	24	20	24	14
15--31202	0	3	3	2	2	4	1	3	0	7	1	5	8	10	10	8	5	5	3	7	0	2	1	4	0	9	11	7	6	1	6	6	5	6	3	7	12	12	23	27	24	18	13	6	23	11	12	8	11
15--31201	0	2	0	1	3	2	0	0	1	2	0	3	5	8	7	5	1	1	2	6	0	1	8	10	5	12	16	10	8	12	4	15	6	15	8	11	9	14	11	26	27	12	14	12	12	20	15	17	24
2012--6791	1	1	1	1	1	0	0	0	1	0	1	1	0	0	0	0	0	2	0	0	0	0	0	0	0	0	0	0	0	0	0	1	0	0	0	1	2	0	0	0	0	0	0	1	0	0	0	1	1
3001--7313	1	0	0	0	1	1	0	1	0	0	0	0	0	0	0	0	0	1	1	0	0	0	0	0	0	0	0	0	0	0	0	0	0	0	0	0	0	0	0	1	0	0	2	0	2	2	0	0	0
2012--6792	0	0	0	1	0	0	1	0	0	0	0	0	0	0	0	0	0	0	0	0	1	1	0	0	1	0	0	0	2	0	0	1	0	0	1	1	0	1	0	0	0	1	0	0	0	1	0	1	1
3076--31503	0	0	0	0	0	0	0	0	0	0	0	0	0	1	0	0	0	0	0	0	0	0	0	0	0	1	4	0	0	0	0	0	1	0	0	1	1	1	2	12	16	7	5	5	6	10	3	5	3
2023--2232	0	0	0	1	0	1	0	0	0	0	0	0	0	0	0	0	0	0	0	0	0	0	0	0	0	0	0	0	0	0	0	0	0	0	0	0	0	0	0	0	0	0	0	0	0	0	0	0	0
2023--2233	0	0	0	0	0	0	0	0	0	0	0	0	0	0	0	0	0	0	0	0	0	0	0	0	0	0	0	0	0	0	0	0	0	0	0	0	0	0	0	0	0	0	0	0	0	1	0	0	0
2023--2231	0	0	0	0	0	0	0	0	0	0	0	0	0	0	0	0	0	0	0	0	1	0	0	0	0	0	0	0	0	0	0	0	0	0	0	0	0	0	0	0	0	0	0	0	0	0	0	0	1
3076--6552	0	0	0	0	0	0	0	0	0	0	0	0	0	0	0	0	0	0	0	0	0	0	0	0	0	0	0	0	0	0	0	0	0	0	0	0	0	0	0	0	1	0	0	0	0	0	0	0	0
3076--6553	0	0	0	0	0	0	0	0	0	1	0	0	0	0	0	0	0	0	0	0	0	1	0	0	0	0	0	0	0	0	0	0	0	0	0	1	1	0	0	0	0	1	0	0	0	0	0	0	0
3076--6551	0	0	0	0	0	0	0	0	0	0	1	0	1	0	0	0	0	0	0	0	0	0	0	0	0	0	0	0	0	0	0	0	0	0	0	0	0	0	0	0	1	0	0	0	0	0	0	1	0
2059--632	0	0	0	0	0	0	0	0	0	0	0	0	0	0	0	0	0	0	0	0	0	0	0	0	0	0	0	0	0	1	0	0	0	0	0	0	0	0	0	0	2	0	0	0	0	0	0	0	0
2059--633	0	0	0	0	0	0	0	0	0	0	0	0	0	0	0	0	0	0	2	1	1	0	2	1	1	2	1	1	0	1	0	2	1	5	1	1	7	5	2	6	11	2	3	0	0	3	2	2	1
3076--27661	0	0	0	0	0	0	0	0	0	0	1	1	1	1	1	0	0	0	0	1	0	1	0	0	0	0	5	0	0	0	1	1	0	0	1	1	0	0	0	1	2	1	0	1	1	0	0	0	0
15--61633	3	4	1	1	1	4	4	1	2	0	0	2	3	9	4	2	1	6	8	2	0	3	0	1	4	4	8	10	4	5	5	10	8	4	4	10	10	9	14	18	23	22	15	8	9	23	38	28	14
15--61632	3	4	3	0	5	0	1	2	1	3	3	4	4	2	2	4	6	7	3	4	0	3	0	4	4	9	8	7	3	4	7	8	6	12	5	14	15	12	11	8	14	14	13	13	5	12	18	10	9
15--61631	17	9	13	10	14	10	8	2	14	10	11	11	4	11	16	9	14	8	14	9	0	13	8	19	22	27	38	30	16	27	24	45	22	32	29	57	46	46	67	58	67	72	67	47	39	119	63	57	54
3076--27662	0	0	0	0	0	0	0	0	0	0	0	0	0	0	0	0	0	0	0	0	0	1	1	0	0	0	2	1	0	0	0	0	0	0	0	0	0	0	0	1	2	0	0	1	1	0	0	0	1
15--1032	3	6	2	0	9	0	3	1	2	2	7	7	3	3	3	6	3	3	4	3	0	6	3	7	7	7	10	6	10	7	6	8	3	5	4	7	1	5	3	5	24	17	9	9	1	7	12	6	5
15--27111	1	1	1	1	0	3	2	1	1	1	0	0	1	2	1	1	1	3	2	1	0	0	1	1	2	2	4	1	1	3	0	1	0	0	1	1	1	3	1	5	5	3	5	5	3	1	2	5	11
15--27112	2	0	1	0	3	4	1	0	1	4	0	0	4	2	3	2	0	1	3	0	0	2	4	2	2	3	5	4	7	5	5	5	3	1	1	5	3	10	18	5	31	4	8	10	7	8	11	10	13
15--27113	3	5	4	4	3	5	10	7	9	10	8	6	7	7	3	7	6	7	6	3	0	6	6	8	6	5	5	5	2	8	5	5	3	5	3	5	4	9	5	18	15	11	9	6	4	10	8	9	7
2012--10832	0	0	0	0	0	0	0	0	0	0	0	0	0	0	1	0	0	0	0	0	0	0	0	0	0	0	0	0	0	0	0	0	0	0	0	0	0	1	0	0	0	1	0	1	0	0	0	0	0
109--6513	2	2	0	0	0	1	12	2	6	0	0	0	0	0	4	1	2	6	2	3	1	14	1	4	3	5	2	4	2	8	2	4	7	6	14	6	11	6	13	16	89	25	6	3	4	6	6	10	16
109--6512	0	0	0	0	0	0	0	0	0	0	0	0	0	0	0	0	0	0	0	0	0	0	0	0	0	0	0	2	0	0	0	0	0	0	0	1	0	1	3	1	1	1	2	1	1	2	1	0	3
109--6511	0	2	1	0	0	0	2	1	1	1	0	0	0	0	4	2	1	7	2	0	0	0	0	0	0	0	2	0	1	2	4	0	2	2	2	9	0	4	3	7	13	10	1	2	0	0	3	2	4
2012--10833	0	1	0	0	0	0	0	0	0	0	0	0	1	0	0	0	0	1	0	0	0	0	0	0	0	0	0	0	0	0	0	1	0	0	0	0	0	1	1	0	0	0	0	0	1	0	0	0	0
3076--27092	0	0	0	0	0	0	0	0	0	0	1	1	7	0	1	4	0	0	0	0	0	0	0	0	0	2	0	0	1	0	0	1	0	1	1	0	0	0	2	10	13	10	2	2	7	7	6	5	4
109--10691	0	0	0	0	0	0	0	0	0	0	0	0	0	0	0	0	0	0	0	0	0	0	0	0	0	0	0	1	0	0	0	0	0	0	0	0	0	0	0	0	0	1	0	0	0	0	0	0	0
109--10692	0	0	0	1	0	0	0	0	0	0	0	0	0	0	0	0	0	0	0	0	0	0	0	0	0	0	0	0	0	0	0	0	0	0	0	0	0	0	0	0	0	0	0	0	0	0	0	0	0
109--10693	0	1	0	0	0	0	0	0	0	0	0	0	0	0	0	0	0	0	0	0	0	0	0	0	0	0	0	0	0	0	0	0	0	0	2	1	1	2	0	1	0	0	1	0	1	0	0	1	0
2023--10023	1	0	0	0	1	0	0	0	0	1	0	1	0	0	2	1	1	0	0	1	0	1	0	1	1	0	0	0	0	0	0	0	1	0	0	0	1	0	0	0	1	0	0	1	0	1	1	0	0
15--6502	0	1	0	0	1	0	0	0	0	0	0	0	0	0	0	1	0	0	0	1	0	0	0	1	0	1	1	0	0	0	1	0	0	1	0	0	0	0	0	0	0	0	0	0	2	1	0	1	0
15--6501	0	0	0	0	0	1	2	2	0	0	0	0	0	0	0	0	0	0	2	0	0	1	1	0	1	2	1	0	2	2	1	0	0	1	0	1	3	0	0	3	1	3	1	2	1	2	3	1	0
15--61332	0	2	1	2	1	1	3	1	2	1	3	1	2	1	2	1	0	0	1	2	0	1	3	1	1	1	1	1	5	1	3	1	3	1	1	3	4	4	5	8	7	4	3	1	1	10	8	2	9
15--61333	0	0	1	0	0	1	1	1	1	0	2	2	4	3	0	0	3	0	2	0	0	1	1	2	1	2	8	0	2	2	4	1	0	2	4	0	1	0	9	13	12	9	0	3	2	10	14	12	3
15--61331	30	26	35	23	27	32	18	29	28	24	30	29	31	26	19	27	27	29	46	25	0	25	27	33	21	55	40	36	33	31	33	50	23	47	35	42	41	66	57	42	35	110	92	76	40	14	40	62	70
2012--10831	0	0	0	0	0	0	0	0	0	0	0	0	0	0	0	0	0	0	0	0	0	0	0	0	0	0	0	0	0	0	0	0	0	0	0	0	0	0	0	0	0	0	0	0	0	0	0	0	0
15--6591	1	0	0	0	1	0	0	0	0	1	0	0	1	1	0	0	0	1	0	0	0	0	1	1	2	2	0	3	0	0	0	2	0	0	2	2	2	1	4	5	5	2	1	1	1	2	2	2	2
15--6592	3	3	0	4	5	6	4	1	4	3	11	2	6	9	5	8	9	5	5	2	0	5	4	5	9	9	10	10	11	10	9	9	5	7	13	12	7	9	11	4	28	19	7	23	3	5	14	6	10
15--6593	1	0	2	4	3	4	6	2	4	4	2	6	4	2	7	2	7	2	6	4	0	4	3	1	3	7	2	7	1	0	1	3	5	3	9	5	4	6	3	1	3	14	43	5	5	5	7	2	9
2023--2263	0	0	0	0	0	0	0	0	0	1	0	0	0	0	0	1	0	0	0	0	0	0	0	0	0	0	0	0	0	0	0	0	0	0	0	0	0	0	0	0	0	0	0	0	0	0	0	0	0
2023--2262	0	0	0	0	0	0	1	0	0	0	0	0	0	0	0	0	1	0	1	0	0	0	1	1	0	0	1	0	0	0	0	0	0	0	1	1	0	0	0	0	1	1	0	0	0	1	0	0	0
3076--7503	0	0	0	0	0	0	0	0	1	1	0	1	0	0	0	0	0	0	0	0	0	0	0	0	0	2	1	0	0	1	0	2	0	0	1	0	1	3	1	1	3	0	0	0	0	0	0	0	0
3076--6922	0	0	0	0	0	0	1	0	0	0	0	0	0	0	0	0	0	0	0	2	0	0	0	0	1	0	0	0	0	0	0	0	0	0	0	0	0	0	0	0	0	0	0	1	0	0	0	0	0
109--7111	0	0	0	0	0	0	1	0	0	0	0	0	0	0	0	0	0	0	0	0	0	0	0	0	0	0	0	0	0	0	0	0	0	0	0	0	0	0	0	0	1	0	0	0	0	0	0	0	0
109--7112	0	0	0	0	0	0	0	0	0	0	0	0	0	0	0	0	0	0	0	0	0	0	0	0	0	0	0	0	0	0	0	0	0	0	0	0	0	0	0	0	0	0	0	0	0	0	0	0	0
109--7113	0	0	0	0	0	0	0	0	0	0	0	0	0	0	0	0	0	0	0	0	0	0	0	0	0	0	0	0	0	0	0	0	0	0	0	0	0	0	0	0	0	0	0	0	0	0	0	0	0
3076--6881	0	0	0	1	0	1	1	1	1	3	1	1	5	3	4	1	2	1	3	2	4	3	1	2	0	6	4	3	1	2	4	1	3	0	0	1	3	1	3	4	6	7	7	2	2	5	4	2	4
3001--12042	0	0	0	0	0	0	0	0	0	0	0	0	0	0	0	0	0	0	0	0	2	0	1	0	0	0	0	0	0	1	1	1	0	0	0	0	0	0	0	0	0	1	0	1	0	0	1	1	0
3001--12043	0	0	0	0	0	1	1	0	1	1	0	1	1	1	2	3	1	1	1	1	1	2	1	3	3	2	1	2	3	3	1	1	1	1	1	1	2	1	1	2	0	2	2	0	2	1	1	0	1
3001--12041	0	0	0	0	0	1	1	0	0	0	0	0	0	0	0	0	0	0	0	0	0	0	0	0	0	0	0	0	0	0	0	0	0	0	0	1	0	0	0	0	1	1	0	0	0	0	0	0	0
3076--6921	0	0	0	0	0	0	0	0	0	0	0	0	0	0	0	0	0	0	0	1	0	1	0	1	1	0	0	0	1	0	1	0	0	1	0	0	0	0	0	1	1	0	0	0	1	0	0	0	1
3076--6882	3	4	1	5	3	1	3	4	3	3	3	0	4	6	11	2	4	7	5	3	10	6	4	6	15	20	34	15	15	19	20	10	7	13	7	16	9	8	5	10	11	13	7	8	10	8	2	7	14
3076--6883	2	1	1	1	0	0	0	0	1	0	1	1	0	0	0	0	1	0	0	2	1	1	3	0	0	2	3	1	2	6	3	1	2	2	1	2	3	3	1	5	5	5	4	0	2	4	0	4	0
2012--6603	2	3	1	1	0	0	1	2	1	1	0	0	0	0	0	1	1	1	2	0	0	1	0	1	0	2	3	2	3	2	0	1	0	0	0	0	1	1	1	4	1	0	4	3	1	0	0	1	2
2012--6602	5	4	1	1	1	1	2	1	1	0	1	2	1	1	3	3	3	2	2	4	4	4	4	1	3	5	1	3	3	2	2	4	3	2	4	4	1	3	1	3	1	3	1	4	0	2	2	5	1
2012--6601	2	1	0	0	1	0	0	0	0	0	0	0	0	0	0	0	0	0	0	0	0	0	0	0	0	1	0	0	1	1	1	0	1	0	1	1	1	1	1	1	0	3	2	3	4	4	3	4	4
2023--7113	0	0	0	0	0	0	0	0	0	0	0	0	0	0	0	0	0	0	0	0	0	0	0	0	0	0	0	0	0	0	0	0	0	0	0	0	0	0	0	0	0	0	0	0	0	0	0	0	0
3081--27752	1	0	0	0	1	0	1	0	2	1	0	1	1	0	0	1	1	0	1	0	0	0	0	4	1	1	0	1	1	1	0	2	1	0	0	1	0	1	1	0	0	2	0	3	0	0	0	1	1
3076--7043	0	0	0	0	0	0	0	0	0	0	0	0	0	0	0	0	0	0	0	0	0	0	0	0	0	0	0	0	0	0	0	0	0	0	0	0	0	0	0	0	0	0	0	0	0	0	0	0	0
3076--61961	1	1	1	1	1	0	1	1	1	1	1	0	0	1	1	1	1	1	1	1	1	1	1	2	0	1	0	0	0	0	0	0	0	1	0	1	1	2	1	3	4	0	0	0	0	0	0	0	0
3076--61963	0	0	0	0	1	0	0	0	0	0	0	0	0	0	0	1	0	0	0	0	0	0	0	0	0	0	0	0	0	0	0	0	0	0	0	0	0	0	1	0	7	0	0	0	0	0	0	0	0
3076--61962	0	0	0	0	0	0	0	0	0	0	0	0	0	0	0	0	0	0	0	0	0	0	0	0	0	0	3	0	0	0	1	0	0	0	0	0	0	1	1	2	2	0	0	0	0	0	0	0	0
15--6231	4	1	2	0	0	3	0	1	0	2	0	1	1	1	2	3	3	2	4	3	0	5	1	0	0	2	1	2	1	2	1	1	1	1	3	3	2	2	1	3	2	1	3	3	2	1	3	2	6
3001--10852	2	1	2	0	0	1	0	0	0	0	0	1	0	0	1	0	0	1	0	0	1	2	0	1	1	2	4	4	1	1	1	2	1	0	1	1	0	1	0	4	25	12	0	0	2	6	0	0	6
15--6233	2	2	0	0	8	2	2	3	4	7	2	3	5	13	2	3	4	1	4	4	0	1	3	4	2	9	5	18	13	9	3	13	3	4	6	5	4	5	6	7	17	18	3	12	3	6	16	15	9
15--6232	1	1	0	0	1	1	0	0	2	2	1	0	1	1	0	2	1	1	0	1	0	0	1	1	3	2	0	5	2	3	4	6	3	8	2	6	3	7	4	5	12	13	7	2	4	5	2	10	9
15--61441	5	2	3	3	18	4	6	7	3	4	15	8	5	14	13	18	2	7	5	5	0	10	9	3	15	24	15	26	29	26	21	20	9	19	18	37	5	14	11	11	52	46	20	24	9	10	22	15	15
3076--1802	0	0	0	0	0	0	0	0	0	0	0	0	0	0	0	0	0	0	0	0	0	0	0	0	0	0	0	0	1	0	0	0	0	0	0	0	0	0	0	0	0	0	0	0	0	0	0	0	0
3076--6312	0	0	0	0	0	1	0	0	0	0	1	4	1	2	0	0	0	0	1	1	0	0	0	0	1	0	0	0	1	1	1	0	0	2	0	0	2	1	0	1	2	3	1	0	2	2	0	1	0
15--61443	2	3	1	0	0	1	2	2	0	1	6	2	3	1	4	0	0	4	0	0	0	5	0	21	4	0	2	4	3	1	4	5	1	8	3	8	1	5	11	10	21	7	5	4	7	16	11	1	12
2023--2272	0	0	0	0	0	1	0	1	0	1	0	0	1	0	0	0	1	0	0	0	0	0	0	0	0	0	0	0	0	0	0	0	0	0	0	2	0	0	0	0	1	0	0	0	1	1	0	0	0
2023--2273	0	1	0	1	0	0	0	0	0	0	1	0	2	0	0	0	0	0	1	1	0	1	0	0	0	0	0	0	2	1	0	0	0	3	0	0	1	1	0	0	1	1	0	0	0	0	0	0	1
3081--27753	1	0	1	0	11	0	0	2	6	2	3	1	1	1	3	0	1	0	4	3	2	0	0	1	1	1	4	1	1	7	0	0	0	1	0	3	3	1	0	1	0	3	2	6	1	1	3	3	4
3076--7042	0	0	0	0	0	0	0	0	1	0	0	1	0	1	1	0	1	0	0	0	0	0	0	0	0	0	0	0	0	0	0	0	0	0	0	0	0	0	0	1	1	1	0	0	0	0	0	0	0
15--8422	0	0	0	0	1	0	0	0	0	0	1	0	0	0	0	0	0	0	0	0	0	0	0	0	2	0	0	0	0	0	1	1	0	1	0	0	0	0	0	0	0	0	0	0	0	0	0	0	0
15--8423	0	0	0	0	0	0	0	0	0	0	0	0	0	0	0	1	0	0	0	0	0	1	0	0	0	1	0	0	0	0	0	2	0	1	0	0	0	1	0	0	0	0	0	1	1	1	1	0	0
15--8421	0	0	0	0	0	0	0	0	0	0	0	0	0	0	0	0	0	0	0	0	0	0	0	0	1	1	1	1	1	0	0	0	0	0	0	0	0	0	0	0	1	0	0	0	0	0	0	0	1
3076--2031	1	0	1	0	0	0	1	0	1	2	0	0	1	0	0	1	0	0	0	0	1	0	0	0	0	0	0	0	1	0	1	0	1	1	0	1	0	3	1	0	1	1	0	2	0	0	1	1	0
3076--7783	0	0	0	0	0	0	0	0	0	0	0	0	1	0	0	0	0	0	0	0	0	0	0	0	0	0	0	0	0	0	0	0	1	0	0	0	0	0	1	0	0	1	0	0	0	0	0	0	1
3076--2033	0	0	1	1	0	0	1	0	0	0	1	0	0	0	1	0	1	0	0	0	0	0	0	1	3	1	0	0	0	0	2	2	1	0	1	1	0	3	1	1	9	1	1	1	1	0	1	0	2
3076--2032	1	3	2	3	4	11	5	2	0	5	2	5	2	2	6	9	1	1	1	7	5	1	7	2	5	9	6	1	5	3	4	5	3	3	0	3	4	2	4	7	7	11	6	10	4	7	4	5	2
3076--7041	0	0	0	0	0	1	0	0	0	0	0	0	0	0	0	0	0	0	0	0	0	0	0	0	0	1	2	0	0	0	0	0	0	0	0	0	0	0	2	1	2	0	0	1	0	1	1	0	0
3081--10531	0	6	6	8	6	1	6	0	3	1	1	7	12	23	7	8	3	2	2	1	2	2	13	6	7	4	25	5	5	7	6	6	5	4	4	6	5	9	6	18	39	24	32	17	31	20	38	23	8
3081--10532	0	0	0	0	0	0	0	0	0	0	0	0	0	0	0	0	0	0	0	0	0	0	0	0	0	0	0	1	0	0	0	0	0	0	0	0	0	0	0	0	0	0	0	0	0	1	0	0	0
3001--26101	1	0	0	0	1	0	0	2	0	0	0	1	0	0	0	0	0	0	0	2	0	0	0	0	0	0	0	1	0	0	0	0	0	1	0	1	0	0	0	1	8	3	0	1	0	0	0	1	0
15--31153	0	0	0	0	0	0	0	0	0	0	0	1	2	3	1	0	0	0	0	0	0	0	0	2	2	2	2	2	2	1	2	4	2	2	0	3	2	4	15	22	14	15	10	8	8	6	5	4	1
15--31152	0	0	0	0	0	0	0	0	0	0	0	2	4	7	5	6	4	6	8	4	0	6	4	5	2	11	10	8	5	7	11	14	13	15	13	12	12	13	27	24	23	19	10	11	17	17	17	4	4
15--31151	0	0	0	0	0	0	0	0	0	0	0	0	3	3	3	0	0	2	2	3	0	2	2	4	4	3	2	1	0	1	0	2	2	0	3	4	7	10	18	33	26	24	7	11	10	20	16	4	3
109--15723	0	0	0	0	0	0	0	0	0	0	0	0	0	0	0	0	0	0	0	1	1	0	0	0	0	0	0	0	0	0	0	0	0	0	0	0	0	0	0	0	0	0	0	0	0	0	0	0	0
3076--44121	0	0	0	0	0	0	0	0	0	0	0	0	0	0	0	0	0	0	0	0	0	0	0	0	0	0	0	0	0	0	0	0	0	0	0	0	0	0	0	0	0	0	0	0	0	0	0	0	0
3076--44122	0	0	0	0	0	0	0	0	0	0	0	0	0	0	0	0	0	0	0	0	0	0	0	0	0	0	0	0	0	0	0	0	0	0	0	0	0	0	0	0	0	0	0	0	0	0	0	0	0
3076--44123	0	0	0	0	0	0	0	0	0	0	0	0	0	0	0	0	0	0	0	0	0	0	0	0	0	0	0	0	0	0	0	0	0	0	0	0	0	0	0	0	0	0	0	0	0	0	0	0	0
2023--14653	0	0	0	0	0	0	0	0	0	0	0	0	0	0	0	0	0	0	0	0	1	0	0	0	0	0	0	0	0	0	0	0	0	0	0	0	0	0	0	0	0	0	0	1	0	0	0	0	0
15--27882	0	0	0	0	0	0	0	0	0	0	4	9	29	33	21	14	9	11	8	15	0	10	15	15	17	31	45	18	20	16	16	26	17	18	16	32	39	58	35	73	74	65	57	43	47	45	20	21	15
15--27883	0	0	0	0	0	0	0	0	0	0	0	1	1	1	5	0	1	4	4	1	0	0	2	2	0	8	11	4	4	5	5	4	6	1	2	4	3	7	4	19	8	5	5	8	2	6	6	15	9
3081--27751	0	0	0	0	0	0	0	0	0	1	1	0	0	0	0	0	0	0	2	0	0	0	0	1	0	1	0	0	3	0	0	0	0	0	0	0	0	0	0	0	0	0	1	2	0	0	1	3	0
15--27881	0	0	0	0	0	0	0	0	0	0	0	0	1	1	2	0	1	1	1	1	0	0	1	2	4	2	2	2	0	0	0	5	4	3	1	1	2	4	4	17	9	8	7	1	9	4	2	4	3
3076--6131	0	0	0	0	1	0	0	1	0	0	0	0	0	0	0	1	1	1	0	0	1	0	0	1	2	1	3	1	3	1	0	1	1	1	0	0	0	1	2	3	8	3	1	0	1	0	0	1	0
3076--6132	2	0	0	0	0	0	1	1	1	0	0	0	2	0	0	1	1	0	0	2	0	1	1	0	0	0	1	0	0	1	0	0	0	1	0	0	0	0	0	1	0	1	0	1	0	1	1	0	3
3076--6133	3	10	11	9	17	6	6	6	8	12	7	3	6	7	12	11	2	4	10	6	13	11	11	9	13	10	32	11	17	12	14	11	12	6	1	7	8	8	8	15	18	14	11	13	14	18	13	3	14
109--15721	0	0	0	0	0	0	0	0	0	0	0	0	0	0	1	3	3	1	0	1	2	2	1	0	2	2	2	6	2	2	3	4	5	8	4	11	5	7	10	5	7	13	8	2	4	6	3	6	10
2012--6831	0	0	0	0	0	0	0	1	0	1	1	0	0	0	1	0	0	0	0	0	0	0	0	0	0	1	0	0	0	0	0	0	0	0	0	0	0	0	0	0	0	0	0	0	0	0	0	0	0
2012--6832	0	0	0	1	0	0	0	0	0	0	0	0	1	0	0	2	1	0	2	0	0	1	0	1	1	0	1	0	0	0	0	0	0	1	0	1	0	0	0	1	1	1	0	0	0	0	1	0	0
2012--6833	0	0	0	0	0	0	0	0	0	0	0	0	0	0	0	1	0	0	0	0	0	0	0	1	1	0	0	1	1	1	0	0	0	0	0	0	0	0	0	0	1	1	0	1	0	0	0	0	0
15--17071	0	2	0	1	0	0	0	0	0	0	1	0	0	1	1	0	0	0	0	0	0	1	1	0	1	1	1	0	0	0	0	0	0	1	0	0	1	0	0	1	0	0	0	0	0	0	0	0	0
3076--27602	0	0	0	0	0	0	0	0	0	0	0	0	0	0	0	0	0	0	0	0	0	0	0	0	0	0	0	0	0	0	0	0	0	0	0	0	0	0	0	1	8	0	0	0	0	1	0	0	0
3076--27603	0	0	0	0	0	0	0	0	0	0	0	0	0	1	0	1	0	0	0	0	0	0	0	1	0	1	0	1	0	0	0	1	0	0	0	0	0	0	1	0	0	0	0	0	1	1	1	0	0
3076--27601	0	0	0	0	0	0	0	0	0	2	0	0	1	14	2	2	1	1	0	0	1	1	1	0	1	4	4	1	0	0	0	1	0	0	1	0	0	2	1	5	4	4	1	0	1	2	1	0	2
3076--6161	6	2	5	2	1	3	1	6	1	1	1	1	1	2	4	5	1	2	4	4	4	4	4	2	4	4	3	6	5	5	1	1	1	3	2	2	3	3	6	5	6	10	2	4	5	1	4	2	7
15--61743	0	0	0	0	0	0	0	0	1	0	0	0	0	0	1	0	1	1	0	0	0	0	0	0	0	0	0	2	1	1	1	2	0	1	1	0	0	1	0	0	0	0	1	1	0	1	0	0	0
15--61742	0	0	0	0	0	0	0	0	0	0	0	0	0	0	0	0	0	0	0	0	0	0	0	0	0	0	1	0	0	0	0	0	0	2	1	0	0	0	0	0	0	0	1	0	0	0	0	0	1
15--61741	2	1	1	0	0	0	0	0	0	1	0	0	0	0	0	2	1	0	0	1	0	0	0	0	0	0	0	1	1	0	1	3	0	1	1	0	0	4	0	3	2	1	2	0	2	4	7	1	2
3099--43052	0	0	0	0	0	0	0	0	0	0	0	0	0	0	0	0	1	1	0	0	0	0	0	0	0	0	0	0	0	0	0	0	0	0	0	0	0	0	0	0	0	0	0	0	0	0	0	0	0
3099--43053	0	0	0	0	0	0	0	0	0	0	0	0	1	0	0	0	0	0	0	0	0	0	0	0	0	0	0	0	0	0	0	0	0	0	0	0	1	1	0	0	0	0	0	0	0	0	0	0	0
3099--43051	0	0	0	0	0	0	0	0	0	0	0	0	0	0	0	0	0	0	0	0	0	0	0	0	0	0	0	0	0	0	0	0	0	0	0	0	0	0	0	0	0	0	0	1	0	0	0	0	0
109--62931	0	0	0	0	0	0	0	0	0	2	0	0	0	0	0	0	0	1	0	0	0	0	0	0	0	0	1	0	0	0	0	0	0	0	0	2	3	0	0	1	1	0	1	1	1	0	0	0	0
109--62932	1	0	0	2	0	0	1	0	2	1	0	0	1	2	2	1	2	0	4	0	4	2	2	0	0	2	3	3	1	7	0	1	6	5	3	12	9	6	4	5	12	9	6	3	1	3	2	3	9
109--62933	0	3	2	1	0	0	1	1	1	2	0	0	0	0	1	0	3	0	1	1	0	0	0	2	1	0	3	4	3	2	2	3	4	3	2	9	8	4	6	5	22	11	3	8	3	4	8	8	8
3001--15623	0	0	0	0	0	0	0	0	0	0	0	0	0	0	0	0	0	0	0	0	0	0	0	0	0	0	0	0	0	0	0	1	0	0	0	0	0	0	1	1	2	0	0	0	0	0	0	0	0
3001--15622	0	0	0	0	0	0	0	0	0	1	0	0	0	0	0	0	0	0	0	0	1	0	0	0	0	0	0	0	0	0	0	0	0	0	0	0	0	0	0	0	1	0	0	0	0	0	0	1	0
3001--15621	0	0	0	0	0	0	0	0	0	0	0	0	0	0	0	0	0	0	0	1	1	0	0	0	0	0	0	0	0	0	0	0	1	0	0	1	0	0	0	0	1	0	0	0	0	1	2	0	0
15--31023	0	0	0	0	0	0	0	0	0	0	0	0	0	1	4	7	15	12	9	8	0	5	5	6	10	15	14	5	14	8	19	17	17	16	17	33	27	11	20	44	31	19	13	22	11	19	9	47	32
15--31022	0	0	0	0	0	0	0	0	0	0	0	0	0	2	1	3	7	4	2	2	0	4	1	2	3	6	3	0	0	3	5	8	8	5	7	3	9	4	5	12	17	11	4	5	2	11	6	18	10
15--31021	0	0	0	0	0	0	0	0	0	0	0	0	0	10	4	4	2	1	0	1	0	1	1	0	0	5	4	1	4	0	4	2	5	3	6	4	6	5	12	12	16	5	3	3	3	4	1	13	2
15--25062	4	4	4	5	4	4	2	2	3	4	3	4	2	4	2	2	0	1	0	0	0	2	0	2	3	2	4	7	6	0	2	5	1	5	0	4	3	5	11	28	17	16	11	4	8	11	8	6	7
15--25063	0	1	1	1	1	0	0	0	0	0	0	1	0	1	1	1	3	2	1	2	0	1	0	0	1	1	3	1	2	5	1	2	4	4	1	3	4	0	1	5	9	3	0	1	1	3	0	2	0
15--25061	1	1	0	0	1	3	7	7	7	10	9	12	10	4	0	0	0	0	0	0	0	0	1	0	1	1	1	1	1	0	1	4	2	3	4	6	6	3	5	27	20	10	6	2	5	1	10	3	4
3076--6763	4	1	0	1	0	0	2	1	1	1	1	0	0	0	1	1	1	1	1	0	0	0	0	1	1	0	0	0	0	0	0	0	0	0	0	0	0	3	1	2	1	7	2	3	4	2	4	0	3
2023--6892	0	0	0	0	0	0	0	0	0	0	0	0	0	0	0	0	0	0	0	0	0	0	0	0	0	0	0	0	0	0	0	0	0	0	0	0	0	0	0	0	0	0	0	0	0	0	0	0	0
2023--6893	0	0	0	0	0	0	0	0	0	0	0	0	0	0	0	0	0	0	0	0	0	0	0	0	0	0	0	0	0	0	0	0	0	0	0	0	0	0	0	0	0	0	0	0	0	0	0	0	0
2023--6891	0	0	0	0	0	0	0	0	0	0	0	0	0	0	0	0	0	0	0	0	1	0	0	0	0	0	0	0	0	0	0	0	0	0	0	0	0	0	0	0	0	0	0	0	0	0	0	0	0
3076--25583	0	0	0	0	0	0	0	0	0	0	0	0	0	0	0	0	0	0	0	0	0	0	1	0	0	0	0	0	0	0	0	0	0	0	0	0	0	0	0	0	0	0	0	0	0	0	0	0	0
3076--25582	0	0	0	0	0	0	0	0	0	0	0	0	0	0	0	0	0	0	0	0	0	0	0	0	0	0	0	0	0	0	0	0	0	0	0	0	0	0	0	0	0	0	0	0	0	0	0	0	0
3076--25581	0	0	0	1	0	1	0	0	0	3	0	0	2	0	0	0	0	0	0	0	0	0	0	0	0	0	0	0	0	0	0	1	0	0	0	0	0	0	0	0	0	1	0	0	0	0	0	0	0
2023--7873	0	0	0	0	0	0	0	0	0	0	0	0	0	0	0	0	0	0	0	0	0	0	0	0	0	0	0	0	0	0	0	0	0	0	0	0	0	0	0	0	0	0	0	0	0	0	0	0	0
2023--7872	0	0	0	0	0	0	0	0	0	0	0	0	0	0	0	0	0	0	0	0	0	0	0	0	0	0	0	0	0	0	0	0	0	0	0	0	0	0	0	0	0	0	0	0	0	0	0	0	0
2023--7871	0	0	0	0	0	0	0	0	0	0	0	0	0	1	0	0	0	0	0	0	0	0	0	0	1	0	0	0	0	0	0	0	0	0	0	0	0	0	0	0	0	0	0	0	0	0	0	0	0
15--1111	0	0	0	0	0	0	1	0	1	0	0	0	2	1	2	1	0	0	0	0	0	0	1	1	0	1	0	1	1	2	0	0	0	1	1	0	0	1	1	0	0	2	1	0	4	0	0	1	1
15--1113	2	3	0	1	0	0	1	0	0	1	0	0	1	1	2	1	0	2	2	0	0	0	0	0	1	0	2	1	2	1	1	2	0	0	0	1	0	0	2	0	2	5	4	3	1	1	5	6	6
15--1112	0	0	0	0	1	1	0	0	0	1	0	0	0	0	0	0	1	1	0	0	0	0	0	0	1	0	0	0	1	0	1	1	1	0	0	0	3	1	0	1	0	2	1	2	0	1	1	1	0
15--61343	0	0	0	0	0	0	0	0	0	0	0	0	2	1	2	1	2	1	2	0	0	0	0	0	0	0	0	0	1	0	0	0	0	2	1	1	1	0	0	3	4	2	1	1	1	1	1	1	1
15--61342	1	0	1	1	1	1	0	2	1	2	1	0	0	2	1	0	1	1	0	0	0	0	0	1	1	1	0	1	0	0	0	2	1	1	0	0	2	0	2	1	0	1	1	2	0	1	0	2	0
15--61341	0	0	0	0	0	0	0	0	0	0	0	0	0	0	0	0	0	2	0	0	0	0	0	0	1	0	0	0	1	0	0	2	2	0	0	0	0	0	0	1	1	2	0	0	0	0	0	1	1
2023--33002	0	0	0	0	0	0	1	0	0	0	1	0	0	0	0	0	0	0	1	1	0	0	0	0	0	0	0	0	0	0	0	1	0	0	0	0	1	0	1	0	0	1	1	0	0	1	0	0	0
2023--33003	0	0	0	0	0	0	0	0	0	0	0	0	0	0	0	1	1	0	0	1	0	1	0	1	0	0	2	0	0	2	1	0	1	2	0	1	1	0	0	0	0	2	1	1	1	0	1	1	0
3099--31952	0	0	0	0	0	0	0	0	0	0	0	0	0	2	0	2	0	1	5	0	0	1	0	3	3	1	0	2	1	1	2	1	1	1	0	3	0	0	2	1	2	0	0	0	0	0	0	0	0
2023--33001	1	0	0	0	0	0	0	0	2	2	0	0	0	0	0	0	0	0	0	1	1	0	0	0	0	0	1	1	0	0	0	0	1	0	0	0	0	0	1	1	1	1	1	2	1	1	1	1	0
3076--6261	1	2	1	1	6	3	2	3	3	3	3	0	1	1	1	2	2	2	1	1	5	1	0	2	0	3	6	5	2	3	1	3	1	8	1	3	5	3	1	5	27	6	4	6	5	1	2	10	3
3076--6262	0	0	0	0	0	0	0	0	0	0	0	0	0	0	0	0	0	0	0	0	0	0	0	0	0	0	1	0	1	1	0	0	0	0	0	0	0	0	0	0	5	0	0	0	0	0	0	1	1
3076--6263	0	1	1	0	1	4	0	0	0	1	0	1	1	0	0	2	0	0	1	0	0	0	2	0	0	1	2	3	0	1	0	0	0	7	0	0	2	0	0	0	5	1	1	2	1	0	0	0	2
3076--31502	0	0	0	0	0	0	0	0	0	0	0	0	1	0	0	0	0	0	0	0	0	0	0	0	0	0	0	0	0	0	0	2	0	1	2	0	0	0	0	3	13	0	1	0	1	2	1	0	0
15--31221	0	0	0	0	0	0	0	3	2	0	1	0	1	0	0	2	3	2	3	2	0	2	2	1	2	0	7	3	2	2	1	3	0	5	2	1	1	2	5	2	10	22	5	3	1	5	3	2	4
3076--31501	0	0	0	0	0	0	0	0	0	0	0	0	0	0	0	0	0	0	0	0	0	0	0	0	1	0	4	0	0	0	0	0	0	0	0	0	1	0	1	8	10	4	2	1	2	2	1	3	3
3001--62423	0	0	0	0	0	0	0	0	0	0	0	0	0	0	0	0	0	0	0	0	0	0	0	0	0	0	0	0	0	0	0	1	0	0	0	0	0	0	0	0	0	0	0	0	0	0	0	0	0
3001--62422	0	0	0	0	0	0	0	0	0	0	0	0	0	0	0	0	0	0	0	0	0	0	0	0	0	0	0	0	0	0	1	0	0	0	0	0	0	0	0	0	0	1	0	1	0	0	0	0	1
3001--62421	0	0	0	0	0	0	0	0	1	1	0	0	0	0	0	0	0	0	0	0	0	0	0	0	0	0	0	0	0	0	0	0	0	0	0	0	0	0	0	0	0	0	0	0	0	0	0	0	0
15--31223	0	0	0	0	0	0	0	0	0	2	4	3	0	8	4	3	8	5	4	5	0	2	1	2	3	10	18	7	7	1	3	17	3	7	7	11	9	11	21	17	37	27	24	16	14	58	16	11	14
3099--31953	0	0	0	0	0	0	0	0	0	0	0	0	0	0	0	0	0	1	0	0	0	0	0	0	1	1	0	1	0	0	0	0	1	0	0	0	0	1	5	6	10	7	6	5	5	4	4	0	0
15--31222	0	0	0	0	0	1	3	4	7	6	15	4	6	9	10	11	12	14	13	13	0	14	18	11	23	33	49	51	36	41	35	70	53	61	35	78	52	48	74	54	102	175	103	88	46	67	63	77	70
3076--7032	6	0	0	0	1	0	1	0	2	3	2	4	1	3	2	3	3	1	1	0	3	0	0	4	2	1	2	5	3	2	2	1	1	0	4	1	3	4	3	3	3	6	1	3	2	1	3	1	2
3076--7033	0	0	1	1	0	0	0	1	1	2	3	1	1	0	1	2	0	1	1	0	1	0	0	1	1	2	0	1	1	0	2	0	0	2	0	0	0	0	0	0	0	2	0	3	0	1	1	1	0
3076--27091	0	0	0	0	0	0	0	0	0	0	0	1	2	4	5	1	3	1	2	4	2	5	4	2	3	10	9	6	5	6	8	0	1	2	1	1	0	1	6	14	18	9	4	6	6	9	9	9	10
3076--6311	0	0	0	1	0	0	1	0	0	0	2	2	2	0	1	0	1	1	1	1	2	1	1	1	1	1	0	2	0	1	0	0	0	0	0	0	2	0	0	1	1	3	1	0	0	4	0	1	0
15--61442	0	1	0	0	0	0	0	0	0	1	0	0	0	1	0	0	0	0	0	2	0	0	1	0	0	1	0	1	1	3	0	0	1	1	1	4	1	1	0	3	4	4	1	1	2	2	2	8	6
3076--6313	2	3	3	6	6	0	11	4	7	2	3	5	11	4	5	7	3	4	2	10	3	6	14	5	17	12	6	14	4	5	8	4	5	15	6	7	10	5	7	8	12	41	22	25	6	7	6	14	4
2023--11002	0	0	1	1	1	1	1	3	2	1	1	1	2	1	1	0	2	1	2	1	1	3	1	3	0	0	1	1	2	0	2	3	1	0	1	0	1	1	1	0	1	1	0	1	0	1	2	2	1
2023--11003	0	0	0	0	0	0	0	1	0	0	0	0	0	0	0	0	0	0	0	0	1	0	0	1	0	0	0	0	0	0	0	0	1	0	0	0	0	1	3	1	0	0	0	0	0	0	1	0	0
2023--11001	0	0	2	0	0	0	1	0	0	0	0	1	1	0	0	0	0	0	1	0	0	0	0	1	1	1	1	0	0	0	0	1	0	2	0	0	1	0	1	0	2	0	0	2	0	1	1	0	0
2012--25052	1	1	1	0	0	1	1	0	1	1	1	0	1	0	0	0	0	0	0	0	0	0	0	0	0	0	0	0	0	0	0	0	1	0	0	0	0	0	0	1	1	0	0	0	0	1	2	2	1
2012--25053	1	0	1	1	1	1	2	3	0	1	1	0	0	0	0	0	0	0	0	0	0	2	0	3	2	0	3	1	1	3	0	0	0	4	0	2	0	0	1	1	3	3	5	3	1	0	0	0	1
2012--25051	0	0	1	1	1	1	2	0	1	1	0	1	0	0	1	1	0	0	0	1	1	1	1	1	1	1	0	1	1	1	1	2	1	2	2	1	1	2	1	2	0	1	1	1	1	1	1	2	1
3076--6163	3	0	0	0	0	4	7	8	1	0	1	2	1	2	3	2	1	1	0	4	2	0	1	0	1	0	0	0	0	1	1	0	0	0	1	2	0	0	0	3	0	0	0	1	1	1	1	2	0
3076--6162	1	1	2	3	1	2	1	2	2	1	0	0	1	2	1	1	1	0	1	0	2	0	1	0	3	10	9	2	1	1	0	1	0	0	0	0	2	0	7	14	9	12	0	2	2	5	5	3	1
15--17072	0	0	0	0	0	0	0	0	0	0	0	0	0	0	0	0	0	0	0	1	0	0	0	0	0	0	0	0	0	0	0	0	0	0	0	0	0	0	0	0	0	0	0	1	1	0	0	0	0
15--17073	0	0	0	0	0	0	1	0	0	1	0	0	0	0	0	0	0	0	0	0	0	0	0	0	0	0	0	0	1	0	0	0	0	1	0	0	0	0	0	1	0	0	0	0	1	0	0	0	0
15--12551	1	0	0	0	0	0	0	0	0	0	0	0	0	0	0	1	0	0	1	0	0	0	0	0	0	2	2	0	0	0	0	0	0	0	1	1	0	0	0	1	0	2	0	1	0	0	0	0	0
15--12552	1	0	0	0	0	1	0	0	0	0	1	2	1	0	1	2	1	0	1	0	0	3	1	0	2	0	5	4	1	0	0	2	1	4	3	2	2	2	4	2	2	3	6	1	2	3	4	11	4
15--12553	0	0	0	0	0	0	0	0	0	0	1	0	1	0	0	0	1	0	0	0	0	0	0	2	1	0	1	1	0	0	0	1	0	0	0	0	0	0	1	5	4	5	0	1	1	2	2	3	2
3099--31951	0	0	0	0	0	0	0	0	0	0	0	0	2	3	2	0	0	0	0	2	0	0	1	0	1	2	0	0	1	1	1	0	0	0	2	0	0	0	1	1	5	1	1	3	0	1	0	0	0
3076--1211	0	0	0	0	0	0	0	0	0	0	0	0	0	0	0	0	0	0	0	0	1	0	0	0	0	0	0	0	0	0	0	0	0	0	0	0	0	0	0	0	0	0	0	0	0	0	0	0	0
15--6202	2	1	3	1	0	0	0	3	1	0	0	2	0	0	0	3	1	0	2	1	0	1	0	2	1	1	3	3	2	3	1	4	3	1	0	2	4	2	2	4	6	4	3	4	4	4	3	5	2
3076--1213	1	1	1	0	1	1	1	1	1	0	0	0	0	0	0	0	0	0	0	0	0	0	0	0	1	0	1	0	0	0	0	0	0	0	0	0	0	0	1	0	0	1	0	0	0	1	0	0	1
15--6201	3	0	2	1	0	0	0	0	0	0	0	0	3	1	0	2	1	1	0	0	0	0	1	1	1	1	1	1	1	1	1	0	2	2	1	2	3	2	4	1	1	4	2	2	2	3	4	2	2
2023--2221	0	0	0	0	0	0	0	0	0	0	0	1	1	1	0	0	1	0	0	0	0	0	0	1	1	0	1	0	0	0	1	0	0	0	0	0	0	1	3	0	0	3	1	0	1	1	0	0	0
2023--2223	0	0	0	0	0	0	0	0	0	0	0	0	0	0	1	1	0	0	0	0	0	0	0	0	0	0	0	0	0	0	0	0	0	0	0	0	0	0	1	1	0	1	0	1	0	0	0	0	0
2023--2222	0	0	0	0	0	0	0	0	0	0	0	1	0	0	0	0	0	0	1	0	0	0	0	0	0	0	0	0	0	0	0	0	0	0	1	0	0	0	0	0	1	1	0	0	0	1	0	0	1
109--4533	0	0	0	0	0	0	0	0	0	0	0	0	0	0	0	0	0	0	0	0	0	0	0	0	0	0	0	1	1	0	1	1	1	0	0	0	0	0	0	0	1	0	0	0	0	2	1	1	1
109--4532	0	0	0	0	0	0	0	0	0	0	0	0	1	0	0	0	0	0	0	0	0	0	0	0	0	0	0	0	0	0	1	0	0	0	0	0	0	0	0	0	1	0	0	0	0	0	0	0	0
109--4531	0	0	0	0	0	0	0	0	0	0	0	0	0	0	0	0	0	0	0	0	0	0	0	0	0	0	0	0	0	0	0	0	0	0	0	0	1	0	0	0	0	1	0	0	0	0	0	0	0
15--6203	2	1	0	0	1	0	1	2	0	0	1	1	1	2	0	2	1	0	0	2	0	2	0	0	3	1	1	1	2	2	0	2	5	1	3	0	2	1	4	6	27	15	3	1	4	3	6	3	5
3001--61602	1	0	0	0	0	0	0	0	0	0	0	0	0	1	0	0	0	0	0	0	1	0	0	0	0	1	0	0	0	1	1	0	0	0	0	0	0	0	1	1	1	2	8	0	1	1	0	0	0
15--6612	4	0	0	0	0	1	3	1	1	1	2	4	2	2	1	2	7	0	1	7	0	0	2	3	2	7	2	2	9	2	1	9	3	8	2	11	7	10	10	18	10	5	3	10	9	5	11	11	3
15--6611	0	1	0	2	1	1	0	0	0	1	1	0	0	0	0	2	1	0	0	0	0	1	3	0	1	0	3	1	0	5	1	0	1	0	3	2	4	0	2	3	8	2	11	3	1	4	3	3	3
3001--61601	0	0	0	0	0	0	0	0	0	0	0	0	0	0	1	1	1	0	0	0	0	0	0	0	0	0	0	0	0	0	0	0	0	0	0	0	0	0	0	0	0	0	1	0	0	0	0	0	0
3076--6761	4	1	0	1	0	0	2	0	1	1	1	1	1	4	3	2	5	3	1	2	2	0	3	1	1	3	3	1	1	2	2	2	1	0	1	3	1	5	3	5	9	7	5	5	1	7	4	4	4
15--61621	0	0	0	0	0	0	0	0	0	0	0	0	0	0	1	5	1	3	3	1	0	4	1	1	1	2	3	2	3	2	3	4	3	1	2	5	4	2	2	1	2	4	0	2	4	0	0	2	3
15--61622	0	0	0	0	0	0	0	0	0	0	0	0	0	0	0	0	0	0	0	0	0	0	0	0	0	0	0	0	0	0	0	0	0	0	1	0	0	0	0	0	1	0	0	0	0	0	0	0	1
15--61623	0	0	0	0	2	0	0	0	1	0	0	1	0	3	0	0	1	2	2	1	0	0	1	1	1	1	0	0	1	0	1	1	0	1	1	2	1	2	1	1	3	1	2	1	1	2	2	3	2
15--671	3	1	1	1	4	3	5	5	4	2	0	1	2	1	1	4	5	2	0	2	0	6	3	4	0	3	1	5	5	6	7	3	5	3	2	10	7	4	0	2	3	4	2	6	4	0	1	5	6
15--672	0	0	0	0	0	1	1	2	2	3	0	2	3	2	2	3	3	3	3	3	0	4	2	3	2	4	5	4	4	4	2	3	3	4	4	3	5	3	3	4	2	3	4	1	1	3	1	2	3
15--673	0	0	0	0	1	1	0	0	1	1	2	0	0	0	2	0	2	1	1	0	0	0	1	0	1	0	0	1	0	2	0	0	3	1	2	3	4	1	0	0	5	1	0	3	2	1	3	4	1
3001--10853	0	0	0	1	0	0	0	0	0	0	0	0	1	0	1	0	1	0	1	0	1	1	0	0	0	2	1	0	0	0	0	0	1	0	1	2	0	0	1	1	13	15	3	0	0	0	0	1	2
15--34561	1	0	0	0	0	0	0	0	0	1	0	0	0	1	0	2	0	0	0	1	0	1	0	0	0	0	1	0	2	0	1	0	0	3	0	0	1	1	1	2	0	0	0	2	1	1	1	2	2
2012--34753	9	11	5	3	2	4	7	7	4	9	10	6	2	3	3	3	1	0	2	2	3	0	0	0	0	1	0	0	0	0	0	0	1	0	1	0	1	0	2	1	0	0	4	1	2	1	1	1	0
3001--10851	0	1	2	0	0	0	0	1	0	1	0	0	0	0	0	0	0	0	0	0	0	0	0	0	0	0	1	0	1	0	0	1	0	0	1	1	0	1	0	0	17	2	1	0	1	1	0	0	0
2012--34752	0	0	0	0	0	0	0	0	0	0	0	0	0	0	0	0	0	0	0	0	0	3	1	0	0	0	0	0	0	0	0	0	0	0	0	1	1	0	0	0	0	0	0	0	0	1	1	0	1
15--6103	0	0	0	0	0	0	0	0	0	1	0	0	0	0	0	0	0	0	0	0	0	0	0	2	0	0	0	0	0	0	0	1	0	2	0	1	2	1	2	1	2	1	1	1	1	2	0	1	0
15--6102	0	0	0	0	0	0	0	0	0	0	0	0	0	0	0	0	0	0	0	0	0	0	0	0	2	2	1	1	0	0	0	0	1	0	0	0	0	0	1	0	0	0	0	0	0	0	0	0	0
15--6101	1	0	0	0	0	0	0	1	0	0	2	1	1	1	2	0	0	2	1	1	0	0	2	1	1	1	0	1	0	1	0	4	2	2	1	2	2	1	2	4	4	3	0	5	3	2	1	4	0
3076--27181	0	0	0	0	0	0	0	0	0	0	0	3	0	1	0	0	0	1	0	0	0	1	1	3	2	3	9	3	4	3	0	2	1	3	2	1	3	4	10	13	21	8	8	10	8	7	6	2	2
3076--27183	0	0	0	0	0	0	0	0	0	0	5	12	4	16	8	4	7	3	3	3	4	5	3	8	8	11	11	5	4	3	2	3	5	4	3	3	8	4	7	17	21	9	5	7	7	10	1	3	3
3076--27182	0	0	0	0	0	0	0	0	0	0	0	0	1	9	2	0	2	0	1	1	1	2	0	1	8	4	9	9	5	5	0	2	3	0	0	0	0	1	4	16	20	4	2	0	4	2	5	3	1
3081--10711	1	0	0	0	0	1	0	0	0	0	0	0	0	0	0	0	0	0	0	0	0	0	0	0	0	0	0	0	0	0	0	0	0	0	0	0	0	0	0	0	1	0	0	0	0	0	0	0	0
3081--10712	0	0	1	0	2	2	1	0	0	0	0	0	0	0	0	0	0	0	0	0	0	0	0	0	0	1	1	0	1	1	0	2	0	0	0	0	0	1	0	2	2	0	4	0	1	0	0	1	0
3081--10713	0	0	1	0	1	3	0	1	1	1	1	0	0	0	0	0	0	0	0	0	0	0	0	0	0	0	0	1	0	0	0	3	1	1	0	1	0	0	0	0	1	0	1	0	0	1	0	0	0
2012--61691	0	0	0	0	0	0	0	0	0	0	0	0	0	1	0	0	0	1	0	1	1	0	0	0	0	0	2	0	0	0	1	0	0	0	0	0	0	0	0	1	1	1	1	1	0	0	0	0	1
2012--61692	0	0	0	0	0	0	0	0	0	0	0	0	0	0	0	0	0	0	0	0	0	0	0	1	0	0	0	0	1	0	0	0	0	0	0	0	0	0	0	0	0	0	0	0	0	0	0	0	0
2012--61693	1	1	0	1	1	0	1	2	1	0	2	2	1	1	0	0	0	0	0	0	0	0	0	0	0	0	0	0	0	0	1	2	0	0	0	0	1	0	1	0	0	0	0	1	0	0	0	0	0
3001--61633	0	0	1	0	0	0	1	1	0	1	1	0	1	1	0	1	0	1	0	1	0	2	0	0	1	0	0	0	1	1	1	1	0	0	1	0	0	1	1	1	2	2	1	0	0	3	0	0	0
3076--60542	0	0	0	0	0	0	0	0	1	0	0	0	0	0	0	0	0	0	0	0	0	0	0	0	1	0	0	0	0	0	0	0	0	0	0	0	0	0	0	1	3	0	0	0	0	0	0	0	0
15--31881	0	0	0	0	0	0	0	0	0	0	0	1	1	4	1	1	1	1	2	1	0	2	1	2	2	9	16	2	2	2	3	5	3	6	6	10	9	16	20	28	43	15	18	16	5	20	7	23	6
15--31883	0	0	0	0	0	0	0	0	0	0	0	0	3	3	0	1	4	1	7	4	0	1	1	4	4	11	8	7	8	9	3	9	4	15	9	8	21	26	25	20	31	20	13	9	7	16	8	16	15
3076--18452	2	2	1	0	1	3	0	2	3	0	2	2	5	1	0	0	0	6	1	2	5	2	6	4	3	2	2	3	4	4	5	1	3	7	6	2	0	1	0	0	5	5	1	4	0	4	1	2	4
3076--6653	0	0	0	0	0	0	0	0	1	1	1	0	0	0	1	0	1	0	1	0	0	0	0	0	1	0	0	0	1	0	0	1	0	0	0	0	0	0	0	0	1	1	0	1	0	0	1	0	0
15--61421	1	1	0	0	0	0	0	0	0	0	0	0	0	1	0	0	0	0	0	0	0	0	0	0	0	0	0	0	0	0	0	0	0	0	0	1	0	0	0	2	1	0	0	0	0	0	0	1	1
109--10672	3	5	1	2	1	2	8	7	4	5	0	0	1	0	1	2	4	3	0	2	4	5	6	4	2	4	3	6	4	3	2	9	12	8	6	11	11	11	17	12	17	43	8	8	7	9	15	20	20
109--10673	1	0	3	0	1	2	1	4	0	1	0	0	0	0	0	1	3	0	3	1	0	0	0	0	1	0	3	4	0	1	1	1	1	2	1	4	0	3	1	1	3	5	1	2	3	1	2	7	6
109--10671	0	0	0	1	0	0	0	1	0	0	0	0	0	0	0	0	0	0	0	0	0	0	0	0	0	0	0	0	0	0	0	0	1	0	3	1	2	1	1	2	8	6	1	0	4	2	1	6	4
3076--7521	0	0	0	1	0	0	0	1	0	1	2	0	2	1	1	0	1	0	0	2	2	0	0	2	0	0	1	1	1	2	3	0	3	0	0	1	1	1	0	2	2	5	3	1	1	2	2	2	2
3076--7522	0	0	0	0	1	0	0	1	0	0	0	0	0	1	0	1	0	0	0	0	0	0	0	1	0	1	0	0	1	1	0	0	1	0	1	0	0	0	1	0	1	3	0	0	1	0	1	0	1
3076--7523	0	0	0	0	1	0	0	0	0	0	0	0	0	0	0	0	0	0	0	0	0	0	1	0	1	1	0	0	0	1	0	0	0	0	0	1	0	1	0	0	2	6	0	0	0	2	1	1	0
15--27502	0	0	0	0	0	0	0	1	0	0	0	0	1	1	1	0	1	0	0	0	0	1	2	1	1	0	1	0	1	1	1	0	0	0	1	1	0	0	3	10	18	12	3	0	1	1	3	4	4
3076--31331	0	0	0	0	0	0	0	0	0	0	0	0	5	4	2	4	0	0	1	0	0	1	0	0	0	3	3	0	0	3	1	1	0	1	1	0	0	1	1	2	3	8	1	0	0	1	0	0	0
15--31002	0	0	0	0	0	0	0	0	0	0	1	1	0	2	2	3	2	1	0	0	0	1	2	1	2	1	0	0	0	0	0	0	1	0	0	1	2	1	0	5	3	2	1	1	0	4	4	2	1
109--10683	0	0	0	0	0	0	0	0	0	0	0	0	0	0	0	0	0	0	0	0	0	0	0	0	0	0	0	0	0	0	0	0	0	0	0	0	0	0	0	0	0	0	0	0	0	0	0	0	0
109--10682	3	5	1	1	6	1	7	6	2	1	0	0	4	2	5	3	3	7	2	13	4	8	2	10	16	9	2	9	5	6	5	7	17	12	17	20	16	16	25	20	35	32	12	12	14	11	14	34	36
109--10681	1	1	3	1	3	0	2	0	2	2	0	0	4	2	0	2	2	2	5	5	5	5	0	1	2	5	4	4	6	5	6	6	6	1	5	12	11	19	18	25	16	9	10	9	10	6	12	15	17
2012--6571	0	0	0	0	0	0	0	0	0	0	0	0	0	0	0	0	0	0	0	0	0	0	0	0	0	0	1	1	0	0	0	2	0	0	0	0	0	0	0	0	0	0	0	0	0	0	0	0	0
15--6613	0	1	2	2	9	6	6	4	5	3	5	3	12	1	1	2	0	0	0	1	0	7	5	0	11	7	6	28	6	20	15	6	4	29	8	26	10	11	16	10	19	15	26	2	9	15	11	22	13
2012--6573	0	0	0	1	0	0	0	0	0	0	0	0	0	0	0	0	0	0	0	0	0	0	0	0	1	0	1	0	0	0	0	0	0	1	0	0	0	0	0	0	0	0	1	0	0	0	0	1	0
2023--2271	0	0	0	0	0	0	0	0	0	0	0	0	0	0	0	0	0	0	0	0	0	0	0	0	0	0	0	0	0	0	0	0	0	0	0	0	0	0	0	0	0	0	0	0	0	0	0	0	0
3076--17043	0	0	0	1	0	7	0	0	0	2	1	0	0	1	0	2	0	0	0	0	1	0	2	0	0	0	1	0	0	0	1	0	1	4	0	0	1	0	0	0	5	0	1	1	0	0	3	0	1
3076--17042	0	0	2	0	0	1	0	0	0	0	0	0	0	0	0	0	0	1	0	0	0	0	0	0	0	1	1	0	0	0	1	0	0	0	0	0	0	0	0	1	5	1	0	0	2	0	0	0	0
3076--17041	0	0	0	0	1	0	0	0	0	0	2	0	0	2	0	1	0	0	0	0	0	0	0	0	1	0	1	0	1	0	0	0	0	1	0	0	0	1	0	1	1	0	0	0	1	1	0	1	0
3001--61603	1	0	1	0	1	0	1	1	0	0	0	0	1	0	0	2	0	0	0	0	1	1	1	1	0	1	0	0	0	0	2	2	2	0	0	0	0	0	1	1	4	4	11	0	1	2	1	0	1
3076--162	0	0	0	0	0	1	0	0	0	1	1	0	0	0	0	0	0	0	0	0	0	0	0	0	0	0	0	0	0	0	0	0	0	0	0	0	0	0	0	1	1	0	0	0	0	0	0	0	0
3076--163	1	1	1	1	0	0	0	0	0	0	0	0	0	0	0	0	0	1	0	0	0	0	0	0	0	0	0	0	0	0	0	0	0	0	0	0	0	1	0	0	0	0	0	0	0	0	0	0	0
3076--161	2	4	3	5	1	0	0	3	6	7	3	3	2	2	1	4	3	2	1	2	2	3	0	2	1	10	2	12	4	4	4	3	2	2	2	0	0	0	3	6	17	0	0	0	0	0	0	0	0
109--10702	0	0	0	0	0	0	0	0	0	0	0	0	0	0	0	0	0	0	0	0	0	0	1	0	0	1	0	1	1	2	0	0	2	0	0	0	0	0	0	0	0	1	0	0	0	0	0	0	0
109--10703	0	0	0	0	0	0	0	0	0	0	0	0	0	0	0	0	0	0	0	0	0	0	0	0	0	0	0	0	0	0	0	0	0	0	0	0	0	0	2	0	0	0	0	1	0	0	0	1	0
109--10701	0	0	0	0	0	0	0	0	0	0	0	0	0	0	0	0	0	0	0	0	0	0	0	0	0	0	0	0	0	0	0	0	0	0	0	0	0	0	0	0	0	0	0	0	0	0	0	0	0
2012--1071	0	0	0	1	0	0	0	0	0	0	0	0	1	0	0	0	1	0	0	0	0	0	0	0	0	0	0	0	0	0	0	0	0	0	0	0	0	0	0	0	0	0	0	0	0	0	0	0	0
2012--1073	0	0	0	0	1	1	1	0	3	1	0	0	0	0	0	0	1	0	0	0	0	1	0	1	0	0	0	0	0	0	0	1	0	0	0	1	0	0	0	0	0	0	0	0	0	0	0	0	1
2012--1072	0	0	0	0	0	0	0	0	0	0	0	0	0	0	0	0	0	0	0	0	0	0	0	0	0	0	0	0	0	0	0	0	0	0	0	0	0	0	0	0	0	0	0	0	0	0	0	0	1
2023--2261	0	0	0	0	2	0	0	0	1	0	0	0	0	0	0	0	0	0	0	0	0	0	0	0	0	0	0	1	0	0	0	0	0	0	0	0	0	1	0	1	0	1	1	1	1	1	0	0	1
3076--61731	1	0	1	1	0	0	0	0	0	0	0	0	0	0	0	1	0	0	0	1	0	0	0	1	1	1	0	0	1	0	1	0	0	1	1	1	0	0	0	0	0	0	0	0	0	0	0	0	0
3076--61732	1	1	2	0	1	0	0	2	0	1	1	0	4	2	1	0	1	0	2	3	0	1	4	2	2	0	2	3	1	0	0	1	1	0	0	0	0	0	0	0	0	0	0	0	0	0	0	0	0
3076--61733	0	3	7	12	1	3	15	4	5	0	7	2	4	2	6	6	0	3	0	2	3	3	4	1	22	19	2	1	1	0	4	2	4	0	1	2	5	2	5	1	8	0	0	0	0	0	0	0	0
3076--7231	0	5	1	3	2	2	1	3	2	2	1	2	3	1	5	3	2	3	4	1	8	7	8	5	7	5	5	3	3	6	2	4	5	9	3	2	2	3	4	3	12	5	9	13	9	7	7	6	4
3076--7232	1	1	1	1	4	1	2	2	0	1	3	0	3	6	1	6	1	5	4	4	3	3	10	5	4	6	4	6	3	7	1	7	1	1	0	4	3	1	4	8	6	12	4	3	4	9	8	7	8
3076--7233	1	1	0	0	0	1	0	0	1	2	2	1	4	0	0	0	0	0	0	0	0	0	0	0	0	0	0	0	0	0	0	0	0	0	0	0	0	0	0	0	0	0	0	0	0	0	0	0	1
2012--23142	0	0	0	0	0	0	0	0	0	0	0	0	0	0	0	0	0	0	0	0	0	0	1	1	0	0	0	0	0	0	0	0	0	0	0	1	0	0	0	0	0	0	0	0	0	0	0	0	0
2012--23143	1	1	0	0	1	0	0	1	0	0	0	0	0	0	0	0	0	1	1	2	0	0	1	0	0	0	0	0	0	0	0	0	0	0	0	1	0	0	0	0	0	0	0	0	0	0	0	0	0
3076--1803	0	0	0	0	0	0	0	0	0	0	0	0	0	0	0	0	0	0	0	0	0	0	0	0	0	0	0	0	0	0	0	0	0	0	0	0	0	0	0	0	3	0	0	0	0	0	0	1	0
2012--23141	0	0	0	0	0	0	0	0	0	0	0	0	0	0	0	0	0	0	1	0	0	0	0	0	0	0	1	0	0	0	0	0	0	0	0	0	0	0	0	0	0	0	0	0	0	0	0	0	0
3076--6762	2	0	0	0	0	0	0	0	0	0	2	1	1	0	0	0	0	2	1	1	2	5	1	7	3	3	5	3	2	2	1	2	2	4	3	0	2	1	3	6	5	3	4	2	1	5	3	3	4
15--27002	0	1	0	0	2	0	0	0	0	0	0	1	0	0	0	0	0	0	0	0	0	0	0	2	1	1	0	0	3	1	0	2	2	0	1	1	0	1	1	1	7	5	1	0	1	6	4	2	2
15--27003	1	0	0	0	1	0	0	0	0	0	0	0	1	0	0	0	1	3	0	1	0	0	0	1	1	3	2	3	1	1	0	2	2	4	1	1	1	1	2	4	5	9	6	2	2	6	2	4	5
15--27001	0	0	0	0	0	0	0	0	0	0	0	0	0	1	0	0	1	0	0	0	0	0	0	0	0	0	0	0	0	0	1	0	0	0	3	0	0	0	0	0	3	0	0	0	0	0	0	0	1
3076--29111	0	1	1	0	1	0	0	0	0	0	1	0	0	0	0	0	0	1	0	0	0	0	0	0	0	0	0	1	0	0	0	0	1	0	0	1	0	0	0	0	0	4	1	0	0	0	0	0	1
15--31131	0	0	0	0	0	0	0	0	0	0	3	7	14	9	7	0	1	3	0	2	0	4	1	3	4	3	1	2	2	2	0	1	0	1	1	2	3	2	13	15	19	21	18	19	11	17	8	2	1
3076--29113	0	1	1	0	0	0	0	0	1	0	0	0	0	0	0	0	0	0	0	0	0	0	0	0	0	0	1	0	1	0	1	0	0	0	0	1	1	0	0	0	1	0	0	1	2	0	0	1	1
3076--61371	0	0	0	0	0	0	0	0	0	0	0	1	0	0	0	0	0	0	1	0	1	0	0	0	0	1	0	1	0	0	0	0	1	0	0	0	0	0	0	0	1	1	0	0	0	1	0	0	0
3076--61372	1	1	1	1	1	1	0	1	1	1	1	0	1	1	1	2	0	0	2	0	1	2	1	1	1	1	0	0	1	0	0	0	0	1	0	0	0	0	0	0	0	0	0	0	0	0	0	0	0
3076--61373	0	0	0	0	0	0	0	0	0	0	0	0	0	0	0	0	1	1	0	0	0	0	0	0	0	0	0	0	0	1	1	2	0	2	1	0	0	0	0	0	0	0	0	0	0	0	0	0	0
2023--23111	0	0	0	0	0	0	0	0	0	0	0	0	0	0	0	0	0	0	0	0	0	0	0	0	0	0	0	0	0	0	1	0	0	0	1	0	0	1	0	0	0	0	0	0	0	0	0	0	0
15--31133	0	0	0	0	0	0	0	0	0	2	0	1	2	9	1	7	3	7	4	6	0	1	6	8	12	11	6	4	5	6	5	7	4	5	9	9	9	15	13	18	12	10	7	5	10	8	19	13	16
2023--23113	0	0	1	0	1	0	0	0	0	0	0	1	1	0	0	0	0	0	0	0	0	0	0	0	0	0	0	0	0	0	0	0	0	0	0	0	0	0	0	0	0	1	0	0	0	1	0	0	0
2023--23112	0	0	0	0	0	0	0	0	1	0	0	0	0	0	0	0	0	0	0	0	0	0	0	0	0	0	0	0	0	0	0	0	0	0	0	0	0	0	0	0	0	0	0	0	0	0	0	0	0
15--31132	0	0	0	0	0	0	0	0	0	0	3	0	0	2	0	0	1	2	0	0	0	0	3	1	3	2	4	0	2	5	1	4	3	3	5	7	13	11	14	19	31	18	8	11	16	26	12	3	6
3081--15713	0	0	0	0	0	0	0	0	0	0	0	0	0	0	0	0	0	0	0	0	0	0	0	0	0	0	0	0	0	0	0	0	0	0	0	0	0	0	0	0	1	0	0	0	0	0	0	0	0
3081--15712	0	0	0	0	0	0	0	0	0	0	0	0	0	0	0	0	0	0	0	0	0	0	0	0	0	0	0	0	0	0	0	0	0	1	0	0	0	0	0	1	1	0	0	0	0	0	0	1	0
3081--15711	0	1	0	0	0	0	0	0	0	0	0	0	0	0	0	0	0	1	0	0	0	1	0	0	0	0	0	0	0	0	1	0	0	0	0	0	0	0	0	0	3	0	0	2	0	0	0	0	0
3076--6123	0	0	0	0	0	0	0	0	0	0	0	0	0	0	0	0	2	1	1	1	1	0	1	0	1	1	1	2	0	2	2	1	0	1	0	0	0	0	0	0	2	0	0	0	0	0	0	0	0
3076--6122	1	0	0	0	0	1	0	2	1	3	4	1	0	1	0	1	0	2	0	0	0	0	1	1	1	1	1	0	2	2	1	0	0	1	3	0	2	3	2	5	5	0	1	2	2	0	4	2	3
3076--6121	1	1	1	0	0	0	0	0	1	2	2	1	0	2	0	0	0	1	0	1	3	2	1	1	1	1	0	2	3	2	1	0	1	2	1	2	1	1	0	1	1	2	0	1	1	1	1	1	0
3081--7023	0	0	0	0	0	0	0	0	0	0	0	0	0	1	0	1	0	1	0	0	0	0	0	0	1	0	2	0	0	1	0	0	0	0	2	1	0	0	2	0	0	0	1	0	0	0	0	1	0
3081--7022	0	0	0	0	0	0	0	0	0	0	0	0	0	0	0	1	0	0	1	0	0	0	1	1	0	0	0	0	1	0	0	0	0	0	0	0	0	1	0	0	0	0	0	0	0	0	0	0	1
3081--7021	0	0	0	0	0	0	0	0	0	0	0	0	0	0	0	0	1	0	0	0	0	0	0	0	0	0	0	0	0	0	0	0	0	0	0	0	0	0	0	0	0	0	0	0	0	0	0	0	0
3001--1212	0	0	0	0	0	0	0	0	0	0	0	0	0	0	0	0	0	0	0	0	0	0	0	0	0	0	2	0	1	0	0	0	0	0	0	0	1	0	0	0	0	1	0	0	0	0	0	0	0
3001--1213	1	0	0	0	0	0	0	0	0	0	0	0	0	0	0	0	0	0	0	0	0	0	0	0	0	0	0	0	0	0	0	0	0	0	0	0	0	0	0	0	0	0	0	0	0	0	0	0	0
2012--34751	1	2	1	0	1	1	0	0	0	0	0	1	0	0	1	0	0	0	0	0	0	0	0	1	0	0	0	1	1	0	0	1	0	0	0	0	0	0	1	1	0	1	0	0	1	1	0	2	0
3001--1211	0	0	0	0	0	0	0	0	1	0	0	0	0	0	1	0	0	0	0	0	0	0	0	0	0	0	0	0	0	0	0	0	0	0	0	0	0	0	0	0	0	0	0	0	0	0	0	0	0
3076--6651	0	0	0	0	0	0	0	0	0	0	0	0	0	0	0	0	0	1	1	0	0	0	0	0	0	1	0	0	0	0	0	0	0	0	0	0	0	0	0	0	2	0	0	0	0	0	0	1	0
3001--61632	1	1	1	0	0	0	0	0	0	0	0	0	0	0	1	1	0	0	2	0	0	2	0	0	0	0	0	0	0	1	0	0	0	1	0	1	0	0	1	1	1	2	0	2	1	2	0	0	0
3001--61631	0	0	0	0	1	1	0	1	0	0	0	0	0	0	0	0	0	0	0	0	0	0	0	0	0	0	0	0	0	0	0	0	0	0	0	0	0	0	0	0	1	0	0	0	0	1	1	0	0
3076--6652	1	0	0	0	0	0	0	0	0	3	1	1	0	0	1	0	0	0	0	0	0	0	0	0	0	0	0	0	0	0	0	0	0	0	0	0	0	0	0	0	0	0	0	0	0	0	0	0	0
15--27503	0	0	0	0	0	3	7	6	2	2	4	0	1	3	0	1	5	12	11	5	0	1	14	7	14	13	6	14	9	10	17	28	12	6	20	23	18	23	31	29	32	22	15	7	8	14	33	27	20
2012--6271	0	0	0	0	0	0	0	0	0	0	0	0	0	0	0	0	0	0	0	1	0	0	0	0	0	0	0	0	0	0	0	0	0	0	0	0	0	0	1	1	0	0	0	1	0	0	0	0	0
15--27501	0	0	0	0	0	0	4	2	1	1	3	0	0	2	1	1	0	0	2	0	0	1	1	1	0	3	2	0	0	1	0	0	1	0	2	1	0	3	5	7	9	9	0	1	5	4	1	1	1
3081--10611	1	1	1	1	1	1	1	1	1	1	1	1	1	0	1	0	1	0	1	0	0	0	0	1	0	1	0	1	2	1	2	1	0	2	0	0	2	2	0	1	1	2	1	2	1	0	2	1	1
3081--10613	0	1	0	0	0	0	0	0	0	0	0	0	0	0	0	0	0	0	0	0	0	0	0	0	0	0	0	0	0	0	0	0	0	0	0	0	0	0	0	0	0	1	1	0	0	0	0	0	0
3081--10612	0	0	0	0	0	0	0	0	0	0	0	0	0	1	0	0	0	0	0	0	0	0	0	0	0	0	0	0	1	0	0	0	0	0	0	0	1	0	0	0	1	0	1	0	1	0	0	0	0
3001--2002	0	0	0	0	0	0	0	0	0	1	0	0	0	0	0	0	0	0	0	0	0	0	0	0	0	0	0	0	0	0	0	0	0	0	0	0	0	0	0	0	0	1	0	0	0	0	0	0	0
3001--2003	0	0	0	0	0	0	0	0	0	0	0	0	0	0	0	0	0	0	0	0	0	0	0	0	0	0	0	0	0	0	0	0	0	0	0	0	0	0	0	0	0	1	0	0	0	0	0	0	0
3001--2001	0	0	0	0	0	0	0	0	0	0	0	0	0	0	0	1	0	1	0	0	0	0	0	1	1	0	0	0	0	0	0	0	0	0	0	0	0	1	1	1	6	1	0	0	0	0	0	1	0
2059--5753	0	0	0	2	1	1	3	1	0	0	0	1	0	0	0	1	1	2	1	0	1	1	0	1	1	1	1	1	1	0	1	1	1	3	1	0	1	0	0	1	7	4	0	0	0	2	2	1	1
2059--5752	0	0	0	1	2	1	3	1	2	0	1	2	0	1	0	0	0	2	0	0	0	2	2	1	2	0	2	0	0	3	0	0	0	2	0	0	1	0	1	1	5	6	2	1	2	3	2	1	1
2059--5751	0	0	0	1	0	0	0	0	0	0	1	0	0	0	1	1	0	0	0	0	0	0	1	0	0	0	1	0	0	1	0	0	0	0	0	1	0	0	0	0	6	0	0	0	0	0	0	0	0
3001--4273	0	0	0	0	0	0	0	0	0	0	0	0	0	0	0	0	0	0	0	0	0	0	1	0	0	2	0	0	0	0	0	0	0	0	0	0	0	0	1	1	1	2	0	2	0	0	0	0	0
[truncated: 41 more columns]
