# Supplementary material for: Social and Spatial Clustering of People at Humanity’s Largest Gathering
Source: PLoS One. 2016 Jun 3;11(6):e0156794. doi: 10.1371/journal.pone.0156794 (PMC4892527; doi:10.1371/journal.pone.0156794)
Supplement: S1 Data — This includes full network data taken over the full duration of the Kumbh Mela. In addition it contains daily handset count data, stratified by state. (ZIP) [file pone.0156794.s002.zip › KumbhSpatialCircleLevel_105.txt]

15--6911	0	0	0	0	0	0	0	0	0	0	0	0	0	0	0	0	0	0	0	0	0	0	0	0	0	0	0	0	0	0	0	0	0	0	0	0	0	1	0	0	0	0	0	0	0	2	0	0	0
15--6912	0	0	0	0	0	0	0	0	0	0	0	0	0	0	0	0	0	0	0	1	0	0	0	0	0	0	0	1	0	0	0	0	0	1	0	0	0	0	0	0	0	1	1	0	2	0	0	1	0
15--6913	0	0	0	0	0	0	0	0	0	0	0	0	0	0	0	0	0	0	0	0	0	0	0	0	0	0	0	0	0	0	0	0	0	0	0	0	0	1	0	1	0	0	0	0	0	0	0	0	0
15--6561	0	0	0	0	0	0	0	1	1	0	0	0	0	0	0	0	0	0	0	0	0	1	0	0	1	0	0	0	0	0	1	0	0	1	0	0	1	0	0	0	1	1	0	0	0	0	1	0	0
15--6563	0	0	0	0	0	0	0	0	1	1	1	1	1	1	0	1	1	0	0	0	0	0	0	0	0	0	0	0	1	1	0	0	0	1	2	2	1	1	0	0	0	0	0	0	0	0	0	0	0
15--6562	0	0	1	1	1	1	0	1	1	1	0	0	0	0	0	0	0	0	0	0	0	0	1	0	0	1	1	0	0	1	0	1	1	1	0	0	0	0	0	0	1	0	0	0	0	0	0	0	0
3002--10993	0	1	0	0	0	0	0	0	0	0	0	0	0	0	0	0	0	0	0	0	0	0	0	0	0	0	0	0	0	0	0	0	0	0	0	0	0	1	0	1	0	0	1	0	0	0	0	0	1
3076--61641	4	4	2	3	3	3	1	2	0	1	1	1	2	4	0	1	0	1	0	0	3	2	0	5	0	1	4	3	2	4	0	0	3	2	1	0	0	2	1	1	0	1	1	0	1	3	1	0	0
3076--61642	1	1	3	1	1	2	2	1	0	1	0	0	0	2	0	0	3	0	2	1	0	1	5	0	0	0	5	1	1	0	0	1	1	1	0	1	1	1	0	0	1	3	3	2	3	0	0	0	1
3076--61643	5	6	1	4	5	9	2	3	3	1	5	5	1	6	0	3	1	6	0	2	3	0	4	5	2	4	1	3	2	2	7	5	3	1	0	3	2	2	1	0	4	9	6	2	2	4	2	3	0
15--27341	0	0	0	0	0	0	0	0	0	0	0	0	0	0	0	0	1	0	0	0	0	2	0	0	0	0	1	0	0	0	0	0	0	0	0	1	1	0	0	0	0	1	0	0	0	0	0	0	1
15--27343	2	2	3	2	3	6	8	4	2	2	5	4	1	2	3	2	3	2	1	2	0	1	2	3	4	3	3	2	2	4	1	1	3	2	2	1	1	2	3	0	1	0	0	1	4	3	3	2	3
15--27342	0	0	0	0	0	0	0	0	1	0	0	0	0	0	0	0	0	0	0	0	0	0	0	0	0	0	0	0	1	1	1	0	0	0	0	0	1	0	1	0	2	0	0	1	0	0	0	0	0
15--61351	0	0	1	0	0	1	1	0	0	1	0	0	1	0	2	0	1	0	1	1	0	1	3	1	2	0	1	0	1	0	1	1	1	2	4	2	1	2	3	3	1	1	2	2	0	4	1	0	1
15--61352	2	1	1	0	0	0	2	0	1	0	1	1	0	0	1	1	2	2	0	0	0	0	1	0	0	0	1	4	1	2	1	2	1	0	2	1	2	0	2	2	2	2	2	4	3	0	2	1	1
15--61353	1	2	2	0	0	1	0	0	0	0	0	0	0	0	1	1	0	0	0	1	0	0	0	0	1	2	0	1	0	0	1	0	0	1	1	1	1	3	1	1	1	0	2	0	0	0	0	0	0
2012--6311	0	1	1	1	1	0	1	0	0	0	0	1	0	0	0	1	0	0	0	0	0	0	0	0	0	0	0	0	0	0	0	0	0	0	0	0	0	0	0	0	0	0	0	0	1	0	0	1	2
2012--6313	0	0	0	0	0	0	0	0	0	0	0	0	0	0	0	0	0	0	0	0	0	0	0	0	0	0	0	0	0	0	0	0	0	0	0	0	0	0	0	0	0	0	0	0	0	0	0	0	0
2012--6312	1	1	0	0	1	0	0	1	1	0	0	0	0	0	0	0	0	0	0	0	0	0	0	0	0	0	0	0	0	0	0	0	1	0	0	0	1	1	0	0	2	0	0	0	0	1	0	0	0
2012--6251	0	0	0	1	0	0	0	0	0	0	1	0	0	1	0	0	0	0	0	0	0	1	1	1	1	0	0	1	1	0	0	0	0	0	0	0	0	0	0	0	0	0	0	1	0	0	0	0	0
2012--6252	1	3	1	2	2	1	2	2	2	2	1	2	1	1	3	1	1	1	1	0	2	2	1	0	3	2	0	2	1	3	2	3	3	3	3	4	2	4	5	1	3	2	4	4	7	2	3	4	2
2012--6253	1	0	1	0	1	0	0	0	0	0	1	0	1	0	1	1	2	1	0	1	1	0	1	0	1	0	0	1	0	1	2	1	0	2	1	1	0	0	0	0	1	1	0	0	0	0	0	0	0
15--14941	0	0	0	0	0	0	2	0	0	0	0	0	0	0	0	1	0	1	2	2	0	2	2	0	1	2	0	0	0	2	2	0	0	0	0	0	0	1	1	2	2	1	1	2	1	1	0	1	4
3076--7502	0	0	2	1	1	0	0	1	0	0	1	0	0	0	0	1	0	0	0	0	0	0	0	0	0	0	0	0	0	1	0	0	0	1	0	0	0	1	1	5	0	0	0	0	0	0	0	0	0
15--14943	0	0	0	0	0	0	0	0	0	0	1	0	0	0	1	1	0	0	0	0	0	0	0	0	1	0	0	2	0	0	0	0	0	0	0	1	1	2	0	0	1	2	0	0	0	0	0	0	0
15--14942	1	0	0	0	0	0	0	0	0	0	0	0	0	1	0	0	0	0	0	0	0	0	1	0	0	2	0	2	1	1	1	2	1	0	0	0	0	1	0	0	1	0	2	1	0	1	1	1	0
15--61423	0	0	0	0	0	0	0	0	0	0	0	0	0	0	0	0	0	0	0	0	0	0	0	0	1	0	0	0	0	1	0	0	0	0	0	0	0	0	2	1	3	2	0	0	0	0	0	1	1
2012--111	0	0	0	0	0	0	0	0	0	0	0	0	0	0	0	0	0	0	0	0	0	0	0	0	0	1	0	0	0	1	0	0	1	0	1	1	0	1	0	0	0	1	1	1	1	0	0	1	1
2012--112	0	0	0	0	0	0	0	0	0	0	0	0	0	0	0	0	0	0	0	0	0	0	0	0	0	0	0	0	0	0	0	0	0	0	0	0	0	0	0	0	1	3	0	0	0	0	0	0	0
2012--113	0	0	1	0	0	0	0	0	0	0	0	0	0	0	0	0	0	0	0	0	0	0	0	0	0	0	0	0	0	0	0	0	0	0	0	0	0	0	0	0	0	0	0	0	0	0	0	0	0
2023--7111	0	1	0	0	0	0	0	0	0	0	1	0	0	0	0	0	0	0	0	0	0	0	0	0	0	0	0	0	0	0	0	0	0	0	0	0	1	0	1	0	0	0	0	0	0	0	0	0	0
2023--7112	1	3	1	1	3	2	2	1	1	1	0	4	0	0	1	2	2	1	1	2	1	0	1	1	0	1	0	1	0	0	1	0	0	1	2	0	0	0	2	2	3	0	0	1	0	0	0	1	0
3076--7501	2	4	0	0	0	0	0	0	0	1	0	0	0	0	0	0	0	0	1	0	2	1	2	0	2	0	2	1	0	0	2	1	1	0	1	2	1	1	0	5	2	0	0	0	0	0	0	0	0
3076--6171	0	0	0	0	0	0	0	0	1	0	0	1	0	0	0	0	1	0	1	0	1	0	0	0	0	0	0	0	0	0	0	1	0	0	0	0	0	0	0	0	0	0	0	0	0	0	0	1	0
109--10742	0	0	0	0	0	0	0	0	0	0	0	0	0	0	0	0	0	0	0	0	0	0	0	0	0	0	0	0	0	0	0	0	0	0	0	0	0	0	0	0	0	0	0	0	0	0	1	0	0
109--10743	1	0	2	0	1	1	1	1	1	1	0	0	1	0	0	1	1	1	1	0	0	0	0	1	1	1	2	1	3	1	1	2	3	1	1	1	1	5	1	2	3	5	6	3	4	0	4	6	2
109--10741	0	1	0	0	1	1	0	0	0	0	0	0	0	1	0	0	0	1	0	0	0	2	1	0	0	0	0	2	0	0	1	3	1	1	1	0	0	7	4	10	4	4	1	4	5	3	4	2	1
2012--6723	1	1	0	2	1	1	0	0	0	0	0	0	0	0	0	0	0	0	0	0	0	0	0	0	0	1	0	0	0	0	0	0	0	0	0	0	0	0	0	0	0	0	0	0	0	0	0	1	1
109--15722	0	0	0	0	0	0	0	0	0	0	0	0	0	0	0	0	0	0	0	0	0	0	0	0	0	0	0	0	0	0	0	0	0	0	0	0	0	0	0	0	0	0	0	0	0	0	0	0	0
15--10801	0	0	0	0	0	1	1	0	0	0	0	0	0	0	0	1	0	0	0	0	0	1	0	0	1	1	1	0	0	0	0	1	1	0	0	1	0	0	1	0	2	1	0	1	0	2	1	0	0
15--10802	0	0	1	0	0	0	1	0	0	0	0	0	2	2	2	2	0	1	0	1	0	1	1	1	1	1	1	1	1	2	2	1	1	0	0	0	0	1	0	0	2	2	1	1	1	1	0	0	0
15--10803	0	0	0	0	0	0	0	0	0	1	1	1	1	1	1	0	1	1	0	0	0	1	0	1	1	1	1	1	0	1	1	1	1	2	3	2	0	2	2	2	1	1	0	2	0	2	1	0	0
2012--12091	0	0	0	1	1	0	2	0	0	0	0	0	0	0	0	1	0	1	0	0	0	2	1	0	0	1	0	0	0	0	0	0	1	0	0	1	0	1	0	0	0	2	2	1	1	1	1	0	1
2012--12092	0	0	0	0	0	0	1	0	1	0	1	1	1	1	0	0	1	1	0	0	1	1	0	0	0	0	0	0	1	1	0	1	2	0	0	1	2	1	0	0	0	3	1	1	1	0	0	0	0
2012--12093	0	0	0	0	0	0	0	0	0	0	0	0	0	0	0	0	0	0	0	1	1	0	0	0	0	0	0	0	0	0	1	0	0	0	0	0	0	0	0	1	0	0	0	0	0	0	0	0	0
2023--1141	0	0	1	0	2	0	1	0	0	0	0	0	1	2	0	0	0	2	1	1	0	0	2	1	0	0	0	0	0	0	0	2	0	0	1	0	1	0	0	2	1	1	0	0	1	0	1	0	0
2023--1143	1	2	0	2	5	0	0	2	1	0	1	1	1	2	0	1	0	0	0	1	1	1	0	9	1	2	0	1	0	0	0	1	0	0	0	1	0	1	0	2	1	1	1	1	1	2	0	0	0
2023--1142	0	0	0	0	0	0	0	0	0	0	0	0	0	0	0	0	0	0	0	0	0	0	0	0	0	0	0	0	0	0	0	0	0	0	0	0	0	0	0	0	0	0	0	0	0	0	0	0	0
15--61431	0	0	0	0	0	0	0	0	0	0	0	3	1	4	1	0	1	1	2	1	0	0	1	1	0	2	0	2	2	1	0	0	1	0	0	1	0	1	2	0	1	0	1	0	0	0	2	1	0
15--1271	1	0	3	0	1	0	0	0	0	3	0	0	1	1	0	0	1	0	1	0	0	0	0	1	1	1	0	0	0	1	0	2	2	0	1	1	2	1	0	0	2	2	1	1	1	1	1	0	2
15--61433	1	2	1	1	1	1	0	1	1	1	4	0	1	0	0	1	0	0	0	0	0	1	0	1	2	1	1	0	0	0	1	1	3	1	2	0	3	2	3	0	3	3	0	1	1	2	1	1	1
15--1273	16	29	21	24	21	17	14	6	16	15	17	7	14	11	8	12	7	6	6	4	0	3	10	6	10	7	4	2	8	6	5	7	5	8	5	4	5	14	9	14	4	15	8	5	5	10	5	6	3
2023--4011	1	0	0	0	0	1	0	0	1	0	0	1	0	0	0	0	0	0	0	0	0	0	0	0	0	0	0	0	0	1	0	0	0	0	0	0	0	0	0	0	0	0	0	0	0	0	0	0	1
2023--4012	0	0	0	0	2	0	1	0	0	0	2	1	0	1	0	1	0	0	1	2	0	1	0	1	0	1	0	0	0	0	0	0	0	0	0	0	0	0	2	0	0	0	0	0	0	0	1	1	0
2023--4013	0	0	0	0	0	0	0	0	0	0	0	0	1	0	0	0	0	0	0	0	1	0	0	0	0	0	0	0	0	0	0	0	0	0	0	0	1	0	0	0	0	0	0	0	0	0	1	1	1
3076--6112	0	1	2	1	2	3	2	2	1	2	0	1	0	1	1	0	1	1	0	1	1	2	2	3	1	2	1	1	0	1	1	0	1	0	0	0	0	1	0	0	0	0	0	0	0	0	1	0	0
3076--6113	1	1	1	1	0	0	0	0	0	0	1	2	1	0	1	0	0	0	0	0	0	0	0	0	0	0	0	1	1	1	0	1	0	0	0	0	0	0	0	0	1	0	0	0	1	0	1	1	0
3076--6111	0	0	0	0	0	0	0	0	0	0	0	0	0	0	0	0	0	0	0	0	0	1	0	0	0	0	0	0	0	0	0	0	0	1	1	0	0	0	0	0	0	0	0	0	0	0	0	0	0
15--62791	2	2	2	9	3	9	6	1	2	4	2	2	5	3	5	4	2	2	3	1	0	0	4	5	0	4	4	2	2	1	0	2	3	1	1	0	0	2	1	3	5	6	0	2	3	1	1	1	0
15--23163	0	0	0	1	0	0	0	1	0	0	0	0	0	0	0	1	0	0	0	0	0	0	0	0	0	0	1	0	0	0	1	1	0	0	0	0	0	1	0	0	0	1	1	0	0	0	1	0	0
15--62792	1	2	2	1	0	0	0	0	0	0	0	1	0	1	0	0	0	0	0	0	0	1	0	0	0	0	0	0	0	0	0	0	0	0	0	0	0	0	0	1	0	0	0	1	1	0	0	0	0
3081--24502	1	0	1	0	0	2	0	2	1	2	0	1	2	1	0	1	0	1	2	0	1	0	0	1	0	1	3	0	1	0	1	2	1	1	1	0	1	2	1	1	0	9	2	1	0	1	0	2	4
3081--24503	0	1	0	2	1	0	0	1	0	1	0	0	0	0	1	5	1	0	0	0	1	0	0	0	0	0	0	0	0	0	0	0	1	1	1	1	1	1	0	0	0	6	1	0	3	1	2	0	3
3081--24501	0	0	0	0	0	0	0	0	0	0	0	0	0	0	0	0	0	1	0	0	0	0	0	0	0	0	0	0	0	0	0	0	0	0	0	0	0	0	1	0	0	0	0	0	0	0	0	0	0
3076--61583	0	0	0	1	1	1	0	0	0	0	0	0	0	0	0	0	0	0	0	0	0	0	0	0	0	0	0	0	0	0	0	0	0	0	0	0	0	0	0	0	0	0	0	0	0	0	0	0	0
3076--61582	0	0	1	1	1	0	0	1	1	1	2	0	0	2	0	0	0	0	0	0	0	0	1	1	1	1	0	0	2	2	0	0	0	0	0	0	0	0	0	0	1	0	0	0	0	0	0	0	0
3076--61581	0	0	0	0	0	0	0	0	0	0	0	0	0	0	0	0	0	0	0	0	0	0	0	0	0	0	0	0	0	0	0	0	0	0	0	0	0	0	0	0	0	0	0	0	0	0	0	0	0
15--31773	0	0	0	0	0	0	0	0	0	0	1	2	3	3	0	0	0	0	3	3	0	1	2	1	3	6	5	4	1	4	1	8	3	6	5	8	10	12	17	30	24	16	8	10	10	17	9	12	10
15--31772	0	0	0	0	0	0	0	0	0	0	0	0	3	4	0	1	0	0	0	0	0	0	0	0	1	0	1	2	0	0	0	1	2	2	2	5	3	6	1	5	4	2	0	1	2	1	4	0	1
15--31771	0	0	0	0	0	0	0	0	0	0	0	1	2	5	4	2	0	1	2	0	0	1	0	1	0	2	2	1	0	1	0	2	2	2	1	1	3	4	8	32	34	18	13	6	10	20	12	8	11
15--6213	0	0	0	1	0	1	1	1	0	1	1	1	1	1	1	1	1	1	1	1	0	1	0	1	1	1	3	2	1	2	0	0	2	1	3	3	2	2	1	2	2	1	1	2	1	1	3	3	2
15--6212	1	0	1	0	2	0	0	1	1	0	0	1	1	2	0	2	0	0	1	0	0	1	1	2	0	0	1	1	0	1	1	0	0	1	2	6	3	2	2	7	5	4	2	3	2	3	1	3	1
15--6211	6	10	4	6	3	6	4	1	4	3	2	5	3	2	1	1	2	3	2	1	0	2	5	1	3	2	3	2	1	1	1	2	3	4	2	1	1	2	2	4	2	4	3	2	5	2	5	4	2
3076--31333	0	0	0	0	0	0	0	0	0	0	0	0	1	1	4	3	0	0	4	2	4	6	6	4	9	23	20	16	10	5	9	5	4	5	5	6	8	9	9	15	13	7	7	8	9	4	5	3	3
15--50001	1	2	2	3	2	2	2	2	1	2	2	1	1	3	1	1	1	1	2	0	0	1	3	1	2	0	3	0	2	1	2	4	2	4	0	2	5	1	4	3	4	4	4	5	2	1	5	2	0
15--61362	1	0	1	0	0	1	0	1	0	0	0	0	1	0	0	1	1	0	0	0	0	0	0	1	1	2	1	1	1	1	0	1	2	1	3	0	1	0	2	2	0	2	1	1	1	1	1	3	3
3076--61461	1	0	0	0	0	0	0	0	0	0	0	0	0	1	1	0	0	0	0	1	0	0	0	0	0	0	0	0	0	0	0	0	1	0	1	0	1	0	0	0	0	0	0	0	0	0	2	0	0
3076--61462	1	1	0	1	0	2	2	1	1	2	1	0	1	2	0	0	1	1	0	0	0	0	0	1	0	0	1	0	2	1	0	0	0	0	1	1	1	1	3	1	1	1	1	1	0	0	1	1	1
3076--61463	1	0	0	1	0	1	0	0	0	0	0	0	1	0	0	2	1	0	1	0	0	0	0	0	0	0	0	0	1	0	0	0	2	0	1	0	0	1	0	0	0	0	0	0	0	2	1	0	0
15--44701	0	0	0	0	0	0	0	0	1	0	0	0	0	0	0	0	0	0	1	0	0	0	0	0	0	1	1	0	1	1	0	1	0	0	0	0	0	0	0	0	1	0	1	0	0	1	0	0	0
3076--31083	0	0	0	0	0	0	0	0	9	2	9	2	4	4	4	0	0	4	1	4	8	5	7	3	34	25	10	19	17	17	19	2	5	1	5	8	5	2	10	19	15	3	9	4	9	4	5	9	8
3076--31082	0	0	0	0	0	0	0	0	0	0	5	0	6	2	3	2	2	1	2	3	4	12	6	3	21	8	16	10	4	3	4	2	4	3	7	2	6	1	4	8	8	3	3	6	6	9	2	7	3
3076--31081	0	0	0	0	0	0	0	0	1	0	1	0	4	6	3	3	1	3	2	1	3	3	2	1	3	11	15	5	1	4	2	5	7	1	2	2	2	4	6	12	6	7	7	6	5	3	3	4	1
3076--5001	0	1	1	0	1	1	3	1	0	2	1	0	0	3	1	0	1	0	1	0	2	1	0	0	1	1	0	0	1	1	1	1	1	0	0	0	0	0	1	1	3	1	0	0	0	1	1	0	0
3076--5003	0	4	5	5	0	3	2	4	6	5	1	6	4	4	3	6	4	4	4	9	8	4	5	4	8	8	0	0	1	2	3	7	4	31	8	6	5	5	5	3	4	83	47	7	3	9	2	3	11
3076--5002	8	13	3	7	4	2	6	2	5	4	8	0	2	9	3	3	1	1	1	9	2	12	5	5	5	10	1	1	7	4	5	2	5	2	2	4	2	2	0	4	2	6	4	3	1	5	3	4	3
3076--27101	0	0	0	0	0	0	0	0	0	0	0	0	0	0	0	0	0	0	0	0	0	0	0	0	0	1	1	0	0	0	0	0	0	0	0	0	0	0	0	0	0	0	0	0	0	0	0	0	0
3076--27103	0	0	0	0	0	0	0	0	0	0	0	0	1	0	0	0	0	0	0	0	0	0	0	0	0	0	0	0	0	0	1	0	1	0	0	0	0	0	0	0	0	1	2	0	0	0	0	0	0
3076--27102	0	0	0	0	0	0	0	0	1	1	1	0	0	0	0	0	1	0	1	4	0	1	3	0	1	0	0	3	0	0	0	1	1	1	0	0	0	0	0	0	0	2	1	0	0	1	0	0	0
3081--10552	0	0	0	0	0	0	0	1	0	0	0	0	0	0	1	0	0	0	1	0	0	0	0	0	0	0	0	1	0	0	1	0	0	0	0	1	0	2	0	0	1	0	0	0	0	0	0	0	0
3081--10553	0	1	0	0	6	0	0	2	1	1	1	0	1	2	0	1	1	2	5	4	0	0	1	2	1	2	0	1	0	0	1	2	0	3	1	1	1	1	0	1	0	0	0	0	0	0	0	0	0
3081--10551	1	0	0	0	0	1	0	0	0	0	0	0	0	0	0	0	0	0	0	0	0	0	0	0	0	0	0	0	1	0	0	0	0	0	0	0	0	0	0	0	0	0	0	0	0	0	0	0	0
15--641	0	1	0	0	0	0	0	0	0	0	0	0	0	0	0	0	0	0	0	0	0	0	0	0	0	1	0	0	0	0	0	0	0	0	0	1	0	2	1	3	0	1	0	0	0	1	0	1	0
15--643	1	0	0	0	1	0	0	0	0	1	1	0	0	0	0	2	2	0	1	1	0	0	0	1	0	1	0	2	0	1	0	0	0	1	0	0	1	0	0	3	3	2	1	0	2	1	0	0	1
15--642	2	1	2	1	1	1	1	1	2	3	2	2	1	2	2	2	2	2	1	1	0	3	2	4	1	1	1	3	2	2	1	2	2	2	3	2	4	4	2	2	2	2	3	2	3	2	3	2	3
3001--11753	0	1	1	0	0	2	0	0	0	1	0	1	0	1	0	0	1	0	2	1	2	1	2	1	1	0	0	0	1	0	0	2	0	0	0	0	1	0	0	1	0	3	1	0	1	1	0	0	0
2012--6282	2	1	1	1	1	1	0	0	0	0	2	0	0	0	0	2	0	1	0	0	0	1	1	1	1	1	1	0	1	2	1	2	0	4	2	2	1	2	4	1	2	1	2	3	2	2	0	2	3
3001--11751	0	0	0	0	0	1	0	0	0	0	0	1	0	0	0	0	1	0	0	0	0	0	0	0	1	0	0	0	0	0	0	0	0	0	0	0	1	1	1	1	1	1	1	1	1	0	0	0	0
15--31443	0	0	0	0	0	0	0	0	0	0	0	0	1	0	0	0	0	0	0	0	0	0	0	0	1	0	1	0	1	3	1	1	0	0	1	2	9	5	14	15	16	14	7	8	18	17	7	1	1
3002--7631	0	0	1	0	0	0	0	0	0	0	0	0	0	0	0	0	0	0	0	0	0	0	0	0	0	0	0	0	0	0	0	0	0	0	0	0	0	0	0	0	0	0	0	0	0	0	0	0	0
15--31092	0	0	0	0	0	0	0	0	0	0	0	0	0	1	1	1	0	0	0	0	0	0	0	0	0	1	0	0	0	1	0	0	0	0	0	0	1	0	1	1	7	0	3	1	1	1	1	6	1
15--31093	0	0	0	0	0	0	0	0	0	0	0	0	1	2	0	1	0	0	1	1	0	0	0	0	0	2	0	1	0	0	2	3	1	2	0	1	1	0	2	11	12	3	2	2	1	1	0	5	2
15--31091	0	0	0	0	0	0	0	0	0	0	0	0	1	0	1	3	2	2	1	0	0	1	1	1	2	5	5	4	1	2	6	7	2	1	3	4	3	6	7	7	12	9	6	2	8	10	2	6	6
15--61481	4	5	3	2	3	1	2	2	3	4	3	10	2	3	3	1	3	7	1	4	0	5	2	2	3	1	7	5	11	3	2	9	11	5	7	8	8	3	8	12	12	10	7	7	3	5	6	10	7
15--61482	3	3	2	2	1	2	1	3	1	2	3	1	2	4	2	2	2	2	0	2	0	1	3	0	0	2	1	1	3	3	0	2	0	2	2	1	2	0	6	6	7	7	5	4	2	2	3	3	2
15--61483	0	2	0	0	0	1	0	1	1	0	0	1	0	1	0	0	0	1	0	0	0	1	0	3	1	1	1	0	1	0	0	1	2	1	0	0	1	0	2	0	4	1	3	1	0	1	0	0	0
15--31442	0	0	0	0	0	0	0	0	0	0	0	0	1	1	3	2	0	0	0	0	0	0	0	0	0	1	0	0	0	2	0	0	1	2	1	2	2	2	9	10	11	5	6	3	6	5	4	2	0
3001--7311	0	0	0	0	0	0	0	0	0	0	0	0	0	0	0	0	0	0	0	0	0	0	0	0	0	0	0	0	0	0	0	0	0	0	0	0	0	0	0	0	0	0	0	0	0	0	0	0	0
3099--31181	0	0	0	0	0	0	0	0	0	0	0	0	0	3	8	6	1	0	0	0	0	0	1	1	1	0	0	5	5	5	11	8	14	6	7	7	3	5	10	11	6	7	4	4	0	2	1	0	0
3099--31183	0	0	0	0	0	0	0	0	0	0	0	0	0	1	0	0	2	0	0	0	1	0	0	1	0	0	0	2	2	1	15	9	11	15	14	16	27	12	19	23	27	22	9	1	0	0	0	1	0
3099--31182	0	0	0	0	0	0	0	0	0	0	0	0	0	1	0	0	0	1	0	0	0	0	0	0	0	0	1	2	1	3	1	0	0	2	1	1	3	4	2	2	7	2	1	2	1	0	0	1	0
3076--18451	0	0	0	0	0	0	0	0	0	0	0	0	1	0	0	2	1	0	0	0	0	0	0	0	0	0	0	0	0	0	1	0	0	0	0	0	0	0	0	2	1	9	0	0	0	0	0	0	0
3076--60541	0	0	1	0	1	0	0	0	0	0	0	0	0	0	0	0	0	0	0	1	0	0	0	0	0	0	0	0	0	0	0	0	0	0	0	0	0	0	0	0	0	0	0	0	0	0	0	0	0
3076--18453	0	0	0	0	0	0	0	0	0	1	0	1	0	0	0	0	0	0	0	0	0	0	1	0	0	1	0	0	1	0	0	0	0	0	0	0	0	0	0	0	0	0	0	0	0	0	0	0	0
3076--60543	0	0	0	0	0	0	0	0	0	0	0	0	0	0	0	0	0	1	0	0	0	0	0	0	0	0	2	0	0	0	0	0	1	0	0	0	0	0	0	0	0	0	0	0	0	0	0	1	1
2012--6793	1	0	0	0	0	0	0	1	0	0	0	0	0	0	0	0	0	0	0	1	0	0	1	0	0	0	0	0	0	0	1	0	0	0	0	0	0	0	0	2	2	1	1	0	1	1	1	0	0
15--31001	0	0	0	0	0	0	0	0	0	1	1	0	1	2	3	0	1	4	3	2	0	3	1	0	2	3	4	1	1	0	1	1	3	2	3	4	4	4	4	4	3	4	1	4	3	1	6	6	3
15--31003	0	0	0	0	0	0	0	0	0	0	1	1	1	0	1	0	0	1	1	1	0	1	1	1	0	1	5	3	2	2	5	2	4	3	2	5	2	0	4	4	6	2	4	3	6	8	3	9	6
3001--7312	0	0	0	1	0	0	0	0	0	0	0	0	0	0	0	0	0	0	0	0	1	0	0	1	0	0	0	0	0	0	0	0	0	0	0	0	3	0	1	0	2	0	0	0	0	1	0	0	0
2012--14401	1	4	0	0	0	0	0	2	1	0	0	1	2	1	2	4	1	1	2	2	2	3	3	4	4	3	1	1	2	3	2	2	1	2	3	1	2	4	2	2	2	0	0	1	2	1	4	0	0
2012--14403	0	0	1	1	2	0	1	0	0	0	0	0	1	1	0	0	0	0	0	0	0	0	0	0	0	0	1	0	0	0	1	1	1	2	1	1	1	1	1	1	0	0	0	0	0	0	0	0	0
2012--14402	0	1	0	0	0	0	0	0	0	1	1	0	0	0	0	0	0	0	0	0	0	0	0	1	1	0	1	1	0	0	0	0	0	0	0	0	0	0	0	0	0	0	0	0	0	1	1	0	0
3081--10533	1	1	0	2	3	1	1	1	0	0	0	0	1	2	1	1	1	0	1	0	1	0	0	0	2	2	0	3	0	1	1	0	0	0	1	1	1	1	0	1	1	7	2	3	1	3	2	1	3
3076--1012	0	0	0	0	0	0	0	0	0	1	0	0	0	0	1	0	0	0	0	0	0	0	0	0	0	0	0	0	0	0	0	0	0	1	0	0	0	0	0	0	0	0	0	0	0	0	0	0	0
3076--1013	1	2	1	0	0	1	3	1	1	0	1	0	1	0	0	0	0	0	0	0	1	0	1	1	0	1	2	0	1	1	1	0	1	1	1	0	0	0	0	1	1	0	0	0	0	0	0	0	0
3076--1011	1	1	0	0	1	0	0	1	0	1	1	0	0	0	0	0	0	0	0	0	0	0	1	1	1	1	0	2	1	1	1	0	2	1	0	0	1	0	0	0	0	0	0	0	0	0	0	0	0
3076--31332	0	0	0	0	0	0	0	0	0	0	0	0	0	0	1	0	0	0	0	0	0	0	0	0	0	0	0	0	0	1	0	0	0	0	0	0	0	0	1	5	5	4	2	2	0	1	0	1	0
15--23161	0	0	0	0	0	0	0	0	0	0	0	0	1	0	0	0	0	0	0	0	0	0	0	0	0	1	0	1	0	0	0	1	1	1	0	2	1	1	1	0	0	4	0	1	1	1	0	0	0
15--62793	0	1	0	0	0	0	0	0	0	0	0	0	0	0	1	1	1	0	0	0	0	0	0	0	1	0	0	0	0	0	0	2	1	1	0	1	1	0	0	1	1	2	0	2	0	0	0	0	0
15--23162	0	0	0	0	0	0	0	0	0	0	0	0	0	0	1	0	1	0	1	0	0	1	1	2	1	1	0	1	3	1	0	3	1	1	1	1	2	1	1	0	0	0	0	1	1	0	0	1	0
2023--662	4	1	0	1	1	2	0	3	1	1	0	1	1	0	0	0	0	0	0	0	1	0	0	3	1	1	0	0	0	0	2	1	0	0	1	0	0	0	0	1	0	0	0	0	1	1	0	0	1
2023--663	0	0	0	0	0	0	0	0	1	0	0	0	0	0	0	0	0	0	0	0	0	0	1	0	0	1	0	1	1	1	0	0	0	0	1	2	1	0	0	0	1	0	0	0	1	0	1	0	2
15--61363	1	1	0	1	2	1	1	0	3	2	3	1	1	1	3	0	3	4	3	3	0	2	2	2	2	3	4	5	2	2	4	6	4	2	3	5	3	1	5	3	1	1	0	1	1	3	3	2	2
2023--661	0	0	0	0	0	0	0	0	0	0	0	0	0	0	0	0	0	0	0	0	1	0	0	0	0	2	0	0	0	0	0	0	0	0	0	0	0	0	0	0	0	0	0	1	0	0	1	1	0
2012--14122	0	1	1	0	0	1	0	2	1	1	0	1	1	1	1	1	0	1	1	0	2	0	2	1	1	1	2	0	1	1	0	0	0	1	0	1	2	0	1	2	0	2	0	0	0	0	1	0	2
2012--14123	1	1	1	0	0	0	2	0	1	0	0	2	2	2	1	1	0	0	2	1	1	1	1	1	1	0	1	3	2	1	3	0	1	1	0	1	0	0	0	1	3	2	1	0	0	2	0	2	0
2012--14121	1	1	1	1	3	0	0	2	1	1	1	1	1	0	2	0	0	0	1	0	0	0	1	0	0	0	0	1	1	0	2	0	1	0	1	1	0	0	1	0	1	0	1	3	1	1	1	0	3
2012--6283	1	1	1	1	1	0	0	1	1	2	1	0	0	0	0	1	1	0	1	1	0	1	1	2	1	1	1	1	0	0	1	1	1	0	1	1	1	1	1	0	2	1	1	1	0	1	1	1	0
3001--11752	0	0	0	0	0	0	0	0	0	0	0	0	0	0	0	1	0	0	0	0	0	0	0	0	0	0	1	0	0	0	0	0	0	0	0	0	0	0	0	0	0	0	0	0	0	0	0	0	0
2012--6281	2	1	0	1	2	1	1	1	1	1	2	0	2	0	1	1	2	1	0	0	1	0	0	0	0	0	1	0	1	2	0	1	0	0	1	1	2	0	1	1	7	0	3	7	0	3	1	2	3
15--6222	0	0	0	0	0	0	0	0	0	0	0	0	0	0	1	0	0	0	0	0	0	0	0	0	0	0	1	0	0	0	0	0	0	0	0	0	0	0	0	0	0	0	0	0	0	0	0	0	0
15--6223	0	0	0	0	1	1	1	0	1	1	2	1	2	1	1	0	1	1	2	1	0	1	1	1	1	0	1	0	0	0	0	0	0	0	1	0	0	0	1	2	4	0	1	1	0	0	6	2	5
15--6221	2	0	1	0	1	0	0	2	1	0	1	0	2	1	1	1	0	0	0	0	0	0	2	0	0	1	0	0	0	0	1	1	1	0	2	0	3	0	5	2	0	2	3	1	1	0	3	3	3
3076--6893	0	0	0	0	0	0	0	0	0	0	0	0	0	0	0	0	0	0	1	0	0	0	0	0	0	1	1	0	0	0	0	0	0	0	0	0	3	0	0	0	0	0	0	0	0	1	0	0	0
3076--6892	0	1	1	0	0	0	2	2	1	2	2	1	3	2	0	2	1	1	0	0	0	0	0	1	0	1	1	0	1	2	1	0	0	0	0	0	1	0	0	0	0	0	0	0	1	0	1	0	0
3001--4271	0	1	1	1	0	0	1	0	1	0	0	0	0	0	1	0	0	0	0	0	0	0	0	0	0	0	0	1	0	0	0	0	0	1	0	0	0	0	0	0	2	3	0	0	0	1	0	1	0
109--7811	1	0	0	0	0	0	0	0	0	0	0	0	0	0	0	0	1	0	0	0	0	0	0	0	0	1	0	0	0	0	0	0	0	0	0	0	0	0	0	0	0	0	0	0	0	0	0	0	0
3002--10992	1	0	1	0	0	0	1	0	1	0	0	0	0	1	0	2	0	1	0	0	0	0	0	0	0	0	1	0	0	0	0	0	0	0	1	2	1	1	1	1	3	3	1	1	0	0	0	0	0
3002--10991	0	0	0	1	0	0	0	0	0	0	0	1	1	0	0	1	0	0	1	1	0	0	0	0	0	0	2	1	1	0	0	0	2	0	1	2	0	3	0	2	1	0	1	2	0	1	3	0	0
109--7812	0	0	0	0	0	0	0	0	0	0	0	0	0	0	0	0	0	0	0	0	1	0	0	0	0	0	0	0	0	0	0	0	0	0	0	0	0	0	0	0	0	1	0	0	0	0	0	0	0
3076--6141	0	0	0	1	2	2	0	1	0	1	0	1	0	1	0	0	0	0	1	0	0	1	1	1	1	1	1	0	0	1	0	0	1	1	0	1	0	0	0	1	1	0	0	0	0	2	0	0	0
3076--10843	1	0	0	1	0	0	0	0	0	0	0	0	0	0	0	0	0	0	0	0	0	1	0	0	0	0	1	1	0	0	0	0	0	0	0	0	0	0	0	0	0	0	0	0	0	0	0	0	0
3076--6143	0	0	0	0	1	1	0	1	1	0	0	0	0	0	0	1	0	0	0	0	0	0	1	0	0	0	0	0	0	0	0	0	0	0	1	0	0	0	0	0	0	0	1	0	0	0	0	0	0
3076--6142	1	0	1	0	2	1	0	1	0	1	0	0	0	1	0	0	0	0	0	0	1	0	0	0	1	0	0	0	0	0	0	1	0	0	0	0	0	0	1	0	0	1	0	0	1	0	0	0	0
15--681	0	0	0	0	0	0	0	0	0	0	0	0	0	1	2	0	0	0	0	1	0	0	0	2	0	0	0	0	0	0	0	0	0	0	0	0	0	0	1	0	0	0	0	0	1	1	0	1	1
15--683	0	0	0	0	0	0	0	0	0	0	0	0	0	0	0	0	0	0	0	1	0	0	0	1	0	0	0	2	1	0	0	0	0	0	1	0	0	0	0	0	0	0	0	2	1	0	0	0	1
15--682	0	0	0	0	0	0	0	0	0	1	0	0	0	0	0	0	0	0	0	0	0	0	0	0	0	0	0	1	1	0	0	1	2	1	0	1	0	0	0	0	1	1	0	0	0	0	0	0	0
3076--1801	0	0	0	0	0	0	0	0	0	0	0	0	0	0	0	1	0	0	0	0	1	0	0	0	0	0	0	1	0	0	0	0	0	1	0	0	0	0	0	0	0	0	0	0	0	0	0	0	1
3076--61411	1	0	1	0	2	0	0	1	1	1	0	0	1	0	1	1	0	1	1	1	0	0	1	1	0	2	0	1	2	0	0	0	1	0	0	0	1	2	0	0	0	1	0	2	1	2	0	1	1
3076--61413	0	0	0	0	0	0	0	0	0	0	0	0	0	0	0	0	0	0	0	0	0	0	0	1	0	0	0	0	0	0	0	0	0	0	0	0	1	0	0	0	0	1	1	0	0	0	0	0	0
3076--61412	0	1	1	0	0	0	1	0	1	0	0	0	1	0	0	0	2	0	0	0	0	1	0	0	1	0	1	3	2	1	3	1	1	0	1	0	0	0	3	1	2	0	0	0	3	1	2	1	0
2012--27133	0	0	0	0	0	0	0	0	0	0	0	0	0	0	0	0	0	0	0	0	0	0	0	0	0	0	0	0	0	0	0	0	0	0	1	0	0	0	0	0	0	1	0	0	0	0	0	0	0
2012--27132	0	0	0	0	0	0	0	0	0	2	1	1	0	0	0	0	0	1	2	0	2	0	0	0	0	0	0	0	1	1	1	0	0	1	0	0	0	1	1	0	1	0	0	0	0	0	0	0	0
2012--27131	0	0	0	0	0	0	0	0	0	0	0	0	0	0	0	0	0	0	1	0	1	1	0	0	0	1	0	0	0	0	0	0	0	0	0	0	0	0	0	0	1	0	1	0	0	0	0	0	0
3076--27663	0	0	0	0	0	0	0	0	0	0	1	1	2	3	1	0	0	0	0	0	1	0	0	0	0	3	3	0	0	0	0	0	0	0	1	0	1	0	1	1	5	4	1	2	3	7	1	3	2
15--31882	0	0	0	0	0	0	0	0	0	0	0	0	2	1	0	1	0	1	0	1	0	0	0	0	2	3	1	1	0	0	0	0	3	4	0	0	1	1	5	6	8	4	4	1	0	3	1	6	2
3076--27093	0	0	0	0	0	0	0	0	0	0	0	4	5	6	8	2	5	5	7	3	4	1	6	5	9	10	10	13	6	8	8	4	6	3	5	7	7	11	15	13	8	7	6	12	8	12	6	4	4
2012--16781	2	3	1	1	0	4	3	3	3	2	3	1	1	0	0	1	1	0	1	0	0	0	0	0	0	0	0	0	0	1	0	1	1	0	0	0	2	0	1	0	0	0	1	2	0	1	1	0	0
2012--16782	0	0	0	0	0	0	0	0	0	0	0	0	0	0	0	0	0	0	0	0	0	0	0	1	1	1	1	1	1	0	1	1	1	0	0	1	0	0	0	0	0	0	0	0	0	0	0	0	0
2012--16783	2	0	1	0	0	0	0	0	0	0	0	0	0	0	0	0	0	0	0	0	0	0	0	0	0	0	0	0	0	0	0	0	0	0	0	0	0	0	0	0	0	0	0	0	1	0	0	0	0
3076--48573	0	4	0	0	0	0	2	1	1	1	1	1	0	0	0	0	0	1	1	1	0	0	1	3	2	1	1	1	2	0	0	1	2	1	1	2	3	0	1	6	3	4	3	3	2	2	1	3	0
3076--48572	0	1	1	1	3	1	1	3	0	0	0	0	0	0	0	0	0	0	0	0	0	0	0	0	0	0	0	0	0	1	0	0	0	0	0	0	1	0	0	1	4	0	1	0	1	0	0	3	0
3076--48571	0	0	0	0	0	1	0	1	1	1	0	0	0	0	0	0	0	0	0	0	0	0	0	0	0	0	0	1	0	0	0	0	0	0	0	0	0	0	1	0	1	2	0	0	0	1	1	7	6
3081--10563	0	0	0	0	0	0	0	0	0	0	0	0	0	0	0	0	0	0	1	0	0	0	0	0	1	1	0	0	0	0	0	0	0	0	0	0	0	0	0	0	0	0	0	0	0	0	0	0	0
3081--10562	0	0	0	0	1	0	0	0	0	0	0	0	0	0	0	0	0	0	0	0	0	0	0	0	0	0	0	0	1	0	0	1	1	0	0	1	0	1	0	0	0	0	0	0	0	0	0	0	0
3081--10561	0	1	0	0	0	0	0	0	0	1	0	0	0	0	0	0	2	0	0	0	2	1	4	6	3	1	2	0	0	1	1	1	0	1	1	0	0	0	0	0	0	1	0	0	0	0	0	0	0
3076--1212	1	1	1	0	1	1	1	1	0	1	0	0	0	0	1	0	1	1	1	1	1	2	1	1	1	0	1	0	1	1	0	1	1	0	3	2	0	1	1	1	1	1	2	0	1	0	0	0	0
3001--4272	0	0	0	0	0	1	0	0	0	1	0	0	0	0	0	0	1	1	0	1	0	0	0	0	0	0	0	1	1	0	0	0	0	1	0	0	0	0	1	0	4	0	1	0	0	0	0	0	0
3076--6891	0	0	0	0	0	0	0	0	0	0	0	0	0	0	0	0	0	0	0	0	1	0	0	0	0	0	0	0	0	0	0	0	0	0	0	0	0	0	0	0	0	0	0	0	0	0	0	0	0
15--612	2	3	1	0	2	0	2	2	1	2	2	3	1	0	1	0	0	1	2	1	0	3	0	1	4	3	4	1	3	2	2	2	1	3	1	1	2	4	6	5	2	3	1	3	2	1	3	5	3
15--613	1	1	2	1	2	3	0	1	2	0	1	3	1	0	2	2	0	3	0	1	0	1	0	1	1	2	2	3	2	0	2	4	0	2	6	4	5	2	3	1	3	1	4	3	2	0	6	3	1
15--611	3	1	2	6	2	1	2	1	3	3	3	4	1	4	2	5	3	3	2	4	0	5	3	6	4	6	4	6	5	3	2	6	2	1	4	3	5	2	1	3	2	6	5	3	4	4	2	4	1
2059--631	0	0	0	0	0	0	0	0	0	0	0	0	0	0	0	0	0	0	0	0	0	0	0	0	0	0	0	0	0	0	2	1	0	0	1	0	1	0	0	0	1	1	1	0	1	1	1	1	0
15--6451	0	1	0	0	0	1	0	2	0	0	0	2	0	0	1	0	1	0	1	0	0	2	0	0	1	1	1	1	0	0	1	0	1	1	1	3	0	0	0	0	0	1	0	0	0	1	0	0	0
15--6453	1	0	0	0	1	0	0	0	0	0	0	1	0	0	0	0	1	0	0	1	0	0	0	1	0	0	0	0	0	0	1	0	0	0	0	0	1	0	0	0	0	1	1	0	0	0	0	0	0
15--6452	0	0	0	1	0	0	0	1	1	1	1	0	0	1	0	0	0	0	0	0	0	0	0	3	1	1	1	1	1	1	0	1	0	0	1	2	2	0	1	0	4	2	3	1	1	0	0	0	0
2023--2023	1	0	0	0	0	0	0	0	0	0	0	0	0	0	0	0	0	0	0	0	0	0	0	0	0	1	0	0	0	0	0	0	0	0	1	0	0	0	0	1	0	0	0	1	0	0	0	0	0
2023--2022	0	0	0	0	0	0	0	0	0	0	0	0	0	0	0	0	0	0	0	0	0	0	0	0	0	0	0	0	0	0	0	0	0	0	0	0	0	0	0	0	0	0	0	0	0	0	0	0	0
2023--2021	0	0	0	0	0	0	0	0	0	0	0	0	0	0	0	0	0	0	1	0	0	0	0	0	0	0	0	0	1	0	0	0	0	0	0	0	0	0	1	0	0	0	0	0	1	0	1	0	1
3076--31921	0	0	0	0	0	0	0	0	0	0	0	2	5	5	0	0	1	0	0	0	0	0	1	0	1	3	1	2	2	1	0	1	0	1	1	2	2	3	3	12	11	7	3	2	4	5	5	1	2
3076--31922	0	0	0	0	0	0	0	0	0	0	0	0	0	0	0	0	0	0	0	0	0	0	1	0	1	1	2	0	0	0	0	0	1	1	1	0	0	3	2	5	8	2	2	1	4	6	6	0	0
3076--31923	0	0	0	0	0	0	0	0	0	0	0	0	0	0	0	0	1	0	0	0	0	0	0	0	0	0	0	0	0	0	0	0	0	0	0	1	0	0	0	0	1	0	0	0	0	2	3	1	0
3076--61323	1	0	0	0	0	0	0	0	0	0	0	0	0	1	1	0	0	0	0	0	0	0	0	0	0	0	0	0	0	0	0	0	0	0	0	0	0	0	0	0	0	0	0	0	0	0	0	0	0
3076--61322	1	0	0	1	1	0	1	0	0	0	0	0	1	1	0	0	1	0	1	0	0	1	0	0	0	1	0	1	0	0	0	0	0	0	0	0	0	0	0	0	0	0	0	0	0	0	0	0	0
3076--61321	0	0	0	0	0	0	0	1	1	1	1	0	1	1	0	1	0	1	1	1	2	1	1	1	0	0	0	0	0	0	0	0	0	0	0	0	0	0	0	0	0	0	0	0	0	0	0	1	0
3081--5573	1	1	2	1	7	2	3	1	1	0	1	0	1	2	0	1	1	0	2	1	0	0	6	0	3	1	1	7	0	2	0	2	0	5	1	0	0	0	0	0	3	13	25	5	0	0	1	0	1
3081--5572	2	0	2	3	2	2	2	0	1	0	0	0	1	0	0	1	0	0	0	0	0	0	3	0	1	0	0	2	1	0	0	3	0	0	4	0	0	0	0	1	1	7	7	4	1	1	1	1	0
3081--5571	0	0	0	0	0	1	1	1	0	0	0	1	0	0	0	0	0	0	0	0	0	1	1	0	1	0	0	1	0	0	0	0	0	0	0	0	0	0	0	1	0	1	1	0	0	0	0	0	0
2023--14651	0	0	0	0	0	0	0	0	0	0	0	0	0	0	1	0	0	0	0	0	0	0	0	0	0	0	1	0	0	0	0	0	0	0	0	0	0	0	0	0	0	0	0	0	0	0	0	0	0
109--7813	0	1	1	1	1	0	1	0	1	1	0	0	0	0	0	1	1	0	0	0	0	0	0	0	1	2	1	1	0	0	0	0	1	0	0	1	0	2	2	4	6	7	1	2	3	3	4	0	2
2023--8032	0	0	0	0	0	0	0	0	0	0	0	0	0	0	0	0	0	0	0	0	0	0	0	0	0	0	0	0	0	0	0	0	0	0	0	0	0	0	0	0	0	0	0	0	0	0	0	0	0
2023--8033	0	1	0	0	0	0	0	0	0	0	1	0	0	0	1	0	0	0	0	0	0	0	0	0	0	0	0	0	1	1	0	0	0	0	0	0	0	0	1	0	0	0	0	0	0	0	0	0	0
3076--29112	0	0	0	0	0	0	0	0	1	0	0	0	0	0	1	0	0	0	0	0	0	0	0	0	0	0	0	0	0	0	0	0	0	0	0	0	0	0	1	1	1	0	0	0	0	0	0	0	1
2023--8031	0	0	0	0	0	0	0	0	0	0	0	0	0	0	0	0	0	0	0	0	0	0	0	0	0	0	0	0	0	0	0	0	0	0	0	0	0	0	0	0	0	0	0	0	0	0	0	0	0
3076--1162	1	0	0	0	0	0	0	0	0	0	1	1	2	1	1	0	1	0	1	2	0	0	1	0	0	0	0	0	0	1	0	0	0	0	0	0	1	0	0	0	0	0	0	0	0	0	0	0	0
3076--1163	0	0	0	1	0	1	0	1	0	0	0	0	0	0	0	0	0	0	0	1	0	0	0	0	0	2	0	0	0	0	1	0	0	0	0	0	0	0	1	0	0	0	0	0	0	0	0	0	0
3076--1161	0	0	0	1	0	1	0	0	0	0	0	1	0	0	0	0	0	0	1	0	0	0	0	0	1	1	0	0	0	0	0	0	1	0	0	0	0	0	0	0	0	0	0	0	0	0	0	0	0
2023--14652	0	0	0	1	0	0	0	0	0	0	0	0	0	0	0	0	0	0	0	0	0	0	0	0	0	0	0	0	0	0	0	0	0	0	0	0	1	0	0	0	0	0	0	0	1	1	1	0	0
2023--2291	1	0	1	0	0	0	0	0	0	0	0	0	0	0	0	0	0	0	0	0	0	0	0	0	1	0	0	0	0	0	0	0	0	0	0	0	0	0	0	0	0	0	0	0	0	0	0	0	0
2023--2292	1	1	1	1	2	2	2	1	1	1	1	0	1	1	1	1	1	1	1	1	1	0	1	1	1	1	1	2	1	1	0	0	1	2	1	1	1	1	1	1	1	3	1	1	2	2	2	1	1
2023--2293	0	1	1	1	0	0	0	1	0	0	1	0	0	0	0	0	0	1	0	0	0	1	0	0	2	6	0	1	0	0	1	0	1	1	0	1	0	0	1	0	0	1	1	1	0	0	1	0	0
15--6191	1	1	1	4	3	0	0	0	3	1	0	0	3	2	3	3	2	2	0	0	0	1	1	0	0	8	1	2	0	2	1	0	1	2	0	1	0	1	0	0	2	2	0	0	2	1	2	3	2
15--6192	0	0	0	0	0	0	1	0	0	1	1	0	0	0	0	0	0	0	0	1	0	0	0	2	0	1	0	1	0	0	0	0	1	0	0	0	1	0	0	1	0	1	0	0	0	0	0	0	0
15--6193	0	0	0	0	0	1	0	0	0	0	0	0	0	0	1	1	1	0	0	1	0	1	0	1	1	0	0	0	1	0	0	1	1	2	0	0	0	0	0	0	0	3	0	0	0	1	0	0	0
15--6194	1	0	4	0	2	1	0	2	1	1	4	2	2	2	0	2	2	1	0	2	0	2	4	1	0	1	4	2	0	0	0	0	2	2	0	2	1	2	0	9	2	0	2	2	6	1	0	2	3
3002--7633	1	1	1	1	1	1	0	0	0	0	0	0	0	0	0	1	1	2	2	0	0	0	0	1	0	1	0	1	0	0	0	2	2	1	0	1	2	1	0	2	3	2	2	1	0	1	2	1	1
3002--7632	0	0	0	0	0	0	0	0	0	0	0	0	0	0	1	0	0	0	0	0	0	0	0	0	0	0	0	0	0	0	0	0	0	0	1	0	0	0	0	0	0	0	0	0	0	0	0	0	0
3076--10842	0	0	0	0	1	0	2	0	0	0	0	0	1	2	1	1	1	0	0	0	0	0	0	0	0	0	0	0	0	0	0	1	0	0	0	1	0	0	0	0	0	0	1	1	0	1	0	0	0
15--61422	1	0	0	0	0	0	1	0	1	1	1	0	0	0	0	0	0	0	0	0	0	0	0	0	0	0	1	0	0	0	0	1	0	0	0	0	0	0	0	1	1	1	0	0	0	0	0	0	0
109--4323	1	0	0	0	0	0	0	1	0	0	0	0	0	0	0	0	1	0	0	0	0	0	0	0	0	0	0	0	0	0	0	0	1	0	0	0	0	0	0	0	0	0	0	0	0	0	0	0	0
109--4321	0	0	0	0	0	0	0	0	0	0	0	0	0	0	0	0	0	0	0	0	0	0	0	0	0	0	0	0	0	0	0	0	0	0	0	0	0	0	0	0	0	0	0	0	0	1	0	0	0
3076--10841	0	0	0	0	0	0	0	1	0	0	0	0	0	0	0	0	0	0	0	0	0	0	0	0	0	0	0	0	0	0	0	0	0	0	0	0	0	0	0	0	0	0	0	0	0	0	0	0	0
15--1272	1	1	1	2	1	0	2	1	0	1	4	1	0	1	2	3	0	1	1	2	0	0	3	1	1	3	3	0	2	1	1	0	3	3	0	1	1	1	0	1	2	1	2	1	1	1	2	1	2
15--61432	0	0	0	0	0	2	0	2	1	1	1	0	1	1	2	2	0	0	5	5	0	3	3	1	2	2	6	2	5	4	4	4	5	4	1	5	4	3	4	2	2	4	5	2	5	2	1	3	0
3076--9211	0	0	0	0	0	1	0	0	1	1	0	1	0	0	3	0	0	0	0	0	0	0	0	0	0	1	5	1	0	3	4	0	0	0	1	0	2	3	1	15	11	4	4	1	2	4	4	3	3
3076--9212	0	1	0	1	1	4	0	0	0	0	0	0	0	2	0	0	0	0	0	2	1	0	0	0	1	1	4	1	0	2	0	0	1	0	1	0	0	1	2	3	1	5	1	0	1	0	0	1	2
3076--9213	2	1	0	0	0	4	0	2	2	1	2	1	2	2	1	2	1	1	0	1	1	0	2	1	1	3	2	2	0	2	1	1	1	0	0	1	2	0	1	0	1	3	0	0	0	2	0	0	0
3076--61451	0	0	0	0	1	1	2	1	1	1	1	1	1	1	0	1	1	1	1	0	1	0	0	0	1	0	1	0	1	0	0	0	0	0	0	0	0	0	0	0	0	0	0	1	0	0	1	0	1
3076--61453	1	1	1	1	0	0	0	0	0	0	1	0	0	0	0	0	0	0	0	0	0	0	0	1	0	0	0	0	0	0	0	0	0	0	0	0	0	0	0	1	0	0	0	0	0	0	1	0	1
3076--61452	0	0	0	0	0	0	1	0	0	0	0	1	0	0	0	0	0	0	0	0	0	0	0	0	0	0	0	0	1	0	0	0	0	0	0	0	0	0	0	0	0	0	0	0	0	0	0	0	0
109--7352	0	1	0	0	0	2	1	0	0	0	0	0	0	0	1	0	1	0	0	0	0	1	0	0	3	0	0	0	1	0	0	3	5	3	2	3	4	4	2	18	6	5	2	1	4	1	3	2	1
109--7353	0	0	0	0	0	0	0	0	0	0	0	0	0	0	0	0	0	0	0	0	0	0	0	0	0	0	0	0	0	0	0	0	0	0	0	0	0	0	0	0	1	0	0	0	0	0	0	0	0
109--7351	0	0	0	0	0	0	0	0	1	0	0	0	0	1	0	0	1	0	0	0	0	0	0	0	0	1	0	0	0	0	0	0	0	0	0	0	0	0	0	0	0	0	0	0	0	0	0	0	0
3076--34152	0	1	0	0	0	0	0	0	0	1	0	0	0	0	1	0	0	0	1	0	0	0	0	0	0	0	0	0	0	0	0	0	0	0	0	0	0	0	0	0	0	0	0	0	0	1	0	0	0
3076--34153	1	0	1	1	1	1	1	1	1	1	0	0	0	0	0	0	0	0	0	1	0	0	0	0	0	0	0	0	0	0	0	0	0	0	0	1	0	0	0	1	0	0	0	0	0	0	0	0	1
3076--34151	0	0	0	0	0	0	0	0	0	0	0	0	0	0	0	0	0	0	0	0	1	0	0	0	0	0	0	0	1	0	1	0	0	0	0	0	0	0	0	0	0	0	0	0	0	0	0	0	0
3076--7212	1	0	0	0	0	0	0	0	0	0	0	0	0	0	0	1	0	1	0	0	1	0	0	0	0	0	0	0	0	1	0	0	0	0	0	0	0	1	0	0	1	1	1	0	1	0	1	0	0
3076--7213	0	0	0	0	0	0	0	1	0	0	0	0	0	0	0	0	0	0	0	0	0	0	0	0	0	0	0	0	0	0	0	0	0	0	0	0	0	0	0	0	0	0	0	0	0	0	0	0	0
3076--7211	1	0	1	1	1	0	0	2	0	0	1	0	2	0	0	0	0	0	0	0	0	0	0	1	1	0	0	0	2	0	0	0	0	0	0	0	0	0	0	0	0	1	0	0	0	0	0	0	0
3076--6172	0	0	0	0	0	0	0	0	0	0	0	0	0	0	0	0	0	0	0	0	0	0	0	0	0	0	0	0	1	0	0	0	0	1	0	0	0	0	0	0	0	0	0	0	0	0	0	0	0
15--10053	1	1	1	0	0	1	1	1	0	1	2	1	1	0	0	0	0	0	0	3	0	0	0	0	1	1	2	1	1	0	0	0	1	0	0	1	2	1	3	4	4	2	0	0	0	1	0	2	2
15--10052	2	0	0	0	1	0	0	0	0	0	0	0	1	0	0	0	0	0	1	0	0	0	1	0	2	0	0	0	1	1	1	0	0	1	3	2	0	1	1	1	1	1	2	0	1	0	1	3	2
15--10051	1	1	0	0	1	0	0	0	0	0	0	0	0	0	0	0	0	0	0	0	0	0	0	0	0	0	0	1	0	0	0	1	0	0	0	0	0	0	1	2	0	2	1	1	1	0	0	0	1
109--4322	0	0	0	0	0	0	0	0	0	0	0	0	1	0	0	0	0	0	1	0	0	0	0	0	0	0	0	0	0	0	0	0	0	0	1	0	0	0	0	0	0	0	0	0	0	0	0	0	0
15--61672	0	0	0	0	0	0	0	0	0	1	0	1	0	0	0	0	0	0	1	0	0	0	0	1	0	0	0	0	0	0	0	0	1	0	0	0	1	0	1	0	0	0	0	0	0	1	0	0	0
3081--7953	0	1	1	0	0	3	2	3	1	1	0	0	4	3	3	0	0	0	0	0	0	0	0	0	1	0	2	0	0	1	0	0	0	0	0	0	2	0	0	0	2	2	0	1	0	0	0	0	0
3081--7952	0	0	0	0	0	0	0	0	0	0	0	0	0	0	0	0	0	0	0	0	0	0	0	0	0	0	0	0	0	0	0	0	0	0	0	0	0	0	0	0	0	0	0	0	0	0	0	0	0
3081--7951	0	0	0	0	0	0	0	0	0	0	0	0	0	0	0	0	0	0	0	0	0	0	0	0	0	0	0	0	0	0	0	0	0	0	0	0	0	0	0	0	0	0	0	0	0	0	0	1	0
3001--1371	0	0	0	0	0	0	0	1	1	1	0	0	0	1	0	0	0	0	0	0	0	0	0	1	0	1	1	0	0	0	0	0	0	0	0	0	0	1	0	0	0	0	0	0	0	0	0	0	0
3001--1373	0	0	0	1	0	0	0	0	0	0	0	0	0	0	0	0	0	0	0	0	0	0	0	1	1	0	0	1	1	0	0	0	0	0	0	0	0	0	0	0	0	0	0	0	0	0	0	0	0
3001--1372	2	0	1	1	2	0	0	2	1	1	0	0	1	0	1	1	0	0	1	0	0	1	1	1	2	1	0	0	0	0	1	1	1	1	2	0	0	1	1	1	4	0	1	0	0	0	0	1	0
3076--6923	0	0	0	0	0	0	0	0	0	0	0	0	0	0	0	0	0	0	0	0	0	0	0	0	0	0	0	0	0	0	0	0	0	0	0	0	0	0	0	0	0	0	0	0	0	0	0	0	0
3001--61711	0	0	0	0	0	0	0	0	0	0	0	0	0	0	0	0	0	0	0	0	0	0	0	1	0	0	0	0	0	0	0	0	0	1	0	0	0	0	1	0	0	0	0	0	0	0	0	0	1
3001--61712	0	0	0	2	0	0	0	0	0	1	0	0	0	0	0	0	0	0	1	1	0	0	0	0	0	0	0	0	0	0	0	0	0	0	0	0	0	0	0	0	0	0	1	0	0	0	0	0	0
3001--61713	0	0	1	0	0	2	0	0	1	0	0	0	0	0	0	0	1	0	0	0	0	0	0	0	0	1	0	0	0	0	0	0	0	1	0	1	0	0	0	0	1	1	1	0	0	1	0	0	0
15--61673	0	1	0	0	0	0	0	0	0	1	1	0	0	0	0	0	0	1	0	0	0	0	0	1	1	0	0	0	1	1	0	1	0	1	0	0	0	1	2	3	1	0	0	1	2	4	1	0	2
15--1033	2	0	1	1	2	0	4	1	0	2	0	0	0	1	0	1	0	3	2	2	0	0	2	3	1	1	0	2	0	2	3	2	2	5	3	1	6	4	2	3	2	1	2	1	2	4	0	1	0
15--61671	1	0	0	0	1	0	0	2	0	1	1	1	0	1	1	1	1	0	1	0	0	1	1	2	0	1	0	0	0	0	0	0	0	0	0	0	1	1	3	1	1	0	4	4	4	1	1	1	1
15--1031	0	0	0	0	0	0	0	2	2	3	2	1	2	3	3	1	3	1	3	3	0	4	0	3	3	0	1	0	2	2	2	2	2	1	0	2	3	2	3	4	5	9	1	2	2	2	3	0	1
15--6503	0	0	1	0	1	0	1	0	0	0	0	0	0	0	0	0	0	0	0	0	0	0	0	0	0	0	0	0	0	0	0	0	0	0	0	2	0	2	0	0	0	0	0	2	0	0	1	1	0
2023--10022	1	3	2	1	0	0	1	1	2	3	1	1	2	2	1	0	1	1	1	1	0	1	2	2	2	3	2	2	2	1	2	0	1	1	1	4	2	4	1	2	2	2	2	2	2	1	1	0	0
2023--10021	0	0	0	0	0	0	0	0	0	0	0	0	0	0	0	0	0	0	0	0	0	0	0	0	0	0	0	0	0	0	0	0	1	0	0	0	0	0	3	0	1	0	0	0	0	0	0	0	0
2023--1131	1	1	1	0	1	1	1	1	0	0	0	0	0	0	0	1	1	0	0	1	1	2	0	0	1	0	1	0	0	0	2	0	0	0	0	0	1	1	3	2	3	0	3	1	0	0	0	1	0
2023--1132	1	1	0	1	1	0	0	1	0	0	0	0	0	0	1	0	0	0	0	0	0	1	0	1	1	0	0	0	0	1	1	0	1	0	0	2	0	1	1	1	0	1	0	0	1	0	0	0	0
2023--1133	0	0	0	0	0	0	0	0	0	0	0	0	0	0	0	0	0	1	0	0	2	1	0	0	0	0	0	0	0	0	0	1	1	0	0	0	1	0	3	0	0	0	0	0	0	0	1	0	0
3001--26102	0	0	0	0	0	0	0	0	0	0	0	0	0	0	0	0	0	0	0	0	0	0	0	0	0	0	0	0	0	0	0	0	0	0	0	0	0	0	0	0	1	0	0	0	0	1	0	0	0
3081--10822	2	2	2	1	6	2	3	1	1	2	0	1	1	0	1	0	0	3	0	0	2	2	5	0	0	0	1	3	0	0	1	1	2	1	0	1	0	0	0	1	0	1	2	0	0	0	0	1	3
3081--10823	2	2	2	1	4	0	2	1	0	0	0	0	1	1	1	3	0	1	0	0	0	1	5	3	0	0	2	4	1	0	2	1	1	2	0	2	4	3	0	2	2	5	3	2	1	2	0	0	2
3081--10821	0	0	0	0	0	0	0	0	0	0	0	0	0	0	1	0	1	1	1	1	1	1	1	1	1	0	0	1	2	1	1	1	1	0	1	0	1	0	0	0	0	0	0	2	0	0	0	0	0
2012--6272	0	0	0	0	0	0	1	1	0	0	1	0	0	0	0	0	0	1	0	0	1	0	0	0	0	0	0	0	0	1	0	1	0	0	0	0	0	0	1	0	0	1	1	0	1	0	0	0	0
2012--6273	0	0	1	0	0	1	0	0	3	2	1	0	1	1	0	1	0	2	1	1	2	0	1	1	2	0	1	1	0	2	0	2	2	0	1	0	0	0	1	1	1	1	0	1	0	1	0	0	0
3076--7031	1	0	0	0	0	2	2	0	0	0	0	1	1	2	0	2	1	0	1	0	3	1	4	5	2	2	3	3	0	1	3	1	0	1	5	7	4	5	4	3	2	3	3	5	4	5	8	2	6
3076--7781	0	0	0	0	0	0	0	0	0	0	0	0	0	0	0	0	0	0	0	0	0	0	1	0	1	0	0	1	0	0	0	0	0	0	1	0	0	0	0	0	0	0	0	0	0	0	0	1	0
3076--7782	1	6	3	5	6	4	4	1	2	0	1	2	0	2	0	1	2	2	1	0	0	1	2	1	2	2	1	0	1	2	2	1	1	1	0	5	1	0	1	2	0	1	2	2	1	2	2	2	0
3001--26103	0	0	0	0	0	0	0	1	1	1	2	0	0	0	0	1	0	1	0	0	0	1	0	0	0	0	0	2	1	1	1	2	1	2	1	1	1	1	1	0	2	2	0	0	0	1	0	1	0
2012--6572	0	0	0	0	0	0	0	1	0	0	0	0	0	0	0	0	1	0	0	0	0	0	0	0	0	0	0	0	0	0	0	0	0	1	0	1	0	0	0	0	1	0	0	0	1	0	0	1	0
15--31441	0	0	0	0	0	0	0	0	0	0	0	0	0	0	1	0	0	0	0	1	0	0	0	0	3	0	1	1	0	1	1	4	5	5	4	3	4	9	8	18	20	17	4	7	11	10	7	4	6
3076--31692	0	0	0	0	0	0	0	0	0	0	0	0	1	0	0	0	0	2	0	0	0	0	0	0	1	0	0	1	1	0	0	0	0	0	1	0	0	0	0	0	3	1	3	0	0	1	0	0	0
3076--31693	0	0	0	0	0	0	0	0	0	0	1	0	0	0	0	1	0	0	0	0	0	0	0	0	1	0	0	0	0	0	0	0	0	0	0	0	0	1	0	1	7	1	3	2	1	1	0	5	0
3076--31691	0	0	0	0	0	0	0	0	0	0	0	1	0	0	0	0	0	0	0	0	0	0	0	0	0	1	0	0	0	0	0	0	0	0	0	0	0	0	0	2	8	6	2	2	0	0	0	1	1
15--6301	0	0	0	0	0	0	0	0	0	1	0	0	0	0	1	1	0	0	0	0	0	0	0	0	0	0	1	1	0	1	2	0	0	1	2	1	2	1	1	0	0	1	0	3	1	1	3	2	2
15--6303	11	4	5	9	6	3	4	4	4	2	2	1	12	8	4	2	3	3	2	0	0	1	4	1	3	1	3	2	5	3	2	4	0	0	4	3	3	4	3	1	1	4	3	2	5	5	6	1	1
15--6302	0	0	2	1	3	0	1	0	0	0	1	0	0	0	1	0	0	0	0	1	0	0	0	0	0	1	0	1	0	2	0	1	0	0	0	0	1	0	0	0	0	0	0	1	0	2	0	0	0
2012--6153	0	0	0	0	4	0	2	0	1	0	0	0	0	1	2	0	2	1	0	0	1	1	2	2	1	2	1	3	4	3	1	3	1	0	0	1	0	2	0	0	1	0	0	1	0	0	1	1	0
2012--6152	2	1	1	2	1	2	0	2	0	1	1	2	2	0	1	0	1	2	1	2	2	1	3	1	2	2	2	2	2	0	2	0	0	1	0	0	1	1	0	0	0	0	0	0	0	2	0	1	1
2012--6151	1	0	1	2	1	0	0	0	0	0	0	0	0	0	1	0	0	0	0	0	0	0	0	2	0	1	0	1	1	1	2	3	1	0	0	0	2	0	0	0	2	3	2	0	0	1	0	2	0
15--61361	1	2	0	1	1	0	0	0	1	0	0	2	1	2	1	0	0	0	2	1	0	3	0	3	4	1	0	0	0	0	1	1	0	0	1	0	1	0	1	1	1	1	0	0	2	0	2	0	3
15--18053	1	2	1	1	1	0	1	0	0	0	0	1	1	0	0	0	0	0	1	0	0	0	0	3	0	3	6	2	2	0	1	1	0	1	0	2	0	1	0	3	1	3	1	3	2	0	1	2	3
15--18052	4	1	0	1	2	1	1	0	2	6	2	2	3	4	3	2	0	1	1	0	0	1	0	1	3	3	14	5	7	1	1	1	2	0	2	2	1	1	7	2	7	3	1	2	3	2	8	3	4
15--18051	0	0	0	0	1	0	1	0	0	0	1	0	1	2	0	1	1	0	0	0	0	1	1	0	1	2	0	1	0	0	0	0	0	0	0	1	1	0	0	2	0	1	0	0	0	1	1	0	0
3076--23141	1	7	7	4	0	6	2	1	2	0	2	1	3	13	3	1	2	1	2	0	0	2	0	1	3	1	3	1	2	3	2	0	0	0	1	1	4	2	2	5	6	0	0	0	0	0	0	0	0
3076--23143	0	0	0	0	0	0	0	0	0	0	0	0	0	0	0	1	1	0	0	0	0	0	0	0	1	0	0	0	0	0	0	0	0	0	0	0	0	0	3	2	2	0	0	0	0	0	0	0	0
3076--23142	0	0	0	1	0	0	0	1	1	2	0	1	1	1	0	0	0	0	1	0	0	2	0	1	0	1	2	0	0	0	0	1	2	1	0	0	1	0	1	0	3	0	0	0	0	0	0	0	0
2012--10603	2	2	3	3	2	3	1	0	1	2	1	2	4	3	4	3	1	2	2	1	3	2	2	4	4	3	5	3	2	3	1	2	1	3	0	1	1	2	2	4	2	2	1	1	3	2	1	2	2
2012--10602	2	1	1	0	1	0	1	1	0	0	0	1	1	0	0	0	0	0	0	0	1	1	0	1	0	1	1	0	0	0	0	0	0	0	1	1	0	1	0	1	0	0	3	1	0	0	1	0	1
2012--10601	0	0	0	0	1	0	1	1	0	0	0	0	0	0	0	1	1	0	0	0	0	0	0	0	0	0	1	0	0	1	0	1	0	1	0	0	0	0	1	0	0	1	0	0	1	1	1	1	1
2012--6721	1	1	1	1	1	1	0	1	1	0	1	0	0	0	0	0	0	0	0	0	0	0	0	0	0	0	0	0	0	0	0	0	0	0	0	0	0	0	0	0	0	0	0	0	0	0	0	0	0
2012--6722	0	0	0	0	0	0	1	3	1	1	0	1	1	0	0	0	0	1	0	0	0	1	1	0	0	2	1	0	1	2	2	1	0	2	1	2	1	0	1	2	1	2	2	1	3	3	2	1	2
3076--6173	2	3	2	2	2	1	2	2	1	1	0	1	0	0	0	1	0	0	0	0	0	0	0	1	0	0	1	1	2	2	2	1	2	1	0	0	1	0	0	0	0	1	0	0	0	1	0	0	0
15--692	0	1	0	0	0	0	0	0	0	0	0	0	0	0	0	0	0	0	2	1	0	1	0	0	1	0	1	0	1	0	0	0	1	0	1	1	0	1	1	0	0	1	1	2	0	1	1	2	1
15--693	0	1	0	0	0	0	0	0	0	0	0	0	0	0	0	0	0	0	0	0	0	0	0	0	0	0	0	0	0	0	0	0	0	0	0	0	0	0	0	0	0	0	3	0	2	0	1	1	0
15--691	2	0	0	2	1	0	0	0	1	0	0	0	3	0	0	0	0	1	0	0	0	0	1	0	1	1	0	0	0	0	0	0	0	0	0	0	1	0	1	0	0	5	1	0	1	0	2	1	1
15--44702	1	0	1	1	0	0	0	1	0	0	0	0	0	0	0	1	1	1	0	0	0	0	0	1	0	0	1	0	0	1	0	0	1	0	0	0	0	0	0	0	0	0	0	2	0	0	2	0	0
15--44703	0	1	1	0	1	2	1	0	1	1	1	1	1	1	1	1	1	1	0	1	0	1	1	0	1	0	1	0	1	0	0	1	0	0	0	0	0	1	3	4	2	1	2	2	3	2	0	1	1
15--50002	0	0	0	0	0	0	0	0	1	1	1	0	0	1	1	0	0	0	0	0	0	0	0	0	0	0	0	0	0	0	1	1	1	0	2	1	0	1	1	1	3	2	0	1	1	1	0	0	0
15--50003	3	0	1	0	1	2	0	1	3	2	1	1	1	1	2	1	0	1	1	1	0	0	1	2	0	0	0	1	2	1	2	2	2	2	1	1	0	1	1	3	2	0	2	0	1	4	1	2	1
15--31203	0	1	2	1	0	3	1	3	0	0	1	3	2	5	1	1	2	3	3	3	0	2	1	0	4	4	7	2	2	2	5	3	5	4	3	6	5	7	10	18	13	7	5	6	7	6	11	12	5
15--31202	0	0	0	0	0	1	0	4	3	2	1	2	0	3	1	2	3	3	2	2	0	1	2	0	2	8	5	3	4	0	1	1	3	3	3	3	5	16	4	14	17	12	13	9	8	12	6	5	2
15--31201	0	1	1	1	2	1	3	2	3	1	2	0	3	2	3	1	0	3	3	1	0	0	0	4	12	10	15	8	3	3	4	5	1	2	8	6	8	7	7	26	29	15	5	4	8	4	15	13	12
2012--6791	0	0	0	1	0	0	0	0	0	1	1	2	3	0	0	1	0	0	1	0	1	2	1	1	1	2	2	2	1	2	1	3	1	3	3	3	1	2	1	2	1	1	2	1	0	0	0	0	1
3001--7313	0	0	0	0	0	0	0	0	0	0	0	0	1	0	0	1	0	0	0	0	0	0	1	0	0	1	0	0	0	0	1	0	0	1	0	1	0	0	0	0	0	0	0	1	1	0	1	0	0
2012--6792	0	0	0	0	0	0	0	0	0	0	0	0	1	1	0	0	0	0	1	0	1	0	0	1	1	0	0	1	1	1	1	0	1	2	1	4	1	1	1	1	1	2	1	1	0	0	2	1	0
3076--31503	0	0	0	0	0	0	0	0	0	0	0	0	0	0	0	0	0	0	0	0	0	0	0	0	0	0	1	0	0	0	0	0	0	1	0	0	1	0	2	0	2	4	2	0	5	4	5	2	2
2023--2232	0	1	0	0	0	0	0	0	0	0	0	0	0	0	0	0	0	0	0	0	0	0	0	0	0	0	0	0	1	0	0	0	0	0	0	0	1	0	0	0	0	0	0	0	0	0	0	0	0
2023--2233	0	0	0	0	0	0	0	0	0	0	0	0	0	0	0	0	0	1	0	0	0	0	0	0	0	0	1	0	1	1	0	0	1	0	0	0	0	0	0	0	2	0	0	1	1	0	0	0	0
2023--2231	0	0	0	0	0	0	0	0	0	0	0	0	0	0	0	0	0	0	0	0	0	0	0	0	0	0	0	0	0	0	0	0	0	0	0	0	0	0	0	0	0	0	0	0	0	0	0	0	0
3076--6552	0	0	0	0	0	0	0	0	0	0	0	1	0	0	0	0	0	0	0	0	0	0	0	0	0	0	0	0	0	0	0	0	0	0	1	0	0	0	0	0	0	0	0	0	0	0	0	0	0
3076--6553	0	0	0	0	0	0	0	0	0	0	0	0	0	0	1	1	1	0	0	0	1	0	1	0	0	0	0	0	0	0	0	0	0	0	0	0	0	0	0	0	0	0	0	0	0	0	1	0	0
3076--6551	0	0	0	0	0	0	0	0	0	0	0	0	0	0	0	0	0	0	0	0	0	0	0	0	0	0	0	0	0	0	0	0	0	0	0	0	0	0	0	0	1	0	0	0	0	0	0	0	0
2059--632	0	0	0	0	0	0	0	0	0	0	0	0	0	0	0	0	0	0	0	0	0	0	0	0	0	0	0	0	0	0	0	0	0	0	0	0	0	0	0	0	0	0	0	0	0	0	0	0	0
2059--633	0	0	0	0	0	0	0	0	0	0	0	0	0	0	1	2	0	3	4	1	2	3	2	1	2	1	2	1	4	2	1	2	1	6	5	0	1	2	5	3	10	10	1	5	2	1	1	4	1
3076--27661	0	0	0	0	0	0	0	0	0	0	0	0	0	0	0	1	0	1	0	1	0	1	2	2	0	0	0	0	0	0	0	0	0	1	0	0	0	1	0	1	1	0	0	0	0	0	0	0	1
15--61633	2	2	0	0	0	2	2	0	5	6	3	5	0	4	1	0	1	0	2	1	0	0	1	2	0	1	3	1	1	1	2	3	4	0	1	0	1	6	10	8	6	4	2	1	3	2	4	4	3
15--61632	1	2	2	2	1	4	3	1	1	1	1	0	0	0	2	2	2	1	1	2	0	0	0	0	2	1	1	1	1	1	1	1	2	3	1	1	1	1	3	1	2	2	3	3	0	1	3	1	0
15--61631	10	12	14	15	17	10	11	8	3	5	6	7	3	9	7	7	7	7	6	4	0	2	7	13	16	12	8	10	4	7	6	11	12	6	5	10	8	15	24	34	11	17	16	21	15	12	15	16	7
3076--27662	0	0	0	0	0	0	0	0	0	0	1	0	2	1	0	0	0	1	0	0	0	3	1	4	2	4	3	2	2	0	0	0	0	1	0	0	0	1	0	2	1	0	0	0	0	0	1	0	0
15--1032	1	1	2	0	2	4	2	0	0	0	2	0	0	1	0	1	0	0	1	1	0	0	0	0	0	2	0	1	3	1	1	2	1	0	1	1	2	1	1	2	3	4	3	1	2	5	0	0	1
15--27111	1	0	0	0	0	0	0	1	0	1	1	2	1	1	2	0	1	0	2	0	0	0	1	1	0	1	3	0	1	4	3	2	4	2	1	3	0	2	1	4	2	3	3	1	1	2	2	2	2
15--27112	0	0	0	0	2	0	1	0	2	0	0	1	0	2	1	1	0	0	0	0	0	2	1	0	0	0	2	2	0	0	0	1	0	0	1	0	2	2	4	6	2	0	9	2	1	1	3	3	3
15--27113	0	0	0	0	0	0	1	0	0	0	0	2	0	1	0	1	1	1	0	1	0	1	1	2	0	0	0	0	0	2	0	4	1	2	1	1	4	2	1	2	5	1	0	2	3	2	3	1	1
2012--10832	1	0	0	0	0	0	0	0	0	0	0	0	0	0	0	0	0	0	0	0	0	0	0	0	0	0	0	0	0	0	0	0	0	0	0	0	0	0	0	1	0	0	0	0	0	0	0	1	0
109--6513	0	0	1	0	0	1	0	0	2	0	0	0	1	0	0	0	0	2	0	0	0	0	1	1	0	0	0	0	0	1	0	0	1	1	1	3	0	2	3	1	8	8	1	2	1	3	5	2	2
109--6512	0	0	0	0	0	0	0	0	0	0	0	0	0	0	0	0	0	0	0	0	0	0	0	0	0	0	0	0	0	0	0	0	0	0	0	0	0	1	1	1	0	0	0	0	0	0	0	0	0
109--6511	0	0	1	0	0	0	0	1	0	0	0	0	0	0	1	2	0	1	0	1	0	0	1	2	0	0	0	0	0	0	0	3	2	1	0	3	1	2	0	2	0	2	3	0	1	0	0	0	0
2012--10833	1	0	1	0	0	0	0	0	0	1	0	0	0	0	0	0	0	0	0	0	0	0	0	0	0	0	1	0	0	0	1	1	2	1	0	0	0	1	2	1	0	0	0	1	0	0	1	1	2
3076--27092	0	0	0	0	0	0	0	0	0	0	1	4	4	4	1	4	3	3	4	4	3	1	3	3	3	6	5	4	4	2	1	2	2	2	3	3	2	2	4	11	13	4	3	1	5	6	1	2	4
109--10691	0	0	0	0	0	0	0	0	0	0	0	0	1	1	1	1	0	1	1	1	1	1	1	1	1	0	0	0	0	0	0	0	0	1	0	0	0	0	1	1	2	1	1	1	0	1	0	1	0
109--10692	0	0	0	0	0	0	0	0	0	0	0	0	0	0	0	0	0	0	0	0	0	0	0	0	0	0	0	0	0	0	0	0	0	0	0	0	0	0	0	0	0	0	0	0	0	0	0	0	0
109--10693	0	1	0	0	0	0	0	0	1	1	0	0	1	2	0	0	2	0	0	0	0	2	0	2	0	1	1	0	0	0	0	0	1	1	0	0	0	0	0	0	0	1	0	0	0	0	0	0	0
2023--10023	0	1	0	0	0	0	1	0	0	0	0	1	1	0	0	0	1	0	0	0	0	0	0	1	0	0	0	0	0	1	0	0	0	0	0	0	0	1	0	1	3	1	1	0	1	1	1	0	1
15--6502	0	1	0	0	0	0	0	0	0	0	0	0	0	0	0	0	0	0	0	0	0	0	0	0	0	0	0	0	0	1	0	0	0	0	0	0	0	0	0	0	0	0	0	0	1	0	0	0	0
15--6501	0	1	0	0	1	0	0	0	0	0	0	0	0	0	0	0	0	0	1	1	0	1	0	0	1	0	0	0	0	0	0	0	0	0	1	1	1	0	0	1	1	0	0	0	1	0	0	0	0
15--61332	1	1	1	0	2	1	0	0	0	0	0	1	1	0	3	2	3	0	0	0	0	0	0	1	1	1	1	0	0	0	0	0	2	1	0	3	4	1	1	2	3	0	0	0	0	0	2	4	3
15--61333	5	0	1	0	5	2	1	0	0	1	0	2	7	3	0	3	1	0	1	1	0	2	1	0	0	0	1	1	0	2	2	0	1	0	0	0	0	1	2	4	4	4	1	3	0	2	0	0	1
15--61331	27	32	21	19	27	29	14	10	15	11	15	13	14	16	9	17	11	16	8	12	0	6	21	10	9	20	8	16	10	11	10	19	18	12	9	6	7	7	5	9	9	13	5	10	3	9	6	10	8
2012--10831	0	0	0	0	0	0	0	0	0	0	0	0	0	0	0	0	0	0	0	0	0	0	0	0	0	0	0	1	0	0	0	0	0	0	0	0	0	0	1	2	0	0	0	0	1	0	0	0	0
15--6591	0	0	0	0	0	0	1	1	0	1	1	0	0	0	0	1	0	0	0	0	0	1	1	0	2	2	0	0	1	0	1	0	1	0	1	0	2	0	3	1	0	0	1	0	0	0	0	0	1
15--6592	0	4	0	0	2	0	0	1	0	3	2	0	1	2	1	3	1	3	0	2	0	0	1	1	2	1	2	0	0	0	1	1	2	3	4	1	0	3	3	2	2	10	5	1	2	2	0	1	0
15--6593	1	0	4	0	4	0	0	0	1	0	2	2	1	1	1	1	0	2	1	0	0	1	4	0	4	0	1	1	2	2	1	0	2	2	4	0	2	5	2	2	2	5	3	1	1	1	1	1	1
2023--2263	0	0	0	0	0	0	0	0	0	0	1	0	0	0	0	0	0	0	0	0	0	0	0	0	0	0	0	0	0	0	0	1	0	0	0	0	0	0	0	0	0	0	0	0	0	0	0	0	0
2023--2262	4	4	5	5	3	6	5	4	7	4	6	6	4	5	5	4	7	5	5	1	4	3	8	6	5	8	4	4	3	8	8	3	7	5	4	7	2	3	2	4	6	4	6	6	5	4	8	6	4
3076--7503	0	0	0	0	0	0	0	0	0	0	0	0	0	0	1	0	0	0	0	0	0	0	0	0	0	0	0	0	0	0	0	0	0	0	0	0	0	0	1	0	0	0	0	0	0	0	0	0	0
3076--6922	0	0	0	0	0	0	0	0	0	0	0	1	0	0	0	0	0	1	0	0	0	0	0	0	1	1	0	0	0	0	0	0	0	0	0	0	0	0	0	1	0	0	0	0	1	0	0	0	0
109--7111	0	0	0	0	0	0	0	0	0	0	0	0	0	0	0	0	0	0	0	0	0	0	0	0	0	0	0	0	0	0	0	0	0	0	0	0	0	0	0	0	0	0	0	0	0	0	0	0	0
109--7112	0	0	0	0	0	0	0	0	0	0	0	0	0	0	0	0	0	0	0	0	0	1	0	0	0	0	0	0	0	0	0	0	0	0	0	0	0	0	1	0	0	0	0	0	0	0	0	0	0
109--7113	0	0	0	0	0	0	0	0	0	0	0	0	0	0	0	0	0	0	0	0	0	0	0	0	0	0	0	0	0	0	0	0	0	0	0	0	0	0	0	0	0	0	0	0	0	0	0	0	0
3076--6881	0	0	0	0	0	0	0	0	1	2	0	1	0	1	1	0	0	0	0	1	0	1	0	0	0	0	0	0	0	1	0	0	0	1	1	1	0	0	0	1	1	0	0	1	0	1	1	0	0
3001--12042	3	4	4	4	3	4	2	2	1	5	1	0	3	2	1	1	2	5	3	5	1	2	0	5	2	2	4	5	4	1	2	1	3	1	2	2	2	2	1	2	2	0	2	2	2	1	2	2	2
3001--12043	19	20	19	22	22	20	18	20	16	19	17	21	18	17	18	20	18	16	17	6	13	7	14	14	15	14	18	13	10	14	14	15	9	10	11	14	13	11	15	12	11	13	17	13	13	11	13	17	14
3001--12041	0	1	0	0	0	0	1	0	0	1	0	0	0	0	0	0	0	0	0	0	0	0	0	1	0	0	0	0	0	0	0	0	0	0	0	0	0	0	0	0	0	0	0	1	0	0	0	0	0
3076--6921	0	0	0	0	0	0	1	0	0	0	0	0	0	0	1	0	0	0	0	0	0	0	0	0	0	0	0	0	0	0	0	0	1	0	0	0	0	0	0	0	0	0	0	0	0	1	0	0	0
3076--6882	1	0	0	0	0	0	1	1	1	1	0	2	1	3	1	1	1	1	1	1	1	1	1	5	7	7	4	12	6	10	10	5	3	5	2	4	10	8	4	7	15	8	5	1	3	2	1	5	1
3076--6883	2	0	2	0	2	2	1	1	0	1	1	1	0	0	0	0	0	0	0	0	0	0	0	2	1	1	0	1	1	0	0	1	0	0	0	0	1	0	0	0	3	3	0	1	1	0	1	1	0
2012--6603	1	0	1	1	2	1	2	0	2	2	1	2	1	0	2	2	3	1	2	2	2	1	2	2	1	2	3	1	1	1	1	0	3	1	0	2	1	1	1	0	2	2	1	1	0	2	1	1	5
2012--6602	1	5	2	2	0	1	1	0	0	1	1	1	2	1	1	2	1	2	0	0	1	2	1	0	1	2	3	4	3	2	2	2	4	2	3	2	0	1	0	0	1	3	3	1	1	2	3	1	0
2012--6601	2	2	2	1	0	0	1	1	1	0	0	0	0	1	1	1	1	1	1	0	0	1	1	1	0	0	1	1	1	2	0	1	2	0	1	1	1	1	0	1	0	2	1	2	1	1	2	1	2
2023--7113	0	0	0	0	0	0	0	0	0	0	1	0	0	0	0	1	0	0	0	0	0	0	0	0	0	0	0	0	1	0	0	2	1	1	0	0	0	0	0	0	0	0	1	0	0	0	0	1	1
3081--27752	0	0	0	0	0	0	0	0	0	0	0	0	0	0	0	0	0	0	0	0	0	0	1	0	0	0	0	0	1	0	1	1	0	0	0	0	1	0	0	0	0	0	0	1	1	0	0	0	0
3076--7043	0	0	0	0	0	0	0	0	0	0	0	0	0	0	0	0	0	0	0	0	0	0	0	0	0	0	0	0	0	0	0	0	0	0	0	0	0	1	0	0	0	0	0	0	0	0	0	0	0
3076--61961	0	0	0	0	0	1	0	1	0	0	0	0	0	0	0	0	0	0	0	0	0	0	0	0	0	0	0	0	0	0	1	0	0	0	0	0	0	1	1	2	1	0	0	0	0	0	0	0	0
3076--61963	0	0	0	0	0	0	1	0	0	0	0	0	0	1	0	0	0	1	1	0	0	0	0	0	0	1	0	0	0	0	0	0	0	0	0	0	0	0	0	0	1	0	0	0	0	0	0	0	0
3076--61962	0	0	1	0	0	0	0	1	0	0	1	1	0	0	1	0	1	0	0	0	0	0	1	0	0	0	0	0	0	0	0	0	0	0	1	0	0	0	0	0	0	0	0	0	0	0	0	0	0
15--6231	1	1	2	2	1	0	1	0	1	0	0	0	0	0	0	0	1	2	2	1	0	1	0	0	0	0	0	0	1	0	0	0	0	2	2	0	1	0	0	0	0	0	0	0	1	0	1	1	0
3001--10852	0	1	0	1	0	0	0	1	0	0	0	0	0	2	0	0	0	0	0	0	0	0	1	0	1	2	2	2	1	1	1	0	1	0	1	1	1	0	0	0	11	7	0	0	4	1	0	0	0
15--6233	1	0	1	0	1	1	1	1	1	1	0	0	1	0	2	1	0	1	2	1	0	0	1	1	2	0	3	0	1	0	1	2	2	0	1	1	1	4	1	2	3	5	2	2	4	6	1	2	5
15--6232	1	1	1	1	0	1	1	0	1	1	2	1	1	1	1	1	2	0	1	2	0	1	1	0	1	1	1	2	1	1	0	1	1	0	3	3	2	1	2	1	3	1	2	3	1	3	1	1	1
15--61441	0	1	0	1	2	2	0	1	2	0	3	2	0	1	1	3	0	0	0	1	0	0	1	1	2	3	0	1	3	6	4	4	4	1	1	3	0	2	2	5	9	14	9	8	1	2	4	4	3
3076--1802	0	0	0	0	0	0	0	0	0	0	0	0	0	0	0	0	0	0	0	0	0	0	0	0	1	0	0	0	0	0	0	0	0	0	0	0	0	0	0	0	1	0	0	0	0	1	0	0	0
3076--6312	0	0	0	1	0	2	3	1	0	0	0	0	1	0	1	1	0	0	1	3	0	1	3	2	0	0	1	2	0	2	1	0	1	1	2	1	1	0	1	0	0	5	0	0	0	4	3	0	0
15--61443	0	0	0	2	2	3	4	1	0	1	1	0	0	0	0	1	0	0	0	0	0	1	0	4	2	0	1	1	1	0	2	0	1	2	1	0	0	3	2	2	3	7	5	2	3	2	3	3	3
2023--2272	0	0	0	1	1	0	0	0	0	0	0	0	0	0	0	0	0	0	0	0	0	0	0	0	0	0	0	0	0	0	0	1	0	0	0	0	0	0	0	0	1	0	0	0	2	0	0	0	0
2023--2273	1	0	0	0	1	1	0	0	0	0	0	0	0	1	0	0	0	0	0	0	0	0	0	0	0	0	0	0	0	0	0	0	0	0	2	0	1	1	0	0	0	2	0	0	1	0	0	0	0
3081--27753	0	1	0	0	0	1	1	1	1	0	2	1	1	0	0	0	0	1	0	1	2	2	2	1	0	1	0	1	0	1	0	1	0	0	0	0	0	2	0	0	0	2	1	2	0	0	1	0	0
3076--7042	0	0	0	0	0	0	0	0	0	0	0	0	0	0	0	0	0	0	0	0	0	0	0	0	0	0	0	0	0	0	0	0	0	0	0	0	0	0	0	0	0	0	0	0	0	0	0	0	0
15--8422	0	0	0	0	0	0	0	1	1	1	0	0	0	0	0	0	0	0	0	0	0	0	1	1	1	3	2	0	1	1	1	2	3	1	1	0	0	0	0	0	0	0	0	0	0	0	0	0	0
15--8423	0	0	0	0	0	0	0	0	0	1	0	0	1	1	1	0	1	1	2	1	0	1	1	1	1	1	0	1	2	0	2	0	1	0	0	1	0	2	0	2	1	1	0	1	0	1	0	0	0
15--8421	0	0	0	0	0	0	0	0	0	0	1	1	0	0	0	0	2	0	0	0	0	0	0	0	0	1	0	0	1	1	0	0	1	0	0	1	0	0	1	0	0	0	0	0	0	0	1	1	1
3076--2031	0	0	0	0	0	0	0	0	0	0	1	2	2	0	0	0	0	0	0	0	0	1	2	0	0	0	0	1	0	0	1	1	0	0	2	0	1	0	2	1	0	2	1	1	0	0	0	1	0
3076--7783	0	0	0	0	0	0	0	0	0	0	0	0	0	0	0	0	0	0	0	1	0	0	0	1	0	0	0	0	0	0	0	0	0	0	0	0	0	0	0	0	0	1	0	0	0	0	0	0	0
3076--2033	0	0	0	1	0	0	0	0	0	0	0	0	0	1	0	0	1	1	0	0	0	0	0	0	0	0	0	0	0	0	0	1	0	0	1	2	3	3	2	1	1	0	0	0	0	1	1	0	0
3076--2032	1	3	2	0	3	2	2	0	0	0	1	3	2	2	1	2	0	1	4	0	0	1	4	3	3	3	4	6	1	1	1	1	0	10	3	1	4	5	1	1	3	37	16	3	1	5	2	6	2
3076--7041	0	0	0	0	0	1	0	0	0	0	0	0	0	0	0	0	0	0	0	0	0	0	0	0	0	0	0	0	0	1	0	0	0	0	0	0	0	0	1	1	1	2	2	0	0	0	0	1	0
3081--10531	2	0	1	3	12	6	0	3	1	5	0	0	1	6	2	2	3	2	2	1	1	1	3	0	1	2	4	4	3	1	5	2	3	3	3	3	3	3	2	6	9	62	5	10	4	5	3	4	10
3081--10532	0	0	0	0	0	0	0	0	0	0	0	0	0	0	0	0	0	0	0	0	0	0	0	0	0	0	0	0	0	0	0	0	0	0	0	0	0	0	0	0	0	0	0	0	0	0	0	0	0
3001--26101	0	0	0	0	0	1	0	0	0	0	0	0	0	0	1	0	0	0	0	0	0	0	0	0	0	0	0	1	0	0	0	0	0	0	0	0	0	0	0	1	3	3	0	0	0	0	0	1	0
15--31153	0	0	0	0	0	0	0	0	0	0	0	2	0	0	0	2	0	0	0	0	0	0	1	0	0	0	0	0	0	0	0	0	0	1	0	2	2	1	4	8	3	0	3	3	2	0	1	0	0
15--31152	0	0	0	0	0	0	0	0	0	0	0	0	0	0	0	1	1	1	0	0	0	0	0	1	0	3	2	1	5	3	3	3	2	2	4	4	7	11	16	17	31	30	10	5	9	6	2	2	2
15--31151	0	0	0	0	0	0	0	0	0	0	0	1	4	4	2	1	0	0	0	0	0	0	0	0	1	1	0	0	0	1	1	0	1	1	4	3	6	15	23	20	17	16	7	4	5	9	2	1	0
109--15723	0	0	0	0	0	0	0	0	0	0	0	0	0	0	0	0	0	0	0	0	0	0	0	1	0	1	0	0	0	0	0	0	0	0	0	1	1	0	1	0	0	0	0	0	0	0	0	0	0
3076--44121	0	0	0	0	0	0	1	0	0	0	0	0	0	0	0	0	0	0	0	0	0	0	0	0	0	0	1	2	1	1	1	1	0	1	2	1	0	0	0	1	0	0	1	0	0	0	0	0	0
3076--44122	0	1	0	0	0	0	0	0	0	1	0	0	1	1	1	1	1	1	1	1	2	1	0	1	0	1	0	1	2	2	2	2	1	1	1	3	1	1	1	2	1	1	1	0	0	0	0	0	0
3076--44123	0	0	0	0	0	0	0	1	0	0	0	0	0	0	0	0	0	1	0	0	0	0	1	1	1	1	1	1	1	0	0	1	1	1	0	1	1	0	0	0	0	0	0	0	0	0	0	0	0
2023--14653	0	0	0	0	0	0	0	0	0	0	0	0	0	0	0	0	0	0	0	0	0	0	0	0	0	0	0	0	0	0	0	0	0	0	0	0	0	0	0	0	0	0	0	0	0	0	1	0	0
15--27882	0	0	0	0	0	0	0	0	0	0	3	6	13	10	8	6	4	1	5	3	0	1	0	2	7	17	22	12	5	5	6	14	15	24	18	26	24	30	28	53	43	30	22	18	30	46	29	11	10
15--27883	0	0	0	0	0	0	0	0	0	0	0	1	4	6	3	1	1	2	1	2	0	2	3	8	8	5	14	9	5	4	6	5	5	6	3	3	7	11	7	5	12	4	6	2	7	7	12	19	8
3081--27751	0	0	0	0	0	0	0	0	0	0	0	0	0	0	0	0	0	0	0	0	0	0	0	0	0	0	0	0	0	0	0	0	0	0	0	2	0	0	0	0	1	0	0	0	0	0	1	0	0
15--27881	0	0	0	0	0	0	0	0	0	0	0	0	1	0	1	0	0	0	0	1	0	0	0	1	0	1	0	0	0	0	0	0	1	1	1	2	1	2	2	13	4	3	2	0	1	0	0	0	0
3076--6131	2	1	1	0	0	0	1	0	0	1	0	0	0	0	1	0	0	1	1	0	0	0	0	0	0	0	0	1	0	0	0	1	0	0	0	1	0	1	0	1	0	0	0	0	0	1	0	0	0
3076--6132	0	0	1	0	0	0	0	0	0	0	0	1	0	0	0	0	0	0	0	0	0	0	0	0	0	0	0	1	0	0	0	0	0	0	0	0	0	0	1	0	2	3	0	1	2	0	1	0	0
3076--6133	2	2	6	5	14	7	7	5	4	6	3	1	4	3	5	3	3	4	5	4	3	3	5	6	5	7	10	8	4	5	7	3	5	4	2	3	1	1	0	1	0	5	4	1	1	2	2	1	2
109--15721	0	0	0	0	0	0	0	0	0	0	0	0	0	0	0	0	1	0	0	0	0	0	0	1	0	0	0	0	0	0	1	2	1	0	2	2	0	2	3	2	2	5	3	2	4	0	4	2	2
2012--6831	0	1	1	0	0	0	0	0	0	0	1	4	1	1	0	0	0	0	0	0	0	0	0	0	0	0	0	0	0	0	0	0	0	0	0	0	0	0	0	0	1	2	0	0	0	1	0	0	0
2012--6832	4	2	1	2	0	1	1	1	1	1	1	1	2	1	3	1	0	3	2	0	0	1	0	1	0	1	0	1	0	0	1	0	0	0	0	0	0	0	0	1	0	2	0	0	0	1	1	1	0
2012--6833	0	0	1	1	1	0	0	1	1	1	0	0	0	0	0	0	1	1	0	0	1	0	0	1	0	1	0	0	0	1	1	0	0	0	0	0	0	0	0	0	0	1	0	1	0	0	0	2	0
15--17071	0	0	0	0	1	0	0	0	0	0	0	0	0	1	0	0	0	0	0	0	0	0	0	0	0	0	0	0	0	0	0	0	0	1	0	0	0	0	0	0	1	0	0	0	0	0	0	0	0
3076--27602	0	0	0	0	0	0	0	0	0	1	0	0	0	2	1	2	0	1	1	1	0	1	1	1	0	0	0	1	0	0	0	0	0	0	2	0	0	0	1	1	1	0	0	0	0	0	0	0	0
3076--27603	0	0	0	0	0	0	0	0	0	0	0	0	0	0	0	1	0	0	0	0	0	0	1	1	1	0	1	0	0	0	1	1	0	2	0	2	1	1	0	1	0	0	2	2	1	1	2	1	2
3076--27601	0	0	0	0	0	0	0	0	4	4	0	0	1	5	1	0	2	0	0	0	0	3	0	1	0	0	1	1	0	1	0	1	0	0	0	0	0	1	0	5	6	2	0	0	4	7	4	2	1
3076--6161	3	2	0	0	1	0	0	0	0	0	1	0	1	0	0	0	0	0	0	0	0	1	0	2	2	3	2	0	1	0	1	0	0	2	1	1	1	1	1	2	4	3	3	0	2	0	1	0	0
15--61743	0	0	0	0	0	0	0	0	0	0	0	0	0	0	1	0	1	0	1	0	0	0	0	0	0	0	0	0	1	1	1	1	0	0	0	1	0	1	0	1	0	0	1	0	0	0	0	1	0
15--61742	0	0	0	0	0	0	0	0	0	0	0	0	0	0	0	0	0	1	1	0	0	0	1	0	0	0	0	0	1	0	0	0	0	0	0	0	2	0	0	0	0	0	0	0	0	0	0	0	0
15--61741	0	1	0	0	0	0	0	0	0	0	0	1	1	0	2	2	0	0	2	1	0	1	1	0	1	1	0	0	0	1	0	0	1	0	8	5	4	1	1	1	0	1	2	0	0	0	2	0	0
3099--43052	0	0	0	0	0	0	0	0	0	0	0	0	0	0	0	0	0	0	0	0	0	0	0	0	0	0	0	0	0	0	0	0	0	0	0	0	0	0	0	0	1	2	2	1	0	1	0	0	2
3099--43053	0	0	0	0	0	0	0	0	0	1	0	1	1	1	1	1	0	1	0	0	0	1	0	0	0	0	0	0	0	0	0	0	0	0	0	0	0	0	0	0	0	0	0	0	0	0	0	0	0
3099--43051	0	0	0	0	0	0	0	0	0	0	1	0	0	0	0	0	1	0	1	1	0	0	0	0	1	0	1	0	0	0	0	0	0	0	0	0	0	0	0	0	0	0	0	0	0	0	2	1	2
109--62931	0	0	1	0	0	0	0	0	1	0	0	0	0	0	0	0	0	0	0	0	0	0	0	0	0	0	0	0	0	0	0	0	0	0	0	1	0	0	0	0	0	1	0	0	0	0	0	1	0
109--62932	0	1	1	1	2	2	0	0	3	0	0	0	0	0	0	0	0	0	0	1	0	0	1	0	2	0	1	1	0	0	3	2	0	0	1	0	1	3	1	2	1	2	2	3	0	0	3	3	0
109--62933	0	0	1	0	0	0	0	0	0	0	0	0	0	0	0	0	0	0	0	0	0	0	0	0	0	0	0	2	0	0	0	5	1	2	2	0	3	3	0	0	8	3	2	0	0	0	3	0	1
3001--15623	1	1	0	0	0	0	0	0	0	1	1	1	0	1	0	0	0	0	0	0	0	0	0	0	0	0	0	0	0	0	0	0	0	0	1	0	0	0	0	0	2	0	0	0	0	0	0	0	0
3001--15622	0	0	0	0	0	0	0	0	0	0	0	0	0	0	0	0	0	0	0	0	0	0	0	0	0	0	0	0	0	0	0	0	0	0	0	0	0	0	0	0	0	0	0	0	0	0	0	0	0
3001--15621	1	0	0	0	0	0	0	0	0	0	0	0	0	0	0	0	1	0	0	0	0	0	0	0	0	0	0	0	0	0	0	0	0	0	0	0	0	0	0	0	0	0	0	0	0	0	0	0	0
15--31023	0	0	0	0	0	0	0	0	0	0	0	0	0	1	1	2	0	0	0	2	0	2	3	3	2	1	8	4	2	2	9	6	12	4	4	7	9	3	9	22	17	7	4	8	8	4	5	14	10
15--31022	0	0	0	0	0	0	0	0	0	0	0	0	0	2	0	0	1	0	0	1	0	1	0	1	2	1	1	0	0	1	2	6	3	4	4	3	7	6	4	10	18	11	8	5	4	8	4	10	5
15--31021	0	0	0	0	0	0	0	0	0	0	0	0	0	1	0	0	0	0	1	2	0	0	0	0	0	0	0	1	1	0	0	1	1	1	1	1	1	2	1	2	8	2	0	0	3	5	1	3	1
15--25062	2	0	0	1	0	1	2	1	1	1	2	1	0	1	2	0	0	0	0	0	0	0	0	0	1	0	1	1	0	0	2	1	0	1	0	1	1	6	7	7	5	11	2	4	3	3	3	4	16
15--25063	0	0	0	1	2	0	1	1	1	0	0	0	0	0	0	0	1	3	0	1	0	0	0	1	1	0	0	1	1	0	0	0	1	1	0	0	2	1	1	4	0	1	0	2	2	2	1	0	1
15--25061	0	1	1	0	0	0	1	1	4	2	1	1	1	3	1	1	2	2	1	0	0	0	1	0	1	2	1	3	0	4	1	1	1	4	3	4	0	3	2	10	5	6	2	1	2	2	2	0	1
3076--6763	0	0	0	1	0	0	0	0	0	1	1	0	0	0	1	0	0	0	0	0	0	0	0	0	0	1	0	0	0	0	0	0	0	0	0	0	0	2	1	0	0	0	0	0	0	0	0	0	0
2023--6892	0	0	0	0	0	0	0	0	0	0	0	0	0	0	0	0	0	0	0	0	0	0	0	0	0	0	0	0	0	0	0	0	0	0	0	0	0	0	0	0	0	0	0	0	0	0	0	0	0
2023--6893	0	0	0	0	0	0	0	0	0	0	0	0	0	0	0	0	0	0	0	0	0	0	0	0	0	0	0	0	0	0	0	0	0	0	0	0	0	0	0	0	0	0	0	0	0	0	0	0	0
2023--6891	0	0	0	0	0	0	0	0	0	0	0	0	0	0	0	0	0	0	1	0	0	0	0	0	0	0	0	0	0	0	0	0	0	0	0	0	0	0	0	0	0	0	1	0	0	0	0	0	0
3076--25583	0	0	0	0	0	0	1	1	1	0	0	0	0	0	0	0	0	0	0	0	0	0	0	0	0	0	0	0	0	0	0	0	0	0	0	0	0	0	0	0	0	0	0	0	0	0	0	0	0
3076--25582	0	0	0	0	0	1	0	0	0	0	0	0	0	0	0	0	1	0	0	0	0	0	0	0	0	0	0	0	0	0	0	0	0	0	0	0	0	0	0	0	0	0	0	0	0	0	0	0	0
3076--25581	1	0	0	0	0	0	0	0	0	0	0	1	0	0	0	0	0	0	0	0	2	0	0	0	0	0	2	0	0	0	0	0	0	0	0	0	0	0	0	0	0	0	0	0	0	0	0	0	0
2023--7873	0	0	0	0	0	0	0	0	0	0	0	0	0	0	0	0	0	0	0	0	0	0	0	0	0	0	0	0	0	0	0	0	0	0	0	0	0	0	0	0	0	0	0	0	0	0	0	0	0
2023--7872	0	0	0	0	0	0	0	0	0	0	0	0	0	0	0	0	0	0	0	0	0	0	0	0	1	0	0	0	0	0	1	0	0	0	0	0	0	1	0	0	0	0	0	1	0	1	1	0	1
2023--7871	0	0	0	0	0	0	1	0	0	0	0	0	0	0	0	0	0	0	0	0	0	0	0	0	0	0	0	0	0	0	0	0	0	0	0	0	0	0	1	0	0	0	0	0	0	0	0	0	0
15--1111	1	0	0	0	1	0	0	0	0	0	0	0	0	1	0	0	1	2	1	1	0	1	3	2	1	1	0	0	0	1	0	1	0	0	0	3	1	1	0	0	3	0	0	1	1	1	0	3	1
15--1113	1	1	3	3	3	2	3	2	2	2	3	2	2	2	2	2	3	0	1	1	0	0	2	2	0	2	1	3	2	0	3	0	3	2	3	4	1	2	4	3	4	3	2	2	2	2	6	4	3
15--1112	0	0	1	0	0	0	0	4	0	0	0	1	0	0	0	0	0	0	0	0	0	0	0	0	0	0	0	0	0	1	0	1	1	0	1	1	2	1	1	1	0	1	0	0	0	0	1	2	0
15--61343	0	0	0	0	0	0	0	0	0	0	0	0	0	0	0	0	0	0	1	0	0	0	0	0	0	0	0	0	1	1	1	0	0	0	0	0	0	0	0	0	0	1	2	3	2	1	2	2	0
15--61342	1	0	1	0	0	0	0	0	0	0	0	2	1	0	2	3	0	0	0	1	0	0	0	0	0	0	0	1	0	0	0	3	0	2	0	1	0	1	1	0	0	0	0	1	1	1	0	2	2
15--61341	0	1	0	1	0	0	0	0	0	0	0	0	0	0	0	0	0	0	0	0	0	0	0	0	0	0	0	1	1	1	0	1	0	0	0	0	0	1	0	1	0	0	0	0	0	0	0	0	0
2023--33002	0	0	0	0	0	0	0	0	0	0	0	0	1	0	0	0	2	0	0	0	0	0	0	0	0	0	0	1	0	0	0	0	0	0	0	2	2	1	0	0	0	1	1	0	0	0	0	0	0
2023--33003	1	0	0	1	0	0	0	0	0	0	0	0	0	0	0	0	0	0	0	0	0	0	0	0	0	0	0	0	0	0	0	0	0	0	0	0	0	1	0	0	0	0	0	0	0	1	0	0	0
3099--31952	0	0	0	0	0	0	0	0	0	0	0	0	1	1	0	0	0	0	0	0	0	0	0	0	0	0	0	0	0	0	0	0	0	0	0	1	1	0	0	8	7	5	3	1	2	3	1	0	0
2023--33001	1	0	0	0	0	0	0	0	0	0	1	0	0	0	0	0	0	0	0	0	0	0	0	0	0	0	0	0	0	0	0	0	0	0	0	0	1	0	2	0	0	1	1	0	0	0	0	0	0
3076--6261	1	3	2	2	4	7	3	1	1	1	1	1	3	3	3	3	0	2	0	2	3	0	7	1	6	3	1	6	0	1	1	1	2	7	1	1	10	2	3	5	11	6	3	4	0	6	3	4	3
3076--6262	0	0	0	0	0	0	0	0	0	0	1	0	0	2	1	0	0	0	0	0	0	1	1	1	1	2	1	2	1	1	1	1	1	0	0	0	0	0	0	0	0	0	0	0	0	0	0	0	0
3076--6263	0	1	0	2	5	3	1	0	1	1	1	0	1	0	1	1	0	0	0	0	0	0	0	0	1	1	0	1	1	2	1	0	1	1	0	2	1	1	0	1	7	3	2	0	0	0	0	0	2
3076--31502	0	0	0	0	0	0	0	0	0	0	0	1	0	0	0	0	0	0	0	0	1	0	0	0	1	2	1	1	1	1	2	2	3	3	2	4	3	1	3	5	3	5	3	2	2	2	3	2	2
15--31221	0	0	0	0	0	0	1	0	0	0	0	0	0	1	1	0	0	0	0	0	0	1	2	1	1	1	1	2	1	0	1	1	0	0	0	0	0	0	4	8	3	7	1	2	2	3	2	2	0
3076--31501	0	0	0	0	0	0	0	0	0	0	0	0	2	0	0	1	0	0	1	0	0	0	2	0	1	1	5	0	0	1	0	0	0	1	0	0	1	0	0	4	1	3	1	0	0	3	1	1	0
3001--62423	0	0	0	0	0	0	0	0	0	0	0	0	0	0	0	0	0	0	0	0	0	0	1	1	0	1	0	0	0	0	0	0	0	1	1	0	1	0	0	0	0	0	0	0	0	0	0	0	0
3001--62422	0	0	0	0	0	0	0	0	0	0	0	0	0	0	0	0	0	0	0	0	0	0	0	0	0	0	0	0	0	0	0	0	0	0	0	0	0	0	0	0	0	0	1	0	0	0	1	1	0
3001--62421	0	0	0	0	0	0	0	0	0	0	0	0	0	1	0	0	0	0	0	0	0	0	0	0	0	0	0	0	0	0	0	0	0	0	0	0	0	0	0	0	1	1	1	0	0	0	0	0	0
15--31223	0	0	0	0	0	0	0	0	0	0	3	7	4	3	0	2	3	5	3	0	0	3	2	2	4	6	3	6	3	2	6	3	1	8	4	6	5	3	6	9	6	17	6	8	6	7	5	5	1
3099--31953	0	0	0	0	0	0	0	0	0	0	0	0	0	0	0	0	0	0	0	0	0	0	0	0	0	0	0	0	0	0	0	0	0	0	1	1	0	5	1	3	8	4	1	1	2	1	2	1	1
15--31222	0	0	0	0	0	0	5	6	6	10	5	4	13	6	8	5	7	12	3	12	0	8	20	11	21	39	22	25	27	21	12	30	27	17	14	17	19	15	18	14	17	24	34	11	14	23	30	14	12
3076--7032	0	7	0	1	5	4	5	0	1	2	0	1	0	3	1	0	1	0	1	2	0	0	3	1	2	2	2	0	0	1	2	0	0	0	0	2	0	0	1	1	1	2	0	0	1	0	0	1	0
3076--7033	2	1	1	2	1	1	1	2	2	1	1	2	2	2	2	2	2	2	2	1	1	1	0	0	1	1	2	0	1	0	0	0	1	1	1	0	2	0	0	1	0	0	2	0	0	0	0	1	1
3076--27091	0	0	0	0	0	0	0	0	0	0	0	0	1	1	0	1	1	0	0	0	1	3	0	1	0	0	1	1	1	1	1	0	2	4	1	2	2	2	6	6	5	1	1	5	2	4	7	3	0
3076--6311	0	0	1	1	0	0	0	1	2	1	0	0	0	0	0	0	1	1	0	0	1	1	1	1	4	1	0	1	2	3	3	2	2	1	1	0	1	4	2	2	3	3	6	4	1	1	2	1	1
15--61442	0	0	0	0	0	0	0	0	0	0	1	0	0	0	0	0	1	2	0	0	0	0	2	0	0	0	0	0	1	0	1	0	0	1	2	2	4	2	1	0	2	2	4	2	2	2	1	1	2
3076--6313	4	6	1	9	8	7	2	1	6	2	2	3	5	7	2	6	1	3	6	0	6	3	6	4	2	4	7	24	2	4	3	4	7	24	16	11	15	12	13	17	27	82	54	30	5	16	14	18	10
2023--11002	0	1	1	0	2	1	1	0	0	2	1	1	1	1	1	1	1	2	1	1	2	1	0	1	1	0	0	0	0	1	1	0	1	0	1	1	0	0	0	1	0	0	1	0	0	0	1	1	0
2023--11003	0	1	0	0	1	0	0	0	1	0	0	0	0	0	0	0	0	0	0	1	1	0	0	0	1	0	0	0	0	0	0	0	1	0	0	1	0	0	1	0	0	1	0	1	1	0	0	0	1
2023--11001	1	0	0	1	1	0	0	0	1	0	1	1	2	0	0	0	0	0	0	0	0	1	0	0	0	0	0	0	1	0	0	1	0	0	1	0	0	0	0	1	0	1	1	0	0	0	0	1	0
2012--25052	0	0	1	3	0	0	0	0	0	0	0	0	0	0	0	0	0	0	0	0	0	0	0	0	1	1	0	0	1	0	0	0	0	0	0	0	0	1	1	0	0	0	0	0	0	0	0	1	0
2012--25053	2	2	0	2	1	1	1	0	0	1	1	1	0	2	2	1	0	1	0	0	0	2	1	1	0	0	0	1	0	1	1	1	2	0	1	3	1	1	1	0	0	0	0	0	0	0	1	1	0
2012--25051	0	0	0	0	0	1	0	0	0	0	0	0	0	0	0	1	0	0	0	0	1	0	0	0	0	0	0	0	0	0	1	1	1	0	0	0	0	0	0	0	1	0	1	0	0	0	0	0	0
3076--6163	1	1	0	0	1	2	1	1	0	1	0	0	2	2	2	3	2	4	3	2	2	2	2	2	2	3	1	1	2	0	1	0	0	1	0	1	0	2	2	1	1	1	1	0	1	1	0	1	0
3076--6162	1	0	0	3	0	1	1	0	1	0	1	2	0	1	0	1	0	0	0	0	3	3	0	1	0	13	1	0	0	0	1	0	0	1	1	2	2	0	2	1	7	5	1	1	1	1	2	2	2
15--17072	0	0	0	0	0	0	0	0	0	0	0	0	0	0	0	0	0	0	0	0	0	0	0	0	0	0	0	0	0	0	0	0	0	0	0	0	0	0	0	0	0	0	0	2	0	0	0	0	0
15--17073	0	0	0	0	0	0	1	0	0	1	0	0	0	0	0	0	0	0	0	0	0	0	0	0	0	0	0	0	0	0	0	1	1	1	2	0	1	0	0	0	0	0	0	0	0	0	0	0	0
15--12551	0	0	0	0	0	0	0	0	0	0	1	0	0	1	0	0	0	0	0	0	0	0	0	0	0	0	0	0	0	0	0	0	1	0	0	0	1	0	0	0	0	0	0	0	0	0	0	1	1
15--12552	0	0	0	2	1	0	0	0	1	0	1	1	1	0	0	1	0	0	0	0	0	0	0	0	0	0	0	0	2	0	1	0	0	2	0	0	0	1	0	2	0	1	1	0	0	1	1	0	0
15--12553	0	0	0	0	0	0	0	0	0	0	0	0	0	0	0	1	1	0	1	0	0	0	0	2	0	0	0	0	0	0	0	0	0	0	1	0	0	0	0	1	1	0	1	2	0	1	0	1	0
3099--31951	0	0	0	0	0	0	0	0	0	0	0	0	0	0	1	0	0	0	1	1	0	0	0	1	0	1	1	1	1	1	2	1	0	1	1	0	1	2	1	3	6	4	2	2	0	3	2	0	1
3076--1211	1	0	1	0	0	0	0	0	1	1	1	0	0	0	0	0	0	0	0	0	0	0	0	0	0	0	0	0	0	0	0	0	0	0	0	0	0	0	0	0	0	0	0	0	0	0	0	0	0
15--6202	1	0	0	0	0	1	0	1	0	0	0	0	1	2	1	0	1	1	1	0	0	1	0	1	1	2	2	1	0	0	0	0	2	3	1	1	0	2	3	2	7	0	3	0	3	0	3	0	1
3076--1213	0	0	0	0	1	0	2	0	2	1	1	0	1	0	0	1	1	1	0	0	0	0	0	0	0	0	0	0	0	0	0	0	0	0	0	0	0	0	1	1	0	0	0	2	0	0	0	0	0
15--6201	1	2	1	1	2	2	3	4	2	3	2	2	2	2	2	2	3	3	1	1	0	2	3	2	1	1	1	2	2	3	1	3	3	2	3	2	1	3	4	4	1	3	3	3	2	2	1	2	3
2023--2221	0	0	0	0	0	0	0	0	0	0	0	0	1	0	0	0	0	0	0	0	0	0	0	0	1	1	1	0	0	0	1	0	1	0	0	0	0	0	0	0	1	0	0	0	0	0	0	0	1
2023--2223	0	0	0	0	1	0	0	0	0	0	0	0	0	0	0	0	0	0	0	0	0	0	0	0	1	1	2	0	0	1	0	0	2	1	0	0	0	0	0	0	0	0	0	0	0	0	0	0	0
2023--2222	0	0	0	0	0	0	0	0	0	0	0	0	0	0	0	0	0	0	0	0	0	1	0	0	0	0	0	0	2	0	0	2	1	0	0	0	0	0	0	0	0	0	0	0	0	0	0	0	1
109--4533	1	1	1	1	1	0	1	1	0	2	0	0	1	0	2	0	1	1	1	0	0	0	3	1	2	1	1	1	0	0	0	0	0	0	1	1	1	1	0	3	1	1	1	1	1	1	0	0	0
109--4532	2	1	2	1	1	1	1	1	1	0	0	0	1	0	0	2	1	2	1	0	1	0	1	0	2	0	0	1	0	1	1	1	1	1	1	1	1	2	3	0	0	2	1	1	1	2	2	1	1
109--4531	0	0	0	1	0	0	0	0	0	0	0	0	1	0	0	1	0	0	0	0	0	0	0	0	0	0	0	0	0	0	0	0	0	0	0	0	0	0	1	1	1	2	0	2	2	1	1	1	2
15--6203	1	2	1	1	0	1	1	0	0	1	1	0	0	0	0	2	2	3	1	0	0	0	2	3	1	18	0	1	0	0	1	1	2	1	1	2	1	3	2	4	9	2	3	2	0	1	0	1	4
3001--61602	1	1	1	0	3	0	0	0	1	0	1	1	0	1	1	0	1	1	0	0	0	0	2	0	0	1	1	0	0	0	1	0	0	0	1	1	2	0	3	2	3	2	0	2	0	3	1	1	1
15--6612	0	0	0	0	0	0	0	0	0	0	0	0	0	0	0	0	0	0	0	0	0	3	0	0	0	0	0	5	2	1	0	0	1	0	1	5	2	1	0	5	2	3	6	0	0	0	3	0	0
15--6611	0	0	0	0	0	0	0	0	2	0	0	1	0	0	1	0	0	0	0	0	0	0	0	2	1	1	0	0	0	1	0	0	1	0	3	4	1	0	1	3	2	1	2	1	0	1	2	2	1
3001--61601	0	0	0	0	0	0	0	0	0	0	0	0	0	0	0	0	0	0	0	0	0	0	0	0	0	0	0	0	0	0	0	0	0	0	0	0	0	0	0	0	1	0	0	0	0	0	0	1	0
3076--6761	0	0	0	0	0	0	2	1	0	0	0	1	1	2	0	1	2	0	1	0	1	0	0	0	0	1	1	2	0	0	0	0	0	0	0	0	0	0	0	1	0	0	0	1	0	1	1	0	1
15--61621	0	1	1	0	1	2	1	0	0	1	1	2	2	0	3	2	3	1	3	3	0	2	2	2	2	3	2	4	2	2	2	2	0	1	0	2	2	2	0	3	0	0	1	1	3	2	3	2	4
15--61622	1	0	0	0	0	0	0	0	0	0	0	0	3	2	1	0	0	1	0	1	0	0	0	0	0	0	0	0	0	0	0	0	0	1	0	0	1	1	1	0	0	0	0	0	0	1	3	2	1
15--61623	0	0	1	1	0	0	0	0	0	1	0	0	0	0	0	0	0	0	0	0	0	0	0	0	0	0	0	0	1	0	1	0	4	1	0	3	0	0	0	0	4	0	0	0	0	0	0	0	0
15--671	2	2	1	1	0	1	1	0	2	1	0	1	0	1	0	2	0	1	1	0	0	1	0	1	0	0	1	1	1	2	5	0	2	1	1	2	10	6	5	2	10	3	3	2	0	0	2	5	4
15--672	1	0	1	0	0	0	0	1	1	0	1	0	0	1	0	0	0	1	0	0	0	0	0	0	1	1	0	1	1	0	0	0	0	0	0	1	0	0	1	0	1	0	0	1	0	1	1	0	1
15--673	0	1	1	0	0	0	0	0	0	0	0	1	0	1	1	0	1	1	1	1	0	0	0	0	1	0	1	1	1	2	2	2	3	1	4	3	2	2	2	1	2	1	2	1	1	0	2	1	1
3001--10853	0	0	1	1	0	0	1	2	1	1	2	1	1	2	0	2	2	1	1	0	1	2	2	3	1	2	1	2	1	1	3	2	1	0	0	1	0	1	2	0	5	5	0	0	1	1	0	0	0
15--34561	1	1	1	0	0	0	0	0	0	0	1	1	0	0	1	0	0	0	0	0	0	0	0	0	2	2	0	1	0	0	1	0	2	3	0	2	1	1	1	0	3	0	1	1	0	1	1	1	1
2012--34753	1	0	0	1	1	0	0	1	0	0	0	0	0	0	1	1	0	0	0	0	1	0	0	0	0	0	1	0	0	0	0	2	0	2	1	1	1	0	1	1	2	2	1	0	1	3	1	1	0
3001--10851	0	0	0	0	0	0	0	0	0	1	0	0	0	0	1	0	0	0	0	0	0	0	0	0	0	0	0	0	0	0	0	0	0	0	0	0	0	0	0	0	10	0	0	0	0	0	1	0	0
2012--34752	1	1	0	0	0	1	0	0	0	0	0	1	1	0	0	1	0	0	0	0	0	0	0	0	0	0	0	0	1	0	0	0	0	1	1	0	0	0	0	1	0	0	0	0	0	1	0	1	1
15--6103	2	2	1	1	2	3	2	2	3	2	0	0	1	1	0	0	0	0	1	0	0	0	0	0	0	0	0	1	0	0	0	0	1	1	0	1	1	1	1	1	2	2	1	0	0	1	0	0	0
15--6102	0	0	0	0	0	0	0	0	0	0	0	0	0	0	0	0	1	0	0	0	0	0	1	0	0	1	2	1	2	1	0	0	1	1	2	0	0	1	1	0	0	0	0	0	0	0	0	0	0
15--6101	0	0	0	0	0	0	0	1	0	0	0	0	0	0	1	0	3	0	2	0	0	1	0	2	0	0	0	1	0	0	2	0	1	0	2	3	1	2	0	2	0	1	1	1	0	1	0	0	1
3076--27181	0	0	0	0	0	0	0	0	0	0	0	0	1	1	0	0	0	0	0	1	0	0	0	0	0	1	0	0	0	0	0	0	1	0	1	0	0	0	0	11	3	5	2	3	4	1	0	1	1
3076--27183	0	0	0	0	0	0	0	0	0	0	0	3	6	4	1	1	1	2	1	1	3	2	1	2	2	3	2	0	0	4	0	1	2	1	1	0	1	0	3	5	3	3	1	1	0	2	0	2	1
3076--27182	0	0	0	0	0	0	0	0	0	0	0	0	1	2	1	2	4	1	0	1	0	1	0	2	4	9	3	5	10	1	0	1	1	0	0	0	0	0	2	4	5	3	1	2	2	2	0	0	0
3081--10711	0	0	0	0	0	0	0	0	0	0	0	0	0	0	0	0	0	0	0	0	0	0	0	0	0	0	0	0	0	0	0	0	0	0	0	0	0	0	0	1	1	1	0	0	0	0	0	0	0
3081--10712	0	0	0	1	1	1	2	0	1	1	0	0	0	0	0	1	0	0	1	0	0	0	1	1	0	0	1	0	0	1	0	1	1	1	1	0	0	0	0	0	1	2	4	0	0	1	1	0	0
3081--10713	0	0	0	0	1	0	0	1	0	0	0	1	0	0	0	1	0	0	0	0	0	0	1	1	1	0	1	0	0	0	0	0	0	0	0	0	0	0	0	0	0	0	1	0	0	0	0	0	0
2012--61691	1	0	0	0	1	0	1	1	1	0	1	0	0	0	1	1	0	1	3	0	0	0	1	0	1	1	1	0	0	1	1	1	0	1	0	1	0	0	0	0	0	0	0	0	0	0	0	0	0
2012--61692	0	0	0	0	1	0	0	0	0	0	0	0	0	0	0	0	0	1	1	1	0	0	0	0	0	0	0	0	0	0	0	0	1	0	0	0	0	0	0	0	0	0	0	0	0	0	1	0	1
2012--61693	2	0	1	0	0	0	0	0	0	0	2	0	0	0	0	0	0	1	0	0	0	0	1	0	1	0	1	0	0	1	0	0	0	1	1	0	0	0	0	0	0	0	0	0	0	0	0	1	0
3001--61633	1	3	0	1	0	1	0	0	0	1	0	0	0	0	1	1	0	0	0	0	0	0	0	1	0	0	0	0	0	1	0	0	0	1	0	0	0	1	0	0	1	0	2	0	0	1	0	1	0
3076--60542	0	0	2	0	0	0	1	0	0	0	0	0	0	1	0	0	0	0	0	0	0	1	1	1	1	0	0	0	0	0	0	0	0	0	0	0	0	0	1	0	0	0	0	0	0	1	0	0	0
15--31881	0	0	0	0	0	0	0	0	0	0	0	0	0	3	2	1	2	3	0	0	0	3	2	0	2	0	0	2	0	0	2	2	1	0	3	4	3	4	8	8	20	6	5	2	9	4	1	11	1
15--31883	0	0	0	0	0	0	0	0	0	0	0	0	1	3	0	0	0	0	0	2	0	0	0	0	2	5	1	6	3	0	3	5	5	2	1	2	5	5	6	5	17	5	12	7	7	3	4	9	5
3076--18452	0	0	2	0	0	2	0	1	0	0	1	0	0	0	0	0	0	0	0	0	0	0	1	0	0	1	0	0	1	0	1	0	0	0	1	0	0	0	0	0	0	2	1	0	1	0	0	2	0
3076--6653	0	1	0	0	0	0	0	0	0	0	0	0	0	0	1	0	0	0	0	1	0	0	0	0	0	0	0	1	0	0	0	0	0	0	0	0	0	0	0	0	1	0	1	0	0	0	0	0	0
15--61421	0	1	2	1	0	2	1	3	1	1	2	0	0	0	1	0	2	2	3	2	0	2	3	2	1	2	1	1	0	0	1	0	0	0	2	2	0	1	1	1	1	1	2	1	2	1	1	0	1
109--10672	0	0	0	3	2	1	1	0	0	0	0	0	0	1	0	0	0	1	2	0	0	0	0	0	1	4	0	1	2	2	0	2	2	1	0	1	1	3	5	6	4	10	4	3	1	2	6	4	2
109--10673	1	1	1	0	0	1	1	0	2	1	0	0	0	0	0	0	0	0	0	1	0	0	1	0	1	0	0	1	0	0	2	1	0	1	0	0	0	0	1	1	5	1	0	0	0	0	2	2	0
109--10671	0	0	0	0	0	0	0	0	0	0	0	0	0	0	0	0	0	0	0	0	0	0	0	0	0	0	0	0	0	0	0	0	0	0	0	0	1	1	0	0	0	2	0	0	0	5	0	1	1
3076--7521	1	0	0	0	1	0	0	0	0	0	0	0	1	1	0	0	0	0	0	0	1	0	1	0	0	0	1	2	0	0	1	0	0	0	0	2	0	0	2	2	2	1	0	0	0	0	0	0	0
3076--7522	0	0	0	0	0	0	0	0	0	0	0	0	0	0	0	0	0	0	0	0	0	0	0	0	0	0	1	1	1	0	1	2	0	0	1	0	1	0	1	1	0	2	0	1	2	1	1	2	1
3076--7523	0	0	0	0	0	0	0	1	1	0	0	0	0	0	0	0	0	0	0	0	2	1	3	0	0	1	0	0	0	1	1	1	0	0	0	0	0	0	0	0	1	2	0	0	0	0	0	0	0
15--27502	0	0	0	0	0	0	0	0	0	0	0	0	0	1	0	0	0	0	0	0	0	0	0	0	0	0	0	0	0	0	0	0	0	0	1	0	0	0	0	2	0	0	0	0	0	1	0	1	0
3076--31331	0	0	0	0	0	0	0	0	0	0	0	0	3	2	3	2	0	0	0	1	0	0	0	0	0	3	0	0	0	0	0	0	0	0	1	0	0	0	1	2	3	0	0	1	0	1	1	0	0
15--31002	0	0	0	0	0	0	0	0	0	0	2	0	0	1	0	5	4	1	1	0	0	2	0	2	3	2	0	1	0	0	0	0	1	0	1	2	1	1	1	1	0	1	2	0	1	1	1	2	0
109--10683	0	0	0	0	0	0	0	0	0	0	0	0	0	0	0	0	0	0	1	0	0	0	0	0	0	0	0	0	0	0	0	0	0	0	0	0	0	0	0	0	0	0	0	0	0	0	0	0	0
109--10682	1	1	3	3	4	3	2	0	3	0	0	0	1	0	2	2	1	1	2	0	3	0	0	5	0	3	2	2	2	1	0	1	2	7	3	5	2	9	8	4	4	9	5	4	4	0	3	8	4
109--10681	0	1	0	0	1	0	0	0	0	0	0	0	0	0	0	0	1	0	0	1	3	1	0	2	1	0	2	0	1	2	0	2	3	0	0	2	0	1	4	2	5	6	2	2	1	3	2	2	3
2012--6571	0	0	0	0	1	0	0	0	0	0	0	0	0	0	0	0	0	0	0	0	0	0	0	0	0	0	0	0	0	0	0	0	0	0	0	0	0	0	0	1	0	0	0	0	0	0	0	0	0
15--6613	0	0	0	0	1	0	0	0	0	0	0	1	1	1	0	0	0	1	0	0	0	1	1	0	2	1	1	3	3	2	1	4	2	1	4	14	3	1	10	3	12	2	1	2	1	0	3	3	4
2012--6573	1	0	0	1	1	2	0	1	0	1	1	1	1	1	0	2	2	0	1	1	0	1	0	0	1	0	1	0	0	1	1	0	0	0	0	0	0	1	0	1	1	0	0	2	0	1	2	1	1
2023--2271	0	0	0	0	0	0	0	0	0	0	0	0	0	0	0	0	0	0	0	0	0	0	0	0	0	0	0	0	0	0	0	0	0	0	0	0	0	0	0	0	0	0	0	0	0	0	0	0	0
3076--17043	1	1	1	1	7	5	1	1	0	0	0	1	1	0	0	0	0	3	1	1	0	1	3	0	2	2	0	0	0	1	1	1	1	1	0	1	0	0	1	0	1	1	3	1	2	1	0	1	0
3076--17042	1	0	0	0	1	0	0	0	0	0	0	0	0	0	0	0	0	0	1	0	1	1	0	0	2	1	0	0	0	0	1	0	0	0	0	0	1	2	0	1	0	0	1	1	1	0	0	0	1
3076--17041	0	1	0	1	1	0	0	1	2	0	0	1	1	0	1	0	0	0	1	0	0	0	0	1	1	0	2	0	0	1	0	1	0	1	0	0	0	1	0	0	0	1	0	0	0	0	0	0	0
3001--61603	0	0	0	0	8	0	0	0	1	0	0	0	0	1	0	1	0	0	0	0	0	0	2	0	0	0	0	1	0	1	0	1	0	0	0	0	0	0	0	1	4	1	5	1	0	0	0	0	1
3076--162	0	0	0	0	0	0	0	0	0	0	0	0	0	0	0	0	0	0	0	0	0	0	0	0	0	0	0	0	0	0	0	0	0	0	0	0	0	0	0	0	0	0	0	0	0	0	0	0	0
3076--163	1	2	1	0	0	0	0	0	0	0	0	0	0	0	1	1	0	0	1	2	1	0	0	1	0	1	0	1	1	1	1	0	1	1	0	1	0	0	0	0	0	0	0	0	0	0	0	0	0
3076--161	10	0	3	0	5	2	0	1	2	0	0	0	0	3	7	0	0	0	1	0	1	0	0	4	0	0	1	2	0	0	1	0	0	4	1	1	6	1	0	3	1	0	0	0	0	0	0	0	0
109--10702	0	0	0	0	0	0	0	0	0	0	0	0	0	0	0	0	0	0	0	0	0	0	0	0	0	0	0	0	0	0	0	0	0	0	0	0	0	0	0	0	0	1	0	0	0	0	0	0	0
109--10703	0	0	0	0	0	0	0	1	0	0	0	0	0	0	0	0	0	0	0	0	0	0	0	0	0	0	0	0	0	0	0	0	0	0	0	0	0	0	0	2	1	0	0	0	0	0	0	1	0
109--10701	0	0	0	0	0	0	0	0	0	0	0	0	0	0	0	0	0	0	0	0	0	0	0	0	0	0	0	0	0	0	0	0	0	0	0	0	0	0	0	0	0	0	0	0	0	0	0	0	0
2012--1071	0	0	0	1	0	0	0	0	0	0	1	0	0	2	0	0	1	0	0	0	0	0	0	0	1	0	0	0	1	0	0	0	2	1	0	1	0	0	0	0	0	0	0	0	1	0	0	0	0
2012--1073	0	0	1	1	0	0	0	0	0	0	0	0	0	0	0	1	0	0	0	0	0	0	0	0	0	0	0	0	0	0	0	0	0	0	0	0	0	0	0	0	0	0	0	0	0	0	0	0	0
2012--1072	1	2	1	1	1	1	0	1	1	1	1	1	1	1	1	1	0	1	0	0	0	0	1	0	0	0	0	1	1	0	0	1	2	0	0	0	0	0	1	0	0	0	0	0	0	0	2	0	1
2023--2261	1	4	3	3	2	1	3	6	4	3	6	3	3	4	4	2	4	4	2	1	1	2	4	4	6	3	3	6	4	2	2	3	3	5	7	3	5	7	3	6	2	3	4	5	5	4	1	3	3
3076--61731	0	0	0	0	0	0	0	0	0	1	0	0	1	1	0	0	0	0	0	0	0	0	0	0	0	0	0	0	0	0	0	0	0	0	0	0	0	0	0	0	0	0	0	0	0	0	0	0	0
3076--61732	0	0	0	1	1	1	0	0	1	2	1	1	1	0	1	2	0	0	0	0	0	0	0	0	0	0	0	0	0	0	0	0	0	0	0	0	0	0	0	0	0	0	0	0	0	0	0	0	0
3076--61733	2	2	2	2	2	3	2	0	4	1	0	2	2	2	1	3	3	0	0	1	0	2	3	3	1	3	3	3	1	4	0	0	0	2	1	0	0	2	2	1	0	0	0	0	0	0	0	0	0
3076--7231	2	2	2	0	1	1	2	0	0	2	1	1	0	1	0	2	1	0	0	1	3	2	1	1	5	1	4	1	0	0	1	1	2	1	0	2	1	0	1	1	5	6	3	4	2	1	2	2	3
3076--7232	2	0	2	0	0	2	0	0	0	2	2	0	2	2	1	2	1	0	1	0	0	1	5	3	2	2	0	7	0	1	2	1	1	0	2	1	2	1	3	1	2	6	4	1	2	2	3	2	3
3076--7233	0	0	0	0	0	1	0	0	1	0	1	1	2	0	1	0	0	0	0	0	0	0	0	0	0	0	0	0	0	0	0	0	0	0	0	0	0	0	0	0	0	0	0	0	0	0	0	0	0
2012--23142	0	0	0	1	0	0	0	0	0	0	0	0	0	0	0	0	0	0	0	0	0	0	0	0	0	1	0	0	0	0	0	0	0	0	1	0	0	0	0	0	0	0	0	0	0	0	0	0	0
2012--23143	0	0	0	0	0	0	0	0	0	0	0	0	0	0	0	0	0	0	1	0	0	0	0	1	0	0	0	0	0	0	0	0	0	1	0	0	0	0	0	0	0	0	0	0	0	0	0	0	0
3076--1803	0	0	0	0	0	1	0	0	0	0	1	0	0	0	0	0	0	0	0	0	0	0	0	0	0	0	0	0	1	0	0	0	0	0	0	0	0	0	0	0	0	0	0	0	0	0	0	0	0
2012--23141	0	0	0	1	0	0	0	0	0	0	0	0	0	0	0	0	0	0	0	0	0	0	0	0	1	1	1	0	0	0	0	0	1	2	1	0	0	0	0	0	0	0	0	0	0	0	0	0	0
3076--6762	0	1	1	1	1	2	0	1	0	1	1	0	0	1	0	0	0	0	0	1	0	0	0	0	1	0	0	1	0	1	1	1	0	2	2	1	0	0	0	1	1	0	1	0	0	0	0	0	0
15--27002	0	0	2	1	0	1	0	1	1	1	0	1	1	0	0	1	0	0	0	1	0	1	1	2	1	1	0	2	0	2	1	0	0	0	2	1	0	2	3	1	1	4	0	1	2	2	1	2	2
15--27003	1	1	2	1	0	0	2	1	1	2	1	3	0	0	1	1	1	1	0	1	0	1	0	0	1	1	2	0	1	2	1	1	0	2	0	3	0	2	4	3	2	2	6	4	1	0	3	2	1
15--27001	0	0	0	0	0	0	1	0	0	0	2	2	1	1	0	2	0	1	1	0	0	0	0	0	1	0	0	1	1	0	0	0	0	0	1	0	1	0	0	1	0	0	0	0	1	0	0	0	0
3076--29111	1	1	0	1	0	0	0	1	0	0	0	0	0	0	0	0	0	0	0	0	0	1	0	0	0	1	0	0	0	0	0	0	0	0	0	0	0	0	0	1	0	0	0	0	0	0	1	0	0
15--31131	0	0	0	0	0	0	0	0	0	4	7	10	8	8	2	0	1	1	0	0	0	0	1	0	0	1	4	2	1	2	1	2	4	5	5	3	8	20	22	38	29	13	10	10	17	16	9	10	3
3076--29113	3	4	2	3	2	3	2	2	2	1	2	0	0	1	0	0	0	0	0	0	0	0	0	0	0	0	0	0	0	0	0	0	0	0	0	0	0	2	0	3	0	3	1	2	1	1	1	0	0
3076--61371	1	1	3	1	0	0	0	0	0	0	0	0	1	0	1	0	0	1	2	1	0	0	0	0	0	2	1	0	0	1	0	0	0	0	1	1	1	1	2	3	0	0	0	0	1	0	1	0	0
3076--61372	1	1	0	1	1	1	1	1	1	0	1	0	0	0	0	0	0	0	1	0	0	0	0	0	0	0	0	0	0	0	0	0	0	0	1	1	0	0	0	1	1	1	0	0	0	0	1	1	0
3076--61373	0	0	0	0	0	0	0	0	0	0	0	0	0	0	0	0	1	0	0	0	0	0	0	0	0	0	0	0	0	0	0	0	0	0	0	0	2	0	0	0	0	0	1	1	0	0	1	1	1
2023--23111	0	0	0	0	0	0	0	0	0	0	0	0	0	0	0	0	0	0	0	0	0	0	0	0	0	0	0	0	0	0	0	0	0	0	0	0	0	1	0	0	0	1	0	0	0	0	0	0	0
15--31133	0	0	0	0	0	0	0	0	0	1	3	1	0	3	2	2	1	2	0	1	0	1	0	0	2	3	0	1	5	1	0	1	0	2	6	5	5	8	11	18	25	13	7	6	4	7	5	0	0
2023--23113	0	0	0	0	0	0	0	0	0	0	0	0	0	0	0	0	0	0	0	0	0	0	0	0	0	0	0	0	1	0	0	0	1	0	0	0	0	0	0	0	0	1	2	1	1	1	1	1	1
2023--23112	0	0	0	0	0	0	0	0	0	0	0	0	0	0	0	0	0	0	0	0	0	0	0	0	0	0	0	0	0	0	0	0	0	0	0	0	0	0	0	0	0	0	0	0	0	0	0	0	0
15--31132	0	0	0	0	0	0	0	0	0	0	1	0	1	1	1	2	0	2	1	0	0	0	0	1	1	2	1	0	1	3	0	5	4	5	3	12	21	26	38	24	28	25	32	12	20	17	16	2	2
3081--15713	0	0	0	0	0	0	0	0	0	0	0	0	0	0	0	0	0	0	0	0	0	0	1	0	0	0	0	0	0	0	0	0	0	0	0	0	0	0	0	0	0	0	0	0	0	0	0	0	0
3081--15712	0	0	0	0	0	0	0	0	0	0	0	0	0	0	0	0	0	0	0	0	0	0	0	0	0	0	0	0	0	0	0	0	0	0	0	0	0	0	1	0	0	0	0	0	0	0	0	0	0
3081--15711	0	0	1	1	0	0	0	0	0	0	0	1	1	0	0	0	0	0	0	0	0	0	0	0	0	0	1	0	0	1	1	0	1	1	1	0	1	0	0	0	0	0	0	0	0	0	0	0	0
3076--6123	0	0	0	0	0	0	0	0	1	1	0	0	0	0	1	0	0	0	1	0	1	2	1	0	1	0	1	0	0	1	1	1	1	0	0	0	2	1	2	1	0	0	0	0	0	0	0	0	0
3076--6122	1	3	2	3	2	1	2	0	1	1	1	2	2	4	2	0	0	2	0	1	0	1	1	1	0	2	2	2	1	0	0	0	0	1	1	0	0	1	0	1	0	2	0	0	0	0	1	1	2
3076--6121	1	1	1	0	0	0	1	2	0	3	1	2	2	1	2	1	1	1	0	1	3	3	4	1	0	1	4	2	0	2	1	0	1	3	1	2	1	0	1	0	0	0	0	1	1	1	1	0	2
3081--7023	1	1	1	0	1	1	0	0	0	0	0	0	0	1	1	0	1	1	0	0	3	1	0	0	0	0	0	0	1	0	1	1	1	0	2	0	0	1	3	0	3	1	0	0	0	0	0	0	0
3081--7022	0	0	0	0	0	0	0	0	0	0	0	0	0	0	0	0	0	0	0	0	0	0	0	0	0	0	0	0	0	0	0	0	0	1	0	2	0	0	0	1	0	0	0	0	0	0	0	0	0
3081--7021	0	0	0	0	0	0	0	0	0	0	1	0	0	1	0	0	0	0	0	0	0	1	0	0	0	0	0	0	0	0	0	0	0	0	0	0	1	0	0	0	0	0	0	0	0	0	0	0	0
3001--1212	0	1	0	0	0	0	0	0	0	0	0	0	0	0	0	0	0	0	0	0	0	0	0	1	0	0	0	0	0	0	0	0	0	0	0	0	0	0	0	0	0	0	0	0	0	0	0	0	0
3001--1213	0	0	0	0	0	0	0	0	0	0	0	0	0	0	0	0	0	0	0	0	0	0	0	0	0	0	0	0	0	0	0	0	0	0	0	0	0	0	0	0	0	0	0	1	0	0	0	0	0
2012--34751	1	0	0	3	3	2	2	2	1	2	3	4	2	1	3	0	0	0	0	0	1	1	0	0	0	0	0	0	0	0	0	0	0	0	1	1	0	0	1	1	0	0	1	0	1	0	0	0	1
3001--1211	0	0	0	0	0	0	0	0	0	0	0	0	0	0	0	0	0	0	0	0	0	0	0	0	0	0	0	0	0	0	0	0	0	0	0	1	0	0	0	0	0	0	0	0	0	0	0	0	0
3076--6651	0	0	0	0	0	0	0	0	0	0	0	0	0	0	0	0	0	0	0	0	0	0	0	1	0	0	0	0	0	0	0	0	0	0	0	0	0	0	0	0	0	0	0	0	0	0	0	0	0
3001--61632	1	2	1	0	0	0	2	1	0	0	1	0	1	0	0	0	0	0	0	0	0	0	0	1	1	0	0	0	0	2	0	2	0	0	0	0	0	0	1	0	0	0	0	0	0	1	0	0	0
3001--61631	0	1	0	1	0	1	1	0	0	0	0	0	0	0	0	0	0	0	0	0	0	1	0	1	0	0	0	0	0	0	0	0	0	0	0	0	0	0	0	0	2	0	0	0	0	0	1	0	0
3076--6652	0	0	0	1	0	0	0	0	0	0	0	0	0	1	0	0	0	0	0	0	0	0	0	0	0	0	0	0	0	0	0	0	0	0	0	0	0	0	0	0	0	0	1	1	0	1	0	0	0
15--27503	0	0	0	0	0	0	0	0	0	0	0	0	0	0	0	0	0	0	0	0	0	0	0	0	0	2	0	0	0	0	0	0	2	0	0	2	0	1	3	7	3	3	3	2	1	0	1	2	1
2012--6271	0	0	0	0	0	0	1	0	0	0	0	0	0	1	0	1	0	1	0	0	0	0	0	1	1	1	0	0	0	0	0	0	0	1	0	0	1	1	0	0	0	0	0	0	0	0	0	0	0
15--27501	0	0	0	0	0	0	0	0	0	1	1	3	3	2	1	0	0	1	2	1	0	1	0	0	1	1	1	1	1	2	0	0	1	0	3	1	2	5	3	4	9	4	2	1	1	1	2	1	1
3081--10611	0	0	0	1	0	0	1	0	0	0	0	0	0	0	0	0	1	1	0	0	0	0	0	0	0	0	0	0	0	0	1	0	1	1	0	0	0	0	1	0	0	0	0	1	0	0	0	0	0
3081--10613	0	0	0	0	0	0	0	0	0	0	0	0	0	0	0	0	0	0	0	0	0	0	0	0	0	0	0	0	0	0	0	0	0	0	0	0	0	0	0	0	0	0	0	0	0	0	0	0	0
3081--10612	0	0	0	0	0	0	1	0	0	0	0	0	0	1	0	0	0	0	0	0	0	0	0	0	0	0	0	0	0	0	0	0	0	0	0	0	0	0	0	0	0	3	0	0	0	0	0	0	0
3001--2002	0	0	0	0	0	0	0	0	0	0	0	0	0	0	0	0	0	0	0	0	0	0	0	0	0	0	0	0	0	0	0	0	0	0	0	0	0	0	0	0	0	0	0	0	0	0	0	0	0
3001--2003	0	0	0	0	0	0	0	0	0	0	0	0	0	0	0	0	0	0	0	0	0	0	0	0	0	0	0	0	0	0	0	0	0	0	0	0	0	0	0	0	0	0	0	0	0	0	0	0	0
3001--2001	1	1	2	1	0	0	1	1	1	1	0	1	1	0	1	0	0	2	0	0	0	0	0	0	2	0	0	0	0	0	0	0	0	0	1	0	0	0	0	1	4	0	0	1	0	1	0	0	0
2059--5753	0	0	0	6	6	0	0	1	0	1	0	1	0	1	1	0	1	2	0	0	0	0	9	0	4	1	2	5	2	0	1	0	0	0	1	2	2	4	1	0	2	2	0	1	0	0	4	0	2
2059--5752	0	0	0	4	5	9	0	0	1	1	4	2	3	1	2	0	2	2	0	1	0	2	1	1	0	2	2	4	2	1	1	1	1	4	3	4	2	4	4	2	3	4	6	4	1	1	2	3	1
2059--5751	0	0	0	1	0	0	0	0	0	0	0	0	0	1	0	0	1	0	0	2	0	0	0	0	0	0	0	0	0	0	0	0	0	0	0	0	0	1	0	0	0	0	0	0	0	1	1	0	0
3001--4273	0	0	0	0	1	0	0	0	1	0	0	0	0	0	0	1	0	2	0	0	1	0	1	1	0	0	0	0	0	1	1	1	1	0	0	0	0	0	0	0	2	0	0	0	0	0	0	0	0
[truncated: 41 more columns]
