# Supplementary material for: Social and Spatial Clustering of People at Humanity’s Largest Gathering
Source: PLoS One. 2016 Jun 3;11(6):e0156794. doi: 10.1371/journal.pone.0156794 (PMC4892527; doi:10.1371/journal.pone.0156794)
Supplement: S1 Data — This includes full network data taken over the full duration of the Kumbh Mela. In addition it contains daily handset count data, stratified by state. (ZIP) [file pone.0156794.s002.zip › KumbhSpatialCircleLevel_106.txt]

15--6911	0	2	2	2	4	2	1	3	2	2	1	1	3	4	1	2	5	2	2	2	0	2	3	4	2	2	0	4	2	0	1	4	6	9	5	3	8	2	5	5	4	4	2	2	5	4	2	6	0
15--6912	1	3	2	5	2	1	2	5	3	3	1	1	3	1	3	1	2	1	2	6	0	3	4	1	0	4	4	2	3	3	2	6	4	9	7	2	5	2	2	1	7	6	5	4	3	1	3	6	3
15--6913	2	3	1	2	1	2	3	3	2	3	1	2	1	5	3	4	2	3	1	2	0	1	3	2	3	5	5	2	2	3	4	2	9	3	2	4	5	7	6	5	6	9	3	1	6	3	1	5	6
15--6561	2	2	4	2	3	2	1	2	4	2	4	5	3	3	1	4	2	4	4	3	0	4	3	5	4	2	2	2	3	4	7	7	6	3	6	8	6	6	8	12	8	7	4	5	8	5	9	10	8
15--6563	1	1	0	0	3	0	0	0	0	1	1	5	2	3	3	2	1	1	2	5	0	1	2	3	4	1	3	3	1	2	2	2	3	3	5	5	4	6	9	9	3	8	6	5	3	4	5	4	2
15--6562	5	3	3	0	3	4	4	4	4	4	6	4	5	4	4	10	4	4	4	8	0	4	2	4	2	6	2	4	8	8	7	12	7	13	15	13	7	9	4	5	8	1	8	10	7	5	5	5	7
3002--10993	1	1	0	1	3	2	5	1	2	1	0	0	2	3	2	0	1	2	0	0	1	2	0	3	2	2	2	3	1	3	1	2	2	2	0	4	2	1	2	6	10	10	6	7	2	3	2	2	3
3076--61641	20	21	18	24	15	19	25	25	19	23	27	39	53	81	50	35	51	40	36	43	37	33	34	47	40	50	92	92	47	27	32	15	28	17	27	46	42	34	80	136	296	185	108	59	38	118	58	70	38
3076--61642	11	14	17	9	11	21	9	8	3	20	15	16	25	35	20	20	22	30	17	16	22	26	32	18	18	15	27	33	28	24	18	19	23	23	30	16	22	19	16	31	212	43	29	29	34	33	19	28	30
3076--61643	33	40	27	42	45	45	35	34	36	37	61	36	80	102	67	43	56	39	49	57	52	47	48	69	72	64	125	97	67	42	35	43	52	53	43	62	45	48	80	164	484	361	229	122	79	235	148	114	57
15--27341	1	1	1	4	4	2	2	1	1	2	1	0	3	1	1	1	0	0	1	5	0	1	3	3	1	6	1	1	1	1	0	3	2	3	1	0	2	1	5	4	0	2	3	2	3	1	2	3	0
15--27343	7	4	9	14	8	8	9	9	7	7	4	6	3	1	6	10	3	2	3	2	0	1	3	7	5	3	5	5	6	6	0	5	3	7	4	2	3	8	13	11	10	8	7	7	6	9	6	2	5
15--27342	0	0	1	3	2	1	0	1	1	1	1	0	3	3	2	1	1	1	2	1	0	2	0	0	2	0	1	0	0	0	3	3	0	6	2	1	2	1	1	0	0	2	2	1	1	0	1	1	0
15--61351	1	1	2	1	2	2	1	3	6	5	1	0	1	1	1	0	1	3	6	3	0	4	5	0	4	3	6	3	5	2	7	3	6	4	6	4	5	5	4	9	15	11	1	7	4	13	2	5	10
15--61352	7	6	10	11	11	4	4	7	8	7	3	6	4	8	7	1	3	4	6	5	0	7	5	8	5	4	2	3	2	5	6	3	6	9	7	1	10	9	9	9	13	11	10	8	10	7	5	10	10
15--61353	7	4	2	8	5	8	4	5	4	4	7	4	9	4	2	8	8	7	6	6	0	7	5	7	5	7	5	5	8	4	8	5	5	12	16	19	13	10	9	5	8	10	3	3	2	4	5	4	5
2012--6311	0	0	2	0	0	1	1	0	0	0	0	1	2	1	1	0	3	3	1	2	2	2	1	1	0	1	2	1	1	0	1	2	1	1	2	1	1	1	2	4	8	4	3	5	5	2	2	1	4
2012--6313	0	1	0	0	1	2	0	0	0	0	0	0	0	2	1	0	1	1	0	2	1	1	1	0	1	0	0	1	0	0	0	0	0	0	0	0	2	1	1	0	0	0	0	0	2	1	0	0	0
2012--6312	1	1	0	0	0	0	1	1	2	2	3	1	1	2	2	2	2	0	0	1	0	2	1	2	1	2	0	3	0	0	2	0	0	2	0	1	2	0	1	2	0	1	1	1	0	0	0	3	1
2012--6251	4	1	4	4	8	4	4	3	2	1	4	5	2	5	4	6	6	5	3	2	4	5	5	5	3	4	3	3	4	3	3	2	1	3	2	4	3	6	1	8	8	6	7	3	19	6	6	5	5
2012--6252	6	3	4	7	4	8	7	7	3	3	5	5	4	10	9	8	4	6	10	9	8	7	10	8	9	9	13	17	15	12	11	5	16	10	4	9	12	20	9	8	10	8	7	29	13	19	16	11	12
2012--6253	0	1	2	0	0	0	2	2	4	2	1	0	2	1	1	2	7	3	3	4	5	8	9	3	8	9	8	4	4	3	2	4	6	6	3	5	4	5	5	6	8	4	8	11	8	8	8	8	8
15--14941	6	3	2	5	8	0	5	3	1	5	4	0	0	2	3	6	8	1	4	4	0	1	7	5	5	2	2	4	2	2	3	3	5	3	7	3	7	8	8	9	12	9	10	6	4	5	14	6	10
3076--7502	3	4	6	3	5	3	2	1	2	2	3	4	0	2	3	2	2	1	2	2	1	4	4	4	1	6	11	2	3	6	2	5	2	1	1	3	3	6	5	12	7	0	0	0	0	0	0	0	0
15--14943	8	12	8	14	7	4	8	13	12	5	14	13	5	6	12	16	12	11	14	3	0	6	9	15	8	8	7	15	16	10	9	13	16	10	15	11	11	15	9	5	9	14	14	16	12	15	7	7	17
15--14942	5	6	3	2	4	5	7	4	7	3	7	5	2	5	3	7	5	12	6	4	0	2	8	7	7	10	3	6	0	3	8	13	13	7	16	13	10	8	9	7	3	8	9	6	6	8	3	9	6
15--61423	2	2	1	2	4	3	4	0	3	0	1	2	3	6	4	6	3	3	0	2	0	2	2	2	3	3	2	2	5	4	1	3	5	6	2	5	2	3	3	10	16	8	13	10	11	10	4	3	5
2012--111	1	2	2	1	0	2	1	1	1	2	0	2	1	0	0	0	0	0	1	0	0	1	0	0	0	0	2	0	0	3	1	1	0	0	0	0	3	1	0	0	1	0	0	0	2	2	0	3	1
2012--112	3	0	2	1	2	4	1	1	0	0	2	3	3	0	1	0	0	2	1	2	1	1	0	0	0	3	1	1	1	0	1	1	2	3	1	1	0	1	3	12	13	5	2	2	1	4	2	4	1
2012--113	0	0	0	0	1	0	0	0	1	0	0	0	0	0	0	0	1	0	0	1	1	3	4	3	4	2	0	4	1	0	1	0	0	0	0	1	0	2	1	2	2	0	2	3	6	6	1	1	5
2023--7111	0	1	2	1	0	1	1	0	1	0	1	1	0	0	0	1	0	0	0	0	0	0	0	0	1	0	0	1	0	0	0	0	0	1	0	0	0	0	0	0	1	0	0	0	0	0	0	0	0
2023--7112	6	4	11	13	7	4	6	4	5	5	7	6	6	4	10	9	4	5	2	4	6	7	9	10	5	8	19	2	7	4	7	5	2	4	2	2	6	2	4	5	30	6	11	14	6	6	4	5	6
3076--7501	44	24	15	25	15	19	10	14	14	17	14	16	17	21	20	15	11	11	12	12	13	14	8	9	6	15	12	14	8	12	15	9	7	12	10	9	10	10	36	80	113	3	0	0	0	0	0	0	0
3076--6171	9	4	6	8	8	7	8	8	8	4	11	6	8	9	8	10	8	3	8	9	8	7	4	3	19	16	10	6	7	15	5	5	8	8	2	5	4	10	14	15	11	12	5	8	9	12	15	14	7
109--10742	0	0	0	0	0	0	0	0	0	1	0	0	0	0	0	0	0	0	2	1	0	0	0	0	0	1	1	0	1	0	0	1	0	1	2	0	1	1	0	0	2	0	0	0	0	0	0	0	0
109--10743	2	0	2	2	0	3	0	3	2	7	0	0	7	5	6	3	5	2	1	4	6	3	1	1	5	4	6	3	2	0	3	9	7	10	13	6	11	11	7	17	69	62	24	15	8	17	16	11	19
109--10741	1	4	2	1	5	2	2	1	0	1	0	0	2	1	5	1	1	2	2	0	4	0	0	2	3	4	3	7	3	1	3	4	4	7	3	8	5	8	11	14	46	18	19	10	13	13	10	8	10
2012--6723	2	5	0	4	6	4	3	1	2	2	0	2	5	1	0	0	1	0	0	2	2	0	1	1	2	1	3	2	1	0	0	1	1	0	0	2	1	1	3	2	3	1	3	2	2	3	2	1	1
109--15722	0	0	0	0	0	0	0	0	0	0	0	0	1	3	0	1	0	0	0	0	0	0	1	0	0	1	0	0	0	0	1	2	2	1	0	2	1	1	0	1	4	5	0	0	2	0	0	2	3
15--10801	13	11	12	7	8	6	7	2	6	4	9	2	4	5	4	3	4	4	4	6	0	7	5	8	6	11	6	8	9	6	7	6	7	9	7	7	13	9	7	15	19	21	8	12	12	21	18	12	7
15--10802	1	3	0	0	2	2	3	2	4	2	4	0	1	1	3	1	1	1	1	3	0	3	1	1	0	4	4	3	1	1	1	1	3	6	9	1	3	5	6	6	9	7	6	6	3	8	4	5	5
15--10803	7	4	6	3	4	4	3	5	4	4	2	3	6	5	2	4	7	1	5	6	0	6	5	6	7	9	8	5	5	8	6	9	7	6	7	6	6	5	11	19	18	13	14	10	9	14	17	11	9
2012--12091	3	3	3	2	2	3	3	1	1	3	5	2	2	2	5	2	2	6	4	3	2	3	4	7	5	6	3	4	1	3	1	2	4	4	3	4	5	5	3	6	4	2	4	2	4	4	5	4	4
2012--12092	1	3	2	1	2	1	0	1	1	0	4	2	1	0	0	1	0	1	0	2	3	0	1	1	1	1	1	4	1	3	2	2	1	1	3	0	0	1	0	0	2	1	0	3	1	1	3	1	2
2012--12093	0	0	1	0	0	0	1	2	0	0	1	0	0	1	0	2	0	1	2	1	0	3	2	2	1	1	0	2	1	1	0	1	1	0	0	1	0	0	1	0	1	3	0	0	0	1	0	2	2
2023--1141	7	5	4	4	4	7	3	7	1	4	7	4	4	4	4	5	7	5	6	4	5	7	5	3	11	7	3	7	11	7	6	12	7	4	4	7	5	8	5	11	7	7	10	7	14	12	6	7	7
2023--1143	3	6	4	11	36	9	13	0	11	13	11	10	9	10	8	5	11	6	11	6	10	7	13	4	12	7	8	12	8	5	4	11	4	8	5	8	3	5	7	15	10	25	12	8	7	10	7	7	9
2023--1142	0	0	1	0	1	0	0	0	1	0	0	0	1	3	0	0	0	0	0	0	0	0	0	0	0	0	0	0	0	0	0	0	0	0	0	0	0	0	0	1	1	1	1	0	0	0	0	0	1
15--61431	4	11	3	7	3	3	4	7	9	7	9	9	5	11	9	6	10	2	7	6	0	4	6	10	7	11	4	4	6	7	7	13	6	9	6	5	6	6	17	14	19	18	13	12	11	7	12	19	7
15--1271	1	2	6	2	1	3	2	3	3	1	2	3	1	1	2	4	7	0	0	2	0	4	3	1	2	2	7	1	1	3	1	2	3	2	5	9	3	5	9	12	15	13	7	8	11	11	11	5	8
15--61433	11	4	12	13	30	10	11	9	9	12	20	20	13	40	10	13	6	7	5	10	0	5	4	8	9	23	28	5	6	9	12	17	13	31	18	11	20	30	77	142	203	67	50	69	95	108	59	42	17
15--1273	96	108	103	108	98	117	84	54	63	79	100	88	101	122	122	81	87	75	76	75	0	54	57	63	67	68	61	56	40	32	38	44	55	68	67	82	81	108	149	182	385	500	178	150	98	88	96	98	101
2023--4011	1	1	0	0	0	0	1	0	0	0	3	1	2	1	0	0	0	2	3	2	0	0	1	0	1	2	3	5	1	2	1	1	1	2	1	2	2	3	2	3	3	3	3	1	2	1	1	1	0
2023--4012	1	3	4	3	0	3	4	1	5	0	6	5	4	4	6	4	5	9	8	4	1	2	3	6	4	5	2	2	2	2	4	2	11	1	3	2	0	2	3	5	3	8	4	8	4	4	3	4	1
2023--4013	1	2	3	2	3	0	3	5	3	1	2	2	2	2	4	6	6	5	2	1	3	0	0	0	3	4	2	1	2	1	1	2	3	2	0	1	2	0	1	2	3	3	0	5	3	3	4	2	1
3076--6112	6	9	6	8	4	8	6	9	6	4	3	3	6	5	8	3	8	0	2	2	3	8	8	7	3	3	7	4	13	12	12	8	11	9	6	9	5	7	4	5	6	7	7	10	5	13	11	6	10
3076--6113	11	10	3	5	3	6	6	6	5	4	6	7	2	2	3	4	3	9	3	2	4	6	8	3	6	9	7	6	7	8	8	6	7	5	4	6	5	6	5	5	7	9	4	6	8	7	12	10	6
3076--6111	1	1	3	1	2	1	1	3	2	2	0	3	1	4	7	1	2	3	1	2	1	3	1	3	4	5	3	3	2	3	2	4	4	3	5	4	3	6	6	9	5	9	8	6	7	2	6	8	5
15--62791	27	24	25	30	28	35	27	29	29	18	18	28	21	40	42	33	32	38	32	43	0	26	27	22	19	26	30	21	31	15	25	21	18	31	32	30	19	25	34	44	69	66	54	37	28	30	31	34	19
15--23163	2	4	4	3	4	2	3	3	4	1	1	1	1	0	0	2	3	2	3	2	0	4	2	4	0	3	4	4	0	2	4	1	1	5	5	5	2	1	2	4	2	9	3	2	5	2	1	1	6
15--62792	3	4	4	0	2	3	2	3	1	4	2	5	4	2	2	0	1	2	3	4	0	4	2	0	2	0	1	6	1	3	1	1	4	3	0	5	2	4	7	1	3	6	3	6	3	6	2	3	5
3081--24502	18	18	25	19	21	24	15	19	16	23	27	25	27	26	18	17	23	22	21	24	24	16	11	16	25	25	29	30	19	22	22	22	20	24	19	20	21	34	39	69	76	49	36	47	40	52	39	36	34
3081--24503	14	13	8	16	35	16	12	16	19	10	16	35	35	27	22	29	23	24	14	16	32	21	17	17	25	25	27	14	18	17	26	16	17	16	11	25	18	27	22	94	140	67	49	33	35	27	25	22	29
3081--24501	1	1	1	0	1	1	4	5	2	0	0	2	1	2	3	3	3	0	2	2	1	2	4	3	2	2	3	3	5	4	1	6	3	4	2	0	0	4	4	0	2	2	2	2	4	1	3	1	2
3076--61583	3	5	4	4	8	4	10	2	2	4	3	5	5	5	2	6	2	4	0	8	4	4	8	5	4	9	7	3	4	5	5	2	4	7	4	8	4	6	2	9	3	0	0	0	0	0	0	0	0
3076--61582	8	8	5	10	7	5	3	6	5	5	4	2	6	6	4	6	4	3	2	5	5	5	0	6	3	7	4	5	3	4	7	5	7	7	7	6	3	5	4	3	3	0	0	0	0	0	0	0	0
3076--61581	3	3	5	5	2	2	2	4	2	1	7	8	6	3	9	6	5	4	4	9	8	4	4	4	4	2	2	3	2	4	6	4	3	3	4	3	2	1	2	3	0	0	0	0	0	0	0	0	0
15--31773	0	0	0	0	0	0	0	0	0	19	46	71	116	221	74	37	44	45	47	45	0	50	48	50	57	100	106	45	40	44	40	72	86	146	95	124	152	216	425	1049	1116	609	318	286	531	571	223	226	129
15--31772	0	0	0	0	0	0	0	0	0	13	33	38	69	56	25	21	17	41	37	35	0	29	14	21	35	36	37	24	24	27	20	34	40	48	46	36	50	82	133	360	500	307	162	155	211	213	183	12	76
15--31771	0	0	0	0	0	0	0	0	0	55	126	109	219	293	114	103	56	47	33	44	0	33	22	31	42	44	46	33	25	21	28	57	59	79	75	86	89	225	277	1253	1666	949	502	514	805	991	375	182	102
15--6213	25	28	32	27	35	25	40	32	23	33	41	43	30	23	39	37	38	28	33	18	0	34	30	31	32	38	17	50	41	30	33	41	56	46	63	61	58	51	51	41	46	83	109	87	37	33	70	91	77
15--6212	24	25	14	16	12	16	21	23	19	20	18	19	16	30	15	18	19	21	14	17	0	17	17	22	21	21	18	24	25	14	19	32	31	24	22	28	35	32	52	58	58	67	38	45	40	37	33	41	38
15--6211	28	27	30	36	40	39	30	34	34	32	30	27	31	38	26	32	16	16	17	22	0	11	29	17	34	31	20	30	21	16	25	43	37	30	32	42	47	51	84	74	71	85	46	52	44	59	41	43	47
3076--31333	0	0	0	0	0	0	0	0	0	0	0	7	73	114	111	129	0	0	129	285	344	277	226	254	264	406	413	283	253	253	244	189	186	223	192	247	246	317	327	329	624	391	428	437	457	493	278	114	98
15--50001	5	4	10	7	11	7	4	5	6	6	9	6	9	17	6	11	3	9	9	14	0	14	9	14	11	12	11	6	17	9	13	12	21	19	14	18	12	15	15	31	61	27	17	32	14	21	18	17	20
15--61362	7	4	1	1	2	3	2	1	2	2	3	4	1	4	3	4	2	1	1	1	0	2	0	5	2	1	2	5	3	5	4	3	6	5	3	4	3	4	3	5	3	7	6	5	4	4	6	7	14
3076--61461	4	6	4	8	7	5	2	3	4	3	2	4	4	2	3	2	2	4	1	2	2	1	6	3	5	3	2	3	3	6	6	5	3	3	3	5	5	3	4	4	4	7	6	3	2	2	7	3	2
3076--61462	15	8	3	6	11	27	14	8	6	13	8	10	6	11	8	10	7	9	4	2	5	9	9	8	12	17	15	11	11	9	10	19	11	11	9	15	4	11	12	15	18	19	9	17	12	13	19	10	7
3076--61463	0	3	2	7	2	0	4	5	5	0	2	5	4	4	4	4	8	9	9	9	6	9	8	9	10	11	11	15	16	22	47	34	15	9	7	3	6	5	9	5	3	6	6	13	9	6	9	5	6
15--44701	3	4	2	2	4	5	2	3	5	4	3	3	1	2	2	1	4	1	4	4	0	4	1	1	7	4	6	4	2	2	3	4	6	8	6	4	2	4	7	7	10	7	9	6	3	4	4	6	3
3076--31083	0	0	0	0	0	0	2	14	141	31	271	166	323	468	125	0	0	29	71	79	139	66	64	54	118	172	196	73	53	58	55	28	39	43	31	39	65	48	140	626	872	358	164	145	305	457	93	109	96
3076--31082	0	0	0	0	0	0	4	35	176	92	277	142	365	634	178	104	124	103	110	111	98	94	111	136	175	372	458	155	156	114	135	139	102	208	134	139	174	183	413	844	834	626	407	392	650	779	199	291	246
3076--31081	0	0	0	0	0	0	5	63	168	63	198	204	395	402	151	154	156	127	79	61	84	65	145	141	228	239	295	189	163	154	177	109	125	111	118	152	165	147	337	403	524	429	292	250	339	460	173	119	61
3076--5001	17	9	12	10	12	10	9	13	12	12	18	10	18	35	8	9	12	18	14	23	15	9	17	10	14	11	1	0	18	14	9	9	9	10	12	11	12	10	12	56	267	66	27	12	18	107	24	14	7
3076--5003	37	47	38	49	92	67	18	33	26	24	34	54	140	104	45	66	69	47	34	43	63	45	54	99	59	71	4	7	59	44	46	42	53	51	45	81	51	70	127	330	372	142	114	78	202	132	72	54	51
3076--5002	58	47	33	58	55	48	49	53	51	74	71	65	110	137	84	58	84	72	66	86	101	67	77	104	101	99	3	6	69	74	81	81	44	47	42	51	68	79	164	402	468	282	176	112	140	219	154	111	69
3076--27101	0	0	0	0	0	1	2	0	2	3	4	1	2	5	2	0	0	0	0	0	0	0	0	0	0	1	1	0	1	1	0	6	0	0	1	0	0	0	1	1	1	1	1	0	0	0	0	1	1
3076--27103	0	0	0	0	0	0	0	0	1	3	0	1	0	4	1	3	3	0	0	5	1	2	4	2	5	3	6	3	5	2	5	2	1	8	3	6	6	8	3	2	15	6	4	5	6	7	3	8	4
3076--27102	0	0	0	0	0	1	0	2	10	4	10	5	9	6	5	7	5	10	5	8	10	6	8	2	10	8	9	4	5	8	8	6	8	5	9	9	10	9	7	10	24	12	8	12	6	3	5	9	11
3081--10552	16	16	18	20	21	16	26	23	27	22	27	49	20	30	11	40	12	21	14	20	31	22	25	17	35	19	13	24	43	19	29	18	24	20	33	28	17	46	23	41	37	0	0	0	0	0	0	0	0
3081--10553	66	64	73	44	75	72	82	50	58	56	61	85	86	66	76	78	77	78	60	73	78	81	103	103	114	75	76	65	75	70	84	56	53	75	73	74	78	105	77	115	147	0	0	0	0	0	0	0	0
3081--10551	5	2	1	0	0	1	0	2	2	2	2	3	3	1	0	2	5	0	0	2	5	0	4	5	7	7	5	3	4	5	2	3	3	5	3	5	2	4	2	3	2	0	0	0	0	0	0	0	0
15--641	0	1	1	2	1	1	1	0	0	0	4	3	3	3	3	0	2	2	3	2	0	1	2	0	1	0	2	2	3	2	3	4	2	2	1	0	1	1	3	2	3	7	3	3	2	10	5	5	2
15--643	7	2	6	4	6	3	9	4	5	5	2	0	2	5	1	3	3	3	7	6	0	2	0	4	3	4	4	5	3	3	0	3	3	5	4	7	4	11	4	3	5	5	10	12	7	6	8	4	3
15--642	8	6	5	9	4	6	5	5	3	3	2	2	2	5	3	2	4	6	5	6	0	5	4	5	6	5	2	7	4	2	4	7	9	3	11	2	5	2	4	9	10	11	8	9	6	3	10	10	9
3001--11753	3	3	1	1	1	2	1	1	0	0	2	0	1	2	3	1	1	0	1	3	2	2	2	2	2	2	3	3	2	5	3	4	2	2	1	1	1	0	3	4	3	6	0	4	2	4	4	2	3
2012--6282	1	4	2	2	2	2	4	1	3	4	5	0	6	5	3	6	2	4	2	3	4	6	6	6	7	4	2	2	4	1	3	1	3	7	4	4	7	4	5	5	4	10	6	4	5	6	3	7	11
3001--11751	0	0	0	0	0	1	0	0	1	1	1	0	1	1	1	0	1	2	2	0	2	1	1	0	2	0	0	0	1	1	1	0	1	0	0	1	0	2	1	2	3	2	1	0	1	2	2	1	1
15--31443	0	0	0	0	0	0	0	0	0	0	0	1	39	35	26	11	20	18	16	21	0	11	15	17	29	41	48	55	40	35	41	47	57	73	104	164	248	314	473	614	715	770	534	508	607	408	174	99	75
3002--7631	0	1	0	0	1	0	1	0	0	0	0	0	0	0	1	0	1	1	1	2	0	1	0	0	1	0	1	1	1	0	0	0	1	0	1	0	0	0	0	1	0	1	2	0	1	0	2	0	0
15--31092	0	0	0	0	1	2	0	0	0	0	0	1	5	62	13	7	10	1	5	8	0	5	4	5	2	16	26	14	7	6	2	13	12	22	19	7	27	27	64	100	413	156	90	50	83	195	22	51	40
15--31093	0	0	0	0	0	3	0	0	0	0	0	4	31	98	27	15	6	10	10	18	0	9	8	13	17	21	42	17	16	9	7	15	11	28	18	21	29	34	58	152	421	153	86	58	127	200	14	48	36
15--31091	0	0	0	0	1	2	0	0	0	0	0	0	25	94	38	29	34	32	32	32	0	43	43	60	58	78	132	73	57	44	42	77	92	116	83	96	127	142	203	531	1104	628	330	230	386	699	75	198	176
15--61481	14	19	18	25	20	20	21	18	22	13	24	16	23	20	23	20	32	31	27	21	0	23	26	22	23	32	26	20	17	22	25	27	33	43	31	37	30	28	31	43	90	102	45	42	29	46	46	34	38
15--61482	20	10	7	15	10	12	17	11	13	11	9	13	11	15	10	14	11	9	11	6	0	6	10	13	18	19	12	12	13	14	16	33	23	21	22	22	21	18	45	66	96	72	42	33	25	41	28	19	28
15--61483	8	6	10	21	8	10	9	7	11	9	10	9	9	9	6	6	10	13	13	7	0	7	6	12	14	3	9	8	12	6	9	11	16	14	10	18	15	16	25	28	33	29	20	21	15	18	19	18	14
15--31442	0	0	0	0	0	0	0	0	0	0	0	8	59	45	45	31	32	18	21	19	0	19	32	28	53	92	92	88	78	81	66	84	87	135	128	147	163	203	328	434	466	380	260	203	247	229	178	120	90
3001--7311	0	0	0	1	0	0	0	1	0	1	0	0	0	0	0	0	0	0	0	0	1	1	0	0	0	0	0	0	0	0	0	0	0	0	0	0	0	1	0	0	0	1	2	0	1	0	0	0	0
3099--31181	0	0	0	0	0	0	0	0	0	0	0	0	0	137	221	207	145	49	20	20	22	22	23	34	53	60	64	56	69	68	71	41	54	27	27	32	85	85	124	194	214	164	70	74	85	107	80	33	23
3099--31183	0	0	0	0	0	0	0	0	0	0	0	0	0	43	49	48	44	11	5	6	6	9	3	4	4	6	5	8	9	11	4	10	10	9	11	14	23	26	37	64	57	29	15	8	14	18	4	0	3
3099--31182	0	0	0	0	0	0	0	0	0	0	0	0	0	24	34	28	30	25	29	19	47	30	32	57	66	78	67	57	46	41	44	26	14	37	23	47	52	61	69	111	138	98	71	65	75	69	71	40	36
3076--18451	7	7	12	9	9	7	6	7	14	8	9	11	6	17	13	11	11	5	10	8	5	5	7	4	9	7	4	4	5	5	7	6	4	8	8	4	8	7	6	29	34	50	13	8	9	6	1	4	6
3076--60541	6	1	8	5	5	12	7	5	5	3	7	8	5	5	9	8	6	6	4	3	9	9	4	4	6	2	3	5	7	7	6	1	5	4	2	5	2	3	2	5	6	0	4	0	3	7	2	1	2
3076--18453	7	5	7	2	3	4	2	3	2	1	1	0	2	2	2	2	2	1	1	4	4	3	5	5	3	2	1	2	7	2	4	0	0	0	3	6	1	2	1	2	4	5	3	1	3	0	1	4	1
3076--60543	2	2	1	0	1	2	2	2	0	1	5	3	2	2	4	0	1	2	0	4	4	8	3	2	1	6	2	0	1	1	2	0	0	4	1	2	2	0	1	2	1	0	1	2	2	3	2	2	2
2012--6793	2	2	6	2	4	4	4	1	3	0	3	5	3	2	8	5	7	3	5	4	2	3	4	4	6	8	4	4	2	4	3	3	3	1	1	4	4	8	8	6	9	9	8	4	4	6	13	5	5
15--31001	0	0	0	0	0	0	0	0	11	9	16	10	11	13	16	39	20	19	16	22	0	9	27	14	26	23	38	16	14	22	18	48	30	43	23	32	46	52	61	54	41	69	20	58	37	80	82	52	25
15--31003	0	0	0	0	0	0	0	0	0	1	0	0	2	1	1	5	1	1	1	3	0	3	2	1	3	5	13	11	5	3	11	10	9	7	10	6	8	14	20	23	21	32	18	24	25	27	21	21	19
3001--7312	3	4	4	5	3	3	4	1	1	1	0	5	4	7	6	5	5	5	7	2	6	8	4	4	3	6	5	3	6	5	7	7	4	4	0	7	4	7	4	2	7	14	8	11	7	12	9	10	2
2012--14401	5	3	3	2	3	3	6	6	3	3	0	6	4	5	3	5	7	5	3	10	10	8	6	12	7	8	6	5	7	8	7	6	4	3	5	5	5	2	5	41	53	52	6	5	8	8	5	3	3
2012--14403	0	1	2	0	0	0	1	0	2	1	1	0	0	14	4	1	2	5	0	3	5	3	3	3	2	5	3	0	4	0	2	3	0	2	3	3	2	1	5	16	15	20	6	6	6	1	3	4	6
2012--14402	1	1	1	1	1	0	2	1	0	2	1	1	3	5	2	1	2	4	2	5	2	1	2	6	0	1	1	1	2	0	0	2	1	4	3	0	4	3	3	5	15	6	0	3	3	6	0	2	7
3081--10533	15	20	16	20	30	16	14	19	19	19	20	27	15	24	14	42	19	19	19	23	27	28	46	33	26	28	14	14	33	28	25	25	25	19	16	22	25	26	32	51	59	31	26	50	44	31	28	47	32
3076--1012	6	8	10	6	10	6	2	4	5	9	8	14	12	27	11	9	11	11	8	5	11	10	5	9	6	4	16	6	6	7	12	9	9	5	7	12	8	9	24	115	140	1	0	0	0	0	0	0	0
3076--1013	11	6	9	15	12	10	9	8	7	12	27	14	20	40	18	24	11	13	16	15	11	15	20	12	12	26	28	17	15	15	10	7	15	7	15	13	9	8	34	142	123	0	0	0	0	0	0	0	0
3076--1011	17	14	7	9	12	7	10	4	7	13	12	13	19	15	15	17	15	8	15	14	19	15	14	13	15	12	13	9	14	10	11	7	6	6	10	10	5	7	15	22	29	1	0	0	0	0	0	0	0
3076--31332	0	0	0	0	0	0	0	0	0	0	0	6	82	162	67	63	0	0	13	28	39	28	23	26	28	48	36	24	21	24	24	29	22	33	21	32	52	74	152	411	638	251	147	130	194	199	83	44	37
15--23161	5	2	3	2	2	3	2	1	1	1	3	3	1	1	1	0	0	0	3	1	0	1	3	3	4	6	4	4	4	6	3	5	8	3	2	2	3	3	3	6	4	2	4	7	9	8	5	4	5
15--62793	8	3	7	6	3	4	3	2	4	3	1	4	3	10	6	9	3	4	1	5	0	1	4	6	6	7	6	6	7	8	5	11	9	7	5	1	6	7	10	14	23	11	7	10	6	12	4	7	13
15--23162	0	3	4	3	4	3	4	5	4	3	1	1	0	0	0	2	1	1	3	0	0	3	2	1	4	4	3	4	6	3	2	3	3	2	4	4	1	5	3	8	6	3	4	1	3	3	4	2	4
2023--662	9	8	10	9	9	5	6	9	14	8	15	7	4	4	2	3	0	5	0	7	3	9	8	4	7	1	15	1	8	4	8	6	4	6	5	10	6	8	5	6	16	20	7	9	10	8	4	8	4
2023--663	2	3	2	2	0	4	3	2	1	2	1	2	5	7	6	2	7	4	2	6	1	8	7	8	6	6	6	5	5	6	8	5	0	11	10	12	7	11	4	5	17	20	6	10	10	9	12	6	5
15--61363	10	10	9	8	9	12	9	10	10	8	5	3	7	10	7	6	9	6	7	10	0	8	7	9	9	8	8	17	14	10	12	13	16	18	11	15	15	5	11	11	13	15	16	12	21	13	19	13	19
2023--661	2	4	3	4	8	3	2	5	3	6	5	4	5	4	2	4	6	5	4	2	5	9	19	1	4	4	9	4	5	5	6	5	4	4	4	2	5	2	1	2	4	7	3	7	1	4	2	2	3
2012--14122	3	2	3	4	0	2	0	1	4	2	1	2	3	1	2	2	2	1	0	0	3	2	2	0	2	1	1	3	2	1	0	2	3	0	0	2	0	2	3	6	2	4	0	1	2	3	0	0	6
2012--14123	1	1	2	4	3	1	2	2	3	1	4	2	3	3	2	4	0	2	3	2	2	3	2	2	3	0	0	4	2	0	3	2	3	1	1	3	3	3	9	2	3	4	1	2	3	6	4	4	1
2012--14121	3	2	5	5	8	6	3	4	5	2	3	4	5	5	8	4	11	2	4	6	6	2	11	7	7	5	6	6	3	6	7	2	2	5	7	6	5	6	12	15	26	9	11	8	5	10	4	4	7
2012--6283	5	0	1	3	2	1	2	3	3	2	1	1	1	1	1	3	5	2	1	1	5	6	1	1	1	4	1	7	7	2	3	2	3	4	2	2	0	0	1	1	6	3	5	4	3	4	2	2	2
3001--11752	1	1	5	1	1	1	0	1	2	3	3	3	2	3	3	2	3	4	3	5	4	3	2	3	5	4	4	1	3	3	1	1	3	4	1	2	3	0	2	2	0	5	2	1	2	1	3	1	4
2012--6281	3	4	1	2	2	6	5	5	4	4	4	1	2	2	3	2	7	1	2	2	2	5	2	3	5	2	5	3	3	6	4	6	5	2	4	3	7	6	8	9	7	5	9	12	11	9	5	3	5
15--6222	5	0	2	2	4	2	2	4	4	2	1	3	1	2	3	4	2	2	3	2	0	3	5	3	4	0	3	0	2	1	2	4	3	3	3	4	12	3	7	5	8	2	6	4	6	1	3	0	8
15--6223	10	8	5	6	6	3	7	5	5	3	1	5	5	4	6	2	9	5	3	3	0	8	6	5	9	12	11	4	2	9	9	9	9	7	11	15	18	9	11	12	22	22	12	8	16	15	8	12	9
15--6221	14	4	4	7	8	1	5	10	10	8	6	7	4	7	8	10	11	6	11	6	0	3	6	4	12	5	6	7	7	11	8	12	17	11	8	12	14	19	20	37	74	26	11	20	15	22	13	17	18
3076--6893	0	0	0	0	2	3	1	1	3	4	2	1	0	1	3	0	2	6	5	10	9	3	2	4	2	1	3	2	3	6	2	3	7	1	3	4	7	4	4	6	14	5	5	10	8	4	8	5	3
3076--6892	12	12	7	6	10	9	9	3	5	8	12	12	11	29	5	11	6	8	6	9	12	6	8	15	14	12	12	12	14	10	6	11	12	12	8	7	6	9	20	80	247	25	12	13	24	49	10	6	8
3001--4271	3	3	3	4	1	1	4	1	3	3	3	2	3	0	1	1	0	0	5	0	3	4	6	4	2	2	3	3	2	1	1	2	4	4	2	3	5	1	3	2	27	29	1	6	2	4	7	3	4
109--7811	0	1	1	1	1	1	0	1	0	1	0	0	1	1	1	1	1	2	0	0	1	0	2	2	2	3	2	1	3	2	2	3	1	2	1	1	1	2	3	2	2	2	3	3	2	1	3	2	2
3002--10992	2	4	4	2	1	2	2	6	1	2	4	3	4	2	0	6	4	3	3	4	2	4	2	4	8	3	5	4	5	6	4	5	3	4	3	2	4	3	1	2	4	3	3	6	4	5	4	5	2
3002--10991	5	6	8	14	8	8	14	6	13	9	12	11	7	5	18	12	14	8	12	7	4	7	6	13	8	4	2	8	15	14	8	10	8	12	6	8	4	13	14	11	13	6	14	10	7	4	15	12	7
109--7812	2	3	2	2	1	2	3	2	3	7	0	0	4	5	4	3	4	5	1	1	3	3	2	1	2	6	7	5	5	3	2	6	5	1	3	4	6	7	9	7	9	31	8	10	14	14	4	8	6
3076--6141	7	25	9	8	9	8	12	7	11	12	13	12	14	10	10	12	12	7	13	10	22	15	16	15	11	9	4	9	14	8	8	4	7	3	6	1	5	6	10	14	7	8	10	2	5	6	7	7	3
3076--10843	1	3	1	2	0	1	3	0	2	2	2	3	3	5	1	1	3	3	3	1	1	1	2	2	2	0	1	2	0	2	3	1	1	2	3	1	2	1	2	4	77	11	5	4	4	7	1	1	3
3076--6143	2	4	3	8	7	8	10	4	8	4	5	9	4	7	7	11	12	9	6	6	12	8	3	9	3	0	2	4	14	10	6	2	4	2	7	3	3	3	2	7	3	4	4	2	5	7	5	6	9
3076--6142	13	9	15	10	12	13	10	15	15	18	21	12	13	36	9	13	10	5	14	5	15	6	11	12	10	19	16	11	9	14	13	9	8	9	11	12	13	7	7	47	36	24	10	7	22	28	14	5	7
15--681	11	5	7	2	10	7	3	7	5	7	6	3	2	5	3	3	1	4	4	1	0	4	5	3	6	9	6	4	6	3	1	3	7	3	6	3	5	1	6	10	12	12	4	5	12	9	7	9	3
15--683	10	7	5	4	3	6	7	7	6	3	6	9	9	12	12	8	5	3	6	11	0	13	5	6	7	12	6	10	8	9	6	5	9	8	6	9	10	8	11	10	18	23	10	13	25	14	21	13	13
15--682	2	7	3	4	1	1	1	2	1	2	2	2	4	4	3	2	3	0	1	3	0	1	5	1	3	3	2	4	3	1	4	2	1	2	3	0	6	4	6	9	10	6	7	4	12	5	5	4	5
3076--1801	0	1	1	2	5	6	2	3	4	2	1	6	2	4	4	7	3	4	3	1	4	6	4	4	4	0	3	3	4	5	4	5	6	1	3	3	4	3	2	6	181	9	4	2	3	5	1	2	2
3076--61411	11	7	4	8	8	6	8	5	9	13	8	11	10	11	3	12	13	8	6	6	10	3	11	13	12	13	7	4	8	15	15	13	12	8	11	14	14	23	22	65	146	36	18	20	23	37	10	15	16
3076--61413	5	9	7	1	5	7	2	3	2	2	7	9	10	11	11	10	9	6	5	2	5	6	8	3	4	10	8	12	8	6	9	4	4	5	9	2	7	4	4	16	35	4	10	11	21	5	6	8	9
3076--61412	18	16	18	23	15	30	13	12	21	18	20	29	25	37	20	23	24	20	23	29	34	24	27	42	38	34	32	25	31	29	28	30	38	39	26	27	33	36	35	72	196	56	42	29	41	57	34	37	29
2012--27133	0	0	0	0	0	0	0	0	0	1	0	1	1	1	2	1	0	0	1	1	0	0	0	0	0	0	0	0	1	0	0	0	0	1	2	1	1	1	0	1	1	0	1	0	1	0	1	0	2
2012--27132	0	0	0	0	0	0	0	0	0	1	0	1	0	1	1	0	0	1	1	0	2	0	0	0	0	1	0	3	2	0	1	1	0	0	4	0	2	0	0	0	3	1	1	0	0	0	0	1	1
2012--27131	0	0	0	0	0	0	0	0	0	0	2	2	0	4	6	3	6	3	3	4	3	2	1	1	0	1	0	0	0	0	1	0	1	1	0	0	0	1	3	0	4	2	1	1	1	0	1	1	0
3076--27663	0	0	0	0	0	0	0	0	0	0	2	0	2	15	3	1	1	1	1	1	1	3	5	5	3	8	27	2	2	1	1	4	3	3	1	1	0	1	22	28	38	6	3	10	8	22	6	1	1
15--31882	0	0	0	0	0	0	0	0	0	0	0	0	25	70	15	8	10	16	10	11	0	10	4	5	11	6	44	13	13	6	7	26	16	14	21	16	17	37	73	224	411	127	78	37	96	180	67	50	35
3076--27093	0	0	0	0	0	0	0	0	0	0	96	520	641	855	506	326	386	343	285	277	328	307	436	518	608	789	837	631	543	474	500	445	498	504	479	614	607	880	1162	1173	1363	1370	1231	1102	1449	1544	945	521	382
2012--16781	4	6	5	4	4	5	5	2	2	3	0	2	6	3	2	2	1	1	1	1	2	1	0	0	0	0	0	1	0	0	0	1	2	0	2	2	0	0	0	2	2	1	4	1	1	0	0	1	2
2012--16782	0	0	0	0	0	0	0	0	0	0	1	0	0	0	0	2	0	1	1	0	0	0	0	0	0	0	0	0	0	0	0	0	0	0	1	0	0	0	1	0	0	1	0	2	0	0	0	0	0
2012--16783	0	0	0	0	0	0	0	0	0	0	0	1	0	0	1	0	0	0	0	1	0	2	1	2	0	1	0	0	0	0	0	0	0	3	0	0	1	1	1	3	0	1	0	0	1	0	1	1	0
3076--48573	98	83	82	81	63	53	57	69	26	56	36	13	12	17	14	13	9	12	4	16	12	9	7	11	8	16	14	17	19	9	17	4	10	5	6	10	2	12	13	34	55	26	18	23	27	14	19	15	4
3076--48572	2	3	2	1	3	1	3	3	2	0	4	3	6	6	2	2	3	3	3	4	4	3	4	4	4	1	6	3	3	5	4	2	3	2	3	4	2	5	2	7	21	20	5	8	6	5	8	0	2
3076--48571	17	11	12	16	13	20	25	25	29	29	29	43	40	32	20	19	19	20	14	15	14	15	17	20	15	27	26	24	20	21	19	12	8	12	12	16	14	21	42	83	58	63	34	41	41	32	27	9	3
3081--10563	4	5	4	8	7	8	5	4	6	6	9	8	7	7	9	8	10	4	8	8	7	3	5	5	8	9	8	9	5	5	4	3	3	8	6	5	7	4	3	5	9	4	3	5	2	7	3	11	5
3081--10562	8	5	4	5	3	5	7	4	5	4	4	10	6	7	4	4	4	7	3	8	7	5	6	6	5	4	5	10	9	7	4	7	5	10	7	11	13	8	6	5	38	7	9	12	15	7	6	16	9
3081--10561	9	8	12	10	13	13	14	8	12	9	13	13	38	13	16	23	25	25	28	34	67	50	35	38	52	59	61	26	45	45	56	31	37	42	24	19	8	10	10	19	34	7	11	17	3	9	8	10	12
3076--1212	8	11	7	8	10	11	7	4	7	7	7	7	5	3	5	3	3	8	3	5	5	8	7	4	4	5	6	11	11	6	5	5	6	8	9	5	5	4	5	7	7	9	7	4	4	11	5	4	5
3001--4272	4	3	5	3	6	6	5	3	2	0	1	3	5	3	5	6	6	3	1	5	3	5	4	2	3	2	6	4	6	3	1	3	5	3	5	4	5	7	5	5	41	31	9	7	5	4	5	3	4
3076--6891	3	2	3	2	2	0	0	1	1	0	2	3	0	1	0	2	4	2	4	2	1	3	0	2	1	4	2	4	3	4	2	0	0	1	1	3	2	0	2	2	3	2	4	1	4	7	2	1	1
15--612	7	4	12	13	8	6	11	5	7	13	6	7	2	4	8	5	15	8	9	4	0	8	6	12	6	8	7	5	6	6	9	10	9	9	8	13	9	10	18	7	25	20	12	12	10	17	12	7	14
15--613	5	8	7	6	8	9	11	5	7	4	6	9	3	5	9	4	7	7	4	5	0	7	2	6	11	1	3	10	7	3	7	10	13	8	14	7	9	9	15	11	30	15	13	14	13	20	18	9	14
15--611	7	8	9	8	6	16	6	5	7	12	5	4	10	11	12	13	27	17	14	11	0	12	12	7	18	15	11	13	9	10	10	9	14	12	15	15	15	13	13	23	28	39	30	30	20	15	16	20	11
2059--631	0	0	0	0	0	0	0	0	0	0	0	0	0	0	2	0	2	1	3	5	4	4	4	2	4	7	4	2	4	4	6	1	3	5	6	3	6	5	3	5	7	7	6	6	5	4	6	7	4
15--6451	8	12	5	3	6	10	4	5	8	8	5	8	7	12	11	8	7	14	11	8	0	8	5	6	14	13	7	13	8	6	12	9	14	10	6	8	6	7	9	35	55	16	15	10	15	26	5	10	9
15--6453	5	2	3	4	2	6	5	4	2	1	1	0	1	6	2	1	7	3	4	3	0	2	3	4	3	4	2	4	5	5	5	2	2	3	4	4	11	6	3	10	12	11	8	3	7	7	4	9	11
15--6452	8	2	5	3	7	5	5	4	7	5	4	10	8	6	5	6	4	7	8	8	0	5	10	9	11	13	10	8	8	4	6	7	3	6	6	5	7	8	10	24	40	10	15	8	13	18	7	7	8
2023--2023	0	0	1	1	1	0	1	3	0	0	0	1	2	2	2	2	0	0	1	0	0	2	1	3	0	2	1	0	2	2	2	3	1	4	2	2	3	3	3	0	3	4	5	4	4	5	5	3	1
2023--2022	0	0	0	0	0	0	0	0	0	0	0	0	0	0	0	1	0	0	0	0	0	0	1	0	0	0	0	0	2	1	0	0	0	0	0	0	0	0	0	0	1	0	0	0	0	1	0	0	0
2023--2021	0	0	0	3	0	2	1	2	0	2	1	4	0	0	1	0	0	1	0	0	1	0	3	0	1	1	1	3	1	1	1	0	1	2	2	1	1	2	2	4	2	6	5	2	5	2	1	2	5
3076--31921	0	0	0	0	0	0	0	0	0	0	4	51	62	56	29	57	62	51	54	69	73	78	114	139	163	194	216	154	121	128	141	115	125	145	141	137	199	204	358	612	785	559	333	303	429	551	273	183	143
3076--31922	0	0	0	0	0	0	0	0	0	0	1	14	13	31	11	17	18	16	9	19	10	12	20	20	9	22	34	10	11	17	18	14	11	8	13	8	16	19	27	142	425	97	56	54	64	101	52	46	36
3076--31923	0	0	0	0	0	0	0	0	0	0	0	0	8	13	9	10	11	16	6	6	12	12	5	11	10	4	7	6	9	8	5	7	9	10	12	9	12	11	18	47	145	42	49	28	31	64	26	21	9
3076--61323	1	0	0	0	1	1	0	1	3	1	1	1	6	7	2	3	2	2	4	5	3	1	3	4	0	2	1	1	2	2	1	1	0	1	0	0	2	0	0	0	0	0	1	1	2	0	5	2	3
3076--61322	10	13	10	14	12	8	14	7	11	9	14	6	12	17	8	18	15	11	12	14	16	12	7	9	11	14	14	12	15	13	16	9	8	5	10	11	10	10	14	17	15	18	9	5	17	19	15	21	13
3076--61321	5	3	5	3	4	4	5	6	3	2	4	7	12	10	11	6	6	12	4	10	9	10	6	8	7	7	7	4	6	5	6	2	5	5	5	3	5	7	3	7	8	7	4	6	1	10	3	9	2
3081--5573	2	1	10	12	11	17	6	9	7	9	7	3	5	9	5	10	10	13	15	26	5	1	10	7	27	12	10	8	12	8	13	12	10	20	8	26	15	10	15	15	67	26	12	13	15	14	8	8	6
3081--5572	5	6	10	13	7	11	5	4	4	4	7	11	7	5	6	4	5	10	5	10	1	3	9	5	10	3	7	3	6	7	7	13	3	6	3	12	8	7	6	22	52	40	4	13	8	10	5	13	7
3081--5571	11	8	20	15	13	10	12	28	12	8	13	7	8	5	4	8	13	12	8	8	11	13	16	12	5	12	11	9	12	14	9	8	8	8	7	15	6	5	5	10	50	15	7	13	4	12	10	6	11
2023--14651	0	0	0	0	0	0	0	1	0	0	0	0	0	0	1	1	0	0	0	0	0	0	0	0	1	0	0	0	1	1	2	3	3	1	1	1	0	1	1	0	0	6	2	6	0	0	4	3	2
109--7813	3	1	1	5	4	1	4	4	4	8	0	0	3	3	4	2	3	2	1	1	1	2	0	2	2	2	1	4	4	5	2	6	5	9	6	9	6	8	13	13	191	21	12	25	29	23	12	11	23
2023--8032	0	1	0	1	1	0	0	0	0	1	0	0	0	0	0	1	0	1	0	0	0	0	0	0	2	1	1	1	0	1	1	0	0	0	2	0	1	1	0	0	0	0	2	0	0	0	0	0	0
2023--8033	2	1	0	0	0	1	0	1	0	0	1	0	0	1	0	0	1	1	1	1	0	2	1	0	3	0	1	0	2	3	3	3	6	2	2	3	2	1	1	2	6	7	4	4	3	5	5	3	7
3076--29112	4	2	5	2	3	1	2	2	2	1	1	1	1	2	0	2	2	0	0	3	1	1	1	0	1	3	1	2	4	2	6	3	1	0	2	0	2	3	3	6	6	5	3	4	7	6	12	7	3
2023--8031	0	0	0	0	0	0	0	0	0	0	0	0	0	0	0	0	0	0	0	0	0	0	0	0	0	0	0	0	0	0	0	0	0	0	0	0	0	0	0	0	0	0	0	0	0	0	0	0	0
3076--1162	4	3	3	5	1	1	3	4	6	4	4	6	5	11	5	6	7	2	4	6	4	5	2	3	5	8	5	8	6	4	1	3	1	2	5	7	4	5	4	12	26	0	0	0	0	0	0	0	0
3076--1163	2	6	8	7	6	5	3	5	4	5	7	5	6	5	4	7	6	9	4	6	5	6	7	6	7	6	12	7	6	3	5	5	4	4	3	7	8	6	8	8	18	0	0	0	0	0	0	0	0
3076--1161	9	4	3	6	6	2	6	7	4	2	6	7	5	8	5	6	5	2	3	4	1	3	5	4	6	5	7	9	3	2	7	5	1	3	3	4	4	2	6	10	66	1	0	0	0	0	0	0	0
2023--14652	0	0	1	1	0	2	0	0	1	0	1	1	0	0	0	2	0	0	3	0	0	0	0	0	1	0	1	3	2	1	1	7	0	2	2	0	2	1	4	3	4	5	2	5	6	1	2	3	2
2023--2291	4	2	2	0	3	2	2	5	4	2	3	6	3	4	5	2	2	7	5	5	3	1	3	2	4	4	1	6	8	0	2	2	2	1	2	1	5	4	3	6	8	5	6	1	3	8	3	2	2
2023--2292	0	1	2	0	1	1	3	0	3	1	1	1	4	1	1	5	0	1	1	0	0	2	0	5	0	2	3	1	1	5	2	1	0	3	3	0	0	3	2	3	3	6	1	8	3	4	6	7	5
2023--2293	2	1	4	1	2	3	2	0	2	0	2	5	1	1	7	3	3	7	6	1	1	2	0	2	3	6	6	3	5	6	7	3	5	8	6	8	4	5	7	12	13	15	7	3	7	7	5	7	4
15--6191	11	11	3	10	8	8	6	6	8	3	8	10	8	6	8	3	4	2	5	9	0	10	17	16	9	13	10	8	5	7	9	13	12	13	8	14	13	15	22	23	21	21	12	21	11	18	16	9	9
15--6192	3	3	3	0	3	3	1	1	0	5	2	0	4	3	2	4	4	15	5	4	0	2	5	5	4	0	1	11	7	7	8	7	5	4	6	6	9	4	1	6	6	9	4	10	5	3	3	3	5
15--6193	3	1	3	3	1	7	4	2	3	2	5	5	7	7	5	5	5	4	4	6	0	5	5	7	4	7	6	6	6	2	6	6	5	11	9	8	9	10	6	12	17	12	8	4	8	8	6	5	4
15--6194	3	11	7	12	14	6	10	8	7	11	10	4	12	12	9	6	3	8	10	15	0	6	3	12	9	13	16	7	5	9	5	10	10	12	7	18	15	15	14	21	25	25	12	14	20	10	11	10	12
3002--7633	1	1	1	0	0	0	1	0	1	0	0	0	0	1	2	2	2	3	1	1	2	1	0	2	3	2	1	1	4	1	1	4	2	1	0	1	1	2	2	3	2	1	3	4	0	1	2	2	3
3002--7632	0	0	0	0	0	0	1	0	1	0	0	0	0	2	0	1	1	0	1	0	0	0	0	0	0	0	0	0	1	0	0	2	1	1	0	0	1	0	1	1	2	2	0	2	0	2	2	0	1
3076--10842	2	5	1	2	2	2	0	2	3	3	4	0	1	4	6	1	1	3	1	3	1	1	2	3	2	4	2	3	1	2	0	3	1	4	3	0	2	1	2	4	10	2	3	4	6	11	3	3	5
15--61422	2	0	3	2	1	3	7	3	3	4	2	3	5	4	7	4	5	2	2	1	0	0	2	2	2	2	5	4	2	1	3	5	3	3	5	2	3	7	9	26	27	24	12	8	11	3	6	4	7
109--4323	0	0	0	0	0	0	0	0	0	0	0	0	0	0	0	0	0	0	0	0	0	0	0	0	0	0	0	0	2	1	1	0	0	0	0	0	1	0	0	0	1	1	1	0	1	0	0	0	0
109--4321	0	1	1	1	0	1	1	1	1	1	0	0	0	0	0	0	0	0	0	1	0	0	1	1	0	1	0	1	0	1	1	0	2	1	0	0	0	0	1	0	1	3	1	0	1	1	2	1	1
3076--10841	0	0	1	0	0	0	1	0	0	1	0	0	3	0	0	0	0	1	0	0	0	0	2	1	0	0	0	1	0	0	0	1	0	1	0	0	0	0	2	1	0	4	1	0	0	0	0	1	0
15--1272	7	4	6	6	6	6	5	5	3	9	8	10	10	6	6	8	11	15	7	13	0	10	12	6	17	10	5	13	9	5	5	9	6	14	12	14	2	16	24	33	45	61	13	30	21	11	15	10	8
15--61432	10	12	16	13	16	15	12	16	17	10	13	8	19	23	14	11	14	15	21	12	0	17	23	19	19	31	27	18	13	17	16	30	28	33	29	31	37	32	85	111	234	96	67	60	68	105	61	57	35
3076--9211	7	5	11	10	9	8	6	5	3	11	10	9	19	245	23	14	24	19	21	21	23	16	24	16	24	48	233	34	37	21	27	17	10	20	11	17	16	25	59	565	771	189	69	47	158	536	53	45	34
3076--9212	36	25	25	30	22	30	36	27	36	35	34	35	65	345	37	33	45	43	32	25	59	30	51	38	39	73	215	43	47	39	34	36	29	33	37	30	48	48	178	505	1167	604	272	109	129	453	115	145	76
3076--9213	7	20	17	7	9	17	10	3	7	21	25	14	15	72	24	27	36	23	26	24	21	15	27	27	46	31	30	17	16	19	17	12	17	19	15	16	17	20	33	111	208	113	34	26	30	81	30	7	18
3076--61451	6	6	5	5	5	5	4	3	2	3	5	1	4	2	6	11	6	3	6	6	4	6	7	7	4	7	10	7	10	7	8	4	4	3	10	3	3	4	5	3	3	4	3	4	1	3	3	6	5
3076--61453	5	7	7	1	1	5	4	3	3	3	3	2	3	3	3	2	3	1	1	1	1	1	3	2	3	3	3	3	6	2	5	3	4	4	4	0	3	3	5	3	1	1	2	3	1	3	1	3	2
3076--61452	8	13	11	4	10	10	11	11	10	11	2	10	5	5	2	8	9	3	13	8	6	13	8	9	4	7	7	6	10	14	14	4	8	12	4	8	2	9	5	4	9	3	3	4	12	1	2	2	3
109--7352	3	0	4	1	3	3	3	2	3	3	0	0	0	2	4	2	3	2	1	5	4	5	3	2	8	1	3	1	3	2	5	7	6	5	6	6	7	9	6	12	45	25	12	23	11	20	11	5	12
109--7353	3	4	3	3	0	1	2	1	1	1	0	0	0	1	6	2	0	0	2	2	3	1	2	2	1	2	1	1	2	2	2	2	1	1	2	2	2	0	2	3	2	2	2	1	0	3	1	3	1
109--7351	3	4	1	1	7	3	1	4	3	3	0	0	2	3	2	3	3	2	0	3	4	2	1	2	3	2	3	1	3	6	3	1	1	3	2	2	2	3	1	0	2	0	1	3	5	0	2	2	3
3076--34152	2	0	1	2	1	2	3	1	2	3	2	1	1	1	1	3	2	2	2	3	1	1	3	1	0	1	3	1	1	1	10	4	3	4	3	4	3	4	5	6	1	2	2	1	2	3	3	2	1
3076--34153	2	0	0	0	2	4	0	1	0	1	1	0	0	3	2	0	1	2	2	1	0	0	1	1	1	2	1	2	2	0	0	1	1	2	1	2	3	4	0	0	2	3	0	1	2	3	3	2	0
3076--34151	3	3	2	0	2	1	3	3	3	1	1	1	2	2	2	2	2	1	2	3	4	2	2	2	0	1	2	1	2	1	4	3	2	1	1	2	3	2	2	4	2	2	5	2	2	0	1	5	4
3076--7212	0	3	1	0	1	1	2	2	1	0	1	0	1	0	3	2	1	1	3	1	1	1	0	2	0	1	1	1	0	0	1	1	0	1	1	1	1	0	1	2	5	10	0	0	1	1	2	0	1
3076--7213	4	5	3	1	3	4	1	4	3	5	5	4	2	1	4	1	2	3	0	3	4	1	3	1	1	0	5	4	3	2	3	0	1	2	1	2	0	2	3	3	6	6	2	2	0	2	0	0	1
3076--7211	2	3	2	0	0	1	1	1	0	0	1	0	2	1	0	1	2	1	0	0	3	0	0	1	1	1	0	1	0	1	1	1	2	0	0	0	1	1	0	1	1	6	0	2	2	3	2	0	0
3076--6172	6	6	9	9	7	5	7	6	7	5	7	7	17	23	8	5	9	10	15	5	7	8	4	7	6	13	14	6	8	15	11	11	3	3	7	12	7	17	9	25	40	22	21	6	14	21	19	20	8
15--10053	2	2	3	3	0	2	2	3	3	1	5	5	2	0	1	4	2	1	1	4	0	2	3	7	3	6	5	2	5	2	0	0	1	4	4	6	1	4	5	2	3	4	7	4	6	2	3	3	1
15--10052	5	8	16	11	7	13	12	10	13	11	8	8	10	14	4	7	11	7	11	12	0	11	12	12	6	12	11	16	13	13	14	19	19	21	16	17	14	14	15	16	13	18	23	16	23	18	25	20	25
15--10051	4	6	5	4	5	6	2	1	3	3	3	1	6	4	5	4	5	2	6	4	0	3	6	2	2	3	2	1	1	1	1	2	2	4	3	2	2	1	6	3	3	9	5	2	4	3	5	7	5
109--4322	0	0	1	2	1	0	1	0	0	0	0	0	0	0	1	0	0	1	1	0	1	0	1	0	2	0	0	2	1	0	0	0	0	1	0	0	1	0	0	1	0	4	0	0	0	0	1	0	1
15--61672	1	2	2	2	2	3	0	0	1	1	3	4	0	1	3	3	0	0	0	1	0	1	4	2	3	4	2	3	7	2	5	4	2	5	1	4	2	3	2	3	4	3	0	3	1	4	5	0	1
3081--7953	20	18	16	21	43	34	21	17	20	18	14	43	95	65	24	30	27	28	13	23	34	20	26	35	41	22	27	20	9	7	10	7	10	14	6	9	16	23	35	53	55	38	25	36	53	39	23	9	14
3081--7952	3	4	2	0	1	3	5	2	1	4	3	4	3	3	2	2	2	1	1	3	2	3	4	3	8	3	4	3	3	1	4	4	2	3	5	5	5	9	12	6	7	5	4	7	7	4	3	4	4
3081--7951	9	4	4	3	4	5	4	7	3	5	4	2	3	5	2	5	4	3	7	4	8	8	6	8	8	10	7	7	11	6	6	4	2	6	5	5	3	10	9	18	9	9	9	8	11	9	4	4	7
3001--1371	1	0	0	2	3	1	2	4	1	5	2	3	1	3	2	4	4	3	3	2	0	4	3	3	4	4	5	2	4	3	3	1	3	1	1	4	6	2	4	12	16	12	2	6	5	8	4	3	1
3001--1373	1	1	0	1	0	1	1	0	1	0	1	0	0	1	0	0	0	0	0	0	0	0	0	2	0	0	0	1	1	2	2	1	1	2	0	1	1	2	5	1	5	1	0	2	1	3	1	0	1
3001--1372	4	2	2	2	0	1	4	3	4	0	2	2	2	2	3	2	2	4	2	2	4	5	1	2	5	4	7	7	6	4	3	8	5	6	6	6	9	5	7	13	21	14	5	5	7	7	7	0	2
3076--6923	4	4	2	0	0	3	2	1	2	2	2	3	6	6	2	2	3	0	1	3	4	1	0	1	3	0	1	2	2	0	2	2	0	2	1	3	2	2	3	4	8	2	4	3	1	2	2	0	0
3001--61711	1	1	1	0	0	1	2	0	2	1	0	1	2	0	1	0	1	0	3	1	1	1	2	1	2	0	0	0	0	3	0	1	0	1	2	2	0	0	2	1	2	2	1	2	0	4	0	6	2
3001--61712	1	0	0	1	1	0	0	1	1	0	0	1	0	1	0	1	0	0	0	0	0	0	0	0	0	1	0	1	1	1	0	2	0	0	0	0	2	1	1	1	1	0	2	0	1	1	0	2	3
3001--61713	3	1	1	1	2	3	3	3	3	3	3	3	1	3	3	4	2	5	2	4	2	1	5	4	4	4	7	5	10	6	6	4	5	8	5	3	6	6	6	11	10	9	10	31	6	3	11	3	6
15--61673	8	5	5	1	4	3	5	6	6	3	3	3	4	5	6	2	2	3	5	6	0	9	2	7	5	7	8	11	10	12	11	7	11	9	4	11	6	6	18	40	36	15	8	9	15	54	16	1	14
15--1033	49	42	32	44	29	23	29	22	33	28	18	29	21	23	25	32	42	49	33	42	0	37	35	27	37	41	27	29	40	29	27	42	52	57	46	45	58	63	80	56	59	64	87	68	63	48	54	57	74
15--61671	5	5	4	7	2	5	6	5	3	5	5	2	7	3	3	5	3	1	4	5	0	5	7	5	3	6	7	5	5	13	3	5	8	6	9	4	7	10	7	5	7	10	12	4	7	11	8	3	4
15--1031	8	7	4	12	8	6	6	7	7	8	8	10	9	20	6	16	13	13	14	10	0	18	15	13	11	19	14	14	13	10	15	23	23	14	11	18	21	20	25	27	58	52	27	37	22	28	15	20	19
15--6503	8	4	5	5	10	6	8	5	4	9	5	16	5	5	6	8	10	7	14	1	0	8	6	6	8	15	3	9	13	5	8	9	16	7	11	13	11	13	16	13	18	8	15	11	10	14	16	10	20
2023--10022	12	12	12	7	9	4	10	12	17	5	4	11	12	7	11	13	14	12	11	12	6	13	13	10	6	20	19	5	7	5	10	8	10	3	5	4	4	7	10	8	24	8	6	9	10	5	9	7	5
2023--10021	0	1	0	0	1	0	0	2	1	0	1	3	1	0	1	3	2	1	0	1	0	1	1	3	1	1	2	2	2	1	1	2	4	1	0	0	1	0	1	2	7	11	2	4	2	1	1	3	0
2023--1131	3	5	3	7	5	6	8	1	4	8	4	6	6	3	3	10	4	7	5	4	5	4	7	2	5	8	4	4	1	4	4	3	6	3	3	7	2	6	5	5	30	9	8	11	3	4	9	6	5
2023--1132	1	0	1	3	2	4	2	1	3	4	3	6	2	2	4	5	5	3	4	6	4	5	3	5	4	5	0	3	4	4	5	4	4	6	2	0	3	3	8	8	14	10	11	10	6	4	8	6	3
2023--1133	0	1	1	1	4	5	5	2	1	1	0	1	0	1	2	2	2	2	2	1	1	2	0	1	0	2	1	5	2	5	5	4	2	1	0	3	0	3	2	2	6	3	3	5	1	2	3	1	1
3001--26102	2	3	3	5	5	1	1	0	2	3	3	1	4	1	1	1	3	0	2	5	1	3	5	2	1	2	3	5	2	2	3	3	0	4	1	5	2	3	1	2	19	14	3	3	3	3	3	3	0
3081--10822	3	5	7	13	7	9	8	6	10	4	9	6	9	12	12	9	9	11	9	10	12	10	14	20	11	9	7	5	11	9	15	6	4	11	6	10	11	10	7	31	75	32	13	5	15	19	15	21	11
3081--10823	23	19	17	28	18	25	18	13	19	9	26	18	21	24	22	19	20	23	27	25	16	24	25	12	24	13	30	16	26	26	22	21	16	20	22	15	19	16	20	31	58	40	27	20	21	22	18	16	13
3081--10821	1	1	0	0	2	2	0	0	1	1	0	0	1	1	2	6	3	3	2	1	5	5	4	5	4	6	2	4	5	3	6	3	1	3	3	4	2	4	3	4	11	3	3	5	1	3	4	4	3
2012--6272	2	4	4	0	2	3	5	3	0	1	2	1	1	5	3	7	4	8	4	4	8	6	5	6	4	6	7	8	8	4	5	8	5	7	4	10	3	6	9	9	14	13	4	5	3	9	3	6	4
2012--6273	2	5	4	4	2	3	6	2	7	2	2	3	3	10	9	7	7	9	6	7	1	5	11	10	9	10	7	2	8	12	10	14	8	7	5	3	8	4	9	14	10	10	4	10	4	4	4	4	6
3076--7031	11	9	12	7	17	18	7	13	13	17	20	13	12	53	14	17	29	21	15	25	22	17	24	16	20	10	27	21	20	20	20	10	12	14	10	14	11	21	30	61	129	75	36	29	29	47	24	36	12
3076--7781	8	3	4	6	3	5	7	4	3	9	5	9	5	15	12	6	18	17	10	8	11	9	12	8	10	13	16	7	13	16	14	14	14	16	9	8	24	16	23	45	57	20	16	23	22	38	17	19	13
3076--7782	30	32	32	34	30	29	38	32	24	29	35	46	26	66	25	37	45	32	41	38	31	21	24	24	31	28	40	42	49	44	52	45	50	64	51	56	45	52	80	128	146	76	59	70	83	95	70	66	26
3001--26103	3	4	5	6	5	3	0	4	3	0	10	8	8	9	5	5	8	6	6	7	6	10	10	12	12	11	13	12	13	12	9	12	14	13	8	16	12	14	14	29	65	59	17	13	17	25	15	13	9
2012--6572	3	3	3	3	0	3	3	1	5	1	4	2	2	3	1	5	4	3	2	2	3	5	5	4	1	3	2	2	2	11	5	7	3	2	9	4	7	4	7	4	4	6	6	6	12	7	7	7	6
15--31441	0	0	0	0	0	0	0	0	0	0	0	22	201	126	122	94	83	42	25	25	0	22	38	54	113	160	191	185	140	165	163	176	181	215	208	191	225	305	396	563	592	752	571	537	693	519	335	177	108
3076--31692	0	0	0	0	0	0	0	0	0	0	1	0	4	5	3	6	3	5	2	0	4	3	1	2	2	2	8	4	3	3	3	6	0	3	5	2	1	2	9	15	27	33	4	10	6	12	13	4	2
3076--31693	0	0	0	0	0	0	0	0	0	2	0	1	3	3	7	5	4	4	1	0	2	2	1	2	2	3	7	3	3	1	0	1	3	0	1	2	5	4	3	7	35	30	18	13	6	15	8	7	5
3076--31691	0	0	0	0	0	0	0	0	0	0	0	0	1	1	4	3	1	0	1	0	2	3	0	0	0	1	6	1	3	1	0	1	0	0	0	2	1	3	4	10	20	35	14	7	3	5	8	3	0
15--6301	1	6	4	6	3	2	7	9	6	2	6	2	6	7	7	3	3	5	6	7	0	11	7	6	2	6	6	4	6	6	10	4	8	6	13	8	6	8	9	9	17	10	16	11	11	13	5	11	11
15--6303	15	5	10	6	10	7	6	8	6	8	8	0	3	3	8	2	3	1	2	1	0	0	3	1	2	2	2	4	9	4	3	9	12	7	13	9	10	9	9	19	35	20	14	9	13	27	17	4	10
15--6302	13	13	8	11	7	17	7	5	4	5	2	2	5	4	4	4	4	5	1	5	0	2	4	2	0	3	5	5	3	4	3	6	6	2	3	6	6	2	5	8	12	12	10	5	6	14	12	7	9
2012--6153	6	3	4	3	5	7	5	7	3	3	5	6	10	6	9	7	8	8	4	5	7	0	5	6	7	7	4	9	7	11	5	10	12	9	11	14	10	9	14	13	11	10	11	16	9	10	10	9	7
2012--6152	7	4	2	5	1	1	6	3	3	3	1	7	8	4	3	2	10	4	3	6	8	11	9	10	10	8	14	10	12	13	12	8	0	7	10	3	6	7	10	11	12	8	7	10	5	10	5	6	8
2012--6151	11	7	6	11	3	7	7	10	8	10	6	9	8	6	19	9	17	7	11	6	18	12	13	12	9	8	12	8	19	19	18	25	11	8	10	8	19	17	19	16	67	25	12	15	14	20	11	17	12
15--61361	9	2	2	2	2	4	1	2	5	6	0	2	2	2	4	2	4	5	1	4	0	0	1	3	6	7	6	5	5	5	2	1	1	5	5	7	3	2	9	4	4	7	6	12	7	8	6	8	8
15--18053	5	3	1	2	1	2	9	4	7	3	7	7	15	19	16	13	7	5	4	8	0	10	8	12	14	29	16	14	7	8	5	14	12	20	10	19	30	37	42	66	70	53	42	43	45	45	29	35	28
15--18052	35	15	19	19	15	14	14	14	20	25	8	7	11	12	14	8	7	3	5	10	0	9	6	11	11	12	10	10	10	5	5	13	11	12	11	15	10	25	32	66	80	54	37	43	40	44	34	36	20
15--18051	19	15	8	22	20	15	15	21	23	34	26	13	20	12	9	7	6	12	10	9	0	8	11	17	17	15	14	8	13	11	7	14	12	5	13	8	14	17	33	41	45	45	32	23	28	30	33	15	8
3076--23141	256	157	170	179	154	175	169	145	10	117	64	21	75	447	158	120	79	53	54	55	71	54	43	59	51	80	126	58	53	31	41	35	33	51	30	39	55	79	125	410	745	3	0	0	0	0	0	0	0
3076--23143	14	10	7	5	7	8	7	7	2	2	8	2	10	65	9	3	4	3	7	5	8	5	6	14	11	13	36	12	9	6	9	10	5	12	10	14	8	15	40	138	582	3	0	0	0	0	0	0	0
3076--23142	19	21	23	26	18	29	31	29	26	20	60	16	23	16	10	4	8	3	0	1	1	2	1	2	8	2	5	6	6	5	7	5	8	3	1	4	5	9	16	32	68	0	0	0	0	0	0	0	0
2012--10603	0	3	2	1	5	3	2	2	3	1	2	3	4	1	1	3	0	2	2	1	6	1	2	2	2	2	2	2	3	4	4	2	2	5	3	4	5	2	8	3	9	4	4	5	4	3	3	3	8
2012--10602	0	0	2	2	3	2	3	1	1	2	3	1	3	2	2	0	0	1	3	0	2	3	2	2	1	2	1	0	2	2	3	5	4	1	4	0	2	2	4	4	7	3	2	1	3	2	7	2	3
2012--10601	2	1	1	1	1	1	2	3	1	1	1	3	1	2	1	0	2	5	2	2	4	2	3	6	3	5	1	1	3	3	2	0	5	2	4	2	3	3	4	9	9	4	4	1	2	4	6	3	1
2012--6721	3	0	1	1	2	1	3	2	2	5	5	6	1	0	3	1	1	0	1	2	0	2	1	0	2	1	1	1	1	0	2	0	0	2	0	3	0	2	1	2	1	6	2	2	4	2	2	1	3
2012--6722	0	0	0	1	1	1	1	5	6	4	3	8	2	4	2	2	3	2	4	6	4	6	8	5	6	7	4	2	6	6	6	7	5	11	7	7	3	7	4	4	5	12	5	5	6	6	5	9	4
3076--6173	7	13	13	13	15	10	12	16	9	10	13	11	23	36	19	15	23	10	10	17	19	10	9	15	15	26	25	17	13	14	21	17	13	19	15	15	7	12	16	27	29	25	15	17	28	23	31	26	15
15--692	7	4	7	7	7	12	9	5	5	6	8	5	3	3	6	1	3	5	3	7	0	9	9	5	7	10	8	8	6	8	9	15	11	8	11	11	6	8	11	16	23	13	9	9	11	13	9	10	7
15--693	4	3	2	2	2	2	1	2	2	0	4	3	1	2	3	4	3	1	4	2	0	8	3	3	4	3	5	4	1	2	3	4	10	16	3	4	4	2	9	8	9	3	8	6	7	7	5	7	2
15--691	4	5	4	1	7	2	2	5	8	1	2	2	4	5	2	4	1	4	3	3	0	2	6	3	5	3	3	4	3	5	3	8	3	1	3	3	1	3	6	10	17	4	5	3	4	5	7	9	3
15--44702	2	2	3	2	4	4	2	3	4	0	3	2	3	5	4	4	4	3	2	1	0	2	2	1	4	5	2	2	1	2	1	0	9	8	5	5	4	6	5	10	14	8	4	7	6	5	7	4	3
15--44703	2	1	0	3	1	2	3	1	3	1	2	3	3	5	3	1	5	2	0	0	0	1	3	2	0	0	2	1	1	3	4	6	2	2	6	10	8	11	6	6	5	8	10	3	3	4	3	3	1
15--50002	1	2	4	3	7	1	1	1	3	3	2	4	3	1	4	6	8	3	4	6	0	8	2	7	8	7	9	14	4	8	7	3	12	7	4	5	6	3	2	6	30	3	9	6	6	7	8	3	5
15--50003	4	9	7	8	7	10	12	8	7	5	3	4	6	7	4	7	5	7	7	5	0	3	9	5	15	13	8	7	12	16	7	15	12	14	19	13	9	18	10	17	48	17	11	16	14	23	17	18	19
15--31203	0	33	81	107	88	72	94	103	49	84	56	65	114	271	100	42	50	43	37	67	0	38	47	34	61	67	94	44	45	34	37	48	49	83	55	63	87	108	205	543	953	402	224	169	286	453	240	227	124
15--31202	0	31	97	90	91	112	101	85	66	230	72	53	84	135	77	48	46	55	47	72	0	58	37	52	44	52	59	48	40	43	33	49	45	73	64	69	69	144	215	354	425	326	205	163	231	237	131	59	61
15--31201	0	33	34	38	58	55	58	57	53	43	34	28	50	56	51	22	27	31	24	18	0	21	25	36	49	52	48	40	35	31	47	33	38	45	30	54	49	68	114	228	278	203	140	115	148	138	107	69	53
2012--6791	3	4	3	1	1	0	2	0	1	0	0	2	3	3	2	5	6	4	4	2	3	3	2	7	7	4	7	3	2	4	6	5	6	3	2	7	2	0	2	4	8	4	6	4	3	1	2	4	1
3001--7313	1	0	3	1	2	1	2	0	2	1	4	1	0	2	1	0	2	1	1	0	1	1	1	1	1	3	6	0	0	3	2	1	0	1	4	1	1	1	0	0	2	3	0	4	1	2	2	2	0
2012--6792	6	2	2	3	2	0	0	0	3	1	1	0	0	4	5	2	1	1	2	7	4	9	4	7	7	8	6	12	16	10	9	12	14	17	15	14	16	7	5	6	7	5	5	4	10	5	4	7	6
3076--31503	0	0	0	0	0	0	0	2	2	0	1	15	21	27	9	4	3	4	4	3	2	3	9	6	9	4	14	6	4	2	7	5	4	10	7	6	10	7	19	178	444	95	33	20	58	271	22	29	10
2023--2232	3	1	0	2	2	1	1	0	2	3	1	0	1	2	2	0	0	1	2	0	0	2	0	0	0	1	1	1	0	1	1	0	2	0	0	1	1	1	2	0	1	1	0	2	1	1	0	1	0
2023--2233	1	1	1	2	1	2	1	1	1	1	0	1	0	1	1	2	3	2	2	2	0	0	0	1	0	3	0	0	1	0	1	1	1	1	1	1	1	1	0	2	0	2	3	3	0	1	0	0	0
2023--2231	1	1	3	1	0	0	1	0	1	1	1	1	1	2	2	2	1	1	0	2	1	1	1	1	0	3	1	2	1	3	2	1	2	1	0	1	2	1	0	1	4	1	1	2	0	1	0	0	2
3076--6552	2	1	2	0	1	2	1	1	1	1	2	4	3	5	4	7	2	4	2	2	4	0	3	2	2	3	2	2	5	5	5	5	1	2	1	0	1	4	1	6	60	17	7	8	9	6	3	1	4
3076--6553	2	1	4	2	2	2	2	2	0	2	2	3	4	3	4	2	3	1	1	2	0	1	2	0	1	1	2	2	1	1	1	2	1	2	1	1	1	0	4	2	3	9	8	1	2	2	1	4	2
3076--6551	1	1	3	3	1	1	1	0	1	1	1	2	3	3	1	2	2	4	3	5	2	2	1	3	3	2	3	5	2	3	2	1	3	3	2	3	1	2	3	7	13	10	5	5	6	9	8	5	4
2059--632	0	0	0	0	0	0	0	0	0	0	0	0	0	0	0	0	1	2	1	1	0	0	0	1	0	0	0	2	0	0	0	2	1	0	1	0	2	1	1	1	6	2	0	1	3	0	0	3	1
2059--633	0	0	0	0	0	0	0	0	0	0	0	0	0	0	8	5	12	9	9	22	8	8	14	7	8	12	11	6	6	10	10	10	12	20	11	20	12	14	24	35	105	39	17	23	27	38	24	19	16
3076--27661	0	0	0	0	0	0	0	0	0	1	3	4	1	0	1	2	1	0	1	0	2	2	2	3	4	1	1	2	3	2	1	0	0	2	1	2	1	0	0	14	10	10	3	3	5	3	3	2	5
15--61633	11	12	18	12	19	17	10	11	12	11	12	14	20	31	20	18	9	16	14	28	0	18	10	14	12	25	25	15	18	12	18	28	13	30	26	29	35	40	47	70	84	60	45	49	43	59	51	58	39
15--61632	30	17	12	18	9	21	15	10	16	15	25	24	17	35	29	27	23	13	24	25	0	30	19	16	24	33	38	21	25	29	16	16	27	21	21	26	18	32	52	58	128	79	63	46	46	77	76	63	27
15--61631	171	180	179	209	152	198	113	107	115	108	150	135	126	267	150	117	128	120	138	148	0	104	105	111	147	145	194	98	92	97	104	151	148	180	176	161	190	261	333	333	562	539	299	264	186	567	441	308	205
3076--27662	0	0	0	0	0	0	0	0	0	0	9	5	4	3	2	2	3	1	2	2	3	3	2	2	3	2	6	7	6	5	3	5	6	4	5	6	5	9	7	20	23	16	8	8	7	10	8	3	2
15--1032	20	27	28	20	22	8	21	21	16	21	23	21	11	36	18	20	26	22	23	23	0	21	22	18	24	23	29	31	27	37	31	45	32	39	43	50	33	38	52	56	85	76	57	45	38	35	48	33	53
15--27111	4	4	5	6	6	4	9	5	4	4	2	5	9	11	3	5	6	9	4	4	0	4	8	11	7	9	10	4	5	9	6	5	15	6	13	15	7	13	20	29	33	27	28	15	23	27	24	11	15
15--27112	12	8	12	7	13	9	9	6	6	8	7	10	17	32	18	12	13	10	10	12	0	10	9	12	13	26	23	10	9	13	5	11	12	17	11	20	15	30	42	68	139	84	51	48	47	86	50	43	16
15--27113	40	7	8	13	15	16	12	14	12	16	13	17	4	23	12	5	4	3	2	7	0	10	6	13	8	15	18	10	5	8	10	17	14	21	25	23	27	38	66	167	250	108	63	39	88	109	79	43	26
2012--10832	3	0	0	1	0	2	1	1	2	0	0	2	0	2	4	4	3	2	0	2	1	0	0	2	3	0	1	0	0	0	3	2	3	3	2	3	1	0	3	5	13	28	3	1	2	4	4	5	3
109--6513	3	1	0	1	0	2	1	0	0	0	0	0	1	0	5	2	2	0	4	4	2	4	0	3	3	2	4	2	5	3	2	3	3	4	2	10	6	6	12	12	50	45	13	18	17	19	16	9	13
109--6512	0	0	0	0	0	0	0	0	0	1	0	0	0	1	1	1	0	0	0	1	0	1	1	0	0	0	0	0	0	1	0	1	1	2	2	0	1	1	0	2	1	4	2	2	1	1	0	2	3
109--6511	3	3	6	7	8	8	3	7	6	3	0	0	7	5	10	6	6	5	3	11	4	4	4	2	7	5	4	4	2	4	4	2	5	6	6	8	3	4	10	11	10	25	14	6	6	8	8	14	5
2012--10833	3	3	2	2	4	1	6	3	4	5	3	2	3	6	4	10	8	7	8	4	11	6	4	7	4	4	2	7	12	8	6	8	8	2	9	4	10	13	7	14	43	32	16	9	11	5	6	5	18
3076--27092	0	0	0	0	0	0	0	0	0	0	25	147	248	57	40	107	20	28	17	25	21	28	39	42	66	63	64	45	36	40	62	36	34	41	32	47	52	107	251	739	693	422	169	163	265	297	176	118	74
109--10691	2	2	2	2	2	1	1	2	0	2	0	0	0	0	0	1	1	2	3	0	3	1	2	2	3	1	2	0	0	0	1	1	1	3	2	0	2	2	0	2	3	7	3	2	2	2	2	1	9
109--10692	0	2	2	2	0	1	1	0	0	1	0	0	0	0	0	0	0	0	0	0	0	0	0	0	0	1	1	0	0	1	1	0	0	1	0	0	1	0	0	0	0	0	1	0	0	0	0	1	0
109--10693	2	3	4	3	4	2	2	3	4	4	0	0	1	2	6	4	3	4	5	5	5	3	5	4	3	3	4	4	5	4	7	11	4	7	10	15	16	15	5	4	13	15	5	4	7	2	2	3	4
2023--10023	4	2	2	6	3	1	2	3	4	1	4	2	5	6	5	4	5	3	4	2	1	2	0	4	1	0	3	4	2	4	6	2	2	4	3	1	2	5	5	4	33	9	2	3	4	5	6	6	2
15--6502	1	0	0	2	3	1	1	1	1	1	1	5	2	5	3	1	7	0	1	1	0	4	2	1	4	7	5	6	8	3	7	5	7	6	4	6	4	11	8	8	16	10	11	13	5	12	6	10	13
15--6501	10	8	14	11	8	5	7	9	8	8	10	11	5	10	6	6	16	10	7	4	0	5	4	16	14	15	6	5	7	7	7	14	13	10	14	14	16	16	6	25	27	23	10	11	10	22	13	10	9
15--61332	14	11	8	8	7	3	10	12	5	8	16	12	13	28	14	15	14	9	7	6	0	6	11	11	14	15	13	20	13	15	12	11	10	11	11	17	12	18	37	23	60	44	22	17	20	32	27	19	21
15--61333	7	8	3	9	2	9	5	10	6	7	3	7	5	22	9	10	12	9	6	8	0	7	6	4	8	15	21	7	15	12	11	13	14	18	15	18	18	20	74	45	66	51	28	23	23	44	30	25	21
15--61331	103	98	84	105	88	139	110	99	75	97	115	133	100	147	136	139	113	137	125	119	0	126	100	105	130	138	146	111	124	81	107	143	143	150	124	153	124	154	169	188	238	408	186	214	137	165	171	144	132
2012--10831	1	1	0	1	0	0	0	0	0	0	1	0	1	0	1	1	0	0	0	0	1	1	1	0	0	0	1	0	1	0	0	0	0	0	0	0	1	0	1	1	0	3	1	0	0	1	2	0	0
15--6591	6	11	7	9	20	12	5	12	8	16	11	14	10	32	16	19	19	13	15	14	0	14	15	9	7	12	13	16	17	9	13	13	17	8	16	22	18	12	25	85	144	44	43	30	29	51	20	16	20
15--6592	2	12	3	10	5	5	9	10	14	13	13	13	13	33	21	15	16	7	12	22	0	11	13	14	18	12	12	13	15	14	11	22	16	20	21	19	21	26	22	38	84	50	36	25	9	44	20	25	18
15--6593	11	9	17	17	7	10	9	9	13	11	10	11	15	11	14	14	15	11	10	19	0	11	13	10	13	17	6	9	12	15	14	21	24	13	15	16	13	37	44	28	31	42	29	31	15	15	27	29	16
2023--2263	5	5	5	6	6	5	5	8	6	5	5	6	5	5	8	7	6	5	2	3	4	1	6	4	9	7	4	4	5	3	0	8	4	7	7	6	2	4	5	8	6	8	6	2	6	6	6	8	4
2023--2262	5	8	4	3	6	3	7	7	7	8	4	3	2	4	6	6	8	6	3	11	9	7	4	7	6	6	4	4	6	13	9	7	2	8	7	5	4	9	11	9	13	10	7	11	8	4	7	7	5
3076--7503	4	4	4	2	3	2	1	3	1	1	0	1	2	1	1	0	2	1	1	2	3	0	1	2	0	0	2	1	1	1	0	1	2	2	4	1	2	1	4	8	8	0	0	0	0	0	0	0	0
3076--6922	1	3	1	4	3	1	1	0	0	1	0	0	2	0	2	3	2	2	1	0	2	2	3	2	2	4	2	4	2	0	3	1	3	3	1	2	15	13	1	4	4	5	0	0	1	0	1	1	1
109--7111	0	0	0	1	0	0	0	0	0	0	0	0	0	0	1	0	0	0	0	0	0	0	0	0	0	0	0	0	0	0	0	1	0	0	0	0	0	0	0	0	0	1	0	0	0	0	0	0	0
109--7112	1	1	0	1	2	0	0	0	0	0	0	0	0	0	2	1	0	0	0	2	0	0	0	0	1	0	1	1	0	0	0	0	1	0	0	1	2	1	2	1	2	0	1	1	1	1	0	0	0
109--7113	0	0	0	0	1	1	0	0	0	0	0	0	0	0	0	0	0	0	1	0	0	0	1	1	0	1	0	1	0	1	0	1	0	0	0	0	0	0	0	0	1	0	0	0	0	0	1	0	0
3076--6881	8	7	1	4	4	7	9	5	11	15	23	14	32	68	23	13	12	15	16	17	13	20	20	16	21	32	43	23	14	16	14	12	15	11	11	11	12	16	24	61	130	35	28	30	35	75	36	27	15
3001--12042	2	2	6	5	4	3	4	2	3	2	0	0	5	4	3	5	6	4	3	2	4	2	4	1	1	6	4	2	2	2	4	5	3	4	4	0	3	2	6	3	8	5	3	3	1	1	4	4	1
3001--12043	19	20	11	15	14	16	14	14	16	19	16	17	20	23	24	19	16	21	14	17	23	23	16	13	17	18	21	15	20	13	18	12	14	13	11	19	17	17	17	16	12	15	20	15	15	16	20	18	18
3001--12041	2	1	2	2	1	4	2	3	3	3	2	0	2	0	1	2	0	0	1	2	2	0	2	1	0	0	0	1	0	1	2	8	1	1	1	0	1	2	1	1	3	0	0	2	4	0	3	1	1
3076--6921	0	0	4	3	1	0	1	0	2	1	1	0	0	0	3	2	2	2	1	2	3	2	1	3	1	4	2	1	3	3	3	2	3	2	1	3	3	3	3	2	2	2	0	2	1	1	2	0	1
3076--6882	30	25	31	20	36	31	26	31	25	34	31	17	40	256	27	21	16	22	26	23	31	25	34	12	28	33	142	31	24	26	28	16	17	16	15	21	14	24	97	300	648	147	60	45	98	337	61	51	35
3076--6883	49	65	38	58	64	68	58	61	47	68	63	80	136	154	102	79	63	61	63	60	79	56	50	52	45	89	83	54	55	52	52	40	44	54	42	54	40	68	104	265	339	172	114	94	114	181	145	84	61
2012--6603	5	1	1	1	5	1	1	1	0	3	2	2	5	3	1	2	2	2	0	0	1	2	3	3	4	1	3	3	1	2	2	3	1	2	1	1	1	4	2	2	2	2	3	4	4	4	3	4	0
2012--6602	1	2	2	0	0	0	1	0	1	0	2	1	7	0	0	2	1	3	1	0	4	4	3	6	3	3	4	3	4	3	2	6	5	1	2	3	2	8	3	7	6	6	2	5	6	8	2	3	4
2012--6601	1	1	1	1	0	0	1	1	1	2	1	0	2	1	1	1	2	2	0	1	4	2	0	1	0	1	0	2	1	0	2	2	0	1	1	2	4	3	3	4	5	5	2	3	4	3	1	0	1
2023--7113	0	0	1	0	0	0	0	0	0	0	0	0	1	0	1	0	2	0	0	0	0	1	0	1	0	0	2	1	2	0	1	0	0	1	2	0	1	0	0	0	0	1	0	0	0	0	1	0	0
3081--27752	19	19	16	12	13	23	22	19	19	21	28	23	19	12	10	23	18	24	13	19	31	20	32	28	27	24	27	11	33	22	15	16	9	19	10	12	25	27	14	25	19	8	16	40	22	20	12	35	30
3076--7043	1	2	4	0	4	2	3	5	3	2	2	5	0	4	3	1	0	3	2	2	4	3	2	2	2	2	0	2	1	1	3	2	0	0	4	4	3	4	5	7	16	6	3	8	7	11	6	8	4
3076--61961	4	3	2	4	4	1	2	2	4	0	4	3	4	18	6	4	5	3	3	3	1	1	3	1	2	2	10	5	4	5	7	4	5	7	2	5	2	7	18	37	144	0	0	0	0	0	0	0	0
3076--61963	5	4	4	5	5	4	6	5	6	7	4	6	8	41	7	5	2	4	2	2	8	7	11	9	10	4	11	4	6	3	4	3	4	5	3	4	5	6	13	38	106	2	0	0	0	0	0	0	0
3076--61962	7	2	6	6	5	6	6	2	3	1	7	5	14	22	5	7	6	10	6	8	4	3	5	8	16	15	15	7	6	9	6	5	7	5	7	13	10	9	20	66	136	0	0	0	0	0	0	0	0
15--6231	7	4	4	5	2	2	3	5	8	6	4	7	6	12	6	5	7	5	3	6	0	5	5	7	1	7	3	8	2	5	8	3	7	7	13	8	8	9	11	33	44	22	15	7	12	24	15	10	10
3001--10852	6	2	2	6	5	3	5	7	4	1	8	8	7	9	9	11	12	11	8	15	13	11	8	15	9	8	18	16	10	17	13	8	10	16	12	10	15	12	14	16	84	49	10	7	7	16	13	14	10
15--6233	9	8	10	12	8	15	9	12	8	17	15	12	14	27	15	17	9	15	7	18	0	11	9	17	12	24	22	15	14	14	14	7	15	12	15	15	22	22	47	50	136	56	40	47	41	50	35	49	22
15--6232	9	9	8	16	12	8	7	12	6	21	22	24	16	39	20	16	17	13	11	12	0	21	21	28	19	36	15	13	18	8	14	22	30	48	40	23	25	41	110	88	187	68	91	62	93	75	54	107	45
15--61441	14	11	12	11	10	23	9	16	25	17	13	14	13	36	22	25	27	24	12	25	0	22	19	21	23	33	20	21	17	18	17	27	39	33	33	37	38	30	56	57	151	81	55	58	53	70	39	44	45
3076--1802	3	3	5	5	3	4	3	1	2	1	5	2	1	3	4	1	4	3	0	2	3	3	2	3	2	7	4	4	4	4	3	6	6	7	5	4	11	8	5	3	101	7	9	7	4	8	3	2	3
3076--6312	5	7	5	9	8	13	7	8	6	5	5	6	10	5	2	2	3	6	8	7	6	6	7	11	6	7	5	8	14	6	2	10	7	12	5	4	11	8	7	14	117	26	9	11	7	17	12	14	7
15--61443	18	15	24	24	24	20	15	19	28	34	33	32	27	32	22	29	29	34	24	36	0	34	23	36	40	40	65	30	44	31	49	54	51	49	41	52	42	57	77	100	132	87	73	54	91	90	69	64	48
2023--2272	2	1	0	2	1	0	2	5	3	3	3	4	0	1	3	3	3	0	0	4	2	3	3	2	4	2	0	0	2	5	3	0	4	1	1	2	5	3	4	7	8	12	3	5	2	3	2	5	1
2023--2273	5	3	6	4	10	5	10	7	3	1	5	5	5	1	3	2	7	3	6	6	3	5	5	5	8	9	6	5	5	2	6	6	2	9	14	4	6	6	10	9	6	12	13	7	6	5	10	8	8
3081--27753	8	6	13	7	11	6	5	5	10	5	6	9	11	18	3	8	11	9	12	4	12	7	4	13	6	6	12	8	8	13	6	3	11	7	9	4	9	14	4	29	27	12	3	15	10	22	12	11	9
3076--7042	1	2	0	1	2	0	1	0	0	0	0	0	2	1	0	0	0	1	0	1	0	2	0	0	1	2	1	1	1	0	3	2	0	0	0	1	1	1	0	2	6	1	2	1	4	4	1	0	1
15--8422	0	2	0	2	1	2	2	0	2	1	1	1	2	0	0	0	0	0	0	0	0	1	0	1	3	4	2	2	1	2	3	3	5	5	3	3	2	2	0	2	2	3	5	1	1	1	2	5	2
15--8423	7	5	9	7	7	8	8	4	8	3	3	3	4	5	10	4	3	7	5	8	0	11	10	10	16	13	13	14	11	4	9	9	10	12	27	30	20	22	28	20	31	33	22	23	28	18	34	28	25
15--8421	0	1	0	1	0	0	1	0	1	0	1	0	0	0	1	2	1	1	2	2	0	0	0	0	2	7	5	5	1	3	2	1	3	2	1	2	7	3	6	6	3	5	5	4	2	3	4	4	3
3076--2031	14	20	22	20	15	21	18	19	19	22	20	25	16	16	10	17	9	14	17	16	28	19	16	18	12	13	12	16	20	27	16	16	16	19	11	11	12	17	23	30	72	37	20	30	21	24	23	16	21
3076--7783	4	2	7	5	3	0	5	2	6	3	2	3	1	5	2	1	1	2	2	1	2	3	4	4	0	4	1	0	5	7	3	4	5	4	3	2	1	3	2	2	4	4	8	1	4	2	4	5	35
3076--2033	30	24	26	21	20	19	30	33	35	32	40	33	48	51	19	25	51	42	26	27	41	43	41	42	40	34	27	34	39	30	40	28	36	32	34	33	46	40	57	57	253	61	38	42	47	57	24	45	58
3076--2032	16	24	22	42	38	29	18	20	13	27	17	26	38	27	24	22	25	33	17	23	31	36	29	30	32	39	49	42	27	25	24	22	16	37	15	30	20	40	31	132	249	84	37	34	79	90	26	29	30
3076--7041	14	8	4	4	4	2	1	2	2	5	5	3	4	5	4	4	7	6	2	3	5	2	3	3	2	4	2	2	6	4	3	4	5	6	6	6	9	6	7	16	56	25	20	11	13	9	9	12	9
3081--10531	35	39	59	51	76	76	44	44	38	59	43	65	192	160	65	39	50	48	51	42	67	48	62	69	82	89	84	51	56	52	65	32	61	67	51	63	71	85	121	459	548	201	144	136	207	191	147	137	126
3081--10532	4	1	2	2	4	2	3	3	1	2	1	1	2	3	1	2	2	1	1	2	1	1	3	4	4	3	2	0	3	3	2	3	1	8	1	8	3	6	5	6	19	5	6	6	7	2	4	6	3
3001--26101	3	3	2	3	4	4	3	3	3	5	4	3	3	7	4	7	3	2	7	5	5	2	5	8	6	4	1	2	6	3	4	4	4	9	6	3	10	6	7	8	27	18	4	5	5	5	5	7	3
15--31153	0	0	0	0	0	0	0	0	0	0	0	12	24	26	23	13	21	15	25	32	0	41	54	71	94	92	83	74	78	65	74	79	97	119	116	129	172	233	293	510	548	449	340	338	365	383	253	190	126
15--31152	0	0	0	0	0	0	0	0	0	0	2	37	46	54	28	27	22	27	28	15	0	44	72	104	115	148	163	130	102	112	178	121	136	149	177	166	204	293	457	594	683	586	419	354	534	499	321	253	192
15--31151	0	0	0	0	0	0	0	0	0	0	22	130	111	134	79	59	48	79	99	101	0	102	134	146	165	143	100	109	108	97	102	121	108	111	160	215	248	364	506	613	753	716	508	485	567	525	359	173	103
109--15723	0	0	0	0	0	0	0	0	0	0	0	0	1	3	0	0	2	0	3	5	3	2	0	4	3	3	2	2	2	3	2	2	4	3	2	2	2	2	6	9	2	2	5	2	3	5	2	0	0
3076--44121	3	3	4	3	5	3	1	2	3	4	3	2	2	1	1	3	3	1	4	5	4	5	5	3	4	3	8	9	3	8	8	2	4	6	2	2	1	5	2	6	1	5	3	0	0	0	0	0	0
3076--44122	7	6	7	9	6	9	6	5	5	3	2	2	4	3	6	6	2	3	2	3	4	1	3	3	4	8	7	8	4	10	7	3	4	3	5	10	6	4	6	4	5	4	6	0	0	0	0	0	0
3076--44123	8	7	9	6	5	5	10	6	4	6	0	4	4	2	2	1	2	1	2	4	5	3	4	12	14	12	7	5	7	6	12	9	8	9	9	11	10	11	10	10	7	6	7	0	0	0	0	0	0
2023--14653	1	1	0	0	0	0	0	0	0	0	0	0	2	1	0	0	0	1	0	1	0	1	0	0	0	0	1	1	0	0	4	4	1	1	0	1	1	1	1	0	2	1	1	1	0	1	1	2	1
15--27882	0	0	0	0	0	0	0	0	0	0	56	89	140	83	64	32	36	25	87	75	0	51	47	73	90	114	110	70	75	78	95	111	134	130	146	179	215	305	465	662	737	684	458	456	535	523	324	246	150
15--27883	0	0	0	0	0	0	0	0	0	0	10	15	22	25	22	8	14	13	14	15	0	10	10	15	19	15	21	17	11	16	6	14	24	23	26	31	26	35	65	97	131	75	41	48	83	59	21	33	27
3081--27751	6	4	9	9	8	10	5	4	8	6	17	13	7	15	2	8	8	12	9	9	15	12	18	17	7	9	5	2	13	16	10	6	4	7	12	14	8	11	10	14	12	16	12	15	19	10	9	24	7
15--27881	0	0	0	0	0	0	0	0	0	0	11	12	17	15	22	10	11	11	16	28	0	24	23	25	28	29	32	14	14	15	23	21	14	32	22	45	49	63	132	240	244	154	119	88	113	111	62	52	37
3076--6131	25	24	15	18	18	20	17	15	12	17	21	18	23	50	15	13	14	8	9	12	13	9	20	25	20	21	31	23	21	14	13	13	11	9	10	12	12	23	25	121	275	52	25	19	27	107	19	22	16
3076--6132	6	10	7	2	10	8	2	7	6	5	8	6	18	16	9	6	8	6	8	8	5	6	12	10	10	20	31	5	14	7	7	7	7	10	19	26	20	7	17	21	55	21	12	15	14	21	11	13	11
3076--6133	56	47	50	72	51	83	55	43	47	69	74	90	131	181	79	79	81	78	83	88	82	65	68	85	103	88	188	112	80	71	76	71	48	51	51	83	63	99	210	503	640	291	165	110	140	242	137	106	67
109--15721	0	0	0	0	0	0	0	0	0	0	0	0	4	3	3	3	2	0	1	0	5	5	5	6	4	2	3	7	6	6	3	4	6	7	8	6	12	8	7	12	15	35	21	10	8	25	13	4	11
2012--6831	1	0	3	1	3	0	3	0	2	0	1	0	3	1	1	3	2	2	2	1	2	0	4	1	1	2	0	3	1	2	1	1	2	3	1	3	3	0	2	5	6	6	3	5	2	2	2	4	1
2012--6832	3	2	1	4	2	0	2	1	1	2	1	4	3	4	6	3	9	12	8	4	3	4	8	6	7	6	1	3	1	2	1	4	4	5	4	7	5	8	4	10	16	11	6	5	4	3	4	11	2
2012--6833	0	3	0	3	0	1	1	0	1	1	0	1	1	1	0	0	0	0	2	2	2	2	0	1	5	4	4	0	0	1	1	1	0	1	3	0	4	4	3	1	4	6	0	3	4	3	1	0	1
15--17071	5	2	3	2	1	1	2	0	1	1	1	0	1	0	2	3	0	1	0	1	0	0	0	0	2	0	2	2	0	4	0	0	0	2	3	2	4	3	3	2	2	4	2	2	2	1	1	1	0
3076--27602	0	0	0	0	0	0	0	1	5	10	0	0	12	26	12	3	4	6	4	3	1	3	5	2	1	2	4	2	2	0	1	1	1	2	3	2	3	0	5	91	571	38	6	4	6	53	6	2	1
3076--27603	0	0	0	0	0	0	0	0	2	4	0	0	6	23	4	15	4	5	7	9	10	9	13	15	8	9	13	7	10	3	9	4	6	8	6	5	7	4	3	19	83	29	19	17	28	28	15	13	11
3076--27601	0	0	0	0	0	0	0	53	117	134	0	0	55	129	82	66	48	42	33	43	37	33	41	33	29	38	47	41	37	31	30	26	31	29	23	31	25	52	46	138	234	155	73	84	91	131	89	44	33
3076--6161	5	5	3	4	8	7	3	5	9	4	3	11	6	19	4	6	4	1	2	5	3	4	8	2	1	3	6	4	5	2	7	4	2	1	1	0	0	1	7	16	49	40	6	8	4	10	8	4	3
15--61743	7	9	6	9	11	6	9	7	6	2	8	6	3	7	9	9	8	2	15	3	0	13	10	11	4	12	8	14	15	6	9	13	18	6	11	9	9	6	7	16	12	9	16	16	16	7	6	5	22
15--61742	1	3	1	4	3	2	3	3	2	1	0	1	2	0	4	2	5	1	2	2	0	4	1	6	3	0	2	2	4	4	1	4	3	2	4	2	6	2	0	0	3	2	4	8	6	1	3	3	5
15--61741	10	11	9	4	9	6	9	8	8	5	8	12	9	13	3	9	3	11	8	9	0	6	8	11	11	6	3	4	6	10	5	11	7	7	7	9	11	13	11	20	13	18	3	10	11	16	16	13	16
3099--43052	0	0	0	0	0	0	0	0	0	1	1	0	2	3	1	0	2	2	2	4	4	7	2	0	0	2	1	2	0	2	1	1	0	1	0	0	0	2	2	3	12	5	2	2	2	2	1	2	0
3099--43053	0	0	0	0	0	0	0	0	0	1	0	0	0	3	0	0	1	0	2	2	0	3	0	1	2	0	2	0	3	1	4	3	0	0	2	1	0	1	1	5	5	1	2	4	2	1	2	4	0
3099--43051	0	0	0	0	0	0	0	0	0	0	1	0	4	4	3	2	1	2	1	3	4	1	1	3	1	2	3	1	3	2	3	1	0	5	3	2	1	1	2	2	5	8	1	2	4	1	3	2	1
109--62931	1	0	0	1	0	1	1	0	1	1	0	0	0	1	1	0	0	0	0	0	1	0	0	0	0	0	0	1	0	2	1	0	0	1	0	0	1	0	0	1	2	0	0	0	0	0	1	0	0
109--62932	1	1	2	3	4	0	3	1	5	1	0	0	3	1	2	0	0	2	3	2	3	2	2	3	2	4	5	1	1	4	8	3	4	4	5	7	9	7	5	7	20	16	6	8	5	11	6	4	9
109--62933	0	2	2	1	0	0	2	0	3	0	0	0	0	0	2	0	2	2	1	0	1	2	3	1	3	4	1	2	0	1	3	2	6	7	5	8	12	6	9	13	79	56	6	9	8	7	5	6	7
3001--15623	4	4	1	2	3	1	7	4	6	10	11	6	8	1	4	1	2	5	3	3	3	5	4	4	9	9	4	4	9	7	7	10	5	9	19	15	15	34	58	92	114	39	8	5	10	7	2	1	1
3001--15622	3	0	1	0	1	1	0	1	3	0	1	2	1	0	1	1	1	0	3	2	1	2	0	0	0	1	0	0	2	0	1	2	1	3	0	1	1	2	0	0	6	1	0	0	1	1	0	0	0
3001--15621	1	2	0	1	1	2	3	1	1	0	1	1	1	3	1	1	1	4	1	2	1	3	2	1	1	5	1	1	2	1	1	1	2	4	1	2	5	2	4	3	6	3	2	3	3	4	5	3	2
15--31023	0	0	0	0	0	0	0	0	0	0	0	0	18	277	131	82	85	106	77	115	0	111	65	74	63	179	191	91	90	65	73	136	217	205	176	198	224	279	488	1281	1692	1181	680	522	818	954	194	405	334
15--31022	0	0	0	0	0	0	0	0	0	0	0	0	15	150	42	42	51	32	22	34	0	39	46	41	56	84	70	35	49	48	34	59	78	72	70	63	112	114	182	558	854	396	176	179	293	422	105	148	118
15--31021	0	0	0	0	0	0	0	0	0	0	0	0	16	153	71	63	36	26	22	24	0	24	25	28	10	63	45	29	23	25	26	45	46	52	48	54	88	97	163	432	601	328	157	149	249	294	52	138	92
15--25062	51	43	66	59	63	76	92	112	130	149	161	155	59	90	66	55	39	47	7	24	0	66	66	96	106	103	103	90	88	59	74	76	77	68	104	103	134	178	295	378	429	412	310	300	354	320	240	147	124
15--25063	9	6	1	7	3	1	4	4	1	5	5	1	5	9	4	8	4	3	8	8	0	5	7	8	5	9	8	4	3	9	3	6	7	11	4	10	10	10	17	33	39	18	13	12	22	32	8	12	13
15--25061	11	7	10	10	5	9	12	30	27	24	31	41	69	35	22	8	10	6	8	12	0	4	10	7	10	19	28	23	9	10	17	34	34	30	22	30	28	34	69	182	185	113	60	50	92	62	29	31	17
3076--6763	4	5	6	3	10	3	4	4	3	4	3	3	3	4	7	4	2	2	4	2	4	4	2	1	7	5	4	4	5	1	10	5	3	5	5	3	3	4	3	8	12	10	3	6	5	3	1	4	3
2023--6892	0	1	0	2	1	0	0	0	0	0	0	0	0	0	0	0	0	1	0	0	1	1	2	0	0	1	1	1	1	0	0	1	0	0	0	0	0	0	0	0	1	0	2	0	0	1	1	0	1
2023--6893	0	0	0	0	0	1	1	1	0	2	1	1	0	0	1	0	1	0	0	0	0	0	0	0	1	0	0	0	0	1	1	1	0	0	0	0	1	1	0	0	0	0	0	0	0	0	0	0	0
2023--6891	1	1	0	1	0	0	0	2	1	1	0	3	3	0	1	0	2	0	2	0	1	2	2	1	0	0	2	3	0	0	0	1	4	3	2	3	2	0	2	1	1	1	2	1	1	2	0	1	0
3076--25583	13	4	9	7	3	9	7	6	2	7	4	5	5	6	6	4	5	6	0	4	8	5	2	3	2	4	1	7	8	9	6	8	5	5	3	3	4	4	1	3	4	1	6	0	0	0	0	0	0
3076--25582	3	2	1	0	1	4	0	3	3	4	1	0	0	0	3	6	2	5	4	7	6	3	2	1	0	4	6	3	6	6	4	7	3	5	2	0	4	6	8	1	2	7	9	0	0	0	0	0	0
3076--25581	9	9	3	6	6	9	4	4	4	6	4	9	4	6	2	1	1	4	2	4	5	3	2	4	6	6	8	3	6	2	4	5	3	4	2	2	1	4	3	4	2	4	1	0	0	0	0	0	0
2023--7873	1	1	0	1	0	1	1	3	1	2	1	1	1	1	2	1	2	1	1	3	2	1	3	2	1	4	3	4	4	3	4	3	4	5	2	3	3	3	3	3	3	0	2	2	1	1	1	0	0
2023--7872	0	1	0	0	0	0	0	0	0	0	0	0	0	1	0	0	0	0	0	0	0	0	0	0	0	0	0	0	1	0	0	0	1	0	0	1	0	0	0	0	0	1	0	0	0	0	0	0	0
2023--7871	0	1	2	0	1	1	1	0	0	0	0	1	0	0	1	0	0	1	0	0	0	0	1	1	2	1	1	1	1	0	0	0	0	0	0	0	0	0	0	1	0	0	0	0	0	0	0	0	0
15--1111	1	8	2	7	3	3	4	2	5	4	4	4	3	1	4	5	10	2	4	7	0	0	4	6	3	7	3	6	2	7	6	6	6	8	7	8	11	7	6	7	9	11	5	8	9	11	10	13	9
15--1113	8	8	6	6	5	3	4	2	5	7	4	6	3	2	7	4	25	22	2	2	0	4	6	6	10	8	4	0	0	2	15	10	6	12	7	8	6	4	12	8	9	11	11	8	12	12	6	11	10
15--1112	5	6	4	5	0	6	3	4	5	5	4	6	4	5	3	2	3	3	6	7	0	2	7	9	6	5	4	8	7	6	5	6	2	8	4	13	10	7	7	9	9	11	4	6	8	8	5	4	4
15--61343	6	2	1	3	3	1	1	3	2	2	4	3	5	5	1	3	7	5	5	9	0	2	8	6	5	8	7	4	8	7	7	5	6	6	8	8	8	8	11	9	7	6	15	10	5	3	3	14	8
15--61342	7	8	4	6	4	4	3	3	3	3	3	4	2	2	7	2	2	3	7	8	0	5	3	6	9	9	5	5	3	4	10	4	9	9	6	5	4	6	9	12	19	14	10	12	20	16	11	9	6
15--61341	5	3	6	5	6	6	5	5	9	4	5	5	9	3	6	4	1	8	3	3	0	4	4	5	5	10	9	6	6	7	5	8	9	3	8	11	10	7	9	10	15	17	12	9	12	9	12	7	5
2023--33002	3	1	2	2	2	3	5	1	3	2	0	2	1	2	1	1	2	4	2	3	2	1	2	1	1	1	5	3	1	3	2	6	6	3	0	2	1	2	2	4	6	2	1	4	0	5	2	2	2
2023--33003	1	2	1	1	2	0	0	1	2	2	0	0	2	1	2	4	1	2	2	1	2	2	1	2	5	4	3	5	4	3	5	2	2	0	3	1	1	3	1	3	9	4	0	3	3	1	2	3	1
3099--31952	0	0	0	0	2	1	0	0	0	0	0	6	20	16	19	20	21	12	18	13	21	12	14	20	23	26	19	19	26	13	16	9	16	12	17	15	16	18	34	56	81	37	25	24	31	26	30	18	7
2023--33001	2	0	2	4	2	3	2	2	1	1	2	2	0	1	3	2	4	0	4	3	1	0	0	2	2	3	4	4	3	2	1	1	5	4	0	3	2	4	2	5	14	12	3	6	3	4	1	7	1
3076--6261	4	8	17	17	17	38	9	11	9	12	19	11	29	30	17	11	13	14	15	15	18	21	28	16	23	22	22	14	17	17	16	15	10	34	36	41	19	17	30	50	609	63	31	34	28	37	23	16	30
3076--6262	1	3	1	7	6	4	5	2	1	2	1	1	3	4	2	6	2	3	1	1	0	3	3	2	1	5	4	4	5	4	2	4	2	4	4	3	4	0	5	10	259	28	4	5	7	14	9	11	9
3076--6263	1	2	7	4	9	20	5	2	7	4	4	5	5	5	3	5	2	2	3	5	3	7	8	2	4	6	5	3	4	3	2	3	3	14	1	7	7	8	4	5	45	7	9	5	1	2	6	5	5
3076--31502	0	0	0	0	0	0	0	0	0	0	1	12	20	32	19	20	12	18	14	5	11	10	7	11	15	15	21	10	14	10	10	14	14	12	6	15	13	11	35	95	517	96	28	24	42	81	34	15	6
15--31221	0	0	0	0	0	1	6	6	11	3	5	2	6	6	3	4	7	6	3	8	0	2	4	4	5	5	13	10	10	10	1	11	13	9	9	9	7	15	39	34	51	53	24	22	17	18	21	11	16
3076--31501	0	0	0	0	0	0	0	0	0	0	1	15	19	34	14	23	13	20	20	21	11	22	26	21	24	20	33	18	10	17	13	8	11	14	19	19	18	24	50	210	604	144	51	37	77	141	27	38	24
3001--62423	0	0	0	1	0	0	0	0	1	1	0	1	2	0	1	1	0	1	0	1	1	1	3	0	1	1	1	1	1	1	1	1	0	0	2	0	0	0	0	0	0	0	1	2	0	0	0	0	1
3001--62422	1	0	1	0	1	1	0	0	0	0	0	1	3	2	0	1	0	0	0	0	0	3	0	1	0	1	1	0	1	2	1	0	1	0	1	1	1	0	0	2	2	1	1	0	1	1	0	0	2
3001--62421	2	2	3	3	2	3	3	4	2	2	2	2	2	3	3	5	2	4	3	1	3	3	3	2	0	3	0	2	2	2	0	1	1	1	0	2	1	0	1	3	5	4	5	2	4	1	1	3	1
15--31223	0	0	0	0	0	0	0	0	0	19	46	43	32	74	46	52	34	48	37	42	0	39	54	32	50	38	66	40	26	28	34	50	47	60	44	62	55	68	91	108	171	158	74	66	53	125	117	62	30
3099--31953	0	0	0	0	0	0	0	0	0	0	0	4	11	13	22	12	18	16	18	15	21	16	22	26	29	21	35	22	16	20	17	13	19	16	19	20	18	18	42	68	75	50	51	49	55	54	29	20	15
15--31222	0	0	0	0	0	7	69	39	71	37	69	70	59	135	95	113	115	121	111	153	0	144	111	121	165	197	217	224	203	180	179	319	266	384	247	271	347	302	392	431	710	916	429	400	245	270	303	295	237
3076--7032	18	8	5	4	10	23	10	7	11	14	14	9	14	57	14	19	20	13	18	22	15	14	15	15	21	16	34	27	16	16	14	18	8	6	5	10	13	11	26	83	218	64	29	24	19	73	24	14	11
3076--7033	31	34	18	22	23	23	25	23	19	26	36	24	15	9	8	8	8	18	8	9	14	24	21	10	20	16	14	14	15	10	10	11	16	11	17	11	11	10	15	16	104	15	11	22	16	23	18	15	12
3076--27091	0	0	0	0	0	0	0	0	0	0	3	20	38	35	21	19	14	12	8	11	14	17	17	11	17	31	43	22	18	13	49	10	14	14	11	20	15	28	53	129	132	74	33	52	75	58	47	25	15
3076--6311	13	10	5	10	4	15	11	9	7	8	10	16	9	19	13	18	12	14	8	11	9	10	13	15	15	13	19	11	17	15	14	25	18	12	12	20	12	12	19	24	142	31	23	25	24	25	22	23	20
15--61442	15	13	21	13	31	14	16	10	15	21	22	29	18	33	27	29	19	39	18	30	0	30	16	17	30	17	11	17	18	16	30	28	25	49	41	40	22	35	44	49	79	46	45	64	63	54	41	50	55
3076--6313	21	31	32	74	42	35	33	19	23	21	22	28	72	64	45	36	42	25	24	51	36	50	48	57	37	44	67	61	55	29	45	38	41	65	52	66	51	60	86	142	270	147	84	73	109	102	75	78	62
2023--11002	4	7	4	3	4	1	3	1	3	0	5	2	3	1	2	4	5	1	1	5	3	2	6	4	3	8	2	2	2	2	1	2	4	1	0	1	5	3	3	0	5	1	2	2	2	1	3	3	5
2023--11003	1	3	0	2	2	1	2	3	2	3	2	0	2	2	3	1	2	2	0	1	3	1	0	1	1	3	1	1	1	2	3	1	1	1	2	3	4	1	5	5	4	2	3	1	3	4	0	1	1
2023--11001	3	2	4	2	4	5	5	7	3	6	4	5	7	4	3	4	5	3	6	3	6	4	3	2	6	4	4	2	5	4	6	7	4	2	0	1	2	2	7	4	6	2	5	5	4	2	1	1	4
2012--25052	1	0	0	1	0	0	2	0	0	1	1	0	3	1	1	1	1	0	1	0	0	1	0	0	0	1	5	2	1	0	0	1	0	1	1	0	0	0	1	0	2	0	0	0	0	1	1	1	0
2012--25053	2	1	2	0	1	0	1	2	0	2	2	1	3	3	3	1	0	1	2	0	2	3	3	0	1	2	3	3	2	3	1	2	1	3	2	1	2	2	4	4	6	2	1	1	0	2	4	1	0
2012--25051	3	3	4	1	1	2	3	2	4	7	4	2	5	6	2	1	3	2	3	5	6	4	4	2	6	2	1	4	2	4	1	0	0	0	1	1	4	8	7	10	20	5	4	6	6	4	1	3	1
3076--6163	5	6	7	11	25	55	65	56	5	3	27	11	15	17	10	4	8	6	3	8	6	4	5	8	11	13	9	9	7	4	6	1	10	6	5	5	11	6	8	8	27	28	3	6	4	10	8	2	3
3076--6162	13	10	10	14	15	15	16	15	11	8	12	11	43	65	15	9	10	6	9	10	12	7	12	9	10	21	25	12	14	9	11	14	11	12	10	10	6	10	37	63	87	64	14	29	48	66	12	10	12
15--17072	2	1	1	0	1	0	1	0	0	0	0	0	0	0	0	0	0	0	0	0	0	1	1	0	0	0	0	0	1	0	0	0	0	0	0	1	0	1	0	0	1	4	7	3	2	6	8	8	4
15--17073	0	1	1	2	4	3	6	2	3	1	2	2	2	4	3	1	0	2	2	1	0	1	1	0	0	1	0	0	0	0	0	1	0	1	2	1	1	1	3	1	1	4	3	1	0	1	1	2	1
15--12551	1	1	3	5	1	2	2	1	1	4	5	4	3	4	3	3	2	3	4	3	0	5	1	4	1	1	5	1	1	4	2	2	1	7	5	2	3	2	5	8	28	3	6	2	11	12	4	6	8
15--12552	8	5	7	4	4	5	5	3	6	2	4	8	6	24	12	10	9	7	8	6	0	22	16	10	10	11	18	4	11	2	4	13	14	10	8	17	15	16	12	37	62	13	26	17	29	30	11	14	8
15--12553	2	0	4	7	3	5	8	2	3	2	4	2	4	8	2	1	4	3	2	4	0	14	8	7	11	6	6	3	3	7	6	4	2	8	5	14	6	10	9	21	57	11	11	13	20	29	15	13	9
3099--31951	0	0	0	0	1	8	0	0	0	0	0	7	16	24	15	13	9	10	13	20	21	20	12	17	25	26	27	30	21	28	15	15	18	24	22	21	19	41	64	159	146	82	41	32	42	48	37	13	9
3076--1211	7	5	3	4	5	1	1	0	1	1	1	0	2	1	1	1	0	1	1	0	1	1	0	1	0	1	3	0	2	1	0	0	0	2	1	0	0	0	2	1	7	5	3	0	4	2	2	3	3
15--6202	13	9	3	8	9	9	6	12	6	9	9	10	8	53	13	6	7	6	6	12	0	8	6	15	8	11	22	8	9	5	4	9	11	7	15	17	7	10	23	55	140	39	22	23	35	86	24	23	18
3076--1213	5	1	4	5	4	6	8	6	7	16	16	7	12	10	7	1	5	0	8	4	5	4	1	2	2	7	18	9	9	10	9	6	5	6	4	7	4	10	14	25	50	21	15	17	21	26	24	13	5
15--6201	7	9	8	6	7	6	7	5	3	5	3	3	7	6	8	9	6	10	13	7	0	10	9	11	8	9	4	7	9	6	8	13	16	11	10	11	9	13	9	15	42	19	15	13	15	20	13	17	15
2023--2221	1	1	1	4	7	3	0	2	1	1	1	1	2	3	7	4	3	1	1	3	2	3	2	2	4	2	2	1	1	7	2	3	3	1	0	4	3	3	5	2	6	13	17	10	2	3	6	3	4
2023--2223	2	0	0	0	1	0	1	0	2	2	2	1	0	4	1	0	0	1	1	4	1	0	0	1	2	0	0	1	1	0	3	0	0	1	1	2	3	3	5	1	8	6	3	2	3	3	0	2	2
2023--2222	1	1	1	4	4	2	1	0	0	1	1	2	1	1	2	1	1	0	0	0	0	0	0	0	3	2	0	2	1	0	1	5	5	1	2	2	2	4	7	3	3	6	3	1	1	7	5	2	4
109--4533	3	3	1	4	1	2	2	0	2	1	0	0	3	2	2	3	2	2	1	2	2	1	1	1	1	1	1	1	1	0	0	2	1	5	7	2	1	1	3	6	8	13	4	2	5	2	1	6	1
109--4532	3	0	0	1	0	2	1	0	2	0	0	0	0	2	1	2	3	2	1	1	0	1	1	1	0	2	1	0	2	1	5	2	5	3	3	3	2	2	3	2	7	11	6	5	4	5	4	4	5
109--4531	0	0	0	0	0	0	0	0	0	0	0	0	0	0	1	0	0	0	0	0	0	0	0	0	0	0	0	0	0	0	0	0	0	0	2	0	0	0	0	1	0	0	2	1	1	0	2	0	1
15--6203	9	4	10	8	8	7	10	13	14	7	15	9	5	35	17	23	21	9	10	7	0	12	13	10	9	12	10	20	9	13	10	22	17	19	25	26	21	35	37	77	276	75	59	23	33	97	28	16	27
3001--61602	3	1	2	2	1	3	2	4	4	5	1	3	1	1	0	0	1	2	2	2	5	3	0	5	4	2	6	4	1	2	3	5	2	1	4	1	2	1	3	3	5	15	6	19	2	8	5	3	1
15--6612	21	28	16	17	17	29	35	28	39	20	22	51	58	96	23	34	6	11	23	15	0	9	13	13	19	37	33	14	11	10	9	29	15	23	17	12	32	53	182	375	567	154	144	108	328	542	154	86	38
15--6611	7	3	9	7	4	8	5	4	5	3	6	9	8	22	6	9	5	9	8	12	0	5	4	6	11	15	12	8	4	2	5	7	9	11	5	5	5	10	24	35	90	32	19	14	30	47	23	20	17
3001--61601	2	0	1	0	0	0	0	0	0	0	0	0	0	0	1	0	0	0	0	0	1	0	0	0	1	0	1	0	0	2	0	0	1	0	1	0	0	0	0	2	0	2	0	2	0	2	0	0	0
3076--6761	1	8	4	9	6	4	8	6	5	3	0	5	6	18	3	4	2	2	3	7	12	5	4	7	9	13	14	7	9	6	8	10	4	9	10	6	1	5	10	20	23	10	10	7	7	13	9	6	13
15--61621	3	8	6	6	4	7	10	6	6	3	10	7	6	9	6	9	5	8	11	11	0	6	10	9	12	9	10	8	4	9	11	7	13	10	8	9	17	7	10	16	11	17	12	14	16	12	11	13	9
15--61622	2	4	2	3	4	1	2	2	5	3	4	4	5	1	3	5	3	4	2	2	0	5	1	4	7	10	5	1	3	1	2	2	8	8	7	4	3	3	5	5	10	7	2	7	8	6	8	6	2
15--61623	4	2	4	5	8	5	7	4	3	4	5	9	7	7	8	5	6	6	8	18	0	12	12	9	10	10	17	11	6	8	7	10	8	11	10	8	9	5	8	11	15	18	17	14	13	14	14	10	8
15--671	8	17	16	18	14	12	26	18	20	18	11	18	16	19	17	12	9	15	14	17	0	20	25	26	23	21	16	23	23	18	18	17	20	21	30	18	28	32	47	47	78	42	47	49	60	88	44	25	29
15--672	1	4	2	2	3	1	0	3	3	5	2	3	3	3	4	4	5	3	1	4	0	3	3	2	3	2	5	0	5	2	1	4	3	0	5	5	6	4	6	9	8	6	4	1	6	9	5	8	5
15--673	8	5	6	8	9	2	6	9	8	8	2	3	4	1	7	11	16	8	10	11	0	11	5	8	7	8	9	8	13	14	18	7	7	5	9	10	9	12	14	17	42	15	17	24	29	22	20	9	14
3001--10853	4	8	4	4	7	2	6	6	4	3	11	9	6	11	7	6	4	5	4	4	11	6	6	6	5	7	1	9	6	7	3	4	5	0	6	6	4	9	9	11	45	64	11	6	9	12	5	5	5
15--34561	3	2	0	1	2	3	1	0	3	1	2	2	5	2	1	4	2	2	1	1	0	0	1	2	2	6	6	1	3	4	2	1	4	3	2	1	3	3	3	4	5	6	3	3	5	4	3	6	4
2012--34753	3	8	10	3	7	2	10	4	2	8	8	10	10	8	4	7	4	1	2	4	10	5	7	9	11	6	5	10	6	6	3	1	4	2	4	6	7	6	6	8	7	10	4	5	7	6	11	5	6
3001--10851	1	2	3	2	5	1	2	2	2	4	3	3	4	5	8	2	2	2	0	4	1	0	0	2	0	2	1	1	1	4	1	4	3	2	0	1	4	0	3	4	60	16	5	3	3	5	2	3	2
2012--34752	3	2	3	3	3	2	1	1	0	3	1	1	3	3	4	1	1	2	1	1	3	4	2	3	3	4	2	0	2	2	3	1	2	7	5	4	5	3	0	1	7	4	4	4	2	6	7	6	2
15--6103	8	7	4	4	4	6	7	5	7	6	6	5	6	4	3	6	1	4	5	5	0	5	7	12	4	7	6	9	7	5	4	10	8	5	6	13	6	8	9	12	11	15	11	13	7	11	12	9	7
15--6102	4	4	5	4	3	3	7	2	3	3	3	3	8	8	3	3	9	4	3	3	0	3	5	1	2	2	2	6	5	3	2	3	8	6	8	5	11	7	7	10	15	9	12	11	10	8	4	8	10
15--6101	14	11	14	16	10	6	19	14	15	12	16	18	9	30	20	16	14	12	23	17	0	17	15	16	16	15	19	20	11	15	16	24	22	16	23	33	19	31	14	28	34	27	23	15	19	17	12	12	19
3076--27181	0	0	0	0	0	0	0	0	0	0	2	25	26	32	17	12	16	16	17	19	28	21	19	26	26	32	40	33	19	16	6	19	22	19	22	23	33	33	65	148	148	105	60	57	70	78	33	17	18
3076--27183	0	0	0	0	0	0	0	0	0	0	62	284	221	333	140	91	157	141	90	76	86	90	59	65	76	104	105	70	47	46	19	41	56	48	36	48	52	68	133	213	292	154	103	107	147	157	76	38	20
3076--27182	0	0	0	0	0	0	0	0	0	0	0	4	15	183	60	58	46	38	25	34	51	59	39	44	64	56	120	49	48	48	11	40	51	22	27	47	51	124	261	522	784	367	169	141	237	350	178	71	53
3081--10711	2	3	3	0	3	0	1	0	0	1	0	4	5	4	4	2	5	0	0	1	2	2	1	1	1	4	3	2	0	0	1	2	2	5	1	1	1	5	1	1	3	2	1	2	0	1	2	3	3
3081--10712	8	7	8	9	11	12	7	6	4	2	3	3	7	9	7	3	9	7	9	11	8	9	7	7	13	10	7	7	6	8	10	8	3	6	5	8	11	8	8	12	34	20	9	7	13	12	13	12	10
3081--10713	5	4	9	9	14	13	8	15	13	14	9	14	13	9	11	11	7	8	7	6	9	14	17	8	11	9	8	6	9	17	8	18	7	16	11	7	9	11	7	11	16	13	8	8	10	8	9	10	11
2012--61691	2	2	4	1	3	6	3	3	3	1	1	1	4	2	1	3	1	3	4	3	7	3	1	2	2	2	1	3	4	3	4	2	3	1	3	2	2	0	0	11	6	6	4	3	3	0	2	3	2
2012--61692	0	0	1	1	0	0	1	0	0	1	2	3	1	5	1	1	1	1	1	1	1	0	1	2	1	3	1	0	1	1	1	1	0	1	0	0	1	1	0	4	1	2	0	2	0	0	2	3	3
2012--61693	6	1	9	3	5	5	6	7	3	2	7	7	3	6	4	7	12	10	5	2	5	4	2	3	4	4	6	8	3	1	4	3	3	0	2	3	0	3	7	4	7	5	5	5	6	1	1	5	5
3001--61633	3	4	1	3	4	4	4	3	6	5	2	4	3	7	9	5	6	6	1	7	8	5	5	12	3	5	4	4	1	7	6	6	4	11	9	4	7	4	8	9	14	17	7	7	10	7	9	7	11
3076--60542	3	2	1	3	2	3	1	2	3	1	3	3	6	13	3	5	5	5	3	3	6	2	7	7	2	4	4	5	5	4	6	5	0	2	1	3	0	3	4	104	79	8	3	2	14	38	3	2	3
15--31881	0	0	0	0	0	0	0	0	0	0	0	1	58	137	24	14	11	8	18	17	0	15	14	10	18	49	59	21	17	10	19	23	16	41	20	33	49	65	214	418	674	192	174	157	310	441	71	128	56
15--31883	0	0	0	0	0	0	0	0	0	0	0	5	130	377	75	44	27	28	34	47	0	58	54	61	67	123	187	57	59	42	54	92	77	131	77	94	105	155	425	1048	1871	755	442	343	774	1156	143	295	212
3076--18452	12	4	7	24	3	10	5	10	5	9	7	10	8	8	4	5	8	2	1	6	8	6	8	9	8	7	4	5	11	8	5	5	6	4	3	8	8	8	3	11	13	16	11	12	5	8	4	4	8
3076--6653	5	1	3	1	1	2	6	2	4	2	2	1	2	8	3	6	2	1	1	2	4	2	4	2	2	4	7	3	6	4	4	3	3	7	2	2	4	3	7	7	50	25	7	4	17	8	7	6	7
15--61421	0	0	2	1	0	4	3	1	3	0	1	2	0	3	1	3	5	5	2	4	0	4	3	2	5	4	3	1	1	2	4	3	3	4	1	2	1	2	5	9	13	8	5	12	10	7	4	4	2
109--10672	6	6	11	9	9	5	5	7	7	11	0	0	5	5	10	3	5	4	1	5	5	5	9	5	5	4	6	4	9	5	7	12	10	13	4	15	10	16	15	18	31	69	22	22	14	16	16	31	9
109--10673	2	0	0	7	4	4	1	4	1	0	0	0	2	3	2	3	0	1	0	1	0	0	1	3	3	1	2	0	1	1	1	3	1	3	6	2	2	4	4	3	9	11	6	8	6	7	4	5	0
109--10671	2	3	4	7	3	4	1	2	4	2	0	0	3	3	3	2	4	1	0	1	2	2	1	4	2	4	3	3	4	4	3	9	4	4	2	1	2	2	7	6	19	10	2	8	5	4	7	6	10
3076--7521	2	2	1	0	2	6	2	4	2	1	2	5	5	1	2	3	5	2	2	2	2	0	2	6	3	3	8	5	3	5	3	3	2	2	3	5	4	5	4	9	23	39	6	5	4	8	4	4	2
3076--7522	1	6	5	2	2	6	2	1	2	1	1	1	3	2	2	0	1	1	2	3	4	0	2	1	3	1	0	2	2	2	4	7	4	6	6	6	5	3	3	18	13	12	2	4	3	4	3	3	2
3076--7523	4	5	1	3	2	1	1	2	3	1	0	3	3	5	3	1	2	2	3	2	5	0	2	0	4	0	2	1	0	1	2	3	2	5	2	1	2	3	10	17	12	9	6	1	7	7	5	3	7
15--27502	0	0	0	0	0	8	1	4	13	1	2	0	2	3	3	1	2	3	1	1	0	0	1	1	4	8	4	2	7	1	3	4	2	2	5	4	10	6	14	29	33	24	17	7	12	14	14	7	4
3076--31331	0	0	0	0	0	0	0	0	0	0	0	4	54	86	66	44	0	0	8	7	11	3	8	7	11	13	26	14	14	14	16	11	9	13	14	28	36	45	64	234	243	131	73	55	76	79	26	23	19
15--31002	0	0	0	0	0	0	0	0	0	2	4	4	6	5	7	13	4	8	9	10	0	9	12	12	12	5	2	2	3	0	2	2	4	2	4	6	3	4	6	7	9	8	13	4	4	13	11	8	5
109--10683	0	2	1	0	0	0	1	0	1	1	0	0	0	0	0	1	1	0	0	1	0	1	1	1	1	1	1	1	0	1	0	0	1	2	2	0	0	0	1	0	1	3	1	3	0	0	0	0	1
109--10682	8	8	6	5	14	10	7	5	6	6	0	0	4	14	11	12	6	6	4	6	15	6	5	6	5	9	8	14	3	7	7	15	17	12	11	20	29	19	37	21	56	84	23	29	39	33	20	20	33
109--10681	6	3	5	7	3	4	7	7	8	4	0	0	7	6	10	8	13	9	6	10	11	7	8	10	5	7	3	6	3	4	6	12	12	12	4	5	6	9	17	15	38	41	23	18	17	16	20	15	22
2012--6571	5	10	5	6	6	6	6	4	8	9	3	9	2	2	3	4	9	6	3	4	11	3	3	3	5	3	3	6	3	7	8	4	3	8	4	10	10	4	2	6	31	14	4	8	6	0	1	1	0
15--6613	28	30	23	31	30	28	29	31	33	39	53	74	78	84	34	31	17	28	27	35	0	33	28	34	60	63	47	37	27	30	45	57	51	75	72	81	116	127	313	342	503	197	188	186	231	278	158	213	132
2012--6573	2	2	3	6	4	5	5	4	4	3	4	8	8	3	4	5	1	0	0	3	4	3	3	2	1	1	2	2	1	1	2	1	2	1	3	2	0	4	3	3	8	5	1	1	5	2	2	1	2
2023--2271	0	0	0	0	0	0	0	0	0	0	0	0	0	0	0	0	0	0	1	0	0	0	1	0	0	0	0	1	0	0	0	4	3	3	2	3	3	3	3	1	2	1	2	2	2	2	2	2	0
3076--17043	4	2	2	8	14	31	3	5	7	2	5	4	10	7	12	3	7	3	1	7	2	2	12	5	10	5	5	3	2	6	5	5	3	13	3	4	3	7	5	6	123	11	3	6	6	9	8	5	8
3076--17042	6	7	7	10	5	5	5	10	7	6	7	0	7	10	5	4	1	5	2	3	4	7	8	13	7	6	5	5	4	3	4	8	6	9	8	12	7	10	9	15	64	7	12	10	9	19	4	6	7
3076--17041	9	5	6	3	2	5	4	5	3	1	3	1	4	13	4	2	3	9	1	0	5	2	4	4	2	2	3	3	1	5	2	10	3	3	3	1	9	5	5	8	84	15	4	5	10	14	9	3	5
3001--61603	5	1	4	2	7	7	1	2	4	3	1	1	5	2	1	3	0	2	1	2	2	4	3	2	5	4	5	0	1	4	3	26	4	1	2	2	0	6	5	2	11	16	7	22	1	7	5	6	5
3076--162	0	0	0	0	0	0	1	0	0	0	0	1	0	0	0	1	0	2	2	0	1	0	1	0	0	0	0	0	1	0	3	1	0	1	1	0	0	0	0	0	1	0	0	0	0	0	0	0	0
3076--163	0	0	2	2	0	1	1	1	1	0	0	0	0	0	0	1	1	0	1	0	0	1	1	0	2	1	0	0	1	0	1	0	1	0	2	3	2	1	1	1	2	1	0	0	0	0	0	0	0
3076--161	6	11	14	4	8	8	2	5	5	11	6	5	5	5	5	2	3	4	2	11	7	5	3	3	2	5	11	5	6	3	2	1	3	5	2	3	6	1	4	10	37	3	0	0	0	0	0	0	0
109--10702	2	2	0	1	1	0	1	1	2	2	0	0	2	2	2	3	2	2	2	2	2	1	1	2	1	3	2	5	2	2	2	3	4	3	2	2	3	2	2	4	5	8	2	3	0	2	1	2	0
109--10703	2	2	2	0	3	1	3	3	3	4	0	0	1	1	2	2	2	2	1	2	5	4	1	1	5	2	5	1	1	4	2	3	4	4	0	2	2	1	1	3	6	5	1	3	3	1	4	1	1
109--10701	0	0	0	0	0	0	0	0	0	0	0	0	0	0	0	1	1	0	1	1	0	0	0	0	0	0	1	1	0	0	0	0	0	0	0	1	0	0	0	0	1	8	0	0	0	0	0	1	1
2012--1071	1	4	2	4	2	1	1	3	1	2	1	5	4	3	5	2	3	2	6	3	4	2	1	4	1	2	4	1	3	6	3	2	0	4	1	4	2	5	2	0	2	7	0	5	4	7	3	2	3
2012--1073	2	2	4	3	3	1	2	5	4	4	4	7	9	4	6	10	6	5	6	4	8	8	6	6	12	10	7	10	9	7	6	4	6	5	6	8	12	8	4	8	8	7	11	11	7	8	9	9	9
2012--1072	4	9	1	5	4	4	1	4	3	4	4	3	5	3	4	4	7	6	6	6	4	5	3	3	2	13	9	9	9	8	11	11	15	15	10	11	6	11	13	13	10	11	9	12	13	9	15	12	11
2023--2261	7	3	5	8	5	7	3	3	3	2	4	5	7	5	2	5	4	5	8	3	3	6	3	5	3	3	4	7	3	8	5	4	9	7	6	4	5	6	7	9	13	9	2	7	7	12	6	4	9
3076--61731	9	6	13	5	4	8	9	7	6	6	4	8	8	8	6	3	7	5	3	7	4	4	4	7	7	11	8	7	11	12	7	11	11	7	12	12	13	11	8	11	23	0	0	0	0	0	0	0	0
3076--61732	10	11	4	7	4	7	6	8	3	5	2	6	5	10	3	7	7	4	6	5	3	7	6	4	2	8	3	5	7	3	4	3	7	4	8	6	4	6	14	11	48	0	0	0	0	0	0	0	0
3076--61733	6	25	12	24	25	24	23	16	7	10	13	17	105	40	21	28	31	18	20	11	7	17	21	21	12	20	37	26	23	18	15	19	11	19	10	14	16	27	27	77	213	1	0	0	0	0	0	0	0
3076--7231	23	36	26	24	32	21	16	22	28	25	41	34	37	54	30	37	31	23	44	29	46	38	54	41	81	52	52	29	44	51	43	32	26	43	37	42	44	38	83	115	259	78	51	81	85	96	80	63	59
3076--7232	12	17	21	16	14	15	22	17	19	17	16	19	38	87	56	71	61	76	61	68	87	82	82	98	137	99	76	56	109	77	103	73	66	69	80	69	93	78	129	150	227	87	71	127	124	112	83	101	129
3076--7233	64	46	65	69	69	115	83	61	55	69	75	69	58	7	3	9	9	7	12	5	13	5	6	0	0	0	2	3	5	5	6	8	6	3	5	6	7	9	15	8	9	8	4	10	13	9	3	18	16
2012--23142	1	1	1	3	2	1	0	2	0	0	2	1	1	1	0	0	0	0	2	0	0	0	4	3	7	3	2	3	0	0	0	0	0	4	1	10	0	0	0	0	0	0	0	0	0	0	0	0	0
2012--23143	3	2	0	0	0	1	0	2	0	1	2	3	0	2	0	0	0	0	1	4	0	0	0	4	0	1	2	3	0	0	0	0	0	6	3	9	0	0	0	0	0	0	0	0	0	0	0	0	0
3076--1803	2	6	2	2	4	2	2	0	1	0	2	2	4	3	0	1	2	1	2	1	3	5	4	2	4	4	2	3	4	4	3	0	2	3	2	1	2	2	4	3	50	1	6	4	3	1	2	1	1
2012--23141	1	2	2	3	5	5	4	3	0	3	3	4	5	6	0	0	0	4	4	4	0	0	3	3	1	1	2	0	0	0	0	0	1	5	3	3	0	0	0	0	0	0	0	0	0	0	0	0	0
3076--6762	7	5	5	4	8	2	3	7	11	8	7	5	10	11	4	7	8	9	6	9	4	5	8	8	7	13	10	13	10	6	6	2	7	6	7	15	5	4	18	25	92	15	9	17	20	23	10	14	13
15--27002	5	4	6	9	4	13	9	4	7	8	14	11	6	13	9	7	4	6	4	3	0	5	5	5	7	5	14	6	5	8	8	8	6	11	9	24	15	20	25	41	119	37	22	20	19	41	16	16	9
15--27003	9	7	5	11	5	9	6	9	6	2	11	5	10	14	8	11	15	11	11	6	0	13	6	10	12	15	8	12	9	9	10	13	21	14	6	15	15	17	24	50	72	48	30	26	17	31	21	15	10
15--27001	7	7	10	10	7	6	4	5	1	5	4	4	1	0	0	8	8	7	3	6	0	5	4	6	2	2	2	3	5	8	8	3	7	2	7	4	5	6	12	8	26	16	6	5	5	4	5	6	8
3076--29111	1	6	4	5	0	2	2	5	2	4	4	0	3	5	2	2	3	2	1	2	1	1	2	1	4	1	3	0	0	0	1	0	1	0	0	2	1	0	2	4	7	7	6	3	5	5	3	2	5
15--31131	0	0	0	0	0	0	0	0	6	62	203	183	265	269	168	109	93	72	55	125	0	115	122	145	193	242	238	151	148	133	35	173	179	194	166	189	237	297	547	744	807	756	589	531	772	649	285	146	115
3076--29113	3	0	4	2	5	1	2	4	2	7	8	3	5	2	1	0	0	2	0	0	2	3	2	0	0	0	2	0	0	2	3	1	1	1	3	4	3	3	1	10	14	7	7	7	14	9	6	3	6
3076--61371	10	6	8	7	9	6	10	7	8	3	8	5	6	6	7	5	6	6	8	7	11	7	8	12	7	10	8	9	10	10	12	7	5	8	7	4	18	17	6	6	12	9	7	7	10	6	5	10	10
3076--61372	2	2	2	7	4	6	4	2	3	1	4	3	3	3	3	2	3	4	8	4	3	4	4	3	3	4	4	4	6	7	3	4	4	5	5	8	6	7	6	7	8	2	5	1	4	7	5	7	5
3076--61373	2	5	1	1	1	1	4	3	1	0	0	0	0	3	3	1	5	2	4	2	4	3	6	5	6	3	5	3	5	4	10	6	1	2	7	6	3	5	0	6	5	1	3	2	4	4	3	4	4
2023--23111	0	0	0	0	0	0	0	0	0	1	0	0	0	0	0	1	0	0	0	0	0	0	0	1	0	0	2	0	0	3	2	2	3	1	0	0	2	1	1	1	1	3	2	4	3	1	0	2	2
15--31133	0	0	0	0	0	0	0	0	1	26	27	14	38	52	50	47	35	20	36	36	0	44	58	120	117	116	137	109	101	116	20	103	95	136	132	153	167	287	457	662	806	718	430	376	484	477	309	212	180
2023--23113	1	1	1	3	2	2	2	1	2	0	0	1	0	0	1	1	1	0	0	0	1	0	0	0	1	0	0	1	1	0	2	0	0	1	1	1	2	2	1	3	5	1	2	1	3	3	6	0	0
2023--23112	0	0	0	0	0	0	0	0	0	0	0	0	0	0	0	0	0	0	0	0	0	0	0	2	0	1	0	1	1	0	0	1	0	0	0	0	0	0	0	0	0	0	0	0	0	0	0	0	0
15--31132	0	0	0	0	0	0	0	0	2	23	37	28	33	88	51	37	32	27	19	31	0	29	30	39	33	61	76	47	42	43	3	54	72	76	79	113	152	200	347	334	413	481	352	332	494	448	162	91	61
3081--15713	0	0	2	1	1	1	0	4	2	1	0	1	1	1	4	1	2	1	1	0	1	0	0	0	1	3	3	3	4	3	2	1	2	2	0	3	1	2	2	0	4	6	3	5	3	2	1	3	1
3081--15712	1	2	3	1	3	2	1	3	3	5	5	3	4	3	2	2	3	3	3	1	1	2	0	1	2	2	3	2	1	2	4	2	2	2	1	2	4	4	2	4	10	2	2	1	5	6	7	4	4
3081--15711	3	4	6	4	4	11	5	8	5	4	7	3	7	6	4	3	0	3	1	3	5	5	0	3	6	6	5	3	3	2	7	6	4	3	3	7	6	11	7	4	107	7	4	6	5	10	4	9	4
3076--6123	1	1	1	0	8	14	3	3	0	2	0	0	1	3	2	5	3	9	9	10	6	5	4	7	1	9	4	5	6	16	11	10	6	10	8	9	7	3	8	5	5	5	9	1	9	5	5	4	5
3076--6122	7	16	10	10	13	20	13	12	7	20	11	10	11	18	12	20	16	10	16	14	13	12	18	10	14	18	17	11	13	13	10	9	8	6	16	10	11	15	24	59	140	41	29	13	27	54	20	16	15
3076--6121	4	4	5	8	12	7	6	6	7	5	5	6	7	11	6	21	13	8	6	6	13	10	10	8	8	12	9	14	14	7	13	8	5	8	8	9	14	6	7	7	3	12	4	5	8	5	11	6	9
3081--7023	3	5	2	1	2	1	0	1	2	0	0	1	3	2	2	2	2	1	2	2	1	4	1	3	3	4	7	4	3	2	5	2	3	1	2	6	2	1	3	2	3	2	5	3	6	4	4	1	0
3081--7022	0	0	0	1	0	0	0	0	0	0	0	2	8	5	8	5	6	7	10	7	14	10	10	6	14	8	4	4	8	9	11	7	6	4	3	5	4	9	6	7	11	6	6	10	5	7	9	7	19
3081--7021	2	2	3	4	1	4	6	3	2	5	2	2	2	1	2	3	2	1	3	3	4	4	3	4	4	3	1	0	1	1	6	2	3	0	1	2	2	0	1	3	2	2	2	0	3	2	4	5	1
3001--1212	0	0	1	0	0	0	0	0	1	0	0	0	1	0	1	0	1	0	0	0	0	1	1	0	1	0	0	0	0	1	2	0	1	0	0	0	0	0	0	0	1	2	1	1	1	1	2	2	1
3001--1213	1	0	0	1	1	0	0	1	1	0	0	2	0	0	2	1	3	2	1	1	3	1	1	1	2	1	0	0	1	0	1	0	1	2	1	1	1	0	0	0	1	1	1	0	1	2	1	0	0
2012--34751	8	6	6	5	10	7	6	4	1	8	3	7	3	4	3	2	7	3	7	2	7	7	6	5	9	6	3	3	4	3	8	5	5	5	4	5	8	11	8	10	10	15	7	10	6	6	10	7	4
3001--1211	2	1	0	1	0	0	0	1	0	0	1	0	0	0	1	2	3	3	0	5	1	2	3	4	2	1	2	2	3	3	2	1	3	3	5	4	1	2	2	2	3	2	2	5	4	0	3	2	3
3076--6651	2	0	2	2	0	2	5	4	3	5	4	3	4	8	2	4	1	0	2	6	3	3	2	6	3	4	2	2	4	2	3	3	4	3	1	1	6	3	4	10	21	16	6	3	4	18	7	1	4
3001--61632	2	6	3	2	4	4	8	2	2	5	0	6	4	2	4	1	2	5	4	5	5	8	5	3	3	4	6	2	4	8	4	5	1	3	4	4	40	17	12	10	9	10	10	19	2	3	6	2	3
3001--61631	3	1	2	1	2	2	3	4	1	0	2	2	5	3	1	1	0	1	2	3	0	2	3	3	3	4	4	4	4	3	2	2	5	4	2	1	8	10	3	2	2	6	8	3	3	6	7	4	3
3076--6652	5	3	3	2	3	1	3	4	6	3	1	4	4	7	8	3	5	1	2	3	5	6	3	2	4	2	3	4	3	1	7	3	4	5	3	1	2	2	1	7	32	6	7	2	7	5	3	2	4
15--27503	0	0	0	0	0	7	2	4	7	1	3	3	3	7	4	7	4	4	1	4	0	3	10	7	12	13	11	5	7	4	4	8	10	8	6	12	9	19	34	64	71	43	28	22	25	33	18	13	5
2012--6271	4	3	2	2	2	3	3	2	1	1	1	3	3	1	3	4	3	3	2	3	1	2	3	2	2	3	2	2	1	2	5	2	3	2	3	2	1	3	4	2	3	2	1	3	0	4	3	4	1
15--27501	0	0	0	0	1	19	24	23	23	16	15	6	8	5	7	5	7	8	4	3	0	5	4	8	5	7	13	5	5	5	6	6	4	4	1	10	14	15	30	56	46	40	17	22	31	35	21	16	6
3081--10611	2	0	3	1	3	2	2	1	2	0	0	0	0	1	3	3	2	0	2	2	1	0	2	0	1	2	1	3	1	0	2	2	0	1	3	3	1	0	2	1	1	0	0	1	0	3	0	0	2
3081--10613	4	1	2	5	3	0	3	0	1	1	5	2	3	7	4	4	6	5	2	2	4	3	2	1	3	2	2	3	5	2	4	5	5	5	5	5	9	3	7	7	3	8	8	3	7	7	1	3	5
3081--10612	0	0	2	1	3	1	0	0	1	0	2	3	3	5	2	0	0	0	0	0	0	0	0	1	1	4	0	1	0	1	0	0	1	1	1	0	0	1	1	16	14	4	5	3	4	1	1	0	2
3001--2002	3	0	2	2	1	1	0	0	1	0	0	1	0	1	3	0	0	2	0	0	1	0	0	1	0	1	0	1	1	4	1	0	0	3	1	0	0	0	0	1	0	0	0	1	0	2	2	0	2
3001--2003	3	3	1	3	2	2	0	3	4	1	4	0	2	3	1	2	1	0	2	3	1	0	2	2	5	4	0	1	5	4	4	2	1	3	4	3	2	4	3	1	3	2	4	2	5	1	0	0	2
3001--2001	2	2	3	1	5	1	5	3	3	3	2	2	1	5	3	3	0	2	0	0	3	5	3	2	5	2	3	0	2	0	5	0	2	4	0	4	2	2	2	0	10	5	2	1	3	3	4	2	1
2059--5753	0	0	1	11	12	7	4	5	8	7	9	5	13	7	2	5	8	10	6	12	6	19	10	15	11	9	13	7	13	8	7	21	13	11	10	16	9	16	26	36	95	25	23	20	24	29	18	14	16
2059--5752	0	0	3	11	8	9	9	5	4	4	9	3	11	9	3	9	8	9	3	6	6	7	6	8	8	5	5	5	4	6	4	6	6	13	9	10	18	8	15	11	87	27	13	7	5	10	9	6	9
2059--5751	0	0	0	7	3	1	4	3	2	3	3	2	3	6	4	1	2	2	1	1	1	2	1	4	5	4	1	3	3	1	5	1	4	5	2	4	3	5	4	8	12	5	6	9	1	5	4	4	4
3001--4273	0	2	0	1	1	0	1	1	1	1	0	0	1	2	1	3	4	5	1	2	3	3	5	5	2	1	3	2	4	5	2	2	2	4	4	3	1	3	3	3	11	8	2	8	4	6	2	6	7
[truncated: 41 more columns]
