# Supplementary material for: Social and Spatial Clustering of People at Humanity’s Largest Gathering
Source: PLoS One. 2016 Jun 3;11(6):e0156794. doi: 10.1371/journal.pone.0156794 (PMC4892527; doi:10.1371/journal.pone.0156794)
Supplement: S1 Data — This includes full network data taken over the full duration of the Kumbh Mela. In addition it contains daily handset count data, stratified by state. (ZIP) [file pone.0156794.s002.zip › KumbhSpatialCircleLevel_107.txt]

15--6911	0	0	0	0	0	0	0	0	0	0	0	0	0	0	0	0	0	0	0	0	0	0	0	0	0	0	0	0	0	0	0	0	0	0	0	0	0	0	0	0	0	0	0	0	0	0	2	0	0
15--6912	0	2	0	0	0	0	0	0	0	0	0	0	0	0	0	1	1	0	0	1	0	0	0	0	0	0	0	0	0	0	0	0	0	0	0	0	0	0	0	0	0	0	0	0	0	0	0	0	0
15--6913	0	0	0	0	0	0	0	0	0	0	0	0	0	0	0	0	0	0	0	0	0	0	0	0	0	0	0	0	0	0	0	1	0	0	0	0	0	0	0	0	1	0	0	0	0	0	0	1	1
15--6561	0	0	0	0	0	0	0	0	0	0	0	0	0	0	0	0	0	0	0	0	0	0	0	0	1	0	1	1	0	1	1	0	1	1	0	1	1	3	1	2	0	0	0	1	0	0	0	0	0
15--6563	0	0	1	1	1	1	2	1	1	1	1	1	0	0	1	0	1	0	1	0	0	0	0	0	1	2	1	1	0	1	2	1	2	1	1	2	0	1	1	2	0	0	0	1	1	0	0	0	1
15--6562	0	0	0	0	0	0	0	0	0	0	0	0	0	0	0	0	0	0	0	0	0	0	0	0	0	0	0	0	0	0	0	0	0	1	0	0	0	0	0	2	0	0	1	0	0	0	0	1	0
3002--10993	2	7	3	4	2	8	4	4	5	2	1	6	7	2	5	6	0	6	3	3	2	10	2	2	8	4	1	10	5	3	6	5	6	4	1	1	3	2	4	4	1	4	10	5	7	3	5	3	7
3076--61641	2	3	2	1	3	1	0	1	3	1	1	3	0	2	0	1	2	4	2	1	0	0	2	1	0	2	4	2	3	5	3	1	6	0	2	2	2	1	3	3	4	4	2	4	0	2	1	1	0
3076--61642	1	2	3	4	4	5	4	3	4	3	2	2	1	1	3	2	1	1	5	4	5	5	1	3	6	2	4	11	3	3	3	4	2	1	1	2	2	3	6	2	5	10	2	6	6	6	3	0	3
3076--61643	5	5	6	2	10	3	3	1	4	2	0	2	1	2	8	2	8	3	8	3	8	4	2	3	12	6	3	12	4	1	1	2	2	4	2	2	2	3	2	6	4	8	4	6	0	8	6	3	5
15--27341	1	3	1	1	1	1	0	0	0	0	1	0	0	2	1	2	0	0	0	0	0	0	0	0	1	0	0	0	0	0	0	0	0	0	0	1	0	1	1	0	1	1	1	0	1	1	0	1	0
15--27343	9	9	9	15	5	6	7	5	4	2	2	4	8	6	7	6	6	2	5	4	0	6	3	6	7	3	4	3	5	5	3	1	4	3	9	4	5	8	7	6	2	5	6	8	4	9	7	3	8
15--27342	0	1	0	0	0	0	1	0	0	0	0	0	0	1	0	0	0	1	0	0	0	0	0	0	0	1	0	0	1	0	0	0	1	0	0	0	0	0	0	3	0	0	1	1	1	0	0	0	0
15--61351	0	0	1	0	1	0	1	1	1	0	0	1	0	0	0	1	1	1	0	0	0	1	0	0	0	0	1	0	0	0	0	1	2	1	1	0	1	2	3	6	7	1	5	3	1	3	2	0	1
15--61352	2	2	1	0	0	1	1	2	2	0	0	0	0	0	0	1	1	0	1	2	0	1	0	2	0	2	0	0	2	0	0	1	2	1	1	2	0	0	1	0	0	1	1	2	2	3	2	1	1
15--61353	1	1	2	2	2	1	1	1	1	0	1	0	2	0	1	1	0	1	1	0	0	0	0	2	0	0	0	0	0	0	0	1	1	3	2	3	1	2	2	0	1	0	2	0	2	0	0	1	0
2012--6311	1	0	1	0	0	0	0	0	1	1	0	2	0	0	1	0	1	0	0	0	1	0	1	1	0	1	0	0	2	0	0	1	0	0	1	1	0	1	0	2	1	0	1	1	3	2	1	2	2
2012--6313	0	0	0	0	0	0	0	0	0	0	1	0	0	0	0	0	0	0	0	0	0	0	0	0	0	0	0	0	0	0	0	0	0	0	0	0	0	0	0	0	0	0	0	0	0	0	0	0	0
2012--6312	0	0	0	1	0	1	0	0	0	0	0	0	0	0	0	0	0	0	0	0	0	0	0	0	0	0	0	0	0	0	0	0	0	0	0	0	0	0	0	0	0	0	0	0	0	0	0	0	0
2012--6251	4	2	3	2	8	3	5	4	4	5	9	9	1	5	6	6	4	6	3	8	9	2	1	10	3	4	7	7	8	1	0	2	1	2	1	2	3	2	3	6	10	15	5	7	4	6	8	10	9
2012--6252	0	0	0	1	0	1	1	0	0	1	0	1	0	2	4	0	1	3	0	0	0	1	1	0	1	1	0	4	1	0	0	0	2	2	3	2	3	1	1	2	3	3	5	2	4	1	0	5	2
2012--6253	1	0	0	0	0	1	0	0	1	0	2	0	0	0	2	0	3	0	0	1	3	4	1	8	3	7	2	3	1	3	1	0	0	2	0	1	2	0	0	3	1	1	3	3	2	2	1	6	0
15--14941	0	0	0	0	0	0	1	3	0	2	1	2	1	1	1	0	0	1	0	0	0	0	2	0	1	0	0	2	0	2	2	1	0	0	0	0	1	2	0	2	1	0	0	0	2	5	0	1	1
3076--7502	2	1	2	3	3	2	0	1	1	3	1	1	2	0	1	0	0	0	1	0	0	0	0	0	1	1	0	0	0	1	2	1	0	1	1	1	0	1	1	2	4	0	0	0	0	0	0	0	0
15--14943	0	1	1	1	0	1	1	0	1	0	2	2	1	0	0	2	2	0	0	0	0	0	0	1	2	0	0	0	1	0	2	2	1	2	2	2	1	1	1	0	1	0	1	2	1	1	0	0	0
15--14942	1	1	0	0	0	0	2	0	0	0	2	4	0	0	1	0	0	4	1	0	0	2	1	1	1	0	0	0	1	0	0	0	0	2	0	1	2	0	0	0	0	0	1	2	0	1	1	0	0
15--61423	1	0	1	0	0	1	0	0	0	2	0	0	1	2	0	1	0	1	0	0	0	0	0	0	0	0	3	0	1	2	0	2	0	1	0	0	0	0	1	2	11	2	6	2	5	6	2	1	1
2012--111	0	0	0	0	0	0	0	0	0	1	0	1	0	0	0	0	0	0	0	0	0	0	1	1	0	0	0	0	0	1	1	0	0	0	0	1	0	0	0	1	1	0	0	0	1	0	0	0	0
2012--112	1	0	0	0	0	0	0	0	0	0	0	0	0	0	0	0	0	0	0	0	0	0	0	0	0	0	0	0	0	0	0	0	0	0	0	0	0	0	0	0	0	0	0	0	0	2	1	0	0
2012--113	1	3	1	1	1	1	0	0	1	0	0	1	0	0	1	0	0	0	0	0	0	0	1	0	0	0	0	0	0	0	1	0	0	0	0	0	0	0	1	0	0	0	0	0	0	1	0	0	0
2023--7111	0	0	0	0	0	0	0	0	0	0	0	0	0	0	1	0	0	0	0	1	1	0	0	0	0	0	0	0	0	0	0	0	0	1	0	0	0	0	0	0	0	0	0	0	0	0	0	0	0
2023--7112	0	2	4	0	0	1	0	0	1	0	1	1	2	1	1	2	1	2	1	3	1	3	2	1	3	1	1	1	0	0	3	0	0	2	1	2	2	1	2	2	4	4	2	2	1	2	1	1	1
3076--7501	13	4	2	2	4	3	3	1	6	2	6	1	4	4	4	4	7	1	3	2	2	0	1	0	1	3	2	3	3	1	4	0	0	3	2	2	2	3	11	12	11	1	0	0	0	0	0	0	0
3076--6171	1	0	1	1	1	1	1	0	0	1	1	1	0	0	0	1	0	1	0	0	1	0	0	0	1	0	0	1	0	0	0	1	0	0	0	0	0	0	1	1	1	0	2	0	1	0	0	0	0
109--10742	0	0	1	0	0	0	0	0	0	0	0	0	1	0	1	0	0	0	0	0	1	0	0	0	0	0	0	0	0	0	0	0	0	0	1	0	0	0	0	0	0	0	0	1	0	0	0	0	0
109--10743	0	0	0	0	2	0	0	0	0	0	0	0	0	0	1	1	1	0	2	1	0	0	0	0	0	0	1	1	0	2	1	1	0	5	1	1	0	2	1	2	13	18	1	9	0	3	3	0	0
109--10741	0	0	0	0	0	0	0	0	0	0	0	0	0	0	0	0	1	1	0	0	0	0	0	1	0	0	1	2	2	2	2	1	1	2	2	1	2	5	3	3	7	7	8	5	5	2	2	5	2
2012--6723	2	2	1	3	1	2	3	0	0	0	0	0	0	0	0	0	0	0	0	0	0	0	0	0	0	0	0	0	0	0	0	0	0	0	0	1	1	0	0	2	0	0	0	0	0	0	0	0	0
109--15722	0	0	0	0	0	0	0	0	0	0	0	0	0	0	0	0	0	0	0	0	0	0	0	0	0	0	0	0	0	0	0	0	0	0	0	0	0	0	0	0	0	2	1	0	0	0	0	0	0
15--10801	1	1	3	1	0	0	0	0	0	0	0	0	0	0	0	0	0	0	0	0	0	0	0	0	0	1	1	1	0	0	1	1	0	1	2	2	0	0	3	3	4	0	0	0	1	0	0	1	0
15--10802	0	0	0	0	0	0	0	0	0	0	0	0	1	0	0	0	0	0	0	0	0	0	0	0	0	0	0	0	0	0	0	2	3	1	3	0	1	1	2	3	6	4	2	0	0	0	1	1	0
15--10803	0	0	3	3	1	2	1	0	0	0	1	0	0	0	0	0	0	0	0	1	0	0	1	0	0	0	0	0	1	0	0	0	0	3	1	2	1	0	0	0	3	2	1	0	1	2	0	0	0
2012--12091	1	1	1	2	0	0	0	0	0	1	1	0	1	0	0	1	0	0	0	0	3	0	1	1	0	1	1	0	1	1	2	1	1	0	1	0	1	0	1	0	0	1	2	0	1	0	0	1	2
2012--12092	0	0	0	0	1	0	0	0	1	0	0	0	0	0	0	0	0	0	0	0	0	0	0	0	0	1	0	0	0	1	0	1	1	1	0	1	0	0	0	0	0	0	0	0	1	0	0	0	0
2012--12093	0	0	0	0	0	0	0	0	0	0	0	0	0	0	0	0	0	0	0	0	0	1	0	0	0	0	0	0	0	0	0	0	0	0	0	0	0	0	0	0	0	0	1	0	0	0	0	0	0
2023--1141	0	1	0	0	0	0	0	0	0	0	0	1	1	2	3	2	0	1	1	0	2	1	2	0	0	0	0	2	1	1	1	0	1	0	1	2	1	0	0	4	1	1	0	1	1	4	1	0	0
2023--1143	4	0	3	1	2	1	2	1	2	0	2	2	1	4	9	1	2	2	3	1	2	7	1	0	2	4	5	4	3	1	3	3	2	2	3	5	6	3	10	13	2	11	2	4	2	5	4	7	3
2023--1142	0	0	0	0	0	0	0	0	0	1	1	0	0	0	0	0	0	0	0	1	0	0	0	0	0	1	0	0	1	0	0	0	0	0	1	0	0	0	0	0	0	0	0	0	0	0	0	0	0
15--61431	0	0	1	0	0	0	1	0	0	0	1	0	0	1	0	0	1	1	0	0	0	3	1	1	1	0	0	0	0	0	0	0	0	1	0	0	0	2	3	2	1	1	0	2	1	1	1	1	0
15--1271	1	1	1	1	0	2	2	1	1	0	0	1	0	0	3	0	0	0	1	0	0	0	0	1	0	1	0	1	1	0	0	0	0	0	3	0	0	1	0	3	2	4	2	1	3	2	0	3	1
15--61433	1	2	2	1	7	3	4	4	1	3	2	5	1	0	0	0	0	2	0	0	0	0	1	2	1	1	2	1	2	1	0	1	2	1	2	6	3	6	25	19	10	15	12	9	13	8	4	6	2
15--1273	10	12	21	13	18	11	11	17	9	12	12	13	10	21	13	20	11	13	7	10	0	7	8	10	16	9	7	7	5	7	2	0	3	6	12	8	14	18	31	22	25	38	30	14	24	14	19	9	5
2023--4011	0	0	0	0	0	0	0	0	0	0	0	0	0	0	0	0	0	0	0	0	1	0	0	0	0	0	0	0	0	0	0	0	0	0	0	0	0	0	0	0	0	0	0	1	0	0	0	0	0
2023--4012	0	0	0	0	0	1	0	0	0	0	0	1	2	0	0	2	0	2	1	1	0	0	0	0	0	0	1	1	2	1	1	0	1	0	0	1	0	2	2	2	1	3	2	1	1	4	0	0	0
2023--4013	0	0	1	1	0	1	1	0	1	2	2	3	0	2	0	1	4	2	1	2	2	0	0	1	1	2	0	1	1	1	1	0	1	1	1	0	0	2	2	1	1	3	1	1	1	0	2	0	0
3076--6112	0	0	0	0	0	0	0	0	1	0	1	0	0	0	0	0	0	0	0	0	0	1	0	0	1	1	1	0	1	0	1	1	0	0	0	0	1	0	1	0	0	0	0	0	0	0	0	0	0
3076--6113	0	0	0	0	0	1	1	1	0	0	0	0	1	2	2	1	1	0	0	0	1	0	0	0	0	2	0	0	1	0	0	0	0	0	0	1	0	0	0	0	1	0	0	2	0	2	1	2	1
3076--6111	0	0	0	0	0	0	0	0	0	0	0	0	0	0	0	0	0	0	0	1	0	0	0	0	0	1	0	0	0	0	0	0	0	0	0	0	0	0	0	0	1	0	1	1	0	0	0	0	0
15--62791	3	5	8	3	7	6	7	7	13	6	6	6	9	9	5	15	6	9	7	6	0	4	7	5	9	11	10	11	14	9	2	7	3	11	7	7	13	7	8	6	11	20	9	3	11	14	11	7	10
15--23163	1	0	0	0	0	0	1	0	0	0	0	0	1	0	0	0	0	0	0	0	0	0	0	0	0	0	0	0	0	0	0	0	0	1	0	1	0	0	1	0	0	0	0	0	0	0	1	0	0
15--62792	1	0	0	0	0	0	0	0	0	0	1	0	1	1	0	1	0	1	1	1	0	1	0	1	0	0	0	0	0	0	0	0	1	1	1	0	1	1	0	1	0	2	1	0	0	0	1	0	0
3081--24502	2	0	1	0	1	0	0	0	1	0	0	1	0	0	1	0	0	0	1	0	0	0	0	1	1	2	1	1	2	1	1	0	2	0	0	0	0	0	0	0	0	4	5	1	1	1	0	0	2
3081--24503	0	1	0	0	0	0	0	1	0	1	1	1	0	0	0	1	1	0	1	2	2	0	0	0	1	1	0	0	1	0	0	1	0	1	2	0	2	1	0	1	0	4	0	2	1	0	5	0	0
3081--24501	0	0	0	0	0	0	0	0	0	0	0	0	0	0	0	0	0	0	0	0	0	0	0	0	0	0	0	0	0	0	0	0	0	0	0	0	0	0	0	0	0	0	0	0	0	0	0	0	0
3076--61583	1	1	0	0	0	0	0	0	1	0	0	0	0	0	0	0	0	0	0	0	0	0	0	0	0	0	0	0	0	0	0	0	0	0	0	0	0	0	0	0	0	0	0	0	0	0	0	0	0
3076--61582	1	1	1	0	0	2	1	1	0	0	1	3	4	2	2	2	1	0	1	1	1	2	1	1	2	0	1	2	1	1	2	0	1	0	1	0	2	2	2	1	0	0	0	0	0	0	0	0	0
3076--61581	0	0	0	0	0	0	0	0	0	0	0	0	0	0	0	0	0	0	0	0	0	0	0	0	0	0	0	0	0	0	0	0	0	0	0	0	0	0	0	0	0	0	0	0	0	0	0	0	0
15--31773	0	0	0	0	0	0	0	0	0	6	18	18	24	29	17	9	8	10	11	10	0	15	14	8	13	14	23	12	12	10	14	18	21	25	32	43	46	66	158	182	147	130	80	111	134	118	44	27	15
15--31772	0	0	0	0	0	0	0	0	0	1	5	5	9	4	6	3	5	5	4	5	0	4	1	2	4	3	4	2	7	3	2	9	3	5	3	4	14	9	9	27	18	20	9	17	17	12	8	0	6
15--31771	0	0	0	0	0	0	0	0	0	70	146	135	164	159	99	72	39	43	27	42	0	33	22	13	21	21	24	31	28	18	20	45	55	54	59	79	84	172	235	463	423	388	291	301	354	300	106	36	13
15--6213	1	3	1	1	0	2	2	4	5	6	6	1	1	2	0	2	2	2	1	2	0	1	4	0	3	0	2	3	1	3	2	2	2	1	0	4	6	2	5	5	3	4	2	7	2	4	3	3	5
15--6212	0	0	1	3	2	1	0	0	1	8	5	2	1	3	1	0	1	2	0	1	0	0	3	2	3	2	3	2	4	1	2	2	5	3	1	4	4	6	2	4	7	4	7	4	6	6	5	2	4
15--6211	7	3	3	3	5	4	3	3	5	8	9	7	5	1	4	5	2	2	1	2	0	1	1	2	7	5	3	3	1	13	5	4	10	4	7	4	4	7	9	8	7	8	6	7	11	4	5	4	4
3076--31333	0	0	0	0	0	0	0	0	0	0	0	1	15	36	35	40	0	0	77	145	162	122	100	104	117	130	144	108	110	120	107	87	99	104	104	121	162	186	159	155	214	149	194	219	212	201	116	43	26
15--50001	0	0	1	0	0	0	0	0	1	0	3	1	1	1	1	0	1	0	1	0	0	0	0	0	0	1	0	0	1	1	1	1	0	2	0	0	3	4	9	10	8	9	5	3	6	3	1	1	1
15--61362	3	0	0	1	1	1	1	1	1	0	1	0	1	0	0	1	0	0	1	1	0	0	1	1	1	1	4	4	3	2	1	1	0	0	1	0	1	1	3	2	2	2	1	4	3	1	5	3	2
3076--61461	1	1	2	1	0	0	0	2	1	0	0	2	1	1	1	1	0	0	1	0	0	1	1	1	0	0	0	0	1	0	0	1	1	0	0	0	0	0	0	0	0	0	1	0	0	2	1	1	0
3076--61462	3	4	1	0	1	3	1	1	1	2	2	1	2	3	2	2	2	1	3	2	1	1	2	1	1	0	1	1	1	2	2	3	1	2	2	0	2	1	1	2	1	1	1	1	1	0	0	1	1
3076--61463	0	0	0	1	2	1	1	0	0	0	1	0	1	1	0	1	1	1	1	1	2	2	3	2	3	0	0	0	0	1	0	1	0	0	0	0	0	0	0	0	0	2	0	0	0	0	1	0	1
15--44701	0	0	1	1	2	2	2	1	2	1	2	0	0	1	1	0	0	0	0	0	0	0	0	0	0	0	0	0	0	0	0	0	0	0	0	0	0	0	2	0	0	1	0	1	1	0	0	1	0
3076--31083	0	0	0	0	0	0	0	1	8	3	22	16	20	9	8	0	0	7	21	8	14	10	7	12	16	19	9	10	8	12	10	5	5	10	9	13	5	11	25	42	19	25	30	13	27	25	11	14	17
3076--31082	0	0	0	0	0	0	1	17	48	18	52	16	27	38	38	14	11	8	8	5	8	7	10	3	4	35	46	13	6	15	12	6	11	10	12	9	15	18	34	52	36	35	22	39	70	30	12	19	27
3076--31081	0	0	0	0	0	0	3	53	182	46	81	119	211	145	93	69	87	66	48	27	34	41	94	81	91	89	105	92	82	93	104	62	55	55	64	84	92	94	185	151	196	167	136	152	148	142	52	18	6
3076--5001	0	2	0	1	3	2	1	2	2	1	2	1	1	1	0	3	0	1	0	1	2	0	0	1	1	0	0	0	1	1	0	2	0	0	0	0	0	1	1	1	2	2	3	1	0	0	2	4	2
3076--5003	3	2	1	5	3	4	2	1	1	3	0	2	2	2	7	3	2	3	6	3	4	3	1	0	7	2	0	0	3	4	2	3	3	2	2	2	2	2	0	0	3	2	0	3	6	2	3	5	5
3076--5002	1	2	2	3	2	1	2	0	2	1	3	1	2	2	7	1	5	5	6	3	2	2	2	3	4	4	0	0	2	1	1	1	2	2	0	1	2	3	0	2	4	3	1	2	7	1	2	3	0
3076--27101	0	0	0	0	0	0	0	0	0	2	5	1	0	0	1	0	0	0	0	0	0	0	0	0	0	0	0	0	0	0	0	0	0	0	0	0	0	0	0	0	0	0	0	0	0	0	0	0	0
3076--27103	0	0	0	0	0	0	0	0	1	1	0	1	0	1	1	0	1	0	1	0	1	0	1	2	0	0	0	0	0	0	1	1	0	1	0	0	1	2	0	0	0	1	0	0	2	3	1	0	0
3076--27102	0	0	0	0	0	0	1	1	2	3	1	1	2	5	4	3	2	0	3	2	2	1	2	1	1	1	1	0	2	0	1	1	0	1	0	1	3	2	0	0	1	1	1	3	0	0	0	0	1
3081--10552	3	0	1	2	1	0	0	2	2	1	2	1	1	1	0	1	1	0	4	1	0	0	1	2	1	0	1	2	1	0	0	0	1	0	1	1	0	1	1	0	0	0	0	0	0	0	0	0	0
3081--10553	2	1	1	1	2	1	2	1	1	0	1	1	1	0	3	2	2	0	0	3	1	1	0	2	4	1	2	4	3	4	0	1	0	0	1	2	0	0	2	0	0	0	0	0	0	0	0	0	0
3081--10551	0	1	0	1	0	0	0	0	0	0	1	0	0	1	1	0	1	0	0	1	0	0	0	0	1	0	0	0	0	0	0	1	0	1	1	0	1	1	0	1	0	0	0	0	0	0	0	0	0
15--641	1	0	0	1	2	1	0	1	0	1	1	2	2	1	0	1	0	0	1	0	0	0	0	2	0	0	0	1	1	1	0	0	0	0	0	0	0	0	1	0	0	3	1	2	1	0	3	6	2
15--643	3	2	3	5	3	1	2	1	1	1	4	1	3	0	3	2	4	4	1	1	0	1	1	3	2	2	1	2	1	2	1	2	1	2	1	1	1	2	4	7	4	3	1	1	2	2	2	3	3
15--642	1	2	2	1	2	1	3	1	2	2	3	0	0	1	2	2	1	2	0	1	0	1	0	0	0	0	0	1	1	2	2	2	0	1	0	2	0	0	2	1	0	2	1	2	1	1	1	0	1
3001--11753	0	1	0	0	0	0	0	0	0	0	0	0	0	1	0	0	0	0	0	0	1	2	0	0	0	0	0	1	0	0	0	0	0	0	0	0	0	0	0	0	2	0	0	0	0	0	0	0	0
2012--6282	3	2	3	1	6	3	5	1	2	4	2	3	4	2	1	2	4	3	2	4	5	3	1	5	5	1	1	2	1	1	2	1	4	3	2	5	3	5	1	3	8	8	2	5	6	3	3	3	7
3001--11751	0	0	0	0	0	0	0	0	0	0	1	0	0	0	1	0	0	1	0	0	1	0	1	0	0	0	0	0	0	0	0	0	0	0	0	0	0	0	0	0	0	0	0	0	0	0	0	0	0
15--31443	0	0	0	0	0	0	0	0	0	0	0	1	5	2	2	0	0	0	1	0	0	1	1	2	2	4	3	3	5	1	3	3	4	12	21	21	30	31	50	68	66	61	32	9	21	10	6	1	7
3002--7631	1	2	0	0	0	0	0	1	2	1	0	0	3	0	0	0	0	0	0	0	0	1	1	2	1	2	2	0	1	1	0	1	0	0	1	1	0	0	0	3	1	0	2	1	3	1	2	2	2
15--31092	0	0	0	0	0	0	0	0	0	0	0	0	1	2	2	0	0	0	1	1	0	1	3	0	1	0	3	2	0	3	0	0	1	2	2	0	2	6	2	4	14	7	5	6	3	5	2	0	0
15--31093	0	0	0	0	0	1	0	0	0	0	0	0	1	1	2	0	2	2	2	2	0	1	2	3	3	3	7	2	2	1	1	0	2	1	2	1	4	7	5	10	13	5	9	4	6	9	0	4	1
15--31091	0	0	0	0	0	0	0	0	0	0	0	1	0	5	2	4	6	3	2	2	0	2	2	3	6	10	10	11	6	7	8	10	13	12	6	12	14	16	33	61	51	43	31	34	44	25	4	18	15
15--61481	4	2	1	1	1	2	1	4	4	2	3	5	5	1	6	4	5	5	4	1	0	2	1	3	2	5	2	3	3	3	8	3	7	3	4	10	6	10	5	7	15	34	13	13	11	5	7	7	10
15--61482	2	3	0	1	1	1	5	4	2	3	5	3	1	4	1	0	1	3	0	1	0	0	4	0	2	0	0	0	1	1	1	4	7	2	9	2	5	4	4	8	13	19	14	11	8	4	3	6	3
15--61483	0	3	3	3	0	0	1	0	1	1	2	1	0	1	1	0	0	1	0	2	0	0	2	0	2	0	0	1	2	1	1	3	1	3	1	2	0	2	3	4	0	2	2	1	4	2	2	0	0
15--31442	0	0	0	0	0	0	0	0	0	0	0	0	5	1	1	3	2	1	2	1	0	1	1	2	4	2	6	3	1	5	5	4	8	5	11	5	17	14	21	45	49	35	14	15	14	13	3	1	1
3001--7311	0	0	0	0	0	0	0	0	0	0	0	0	0	0	1	0	0	0	0	0	0	0	0	0	0	0	0	0	1	0	0	0	0	0	0	0	0	0	0	0	0	0	0	0	0	0	0	0	0
3099--31181	0	0	0	0	0	0	0	0	0	0	0	0	0	16	39	25	14	2	0	0	7	5	2	4	7	2	1	4	2	2	2	3	5	7	9	15	18	24	33	48	51	19	8	9	9	6	3	3	3
3099--31183	0	0	0	0	0	0	0	0	0	0	0	0	0	8	6	4	7	5	0	0	0	1	0	0	0	0	0	1	0	3	7	12	9	9	11	10	13	19	17	36	26	20	1	2	4	0	1	1	0
3099--31182	0	0	0	0	0	0	0	0	0	0	0	0	0	3	2	1	0	4	3	4	2	1	3	3	3	2	4	1	3	1	2	2	0	2	1	1	6	5	8	13	28	7	10	5	3	5	0	3	0
3076--18451	1	0	0	0	0	0	0	0	0	1	4	2	0	1	0	1	0	1	1	1	0	0	0	0	2	0	0	1	1	0	0	0	1	1	0	0	0	0	2	10	12	9	2	1	2	1	2	1	0
3076--60541	0	0	1	1	0	0	0	0	0	0	1	0	0	0	1	0	1	0	0	0	0	0	0	0	0	0	0	0	0	0	0	0	0	1	0	1	0	0	0	1	1	1	0	0	0	0	0	0	0
3076--18453	0	0	0	0	0	0	1	2	1	0	0	0	0	0	1	2	1	2	1	1	0	0	0	0	0	0	1	0	0	0	0	0	0	0	0	0	0	0	1	0	0	2	0	0	0	0	0	0	1
3076--60543	0	2	1	0	1	1	2	1	1	0	1	0	1	1	1	1	0	1	1	0	1	0	0	0	0	0	0	0	0	0	0	0	0	0	1	0	0	0	1	0	0	0	1	1	1	0	0	0	0
2012--6793	0	2	1	1	0	0	1	1	1	1	2	1	1	0	4	1	2	3	3	0	1	0	2	3	2	1	0	2	2	2	2	1	1	0	0	0	1	4	3	6	4	1	2	3	1	4	2	2	3
15--31001	0	0	0	0	0	0	0	0	1	6	8	6	8	5	12	18	14	14	15	11	0	11	6	18	10	21	16	26	15	21	13	10	18	16	16	14	15	24	25	19	25	45	45	33	35	34	39	33	23
15--31003	0	0	0	0	0	0	0	0	0	0	0	1	0	2	1	1	0	0	1	0	0	0	0	0	0	4	13	16	13	8	9	9	7	11	15	12	18	11	13	13	21	20	13	8	17	17	24	15	13
3001--7312	2	3	4	3	6	5	1	1	4	2	5	2	0	1	0	0	2	0	5	7	6	4	4	7	7	4	3	7	0	2	2	6	5	5	5	9	4	3	1	4	4	6	3	3	3	7	4	7	5
2012--14401	1	1	5	1	1	3	3	3	3	2	3	2	1	3	1	4	4	1	6	2	7	4	2	2	7	1	2	5	4	0	3	3	2	4	0	4	1	1	3	17	15	4	3	2	1	0	1	1	3
2012--14403	0	0	1	2	0	1	1	0	1	3	4	1	1	2	3	1	1	0	1	1	0	1	0	0	2	3	1	1	0	0	0	3	0	0	3	0	1	3	2	18	10	9	2	1	1	2	2	2	1
2012--14402	0	1	1	1	3	0	1	3	0	0	0	1	0	0	1	0	0	0	0	0	2	0	0	4	0	1	1	1	1	0	0	1	1	1	4	1	1	1	2	10	6	5	4	3	1	1	2	0	1
3081--10533	1	0	0	0	1	0	0	0	0	1	1	0	0	1	1	0	0	1	2	3	1	0	0	0	0	1	1	1	0	0	1	0	0	0	0	1	0	0	0	0	1	0	0	3	0	0	0	0	1
3076--1012	1	1	0	0	3	2	1	0	1	2	3	4	2	0	0	0	1	0	0	0	0	0	1	3	0	1	1	1	1	0	1	1	0	1	0	0	0	0	0	2	3	1	0	0	0	0	0	0	0
3076--1013	1	1	0	0	0	0	2	0	0	2	2	1	2	1	1	2	3	2	4	2	0	6	1	2	2	2	2	4	1	1	4	0	0	1	1	0	2	1	2	2	2	0	0	0	0	0	0	0	0
3076--1011	0	2	2	0	1	7	5	7	8	14	44	26	3	0	2	0	0	0	0	4	2	1	3	2	3	2	0	0	1	0	0	0	0	1	1	1	1	0	0	2	2	0	0	0	0	0	0	0	0
3076--31332	0	0	0	0	0	0	0	0	0	0	0	1	2	6	3	7	0	0	0	0	0	1	1	0	0	3	1	0	1	0	0	0	0	1	0	1	3	5	5	22	28	9	3	4	3	1	1	0	1
15--23161	1	0	0	0	0	0	0	0	0	0	1	0	0	0	0	0	0	0	0	0	0	0	0	0	0	0	0	0	0	0	0	0	0	1	0	0	0	0	0	0	0	0	0	0	0	0	0	0	1
15--62793	0	0	0	0	0	0	0	0	0	0	1	0	2	2	0	0	1	0	0	2	0	1	1	1	1	1	0	1	0	2	2	1	3	1	4	1	1	0	0	5	3	3	2	0	2	2	1	2	3
15--23162	0	0	0	0	0	0	1	0	0	1	0	0	1	0	0	1	0	0	1	1	0	1	0	0	0	0	0	0	1	0	0	0	0	0	0	0	1	0	0	2	0	0	0	0	0	0	0	1	1
2023--662	6	1	2	4	2	4	3	1	0	2	5	1	7	4	0	0	1	1	1	1	1	1	1	2	1	0	1	0	1	2	4	4	1	4	1	6	1	2	3	2	9	8	4	3	1	2	1	2	3
2023--663	0	1	0	1	0	0	0	1	0	2	0	0	1	0	0	1	0	3	0	1	0	1	1	1	1	1	0	0	1	2	0	0	0	3	0	0	2	0	1	4	6	4	0	1	4	1	1	2	2
15--61363	10	9	9	8	12	6	5	6	4	9	5	2	2	3	8	8	7	6	2	8	0	3	4	9	4	3	3	8	10	8	11	10	7	12	8	7	10	8	8	7	9	11	12	13	17	9	12	10	6
2023--661	0	0	0	0	1	0	1	0	0	0	0	0	0	3	0	0	2	2	0	1	2	2	3	0	3	0	2	1	0	0	0	3	3	2	0	0	3	1	2	7	3	7	1	2	1	1	1	1	3
2012--14122	0	2	5	3	2	1	2	0	2	4	4	4	1	0	2	2	0	4	0	2	1	0	2	1	3	4	0	2	2	2	2	0	1	1	4	3	4	2	2	7	3	2	3	2	0	3	2	3	1
2012--14123	0	0	0	0	0	0	0	0	0	1	0	0	0	0	0	0	0	0	0	0	0	0	0	0	1	0	2	0	0	0	0	0	0	0	0	0	1	0	1	2	1	2	1	2	2	2	2	1	0
2012--14121	1	0	1	0	2	0	1	2	2	2	0	2	0	3	3	2	3	0	2	0	2	2	3	3	3	2	0	3	1	0	0	2	3	1	2	0	5	4	1	2	4	6	1	5	5	5	1	5	4
2012--6283	0	0	0	0	0	0	0	2	0	1	1	1	0	1	0	0	0	0	0	0	0	0	1	0	0	0	0	0	0	0	0	0	0	1	0	0	0	2	3	1	0	1	1	2	0	0	0	0	0
3001--11752	1	0	0	1	0	1	0	0	0	0	0	1	1	0	0	0	0	0	0	0	0	0	1	0	0	1	0	0	0	0	0	0	0	0	0	0	1	2	0	1	0	2	0	0	0	0	0	0	0
2012--6281	5	1	3	4	1	1	1	2	2	0	3	2	3	3	2	1	2	5	0	1	0	1	2	1	1	2	2	2	2	0	1	2	0	3	3	5	1	5	5	2	1	3	3	5	6	3	2	3	4
15--6222	0	0	0	0	1	0	1	1	0	0	0	0	0	0	1	0	1	0	0	1	0	0	0	0	0	1	0	0	1	0	0	1	0	0	0	0	0	0	1	4	1	1	2	1	0	0	0	0	0
15--6223	0	1	0	1	0	0	0	0	0	1	0	0	0	1	0	0	3	2	1	1	0	1	1	1	0	0	1	1	1	3	0	2	1	0	1	0	4	4	2	4	1	5	1	2	4	0	2	0	3
15--6221	1	2	3	1	2	1	2	2	1	1	1	2	0	3	3	1	2	1	4	2	0	1	1	0	1	0	0	0	0	2	3	3	3	2	4	2	1	3	10	11	9	6	3	4	1	2	3	1	3
3076--6893	0	0	0	0	0	0	0	0	0	0	0	0	0	0	0	1	1	0	0	0	0	0	0	0	0	0	0	0	0	0	0	0	0	0	0	0	0	0	0	0	0	0	0	0	0	0	0	0	0
3076--6892	0	1	1	0	1	1	0	0	1	2	0	0	2	0	0	1	0	3	1	0	3	1	0	3	4	0	3	2	2	2	1	2	2	1	1	0	1	0	0	0	0	0	1	1	0	3	2	2	0
3001--4271	0	0	0	0	0	0	1	1	1	0	0	1	1	2	0	1	0	0	0	0	0	0	0	0	0	0	0	0	0	0	0	0	0	0	0	0	0	0	0	3	4	12	1	0	0	0	0	0	1
109--7811	0	0	0	0	0	2	0	0	0	0	0	0	0	0	0	0	0	0	0	0	0	0	0	0	0	0	0	0	0	0	0	0	0	0	1	0	0	0	0	0	0	2	0	0	0	0	0	0	0
3002--10992	0	2	4	0	1	1	1	0	2	3	2	1	0	0	1	3	3	1	5	1	0	1	1	0	0	1	1	1	1	1	1	1	2	3	3	2	1	0	1	0	1	2	1	0	0	2	2	1	0
3002--10991	3	4	3	4	3	4	10	4	3	3	0	7	4	3	5	5	2	3	7	8	1	6	1	3	6	4	4	0	4	0	5	2	6	3	9	3	3	5	4	7	5	6	9	7	4	3	6	0	2
109--7812	1	0	1	1	1	1	0	1	2	1	0	0	1	1	1	1	1	2	2	2	0	1	1	1	1	0	0	0	0	1	0	0	0	0	0	1	0	0	0	0	2	4	0	0	2	0	0	1	1
3076--6141	0	0	1	0	0	0	0	3	0	3	1	8	2	3	0	0	0	0	1	2	1	1	0	1	0	2	0	0	0	0	0	0	0	2	0	0	0	2	0	1	0	1	0	1	0	1	1	0	0
3076--10843	0	0	0	0	0	0	0	1	0	0	0	0	0	0	0	0	0	0	1	0	0	0	0	1	0	0	0	1	0	0	0	0	0	0	0	2	0	0	1	0	0	0	1	0	0	0	1	0	0
3076--6143	0	3	1	4	5	3	3	5	4	3	7	3	3	1	5	1	0	0	0	1	0	0	2	0	0	0	1	0	0	1	0	0	0	3	1	0	0	0	0	0	0	0	0	1	0	0	0	1	0
3076--6142	3	0	2	3	2	3	2	0	2	2	1	3	2	0	0	1	0	0	1	1	2	0	0	0	0	0	1	2	2	0	0	2	0	0	3	1	1	2	2	2	1	4	2	0	0	2	0	1	1
15--681	0	0	0	0	0	0	1	0	0	0	0	0	0	0	0	0	0	0	1	0	0	0	0	0	0	0	1	0	0	0	0	0	0	0	0	0	0	0	0	0	0	2	2	1	0	0	2	0	0
15--683	1	1	1	1	1	1	0	0	0	0	1	2	0	0	1	0	0	2	4	2	0	1	1	2	2	2	3	2	3	3	3	2	5	2	3	2	2	4	4	5	5	4	3	4	3	4	3	4	4
15--682	0	1	1	1	0	0	2	0	0	0	1	1	1	0	0	0	1	0	0	0	0	0	0	0	0	0	0	0	0	0	0	0	0	0	0	0	0	0	2	0	2	1	1	0	0	2	1	0	1
3076--1801	0	0	1	0	2	1	0	0	0	0	1	0	1	3	0	0	0	1	1	1	0	0	0	0	1	1	0	0	0	0	1	1	1	0	0	0	0	1	0	2	1	0	0	0	0	0	1	0	0
3076--61411	1	0	0	0	1	0	0	0	0	1	0	1	0	0	0	1	0	1	0	1	1	0	0	0	0	0	0	1	1	1	4	0	1	0	4	0	3	0	0	1	0	4	1	1	1	0	3	1	0
3076--61413	0	0	0	0	0	0	0	0	0	0	1	0	1	0	0	0	0	0	0	0	0	0	0	0	0	0	1	2	3	0	3	3	3	0	0	0	0	0	0	0	0	0	0	0	1	1	0	0	0
3076--61412	0	0	0	0	0	2	0	0	0	0	1	0	1	0	0	0	1	0	0	0	0	0	2	0	2	1	0	0	1	3	1	1	1	1	0	0	1	1	0	1	1	1	2	2	0	1	1	2	0
2012--27133	0	0	0	0	0	0	0	0	0	0	0	0	0	0	0	0	0	0	0	0	0	0	0	0	0	0	0	0	0	0	0	0	0	0	0	0	0	0	0	0	0	0	0	0	0	0	0	1	0
2012--27132	0	0	0	0	0	0	0	0	0	1	2	0	0	1	2	0	0	1	1	1	1	2	0	0	0	0	1	0	0	0	0	0	0	1	0	0	1	1	3	0	0	0	0	0	1	0	0	0	0
2012--27131	0	0	0	0	0	0	0	0	0	2	1	2	1	1	2	1	3	2	3	1	2	1	0	0	1	0	1	0	1	1	0	1	2	0	1	0	1	1	2	1	1	1	1	1	0	1	1	0	1
3076--27663	0	0	0	0	0	0	0	0	0	0	0	0	2	5	2	0	1	0	0	2	4	0	0	0	0	6	4	4	0	1	1	9	0	1	0	6	2	2	16	23	14	21	7	15	21	22	0	2	3
15--31882	0	0	0	0	0	0	0	0	0	0	0	0	3	3	0	1	1	2	0	2	0	3	1	1	3	4	2	1	2	4	2	1	1	1	1	3	2	1	9	16	17	13	18	16	12	12	9	5	3
3076--27093	0	0	0	0	0	0	0	0	0	0	27	103	92	79	61	52	60	50	23	19	20	25	34	34	35	50	53	47	44	37	30	28	34	40	32	34	44	55	83	64	73	60	69	64	96	84	45	40	22
2012--16781	4	3	3	2	2	5	3	6	5	5	3	2	3	4	3	4	1	3	3	0	0	1	0	0	2	0	0	1	0	0	3	0	2	3	1	0	0	0	2	0	2	1	1	2	0	0	1	1	1
2012--16782	0	0	0	0	0	0	0	0	0	0	0	0	0	1	0	0	0	0	0	0	0	1	0	0	0	0	0	0	0	0	0	0	0	0	0	0	1	0	0	0	0	0	0	0	0	0	0	0	0
2012--16783	0	0	0	0	0	0	0	0	0	0	0	0	0	0	0	0	0	0	0	0	0	0	0	0	0	0	0	0	0	0	0	0	0	0	0	0	0	0	0	0	0	0	0	0	0	0	0	0	0
3076--48573	23	24	15	26	13	19	23	20	7	11	11	1	6	6	2	6	6	5	4	3	3	3	4	2	0	3	4	3	3	1	3	4	3	4	5	5	5	7	12	21	22	11	7	6	2	4	4	2	2
3076--48572	1	1	0	0	0	2	0	1	1	1	0	1	1	3	1	0	0	0	0	0	0	0	2	0	0	2	0	0	1	0	1	1	0	1	2	0	0	1	1	2	5	5	1	1	1	0	3	0	1
3076--48571	2	0	1	1	2	5	4	2	3	2	2	5	4	3	4	4	1	1	1	2	4	4	4	4	2	4	5	2	6	1	3	3	1	3	1	2	4	2	7	9	7	5	6	1	4	4	5	2	3
3081--10563	1	2	3	2	2	0	1	2	1	2	1	0	1	0	0	1	1	0	1	1	0	1	1	0	1	1	1	1	1	0	0	0	0	0	1	0	0	0	0	0	0	0	0	0	0	0	0	0	0
3081--10562	0	0	0	0	0	1	0	0	0	0	0	1	0	0	0	0	0	0	1	0	0	0	0	0	0	0	0	1	1	0	0	0	0	0	0	0	1	0	0	0	0	0	1	0	1	1	0	0	1
3081--10561	0	0	0	0	0	0	0	0	0	0	0	0	0	0	0	0	1	0	1	0	1	0	1	0	2	2	0	1	1	1	1	1	1	1	0	0	1	0	0	0	1	0	0	0	0	0	1	1	0
3076--1212	0	0	0	0	0	0	0	0	0	0	0	0	0	0	0	0	0	0	0	0	1	0	0	0	0	0	0	0	0	1	1	0	0	0	0	0	1	1	0	0	0	2	1	1	1	0	1	0	0
3001--4272	1	0	0	0	0	0	0	1	0	0	1	0	0	0	0	1	0	1	0	0	0	0	2	0	2	0	1	1	0	0	0	1	0	1	0	1	1	1	0	1	12	17	2	4	1	4	2	3	1
3076--6891	0	0	0	0	0	0	0	0	0	0	0	0	0	0	0	0	0	0	0	0	0	0	0	0	0	0	0	0	0	0	0	0	0	0	0	0	0	0	0	0	0	0	0	0	0	0	0	0	0
15--612	0	1	2	0	0	1	0	0	2	3	0	0	0	0	2	2	0	0	1	2	0	2	0	1	1	0	2	1	2	1	0	0	2	2	1	6	1	3	5	1	3	1	5	4	1	8	2	1	2
15--613	0	1	0	0	0	0	2	1	0	0	2	0	0	0	2	2	1	1	0	1	0	1	2	3	1	1	0	2	1	1	1	1	3	1	1	1	2	3	4	4	2	2	3	1	2	2	0	3	4
15--611	1	2	0	0	1	0	2	0	1	1	1	1	0	4	1	2	5	2	2	4	0	1	1	2	2	3	4	2	2	2	6	4	1	2	2	3	4	5	5	6	6	4	2	1	2	5	4	7	3
2059--631	0	0	0	0	0	0	0	0	0	0	0	0	0	0	0	0	1	0	0	0	0	0	0	0	0	0	0	0	0	0	0	0	0	0	1	0	0	0	0	0	1	0	0	0	0	0	0	0	1
15--6451	0	0	0	0	0	0	0	2	1	1	1	0	0	0	3	0	0	0	0	1	0	0	1	0	0	2	1	0	0	0	0	0	1	0	0	2	2	3	11	8	5	3	5	7	1	1	1	2	0
15--6453	0	1	0	0	0	0	0	0	0	0	0	0	0	1	0	1	0	0	0	2	0	0	0	0	0	0	0	0	0	1	0	0	2	1	1	1	1	0	3	3	1	0	1	0	2	0	0	0	1
15--6452	2	1	0	0	0	0	0	0	0	0	0	0	1	1	1	0	1	0	0	0	0	0	0	2	2	2	3	3	2	2	1	2	3	2	3	3	1	3	6	8	8	3	3	0	1	1	2	2	3
2023--2023	0	0	0	0	0	0	0	0	0	1	1	0	1	0	2	1	0	0	0	0	0	0	0	1	0	1	1	1	1	1	0	1	1	0	1	1	0	0	1	1	0	1	0	1	1	0	0	3	0
2023--2022	0	0	0	0	0	0	0	0	0	0	0	0	0	0	0	0	0	0	0	0	0	0	0	0	0	0	1	0	0	0	0	0	0	0	0	0	0	0	0	0	0	0	0	0	0	0	0	0	0
2023--2021	2	1	1	1	2	1	1	3	1	1	2	2	1	1	2	1	1	2	2	2	0	0	1	0	0	0	1	1	1	0	0	1	0	0	0	1	0	0	2	0	0	0	0	0	1	3	2	1	1
3076--31921	0	0	0	0	0	0	0	0	0	0	1	20	17	3	1	9	8	5	8	5	5	7	5	4	10	13	22	8	10	10	8	6	6	7	7	10	21	13	31	55	35	30	22	16	45	21	15	16	17
3076--31922	0	0	0	0	0	0	0	0	0	0	1	10	3	3	0	2	4	2	3	5	3	1	2	4	4	6	7	6	8	4	3	8	4	5	7	2	5	5	11	17	15	12	4	9	6	5	2	4	0
3076--31923	0	0	0	0	0	0	0	0	0	0	0	0	1	0	0	0	1	0	0	0	2	0	0	0	0	1	3	0	0	0	0	0	0	0	0	1	1	1	2	6	8	4	6	4	2	3	0	0	0
3076--61323	0	0	0	0	0	1	0	1	1	1	0	0	0	0	0	0	0	1	0	0	1	0	0	0	0	0	0	0	0	0	0	0	0	0	0	1	0	0	0	0	0	1	0	0	0	0	0	1	0
3076--61322	0	0	0	0	0	1	0	0	0	1	3	0	0	0	0	1	0	0	0	2	2	1	0	2	0	0	0	1	1	0	0	1	1	0	1	0	0	0	0	1	1	0	1	0	0	0	1	0	0
3076--61321	0	0	2	0	2	0	0	0	4	2	7	5	1	2	3	3	1	1	1	0	1	1	1	0	1	0	0	0	0	1	0	0	1	0	1	2	0	1	1	1	0	2	1	0	1	0	0	2	2
3081--5573	2	0	2	2	4	2	0	3	1	1	5	3	3	0	3	4	4	1	3	1	4	2	4	5	6	6	2	2	4	2	2	1	2	3	6	0	5	3	1	1	3	14	2	3	2	2	1	2	1
3081--5572	2	2	2	4	2	0	2	1	1	1	2	2	3	3	2	1	1	1	2	1	4	3	2	0	2	0	0	0	0	0	0	0	0	1	1	1	0	1	0	0	5	2	0	1	1	0	1	0	2
3081--5571	1	1	0	0	0	3	0	0	2	4	1	0	1	1	1	2	1	0	2	0	0	1	0	0	0	0	0	0	0	1	0	0	0	0	0	0	0	0	0	0	0	0	1	1	1	0	0	0	0
2023--14651	0	1	0	0	1	0	0	0	1	0	0	1	2	2	0	1	1	1	1	0	1	2	1	4	1	2	1	7	7	0	1	3	0	1	2	3	4	1	2	2	4	3	1	3	2	2	3	0	2
109--7813	0	1	0	1	1	1	3	0	3	2	0	0	1	1	0	0	0	1	0	0	0	1	0	0	0	0	0	0	0	0	0	0	1	0	0	0	0	0	1	2	4	3	0	4	9	4	8	5	7
2023--8032	0	0	0	0	0	0	0	0	0	0	0	0	0	0	0	0	0	0	0	0	0	0	0	0	0	1	1	0	0	0	3	0	1	0	1	0	0	0	0	0	0	0	0	0	0	0	0	0	0
2023--8033	1	1	2	2	1	1	0	0	0	2	2	2	1	1	3	2	4	4	4	2	1	0	0	0	1	3	2	1	3	3	1	3	1	3	3	1	1	1	2	0	1	2	3	1	3	3	1	3	4
3076--29112	0	1	0	0	0	0	0	0	0	0	0	0	0	1	0	0	2	1	0	1	1	1	0	1	0	1	0	0	0	0	0	0	0	0	0	0	0	0	0	0	1	3	1	0	0	0	1	0	0
2023--8031	0	0	0	0	0	0	1	0	0	0	0	0	1	0	0	0	1	0	0	0	0	0	0	0	0	0	0	0	0	0	0	0	0	0	0	0	0	0	0	0	0	0	0	0	0	0	0	0	0
3076--1162	0	2	2	1	1	3	0	0	1	1	0	0	0	0	0	0	2	0	0	1	1	1	2	3	2	2	1	2	1	1	1	0	0	2	1	0	1	0	0	0	0	0	0	0	0	0	0	0	0
3076--1163	0	0	0	2	0	0	0	0	0	0	0	0	0	1	1	1	0	0	1	1	0	0	0	0	1	0	0	1	1	1	0	0	0	0	0	0	0	1	0	0	0	0	0	0	0	0	0	0	0
3076--1161	1	2	2	2	1	2	2	1	0	1	1	1	1	1	1	1	1	1	4	1	1	1	1	1	1	2	2	1	0	1	0	1	1	0	0	0	0	1	0	0	1	0	0	0	0	0	0	0	0
2023--14652	1	1	1	1	1	1	2	1	2	1	2	1	2	2	1	1	1	3	2	2	1	1	2	0	2	2	3	1	1	1	2	1	1	0	1	1	2	0	0	2	3	4	1	1	0	0	1	1	2
2023--2291	4	4	0	3	2	1	0	2	4	3	3	1	1	1	1	1	0	3	1	0	0	4	0	3	1	1	3	0	1	3	2	1	2	2	0	1	2	4	1	3	1	1	3	5	4	2	4	2	1
2023--2292	2	5	4	1	5	3	5	1	3	4	1	4	3	6	4	2	3	4	1	4	4	3	2	0	0	3	2	2	0	3	3	0	3	8	2	2	5	3	2	4	1	3	2	2	3	7	5	2	4
2023--2293	1	0	0	3	1	3	0	1	3	1	3	1	0	1	1	0	2	0	1	0	0	1	1	1	0	1	1	0	0	0	0	1	0	1	2	0	1	1	2	2	5	5	1	1	1	2	1	3	1
15--6191	6	3	3	8	9	7	6	11	10	11	15	9	11	9	8	8	5	6	9	8	0	8	8	10	8	8	5	6	3	6	9	6	2	7	5	14	5	11	8	15	18	23	6	9	8	9	8	8	4
15--6192	1	0	0	0	0	0	0	0	1	0	0	1	0	1	0	0	0	0	0	0	0	0	0	0	0	0	0	0	0	0	0	0	0	0	1	0	1	0	1	3	0	1	0	0	1	2	2	0	0
15--6193	1	0	0	1	0	1	2	3	2	3	1	1	3	3	1	0	0	1	0	1	0	1	0	1	2	0	1	1	1	0	0	0	1	2	2	1	3	3	3	2	2	5	2	4	4	2	0	2	4
15--6194	11	12	2	7	18	4	19	11	12	17	24	15	49	13	4	22	21	13	9	14	0	12	10	6	12	31	8	6	15	11	16	16	16	27	14	29	12	20	11	25	35	40	21	21	9	34	16	24	7
3002--7633	1	0	1	0	0	0	0	0	2	0	2	1	0	0	0	3	2	0	5	1	2	1	2	0	4	1	1	2	1	1	3	1	1	0	2	3	2	2	3	0	4	2	2	3	2	0	1	0	3
3002--7632	1	2	0	1	0	0	2	1	0	1	0	1	1	0	2	0	0	1	0	2	0	0	1	1	0	1	2	1	1	0	2	0	0	1	3	1	1	0	0	4	2	1	1	2	2	0	0	2	0
3076--10842	1	0	1	0	0	0	0	0	0	0	0	0	0	0	0	0	0	0	1	0	1	0	0	0	0	0	0	0	0	0	0	0	0	0	0	0	0	0	1	0	0	0	0	0	0	0	0	0	0
15--61422	1	0	2	0	0	0	0	0	0	0	0	0	0	1	0	1	0	0	0	0	0	0	0	0	0	0	0	0	0	1	0	0	2	0	0	0	0	0	3	7	4	3	3	1	2	3	1	0	2
109--4323	0	0	0	0	0	0	0	0	0	0	0	0	0	0	0	0	0	0	0	0	1	0	0	0	0	0	0	0	0	0	0	0	0	0	0	0	0	0	0	0	1	0	0	0	0	0	0	0	0
109--4321	0	0	0	0	0	0	0	0	1	0	0	0	0	2	0	0	0	0	0	0	0	0	0	0	1	0	1	1	0	1	1	1	0	1	0	2	1	1	0	1	3	0	0	0	0	1	1	0	1
3076--10841	0	0	0	0	0	0	0	0	0	0	0	0	0	0	0	0	0	0	0	0	0	0	0	0	0	0	0	0	0	0	0	0	0	0	0	0	0	0	0	0	0	0	0	0	0	0	1	0	0
15--1272	0	1	2	1	2	1	1	0	0	1	4	4	0	2	3	6	4	3	0	1	0	0	0	1	1	0	1	2	1	1	0	0	1	3	3	1	1	1	3	1	4	3	0	0	6	5	3	2	0
15--61432	0	0	2	2	2	3	2	1	0	0	1	1	1	1	3	0	2	13	6	3	0	0	1	5	5	3	0	4	1	1	2	1	2	4	4	7	6	11	16	11	14	11	7	10	3	10	10	5	5
3076--9211	0	0	0	0	0	0	1	0	0	0	0	1	1	3	1	0	1	1	3	1	3	1	0	2	3	6	6	4	1	0	0	0	2	1	1	0	4	2	2	7	9	1	9	7	5	6	0	4	3
3076--9212	0	1	3	1	0	0	1	1	0	1	0	5	1	3	1	1	3	2	0	0	3	1	0	0	1	0	5	2	2	0	1	1	1	2	3	1	2	3	2	11	4	9	5	2	3	5	0	3	1
3076--9213	3	5	2	2	2	2	3	3	5	2	4	1	4	2	5	7	2	4	2	6	2	3	4	4	8	2	6	4	0	6	2	0	2	1	1	1	0	4	0	5	3	8	9	1	3	3	1	1	0
3076--61451	0	0	0	0	0	0	0	0	0	0	0	0	0	1	1	1	1	0	1	0	2	0	0	0	0	0	1	0	0	0	0	0	0	0	0	0	0	0	0	0	0	0	0	0	0	0	0	0	0
3076--61453	0	1	0	0	1	0	0	0	0	0	0	0	0	0	0	0	0	0	0	0	0	0	0	0	0	0	0	0	0	0	0	0	0	0	0	0	0	0	0	0	0	0	0	0	0	0	0	1	0
3076--61452	0	0	1	0	0	0	0	0	0	0	0	0	0	0	0	0	0	0	0	0	0	0	0	0	0	0	0	0	0	0	0	0	0	0	0	0	0	0	0	0	0	1	0	0	0	0	0	0	1
109--7352	0	0	0	1	0	0	0	1	0	0	0	0	0	1	1	0	0	1	0	1	1	0	0	1	0	2	1	1	1	1	2	1	2	1	3	1	3	3	1	3	5	9	5	7	5	2	2	1	0
109--7353	0	0	0	0	0	0	0	0	0	0	0	0	0	0	0	0	0	0	0	0	0	1	0	1	0	0	1	0	0	0	0	0	0	0	0	0	0	0	0	0	1	0	0	1	0	0	0	0	0
109--7351	0	0	0	0	1	0	0	0	0	0	0	0	0	0	0	0	0	0	1	0	0	1	0	0	0	0	0	0	0	1	0	1	1	0	0	0	0	0	0	0	1	0	0	0	0	0	0	0	1
3076--34152	0	0	1	0	0	0	0	0	0	0	0	0	0	0	0	0	0	0	0	1	0	0	0	0	0	0	0	0	0	0	0	0	0	0	0	0	0	0	1	0	0	0	0	0	1	0	0	0	0
3076--34153	0	0	0	1	0	0	0	0	0	0	0	0	0	0	0	0	0	1	1	0	0	0	0	0	0	1	0	0	0	0	0	0	0	0	0	0	0	0	0	0	0	0	0	0	0	0	0	0	0
3076--34151	0	0	0	0	0	0	0	0	0	0	0	0	1	0	0	0	0	0	0	0	0	0	0	0	0	0	0	0	0	0	0	0	0	0	0	0	0	0	0	0	0	0	0	0	0	0	0	0	0
3076--7212	0	0	1	1	0	1	0	0	0	0	0	2	0	1	1	2	1	1	0	0	0	0	0	0	2	1	1	0	0	0	1	0	0	0	0	1	0	0	0	0	0	4	0	1	0	0	0	0	0
3076--7213	0	0	0	0	0	0	0	0	0	0	0	0	0	0	0	0	0	0	0	0	0	0	0	0	0	0	0	0	0	0	0	0	0	0	0	0	0	0	0	0	2	0	0	1	0	0	0	0	0
3076--7211	0	0	0	0	0	0	0	0	1	0	1	1	0	0	0	0	0	0	0	0	0	0	0	0	0	0	1	0	0	0	0	0	0	1	1	0	0	0	0	0	0	0	0	1	0	0	2	1	0
3076--6172	1	0	2	0	2	2	2	9	6	1	3	8	3	2	2	3	1	0	0	1	0	0	0	0	1	0	2	0	0	0	3	0	0	0	0	0	1	2	1	6	4	5	3	2	0	0	4	4	9
15--10053	2	2	3	2	1	2	0	1	1	2	2	1	2	0	0	1	1	1	1	1	0	0	2	2	2	2	4	2	4	1	1	2	1	2	1	0	2	1	0	2	0	2	2	0	2	1	1	1	1
15--10052	0	0	0	2	2	1	0	2	0	0	1	3	1	1	1	0	1	2	1	0	0	1	0	0	0	3	3	1	3	0	1	0	1	0	1	1	0	1	0	2	3	1	1	2	0	1	1	1	1
15--10051	0	0	0	0	0	0	2	0	1	0	1	0	0	0	0	0	0	0	0	0	0	0	2	1	2	1	0	1	2	1	0	0	0	1	0	0	0	0	1	0	0	2	0	0	0	1	2	1	0
109--4322	0	0	0	0	0	0	0	0	0	0	0	0	0	0	0	0	0	0	0	0	0	0	0	1	0	1	0	0	1	0	0	0	1	0	1	0	1	1	1	0	0	1	1	1	1	0	0	1	0
15--61672	0	0	0	0	0	0	0	0	0	0	1	0	0	0	0	0	0	0	0	0	0	0	0	0	1	0	0	0	0	1	0	1	0	0	0	0	0	0	0	0	0	0	0	0	0	0	0	0	0
3081--7953	0	1	1	0	1	1	2	1	1	0	0	0	1	0	0	0	0	0	0	1	0	1	0	0	0	0	0	0	0	0	0	0	1	0	0	1	1	0	0	0	0	0	0	0	0	0	1	0	0
3081--7952	0	0	0	0	0	0	0	0	0	0	0	0	0	0	0	0	0	0	0	0	0	0	0	0	0	0	0	0	0	0	0	0	0	0	0	0	0	0	0	0	0	0	0	0	0	0	0	0	0
3081--7951	0	0	0	0	0	0	0	0	0	0	0	0	0	0	0	0	0	0	0	0	0	0	0	0	0	0	0	0	0	0	0	0	0	0	0	0	0	0	0	0	0	0	1	0	0	0	0	0	0
3001--1371	2	2	0	0	1	0	1	0	1	1	0	1	0	1	0	1	1	0	0	0	0	0	1	0	2	2	1	0	1	0	0	0	0	0	0	0	0	1	1	0	0	0	0	0	0	0	0	1	2
3001--1373	0	1	0	0	1	0	0	0	0	2	1	0	1	1	2	0	0	0	0	0	0	1	0	0	0	0	0	0	0	0	0	0	0	1	3	3	2	2	0	0	0	0	0	1	0	0	0	0	0
3001--1372	3	2	3	1	1	0	2	3	0	3	3	5	0	2	3	2	1	3	3	5	1	2	1	4	2	5	0	4	0	1	1	3	3	2	2	2	5	3	3	1	9	5	5	3	3	5	2	1	3
3076--6923	0	0	0	0	0	0	1	0	0	0	0	0	1	0	0	0	1	0	0	0	0	0	0	0	0	0	1	0	0	0	0	0	0	0	0	0	0	0	0	0	0	0	0	0	0	0	1	0	0
3001--61711	0	0	1	1	2	0	0	1	0	1	0	0	0	0	1	0	1	0	0	0	0	1	1	0	0	0	0	0	1	0	0	0	0	0	0	0	1	1	0	1	0	1	1	0	1	0	0	0	0
3001--61712	1	1	0	0	0	0	0	0	0	1	0	0	0	0	0	0	0	0	1	0	0	0	0	0	0	0	0	0	0	0	0	0	0	0	0	0	0	0	0	0	0	0	0	0	0	0	0	0	0
3001--61713	0	0	0	2	1	0	0	0	3	5	3	4	3	2	2	2	3	4	3	3	1	2	4	2	4	4	4	2	3	4	2	3	1	2	6	3	2	1	0	2	2	1	1	0	2	1	2	3	3
15--61673	0	0	0	0	0	0	0	0	0	0	0	1	1	1	1	0	1	2	2	0	0	0	0	0	0	2	1	3	2	0	0	1	1	4	1	2	1	1	5	6	6	1	4	1	6	2	4	0	1
15--1033	1	1	2	1	2	0	0	2	1	12	2	0	1	6	4	1	2	2	3	0	0	0	2	0	1	5	2	1	0	1	1	0	1	4	1	3	4	1	5	10	7	9	8	3	3	1	8	6	0
15--61671	0	0	0	0	0	0	1	1	1	0	0	0	0	0	0	1	0	0	1	1	0	0	3	1	1	0	0	0	0	0	0	0	3	0	2	2	0	0	1	0	0	2	1	1	0	3	0	0	1
15--1031	1	1	1	0	1	1	1	6	4	3	2	7	0	0	1	1	0	1	6	5	0	1	5	2	1	2	3	0	1	0	0	3	1	6	6	5	3	8	5	3	4	1	5	5	6	3	4	9	8
15--6503	0	0	0	0	0	0	0	0	0	1	2	0	0	0	1	0	0	0	1	0	0	1	2	0	0	0	1	1	0	1	0	0	2	2	2	1	0	1	0	0	1	1	1	2	0	1	2	1	0
2023--10022	1	0	1	1	1	2	0	1	1	1	0	0	0	0	1	2	2	2	1	2	1	1	2	0	2	0	0	4	0	0	1	2	0	1	0	1	0	2	0	2	4	4	1	0	0	0	2	0	0
2023--10021	0	1	0	0	0	0	0	1	0	0	0	0	0	0	0	0	0	1	0	0	1	1	0	0	0	0	1	0	0	0	0	0	0	0	0	1	0	2	0	0	2	1	0	0	0	0	0	0	0
2023--1131	0	0	1	2	0	0	0	0	0	0	0	0	0	0	2	3	0	0	2	0	2	0	2	1	0	0	0	2	3	2	2	1	0	3	1	7	2	1	1	4	4	3	1	3	0	1	2	1	0
2023--1132	0	2	5	0	0	1	1	4	1	2	1	3	2	1	1	1	2	2	4	1	2	2	0	2	2	1	1	2	2	3	1	1	1	1	4	3	3	1	2	1	8	2	1	2	3	4	0	3	3
2023--1133	0	1	2	2	1	1	1	1	0	0	0	0	0	0	0	0	0	0	0	1	0	1	1	1	0	3	3	0	1	0	0	1	1	0	0	0	1	1	0	0	1	1	0	0	0	1	0	0	0
3001--26102	0	0	0	0	0	0	0	0	0	0	0	0	0	0	0	0	0	0	0	0	0	0	0	0	0	0	0	0	0	0	0	0	0	0	0	0	0	0	1	0	2	5	0	0	0	0	0	0	0
3081--10822	0	3	4	7	6	0	5	0	2	0	2	2	3	2	1	3	1	0	1	1	5	2	2	3	1	4	3	5	2	4	2	0	2	6	1	2	3	1	1	1	2	2	3	2	0	0	2	1	0
3081--10823	5	10	5	3	9	3	5	6	3	0	1	2	3	9	3	0	1	1	4	5	2	6	2	6	3	4	6	8	3	3	1	1	1	3	4	3	1	2	2	5	2	3	2	4	1	1	3	1	4
3081--10821	0	0	0	0	0	0	0	0	0	0	0	0	0	0	1	0	0	0	0	0	0	0	0	0	0	0	1	1	1	1	0	1	1	0	1	1	0	0	0	0	0	0	0	0	2	1	0	0	1
2012--6272	1	1	1	2	1	0	2	1	1	2	1	0	2	3	0	0	0	0	2	0	4	1	2	0	1	1	0	1	3	1	2	2	1	1	2	3	1	3	6	5	0	3	1	1	3	4	0	1	0
2012--6273	3	2	1	2	2	1	0	1	1	0	0	1	0	2	3	2	1	3	0	5	2	2	1	0	0	1	0	1	2	3	2	1	1	3	0	0	1	0	5	1	2	0	0	1	3	3	3	3	2
3076--7031	0	3	1	2	1	0	0	1	0	0	2	4	1	3	2	5	2	2	0	2	4	0	1	2	3	0	3	3	2	1	0	0	1	1	4	1	2	0	2	0	4	7	4	1	2	1	1	2	0
3076--7781	0	1	0	1	0	0	0	0	0	0	1	0	0	0	0	1	1	0	0	0	1	1	0	0	0	0	0	0	0	0	0	0	0	1	1	1	0	1	2	0	1	1	0	0	0	1	0	0	0
3076--7782	1	0	0	0	0	0	1	0	2	1	0	1	0	1	1	0	2	1	0	1	1	0	0	2	1	0	0	0	1	2	0	0	1	0	1	1	2	1	0	0	1	3	0	1	1	2	1	0	0
3001--26103	0	0	0	0	1	0	1	1	0	0	0	0	1	1	1	0	0	0	0	0	0	0	0	2	1	0	0	1	0	1	0	0	0	0	0	1	1	1	4	12	15	16	1	1	0	5	0	1	1
2012--6572	2	2	1	2	2	1	0	0	2	1	2	0	1	0	1	1	1	2	0	0	0	0	0	0	1	0	0	1	0	0	1	1	1	1	1	2	1	0	5	1	1	4	2	2	3	4	3	1	1
15--31441	0	0	0	0	0	0	0	0	0	0	0	7	33	32	33	25	15	5	6	4	0	6	6	6	10	17	25	18	14	22	13	15	25	23	22	28	33	46	57	66	71	80	49	52	54	47	28	14	5
3076--31692	0	0	0	0	0	0	0	0	0	0	0	1	1	0	1	0	1	1	0	0	0	0	0	1	0	0	2	0	0	0	0	1	0	0	1	0	1	0	5	4	5	1	2	3	2	1	1	2	1
3076--31693	0	0	0	0	0	0	0	0	0	0	0	1	0	1	0	1	1	0	0	0	1	1	0	0	0	0	1	0	0	0	0	0	1	1	1	1	2	0	2	1	4	2	3	2	2	1	1	0	0
3076--31691	0	0	0	0	0	0	0	0	0	0	0	0	1	2	0	3	0	0	0	0	0	0	1	0	0	1	0	0	1	0	0	2	1	0	0	0	0	1	1	0	10	17	1	1	2	2	1	1	1
15--6301	2	1	5	2	2	1	2	3	5	3	4	1	1	2	4	3	2	1	2	1	0	1	3	1	2	1	0	2	2	1	2	2	1	1	2	1	1	3	4	1	3	5	4	3	4	4	3	3	2
15--6303	16	3	9	9	11	10	8	12	8	12	7	7	6	6	3	5	1	1	1	0	0	1	0	2	3	3	5	3	5	2	6	4	4	4	4	3	2	6	10	10	6	5	1	7	6	9	7	5	4
15--6302	7	6	8	3	14	8	7	4	3	5	1	1	0	0	1	1	1	1	0	2	0	1	4	2	5	3	1	3	1	0	1	1	1	2	0	1	0	4	2	1	5	3	0	2	2	5	2	2	2
2012--6153	6	6	6	4	5	2	10	8	6	2	2	1	8	3	2	4	4	0	4	0	5	2	6	0	3	4	2	2	3	3	3	2	2	0	3	1	4	3	4	2	4	5	6	6	1	3	5	2	0
2012--6152	1	0	1	2	4	3	6	5	2	5	4	2	13	5	3	4	1	3	0	1	2	4	1	3	8	2	1	5	4	1	2	5	3	3	5	3	2	2	2	2	5	7	2	5	6	4	5	2	2
2012--6151	4	2	1	0	3	3	2	6	4	3	1	2	4	5	6	6	3	3	4	1	6	1	8	2	2	1	1	1	0	2	6	2	2	3	6	2	0	6	4	9	5	3	6	4	7	7	4	6	1
15--61361	0	0	1	0	2	3	0	1	1	1	2	0	0	0	0	0	1	1	0	0	0	0	4	0	0	0	0	0	0	1	1	1	2	1	1	2	2	1	1	4	1	2	1	2	1	3	2	0	1
15--18053	0	0	3	3	0	0	1	1	1	2	0	2	2	1	1	0	0	0	0	1	0	0	1	1	1	2	3	2	2	0	1	1	1	1	1	0	2	1	6	9	10	3	8	2	4	4	2	4	2
15--18052	24	13	4	4	4	3	5	6	8	4	6	2	1	2	3	1	1	1	0	0	0	1	0	2	0	0	1	0	0	2	0	1	5	3	5	6	7	6	12	20	20	18	7	8	9	12	2	0	3
15--18051	4	2	1	0	1	4	2	3	8	5	5	0	0	2	2	1	1	1	1	2	0	4	3	3	4	3	3	4	3	1	1	2	3	2	1	1	2	3	7	12	17	12	7	4	2	3	2	3	0
3076--23141	26	14	15	22	20	18	26	13	3	24	4	3	18	31	15	11	9	4	8	5	5	6	6	6	10	21	25	21	11	7	11	8	5	5	12	13	22	21	46	90	74	1	0	0	0	0	0	0	0
3076--23143	0	0	1	2	1	1	3	2	1	1	2	1	2	2	1	1	1	0	1	0	0	0	0	0	1	2	1	1	1	1	2	1	2	1	1	2	2	0	2	3	9	0	0	0	0	0	0	0	0
3076--23142	6	4	19	24	27	20	22	13	12	16	25	13	14	4	4	0	2	0	1	1	1	1	0	0	1	1	4	2	0	0	2	1	1	1	0	1	3	1	7	7	10	0	0	0	0	0	0	0	0
2012--10603	0	1	3	0	1	1	0	1	1	1	0	1	1	0	2	1	2	0	0	0	1	1	1	2	0	1	2	1	3	2	1	1	2	2	0	0	1	3	4	7	2	2	2	6	4	4	2	0	0
2012--10602	3	2	7	2	9	1	13	7	6	3	3	2	9	2	4	1	5	3	1	2	3	1	4	3	4	2	0	5	4	0	7	3	5	5	4	3	3	6	0	2	3	6	4	1	4	4	1	2	2
2012--10601	1	1	0	0	0	0	1	2	1	0	1	0	1	2	0	2	0	1	5	1	3	2	1	0	2	2	0	0	2	0	0	0	0	0	0	0	0	3	2	6	2	4	2	1	3	3	3	1	0
2012--6721	1	1	1	0	0	1	2	0	0	1	1	1	1	0	0	0	0	0	0	0	0	1	1	1	1	1	1	1	1	1	0	0	0	1	0	1	0	0	0	0	0	1	1	0	0	0	0	0	0
2012--6722	0	0	0	0	0	0	0	3	3	5	3	4	4	1	3	2	3	1	2	5	1	3	1	2	1	2	3	4	4	3	4	4	2	2	3	4	4	0	2	2	3	1	2	2	3	3	2	2	2
3076--6173	1	2	2	2	1	0	4	1	2	5	15	12	2	3	0	1	2	2	2	4	1	2	0	0	0	0	0	2	1	0	0	2	1	0	0	0	0	1	2	0	3	13	4	2	0	1	1	1	1
15--692	0	0	1	2	2	0	2	0	1	3	1	0	1	0	1	1	0	1	4	5	0	6	6	6	4	8	3	5	5	1	2	5	3	1	2	5	10	9	7	4	3	6	3	2	4	4	3	3	0
15--693	0	1	0	1	0	0	0	0	0	1	1	0	0	0	0	0	0	0	0	0	0	1	0	0	0	0	0	0	0	0	0	0	0	0	0	0	0	1	0	0	0	0	0	2	1	1	1	0	0
15--691	1	0	0	0	1	0	0	0	3	1	0	1	1	0	1	0	1	0	1	1	0	1	1	0	0	0	2	2	1	0	0	2	0	0	0	1	1	1	4	6	3	2	2	1	4	1	2	0	2
15--44702	1	0	1	0	0	0	0	0	0	0	0	0	0	0	0	0	1	1	1	0	0	0	0	0	0	0	0	0	0	0	0	0	0	0	0	0	0	0	0	0	0	0	0	0	0	0	0	0	1
15--44703	0	0	0	0	0	0	0	0	0	0	0	0	1	0	0	1	0	0	0	0	0	0	1	0	0	0	0	0	0	0	0	0	0	0	0	0	0	1	0	2	0	0	0	0	0	1	0	0	1
15--50002	0	0	0	0	0	0	0	0	0	0	0	0	0	0	1	0	0	0	0	0	0	0	1	1	0	0	1	1	0	1	2	2	1	1	0	0	1	1	3	3	1	2	0	0	1	1	0	0	0
15--50003	1	1	1	1	1	1	1	0	0	0	0	0	0	0	0	0	0	0	0	1	0	1	2	3	3	2	1	1	0	0	1	1	1	1	0	1	3	2	2	3	4	2	3	2	6	3	1	1	1
15--31203	0	7	5	8	7	7	6	18	7	10	3	7	13	8	11	7	4	1	5	4	0	2	3	2	3	10	7	3	4	5	5	9	8	6	6	10	11	14	34	58	49	32	32	26	50	24	19	18	8
15--31202	0	17	37	46	43	45	36	36	21	133	25	50	100	126	81	44	37	39	34	44	0	26	25	33	43	34	38	22	24	27	19	44	40	40	40	48	55	114	166	267	277	221	144	151	188	135	49	29	12
15--31201	0	28	28	15	22	10	11	19	12	14	8	10	17	18	17	9	16	13	6	7	0	6	5	6	4	13	16	5	4	6	11	15	6	5	9	10	7	21	29	57	51	35	29	28	24	32	13	14	13
2012--6791	1	1	1	0	1	1	1	0	1	2	6	6	6	4	4	6	4	4	3	2	4	3	3	4	4	4	2	4	3	3	5	4	5	5	5	4	4	3	3	7	1	2	2	3	4	1	1	4	3
3001--7313	1	2	6	1	1	3	2	1	1	2	0	1	3	0	1	2	0	2	2	1	2	0	1	4	1	4	0	0	0	3	3	4	2	1	3	0	4	0	1	2	3	4	3	3	1	4	2	0	1
2012--6792	0	0	0	0	0	1	0	0	0	0	0	0	0	0	0	0	0	1	0	1	5	5	4	1	6	3	2	2	5	6	3	3	3	3	2	5	3	1	2	4	1	4	1	0	1	0	1	1	1
3076--31503	0	0	0	0	0	0	0	0	0	0	0	0	0	0	0	0	0	0	0	0	0	1	0	0	0	1	1	0	0	0	1	0	0	0	0	2	1	0	0	3	4	1	0	0	2	3	1	0	0
2023--2232	0	2	1	1	1	1	1	0	1	2	0	0	1	1	0	0	0	0	1	1	1	0	1	1	0	0	0	0	0	0	0	0	0	1	1	1	1	1	0	0	0	0	0	0	0	1	0	0	1
2023--2233	0	0	1	0	0	1	1	1	0	0	0	0	0	1	0	0	0	0	1	0	0	0	0	1	0	0	1	1	2	1	0	0	0	1	0	0	0	0	0	0	0	1	2	1	0	1	2	0	1
2023--2231	0	0	0	0	0	0	0	1	1	0	0	0	0	0	0	1	0	1	0	0	0	0	0	0	0	1	0	0	0	1	0	0	0	1	0	2	0	0	0	0	1	1	1	1	1	0	1	0	0
3076--6552	1	1	1	1	1	2	1	1	2	1	2	1	2	1	2	1	2	2	0	2	1	0	1	0	0	1	0	0	0	1	0	0	0	0	0	0	1	0	0	0	0	1	1	2	0	1	2	2	1
3076--6553	0	0	0	0	1	1	1	0	1	1	1	0	0	0	0	0	0	0	0	0	0	0	1	0	0	0	2	1	1	1	1	1	1	0	0	1	0	0	0	0	1	1	1	1	0	1	0	0	1
3076--6551	0	0	0	0	1	0	0	0	0	0	0	0	1	0	0	0	0	0	0	0	0	0	0	0	0	1	0	0	0	0	0	0	0	0	0	0	0	0	0	0	0	0	1	0	0	0	1	0	1
2059--632	0	0	0	0	0	0	0	0	0	0	0	0	0	0	0	0	0	0	0	0	0	0	0	0	0	0	0	1	0	0	0	0	0	0	0	1	0	0	0	0	0	0	0	0	0	0	0	0	0
2059--633	0	0	0	0	0	0	0	0	0	0	0	0	0	0	2	0	4	2	7	5	6	6	3	7	1	2	4	2	3	1	3	1	4	6	8	6	1	1	0	0	6	2	4	3	4	4	8	2	7
3076--27661	0	0	0	0	0	0	0	0	0	0	1	0	2	0	2	1	0	0	0	0	0	0	1	0	0	1	2	2	0	2	1	2	0	0	0	0	2	3	2	8	9	10	9	2	1	1	1	2	1
15--61633	2	4	6	2	6	2	3	4	1	2	3	2	7	4	5	4	2	1	0	1	0	3	2	5	1	5	12	9	4	5	1	5	8	6	1	3	9	9	13	19	21	20	12	19	15	21	18	9	4
15--61632	3	1	4	8	4	1	7	7	7	4	1	8	2	6	5	7	3	4	3	5	0	4	1	12	4	8	7	3	2	12	4	1	5	7	6	3	5	8	20	11	9	9	10	13	15	13	8	7	4
15--61631	30	41	46	49	54	50	28	36	41	20	21	26	35	43	40	44	21	26	28	28	0	20	23	30	17	34	24	24	19	16	18	25	33	37	37	37	49	65	69	88	67	86	89	52	74	60	91	55	28
3076--27662	0	0	0	0	0	0	0	0	0	2	8	17	13	13	9	8	7	7	9	9	6	7	8	7	12	21	12	16	13	13	18	11	7	10	13	18	20	28	52	79	102	52	44	40	39	38	23	11	4
15--1032	0	2	0	0	0	1	2	0	0	4	0	2	2	2	3	1	3	1	0	2	0	0	1	1	2	3	1	3	1	2	2	6	2	3	7	6	4	2	11	4	5	4	4	2	0	4	7	8	2
15--27111	0	0	3	1	1	1	1	1	2	0	1	1	1	2	1	0	0	2	4	2	0	2	2	3	3	2	3	1	3	1	3	0	1	0	1	3	3	1	2	2	4	1	3	2	4	4	3	5	1
15--27112	3	1	1	2	0	0	2	2	3	1	1	2	1	4	4	2	4	1	2	3	0	2	2	2	3	3	2	2	2	1	0	5	6	2	5	4	6	8	17	18	29	14	16	13	17	13	7	7	3
15--27113	5	0	1	1	0	3	1	2	1	1	2	2	1	1	1	1	1	2	2	3	0	1	1	1	1	4	0	1	1	1	0	3	2	2	3	2	4	7	10	20	17	10	8	6	10	6	4	8	2
2012--10832	0	0	1	1	0	1	3	0	1	2	0	1	1	0	0	2	2	0	0	0	0	0	0	1	0	2	1	0	1	1	1	0	2	0	1	3	2	1	1	0	2	1	2	0	0	0	1	0	0
109--6513	0	0	0	2	1	1	0	0	0	0	0	0	1	0	1	0	0	1	1	0	0	1	1	1	0	0	0	0	0	1	1	0	1	1	2	1	1	1	0	0	15	31	7	4	3	3	1	0	0
109--6512	0	0	0	0	0	0	0	0	0	0	0	0	0	0	0	0	0	0	0	0	0	0	0	0	0	0	0	0	0	0	0	0	0	0	0	0	0	0	0	1	0	4	0	0	0	0	0	0	1
109--6511	0	0	0	0	0	1	0	3	0	1	0	0	0	0	0	1	1	0	1	1	0	0	1	1	0	0	1	3	2	1	0	1	1	1	1	1	1	2	1	1	2	7	5	1	2	4	1	0	1
2012--10833	1	1	0	1	0	0	1	0	1	0	1	1	0	0	1	1	0	0	0	2	1	1	0	0	2	0	2	0	0	0	0	0	0	0	0	0	0	0	0	1	1	2	1	0	0	2	1	1	2
3076--27092	0	0	0	0	0	0	0	0	0	0	5	48	42	14	10	25	5	10	8	13	15	13	16	11	13	14	12	6	11	8	10	7	6	8	12	14	19	19	37	60	48	34	27	26	57	51	52	39	23
109--10691	1	1	1	1	2	1	1	1	0	2	0	0	0	1	3	3	3	1	0	2	0	2	1	3	2	2	2	3	3	3	2	2	2	1	2	2	3	2	1	2	2	5	0	1	1	0	2	1	2
109--10692	0	0	0	0	0	0	0	0	0	0	0	0	0	0	0	0	0	0	0	0	0	0	0	0	0	0	0	0	0	0	0	0	0	0	0	0	0	0	0	0	0	0	0	1	0	0	0	0	0
109--10693	0	0	0	0	0	0	0	0	0	0	0	0	0	0	0	0	0	0	0	0	1	0	0	0	0	0	0	0	0	0	0	0	0	0	0	0	0	1	0	1	0	2	0	0	0	0	0	0	1
2023--10023	0	2	3	1	1	2	1	2	0	1	3	2	1	1	1	1	0	1	1	1	1	2	1	1	2	0	0	0	2	4	1	1	3	2	1	2	0	0	3	1	6	0	0	1	2	0	1	1	1
15--6502	0	0	0	0	1	0	0	1	0	0	0	0	1	0	0	0	0	1	0	0	0	0	0	0	0	0	1	0	0	0	0	1	0	1	4	0	0	0	1	0	0	3	0	1	2	1	2	2	0
15--6501	0	0	0	0	0	0	0	0	1	1	1	5	2	4	1	0	1	0	2	2	0	1	0	0	0	1	0	0	0	3	2	0	0	0	0	2	1	1	1	2	1	1	1	0	1	0	2	3	0
15--61332	1	0	5	1	2	1	1	3	1	2	4	1	2	1	2	1	0	0	0	1	0	2	1	3	7	3	3	1	3	3	2	1	3	3	2	1	2	5	20	3	3	5	5	5	1	6	2	4	4
15--61333	1	0	1	1	0	1	0	0	0	2	1	1	0	4	2	4	7	3	1	4	0	1	0	4	6	9	4	4	5	2	3	3	8	4	4	3	10	6	15	14	9	6	3	6	8	4	3	4	1
15--61331	6	9	14	4	11	7	11	15	19	9	13	21	14	22	13	22	10	11	5	7	0	13	5	21	15	10	11	16	19	13	6	7	10	11	12	13	12	6	17	7	13	37	21	15	15	21	16	12	11
2012--10831	0	0	0	0	0	0	0	0	0	0	0	0	0	0	0	0	0	0	0	0	0	0	0	0	0	0	0	1	1	0	1	0	1	0	0	0	1	1	1	1	1	2	0	0	0	1	1	0	0
15--6591	2	0	0	1	0	2	2	1	2	0	3	3	1	1	0	2	2	0	1	1	0	1	0	5	1	3	0	1	2	1	5	1	4	2	1	5	2	2	2	10	12	5	2	3	5	3	1	1	2
15--6592	1	1	0	1	1	3	0	1	3	1	1	5	2	2	1	1	6	3	2	0	0	0	3	1	2	3	3	1	3	0	2	0	1	1	2	2	2	2	4	5	10	9	7	5	2	0	2	3	2
15--6593	1	1	2	4	3	4	2	2	2	3	6	3	2	1	2	1	2	3	2	3	0	3	4	2	2	2	2	1	4	1	3	0	2	2	7	5	2	2	4	4	0	2	4	2	2	5	1	2	3
2023--2263	0	0	0	0	0	0	0	0	0	0	0	0	0	0	0	0	0	0	1	0	0	0	0	0	0	0	1	0	0	0	0	0	1	0	0	0	0	1	0	0	2	0	1	1	0	0	0	0	1
2023--2262	0	0	0	0	0	0	0	1	0	0	0	0	0	0	0	0	0	0	1	1	0	0	0	0	0	0	0	0	0	0	0	0	0	0	0	0	0	0	0	0	1	0	0	0	0	2	2	1	1
3076--7503	0	0	0	1	2	1	1	3	4	1	2	1	0	0	0	0	1	1	0	1	0	0	0	0	1	2	1	0	0	0	0	0	0	0	0	0	0	0	1	0	1	0	0	0	0	0	0	0	0
3076--6922	2	1	1	0	0	0	0	0	0	0	0	0	0	0	1	0	0	1	0	0	0	1	0	0	0	0	0	0	0	0	0	0	0	0	0	0	0	0	0	0	0	0	1	0	0	0	0	0	1
109--7111	0	0	0	0	0	0	0	0	0	0	0	0	0	0	0	0	0	0	0	0	0	0	0	0	0	0	0	0	0	0	0	0	1	0	0	0	0	1	1	1	0	0	0	0	0	0	0	0	0
109--7112	0	0	0	0	0	0	0	0	0	0	0	0	0	0	0	0	0	0	0	0	0	0	0	0	0	0	0	0	0	0	0	0	0	1	0	0	1	0	0	0	0	0	0	0	0	0	0	0	0
109--7113	0	0	0	0	0	0	0	0	0	0	0	0	0	0	0	0	0	0	0	0	0	0	0	0	0	0	0	0	0	0	0	0	0	0	0	0	0	0	0	0	0	0	0	0	0	0	0	0	0
3076--6881	0	0	0	0	0	0	0	1	0	2	2	1	1	2	3	3	3	3	3	2	2	1	1	2	1	1	1	3	1	1	2	1	1	2	1	0	1	0	0	2	1	2	1	0	3	1	1	1	1
3001--12042	1	0	0	0	0	0	0	0	0	1	0	0	0	0	0	0	0	0	0	0	0	1	0	1	1	0	0	0	0	1	1	1	1	1	1	1	2	1	1	1	0	2	1	0	0	1	0	1	0
3001--12043	0	1	1	1	2	2	1	2	0	0	0	0	0	0	0	0	0	0	0	1	1	3	1	2	0	1	2	0	1	0	0	1	1	2	1	0	0	3	0	1	1	0	1	1	2	1	2	2	0
3001--12041	0	0	0	0	0	1	2	1	0	0	1	0	0	0	0	0	0	0	1	1	0	0	0	0	1	0	0	0	0	0	0	0	0	0	0	0	0	0	0	0	1	0	0	0	0	1	2	2	1
3076--6921	0	0	0	0	1	1	1	1	0	0	0	0	0	0	0	0	0	0	0	0	0	0	0	0	0	0	1	0	0	0	1	0	0	0	0	0	0	1	1	0	0	1	0	0	1	1	1	0	0
3076--6882	2	1	3	3	5	0	4	7	4	9	6	1	2	1	3	1	0	3	2	2	1	2	1	0	6	4	6	4	1	2	1	2	2	5	3	4	1	6	5	13	11	10	5	4	5	4	1	2	5
3076--6883	3	2	6	4	1	3	2	5	2	2	4	5	2	1	4	1	0	2	0	3	2	1	0	1	1	4	1	4	0	0	0	1	0	0	2	0	3	1	1	3	4	2	4	2	1	4	0	4	0
2012--6603	5	3	5	6	5	1	7	6	1	8	4	6	6	14	3	1	3	7	2	3	2	3	6	3	5	2	2	3	3	3	2	3	2	2	4	3	6	5	4	2	4	10	5	4	5	6	5	5	4
2012--6602	2	4	2	3	2	3	3	6	0	1	4	4	7	5	2	5	6	7	3	4	8	5	7	10	8	10	6	6	5	5	6	6	7	4	4	4	3	4	2	4	8	7	5	8	4	4	9	4	6
2012--6601	0	0	0	0	0	0	0	0	0	0	0	0	0	0	1	1	0	0	0	0	0	3	0	0	1	0	0	2	0	0	0	0	1	0	1	1	0	0	2	2	0	1	2	1	1	1	1	1	2
2023--7113	0	0	0	0	0	0	0	0	0	0	0	0	0	0	0	0	0	0	0	0	0	0	0	0	0	0	0	0	0	0	0	0	0	0	0	0	0	0	0	0	0	0	0	0	0	0	0	0	0
3081--27752	0	0	0	0	0	0	0	0	0	0	0	0	0	0	0	0	1	0	0	0	0	0	0	0	0	0	3	0	0	1	0	0	0	0	0	4	0	0	0	0	0	0	0	1	0	0	0	1	0
3076--7043	1	0	1	1	1	1	1	1	0	1	1	1	1	1	2	2	1	1	1	2	0	0	0	0	0	1	0	1	0	0	0	0	0	0	0	2	2	0	0	1	1	1	1	1	1	0	0	1	2
3076--61961	0	0	1	1	0	0	1	1	1	1	1	2	0	0	0	1	0	0	0	0	1	0	0	0	1	1	1	0	1	0	0	0	1	2	1	2	1	1	0	1	1	0	0	0	0	0	0	0	0
3076--61963	0	1	0	0	0	0	0	0	0	0	0	0	0	0	0	0	1	0	0	0	0	1	0	0	1	0	1	0	0	0	0	0	0	1	0	0	0	0	0	0	1	0	0	0	0	0	0	0	0
3076--61962	1	0	1	1	1	1	0	0	1	0	0	1	1	0	0	0	1	2	2	2	2	1	2	3	0	1	3	1	2	0	0	1	1	0	1	2	1	1	2	2	3	0	0	0	0	0	0	0	0
15--6231	0	0	0	0	0	0	1	2	2	2	0	1	1	1	1	2	1	0	1	0	0	1	1	0	2	0	0	1	0	0	0	0	1	0	1	0	2	1	3	2	2	2	4	2	2	2	2	0	2
3001--10852	3	7	6	2	6	4	1	3	1	3	2	6	1	3	5	6	5	9	7	2	6	1	6	2	4	8	2	2	0	1	0	4	2	6	7	2	3	4	5	5	29	22	2	6	5	6	6	4	2
15--6233	0	2	3	1	2	3	1	3	3	2	2	1	2	2	1	1	1	0	1	0	0	1	0	0	1	0	1	0	0	2	3	0	1	1	1	3	4	2	3	4	10	7	2	5	7	4	4	7	0
15--6232	1	0	1	0	0	0	0	0	1	3	3	1	3	4	4	5	1	2	2	2	0	1	2	2	2	1	2	2	3	2	4	5	5	9	5	4	5	4	15	11	16	8	9	13	6	9	5	5	7
15--61441	0	2	2	0	1	2	0	5	1	7	2	12	2	5	2	3	1	0	8	3	0	1	3	5	4	3	7	2	2	0	4	4	2	3	6	0	5	3	6	9	8	8	12	5	7	7	7	2	3
3076--1802	0	0	0	0	0	0	0	0	0	0	0	0	0	0	0	0	0	0	0	0	0	0	0	0	0	0	0	0	0	0	1	1	0	0	0	0	0	0	0	0	0	0	0	0	0	0	0	0	0
3076--6312	0	2	2	1	4	0	2	1	4	1	1	2	6	1	1	1	1	0	0	0	0	1	0	0	1	3	0	0	2	1	2	0	2	3	1	1	1	2	1	1	1	2	1	0	0	1	0	0	2
15--61443	3	1	2	2	5	3	4	2	2	2	2	4	1	1	2	3	5	1	2	1	0	4	1	0	1	1	2	0	2	4	0	2	5	2	5	3	7	6	4	11	5	12	13	7	1	3	9	9	2
2023--2272	5	4	0	0	3	4	2	1	8	3	1	5	5	2	4	2	1	0	4	2	2	3	3	1	1	3	2	6	0	4	2	1	5	2	1	4	1	4	5	5	3	7	5	4	4	3	2	4	4
2023--2273	2	3	2	1	2	0	3	1	2	2	0	1	1	0	0	0	1	2	0	1	1	1	5	4	2	4	0	3	0	1	2	3	1	0	2	3	4	1	0	1	1	3	3	3	1	1	6	0	0
3081--27753	0	1	0	0	0	0	0	1	0	0	0	0	0	0	0	0	0	0	0	0	0	0	0	0	0	0	0	0	0	0	0	0	0	1	1	1	0	0	1	0	0	2	0	0	0	1	0	0	0
3076--7042	0	0	0	0	0	0	0	0	0	0	0	1	0	0	0	0	0	0	0	0	0	0	0	0	0	0	0	0	0	0	0	0	0	0	0	0	0	0	0	0	0	0	0	0	0	0	0	0	0
15--8422	0	0	0	1	0	0	0	0	0	0	1	0	0	0	0	0	0	0	0	1	0	1	0	0	1	1	0	2	2	2	2	1	1	3	2	3	2	3	0	0	1	1	0	0	1	0	0	0	0
15--8423	0	0	0	1	1	0	0	0	0	0	0	0	0	0	0	0	1	1	0	0	0	0	1	1	0	2	0	0	0	0	0	0	0	0	1	0	0	0	0	0	0	0	1	1	0	3	4	1	0
15--8421	0	0	1	0	0	0	0	0	0	0	0	0	0	0	0	0	0	1	0	0	0	0	0	0	0	0	0	0	1	1	0	2	1	0	1	2	1	1	0	3	0	2	0	1	1	0	0	0	0
3076--2031	1	1	1	0	0	0	0	2	0	1	0	0	0	0	0	2	0	0	0	0	1	1	0	1	0	0	0	0	0	1	0	0	0	1	0	1	1	0	1	0	0	1	0	2	0	0	0	0	0
3076--7783	0	0	0	0	0	0	0	0	0	0	0	0	0	0	0	0	0	0	0	1	0	0	0	0	0	0	0	0	0	0	0	0	0	0	0	0	0	0	0	0	0	0	0	0	0	0	0	0	2
3076--2033	1	0	2	0	1	0	0	0	0	0	1	1	1	0	0	0	0	1	0	0	0	0	0	0	0	2	1	1	1	0	2	1	0	1	0	0	2	0	7	2	0	3	1	2	1	0	0	0	2
3076--2032	3	1	3	4	5	0	2	3	3	1	0	1	2	1	1	1	0	4	3	1	1	1	2	2	0	5	3	2	5	3	3	4	1	5	4	5	3	3	4	6	3	3	4	3	2	4	1	5	2
3076--7041	0	1	1	1	0	1	2	1	0	0	1	1	0	0	1	0	0	0	0	0	0	1	1	0	1	0	0	0	0	0	0	0	0	0	0	1	0	0	0	1	1	1	0	1	1	0	0	1	0
3081--10531	2	1	3	0	0	1	1	1	1	1	3	4	3	3	1	2	2	2	0	1	0	0	0	0	0	0	1	1	1	0	1	1	0	1	1	5	6	3	0	1	1	2	2	4	0	3	0	4	3
3081--10532	0	0	0	0	0	0	0	0	0	0	0	0	0	1	1	0	0	0	0	0	0	0	0	0	0	0	0	0	0	0	0	0	0	1	0	0	0	0	0	0	0	0	0	0	0	0	0	0	0
3001--26101	1	0	0	0	1	0	0	1	0	1	1	1	0	0	0	1	1	1	0	2	1	0	1	0	1	1	0	1	0	1	0	1	1	0	0	1	0	0	1	5	9	12	0	1	2	0	2	0	1
15--31153	0	0	0	0	0	0	0	0	0	0	0	5	1	2	1	0	0	2	1	0	0	1	0	0	0	0	2	1	0	2	1	2	3	1	2	4	8	4	11	17	17	9	5	9	6	7	4	2	1
15--31152	0	0	0	0	0	0	0	0	0	0	0	5	10	7	11	9	6	7	3	2	0	3	4	3	3	7	7	9	6	3	6	4	6	8	6	16	18	18	44	43	48	36	25	21	30	14	5	6	0
15--31151	0	0	0	0	0	0	0	0	0	0	8	27	6	15	8	5	3	6	6	10	0	6	7	6	7	6	7	6	5	7	6	11	7	8	13	12	30	39	50	51	56	69	28	25	29	20	15	11	6
109--15723	0	0	0	0	0	0	0	0	0	0	0	0	1	0	0	0	0	0	0	0	2	1	0	0	0	0	0	0	0	0	0	0	0	0	0	0	0	0	0	0	0	0	2	0	0	2	0	0	0
3076--44121	2	1	0	0	1	0	0	0	0	0	0	0	0	0	0	0	0	0	0	0	0	0	0	0	0	0	0	0	0	0	0	0	0	0	0	0	1	1	0	0	1	1	0	0	0	0	0	0	0
3076--44122	0	0	0	0	2	2	2	2	0	1	2	2	2	1	2	0	0	1	0	0	0	0	0	0	0	0	0	0	0	0	0	0	0	0	0	0	0	0	0	0	0	1	1	0	0	0	0	0	0
3076--44123	0	0	0	0	0	0	0	0	1	0	0	0	0	0	0	0	0	0	0	0	0	0	0	0	0	0	0	1	0	0	0	0	0	0	0	0	0	0	0	0	0	1	1	0	0	0	0	0	0
2023--14653	0	0	0	0	0	0	0	1	0	0	1	0	1	1	0	0	0	2	0	0	1	0	0	1	1	0	0	0	0	0	1	1	0	0	0	0	0	0	0	3	0	0	0	1	0	0	0	0	0
15--27882	0	0	0	0	0	0	0	0	0	0	24	32	68	36	15	11	17	9	29	18	0	17	7	12	13	17	16	16	17	14	16	24	27	41	59	67	66	131	199	221	282	216	145	165	182	160	42	25	28
15--27883	0	0	0	0	0	0	0	0	0	0	9	11	16	18	5	11	4	3	2	4	0	6	7	7	4	11	4	6	7	6	3	13	10	17	17	10	18	21	30	78	89	45	19	22	50	36	6	4	3
3081--27751	1	0	0	0	0	1	0	1	0	0	0	2	0	0	0	0	1	2	1	1	0	0	0	0	0	1	0	0	0	1	0	0	0	1	0	0	0	1	0	0	0	1	0	0	1	0	0	2	0
15--27881	0	0	0	0	0	0	0	0	0	0	1	2	4	1	1	2	2	2	3	3	0	1	1	3	1	2	2	0	0	0	0	1	2	0	2	4	6	7	12	14	23	9	6	6	7	4	3	2	3
3076--6131	2	2	2	4	3	1	2	2	1	2	0	1	0	0	0	1	0	0	0	2	1	2	1	1	3	0	1	0	1	1	1	0	0	0	0	0	0	1	0	0	2	4	2	3	2	1	0	0	1
3076--6132	2	1	0	0	0	2	1	0	1	0	1	2	3	2	5	3	0	2	0	0	0	1	1	0	0	0	0	1	0	0	0	0	0	0	0	0	0	0	0	0	6	3	2	0	0	1	0	0	2
3076--6133	5	2	2	2	2	6	2	5	1	5	3	4	4	9	11	4	4	3	8	4	10	10	5	6	2	4	4	7	2	2	3	1	1	10	6	1	4	4	5	5	6	11	3	12	4	3	9	3	4
109--15721	0	0	0	0	0	0	0	0	0	0	0	0	0	0	0	1	1	0	1	1	2	1	0	1	2	0	0	0	2	0	0	0	1	0	3	2	1	1	3	1	8	12	4	3	3	3	3	1	0
2012--6831	0	1	2	1	3	0	3	4	1	0	1	1	3	2	2	1	1	1	2	0	1	1	1	2	1	2	2	0	0	0	0	1	1	2	0	2	3	1	3	1	6	1	2	1	0	5	4	2	0
2012--6832	2	2	3	3	3	0	4	5	1	1	0	1	3	0	2	5	5	4	4	2	4	4	4	10	3	7	6	7	4	6	6	3	2	5	6	2	2	3	1	5	21	3	9	5	4	7	5	3	5
2012--6833	0	0	0	1	0	0	0	2	2	1	0	0	2	2	2	2	1	0	0	1	1	1	1	4	2	3	1	0	1	0	1	0	0	0	0	0	0	1	2	3	7	3	4	1	1	2	5	1	2
15--17071	1	1	2	1	0	0	0	0	1	0	0	0	0	0	0	1	1	1	0	1	0	0	0	1	1	1	0	0	0	1	1	3	0	0	1	0	0	0	2	0	1	1	1	0	0	0	0	2	1
3076--27602	0	0	0	0	0	0	0	0	0	2	0	0	1	3	0	1	1	1	0	0	2	0	1	0	0	0	1	0	0	0	0	0	0	0	0	1	0	0	1	2	3	1	1	0	2	0	1	0	0
3076--27603	0	0	0	0	0	0	0	1	0	1	0	0	0	1	0	1	0	1	0	3	1	0	0	2	0	0	0	0	0	0	0	0	0	1	1	2	1	3	1	3	3	4	3	0	1	2	3	2	1
3076--27601	0	0	0	0	0	0	0	24	51	43	0	0	7	24	15	8	7	3	6	5	8	6	4	4	10	3	5	6	5	2	5	1	1	1	6	6	6	6	24	27	29	18	15	16	18	18	11	4	5
3076--6161	1	0	2	1	1	1	0	0	1	0	0	0	2	0	0	0	1	0	0	1	2	0	1	0	1	0	2	1	0	1	1	1	1	0	1	0	0	0	2	1	13	14	0	1	1	3	3	0	1
15--61743	0	0	0	3	2	2	1	2	2	2	1	0	0	0	0	0	0	0	0	0	0	1	0	0	2	1	1	1	2	2	1	2	1	0	4	2	0	4	3	3	1	2	4	3	1	1	1	1	1
15--61742	0	0	0	0	0	0	0	0	0	0	1	0	0	0	0	0	0	0	0	0	0	0	0	0	0	0	0	0	0	0	0	0	0	0	0	0	0	0	0	0	0	1	0	0	0	0	1	0	0
15--61741	0	0	1	0	1	1	1	1	2	1	0	1	0	0	1	0	0	0	0	0	0	0	0	0	2	0	1	2	0	1	0	0	0	0	1	2	1	2	1	1	2	0	1	8	10	2	2	2	0
3099--43052	0	0	0	0	0	0	0	0	0	0	0	0	1	1	1	0	0	0	0	0	0	0	1	0	0	0	0	0	0	1	0	0	0	0	1	0	0	0	0	0	2	0	0	2	0	0	0	1	0
3099--43053	0	0	0	0	0	0	0	0	0	1	1	2	1	0	0	1	0	1	1	0	0	0	0	0	0	1	0	1	1	1	0	0	0	0	0	0	0	0	0	0	1	0	0	0	0	0	0	0	0
3099--43051	0	0	0	0	0	0	0	0	0	1	1	0	0	1	1	0	0	0	0	0	0	0	0	0	0	1	1	0	1	0	0	0	1	0	0	1	0	0	1	0	0	0	0	0	0	0	1	1	1
109--62931	0	0	0	0	0	0	0	0	0	0	0	0	0	0	0	0	0	0	0	0	0	0	0	0	0	0	0	0	0	0	0	0	0	0	0	0	0	0	0	3	0	1	0	0	0	0	0	0	0
109--62932	0	1	1	0	0	0	0	0	0	0	0	0	0	0	1	0	0	0	0	0	0	0	0	0	0	0	1	1	0	0	0	1	0	0	0	1	0	0	1	2	3	7	1	4	2	1	2	3	0
109--62933	0	0	0	0	0	0	1	0	0	0	0	0	0	0	0	0	0	1	0	0	0	0	0	0	0	0	0	1	0	0	0	0	2	0	0	0	0	2	0	2	29	19	1	7	2	2	6	1	0
3001--15623	1	0	0	2	2	2	1	1	3	0	0	1	0	0	0	0	0	1	2	0	0	0	0	1	0	0	1	0	2	0	0	0	0	0	0	1	0	2	1	4	11	6	0	0	0	0	0	0	0
3001--15622	0	0	0	0	0	0	0	0	0	0	0	0	0	0	0	0	0	0	1	0	1	0	0	0	0	0	0	0	0	0	0	0	1	0	0	0	0	0	0	0	0	0	0	0	0	0	0	0	0
3001--15621	3	1	0	0	1	1	1	0	1	0	0	1	0	0	0	0	0	1	1	0	1	1	1	1	0	1	1	0	0	0	0	0	0	0	0	1	0	0	0	0	0	0	0	0	1	0	1	0	0
15--31023	0	0	0	0	0	0	0	0	0	0	0	0	0	8	5	9	12	12	8	8	0	5	4	6	1	5	8	9	5	6	2	8	14	12	12	23	25	21	50	41	38	51	41	40	68	21	1	17	14
15--31022	0	0	0	0	0	0	0	0	0	0	0	0	1	2	5	4	3	1	0	2	0	2	2	0	3	2	5	2	1	0	0	4	4	2	9	9	5	8	13	17	29	11	14	9	18	17	3	5	7
15--31021	0	0	0	0	0	0	0	0	0	0	0	0	1	23	13	9	3	10	4	2	0	4	1	1	1	1	4	1	1	1	2	2	4	4	7	4	2	10	19	22	28	21	14	8	22	13	1	4	2
15--25062	10	9	12	14	11	15	22	21	34	36	22	19	3	7	4	5	5	2	0	2	0	6	4	4	7	6	9	4	8	5	6	6	4	8	8	11	10	13	23	26	45	22	21	16	19	16	16	6	6
15--25063	1	2	0	0	1	0	1	1	1	0	2	2	1	2	0	1	2	0	1	3	0	1	1	0	1	1	0	0	2	1	0	0	2	1	2	2	4	3	1	9	11	4	2	0	1	1	0	0	2
15--25061	0	1	0	0	0	0	0	1	3	2	4	3	3	2	0	2	2	1	0	0	0	0	0	0	0	0	0	0	0	0	0	2	4	3	9	6	10	16	11	30	33	10	4	2	5	6	2	2	2
3076--6763	0	0	1	0	0	0	0	1	0	0	0	0	0	0	0	0	0	0	0	0	0	0	0	0	0	0	0	0	0	1	0	0	0	0	0	0	0	0	0	0	0	0	0	0	0	0	0	1	0
2023--6892	0	0	0	0	0	0	0	0	0	0	0	0	0	0	0	0	0	2	0	0	0	0	0	0	0	0	0	0	0	0	0	0	0	0	0	0	0	0	0	0	0	0	1	0	0	0	0	0	0
2023--6893	0	1	0	0	1	0	0	0	0	0	0	3	0	1	0	0	1	2	0	0	0	1	1	1	1	1	1	1	1	1	1	1	1	0	0	0	0	0	0	0	0	0	0	0	0	0	0	0	0
2023--6891	0	0	1	1	1	1	1	1	1	0	2	2	1	1	2	2	2	1	2	1	2	3	2	3	1	2	3	2	1	1	3	2	0	1	1	3	1	3	2	2	1	1	0	0	0	1	1	1	0
3076--25583	0	0	1	0	0	0	0	0	0	0	0	0	0	0	0	0	0	0	0	0	0	0	0	0	0	0	0	0	0	0	0	0	0	0	0	0	0	0	0	0	0	0	0	0	0	0	0	0	0
3076--25582	1	0	0	0	0	0	0	0	0	1	0	0	0	0	0	0	0	0	0	1	0	0	0	0	0	0	0	0	0	0	0	0	0	0	0	0	0	0	0	0	0	0	0	0	0	0	0	0	0
3076--25581	0	1	1	0	0	1	0	0	0	0	0	0	0	0	0	0	0	0	0	0	0	0	0	0	0	0	0	0	1	0	0	0	0	0	0	0	0	0	0	0	0	0	0	0	0	0	0	0	0
2023--7873	1	0	1	0	0	0	0	1	0	0	0	0	0	1	2	0	0	0	0	1	1	1	0	0	0	0	0	0	0	1	0	0	1	1	0	0	0	1	0	0	0	2	0	2	0	0	1	3	1
2023--7872	2	0	0	1	1	1	0	0	0	1	1	1	0	0	1	1	1	1	0	1	1	0	1	1	1	1	1	2	2	1	1	1	0	1	2	1	2	1	0	1	2	2	2	2	3	2	4	2	1
2023--7871	0	0	0	0	0	0	0	0	1	0	0	1	1	1	0	0	0	0	1	0	1	1	1	1	0	0	0	1	2	0	0	0	0	0	0	0	0	0	0	0	0	0	0	0	0	0	0	0	0
15--1111	1	1	0	1	0	1	2	0	0	1	0	1	0	1	0	0	1	0	1	0	0	0	0	0	0	0	1	0	1	0	1	1	0	1	0	1	0	2	4	0	0	1	1	2	4	2	3	3	3
15--1113	1	0	3	0	1	0	1	0	1	1	2	1	0	1	0	0	1	0	2	2	0	2	0	1	0	0	0	1	0	2	2	1	1	0	2	2	2	1	1	4	3	1	0	1	0	4	2	0	1
15--1112	0	0	0	0	0	0	0	0	0	0	1	0	0	0	0	1	0	0	0	1	0	1	0	1	0	2	0	0	1	0	0	1	0	0	1	0	0	0	1	2	0	1	1	2	0	0	4	0	0
15--61343	1	0	0	0	0	0	0	0	0	0	0	0	0	5	1	1	0	0	0	1	0	1	1	0	0	1	1	0	0	0	0	0	1	0	1	0	0	1	2	1	0	0	0	0	0	0	1	1	0
15--61342	1	0	5	0	1	1	1	0	0	0	0	0	0	1	0	0	0	0	0	0	0	0	0	1	0	0	0	0	0	0	0	0	1	0	2	0	1	0	3	2	1	0	1	1	1	0	1	2	0
15--61341	0	0	0	2	1	2	0	0	0	0	0	0	1	0	1	0	0	0	0	0	0	0	0	0	0	1	2	1	0	0	1	0	1	0	1	1	0	1	2	0	1	0	0	0	1	0	2	4	2
2023--33002	1	1	0	2	1	0	0	0	1	0	0	0	2	1	0	0	0	0	1	0	0	0	0	1	3	2	2	2	1	1	1	1	1	1	0	0	2	0	2	1	2	0	2	4	0	1	1	1	0
2023--33003	3	1	1	1	2	2	0	0	1	1	1	1	0	1	0	2	1	2	0	1	1	1	1	0	1	0	1	1	1	0	0	0	1	0	1	1	1	0	0	2	2	0	2	0	0	0	0	1	0
3099--31952	0	0	0	0	0	1	0	0	0	0	0	1	4	1	1	1	0	0	2	0	0	1	2	2	2	1	5	4	2	5	3	3	3	3	2	2	3	6	17	15	11	13	3	2	2	1	1	2	1
2023--33001	1	0	0	0	0	0	0	0	2	2	0	0	0	1	0	1	3	0	2	1	3	0	1	2	1	1	3	2	4	3	1	1	1	0	0	0	1	1	1	2	0	3	2	0	2	1	1	2	2
3076--6261	8	3	6	6	14	22	8	19	10	16	3	7	10	14	10	14	11	8	10	8	3	5	10	5	6	14	5	19	8	11	8	6	9	6	7	4	6	6	7	5	6	11	8	4	6	3	2	9	5
3076--6262	0	0	0	1	0	0	0	0	0	0	0	0	1	0	0	1	0	1	0	0	1	0	0	0	0	1	0	1	0	1	0	1	0	0	1	0	0	2	1	0	0	0	0	0	0	1	1	0	1
3076--6263	1	0	2	6	6	19	0	3	5	3	1	3	3	5	2	3	3	2	2	5	2	3	1	1	4	1	2	1	1	0	1	0	1	6	3	2	1	1	1	2	3	2	2	0	0	1	1	0	6
3076--31502	0	0	0	0	0	0	0	0	0	0	0	1	0	0	3	0	0	1	0	0	0	0	0	1	1	1	2	2	0	3	0	0	0	3	0	0	0	1	2	3	8	2	3	3	1	1	0	1	0
15--31221	0	0	0	0	0	0	0	2	1	3	0	1	2	1	3	1	2	3	3	1	0	1	1	1	2	5	1	4	2	5	5	2	2	1	2	3	4	9	15	20	10	21	7	4	6	4	6	4	1
3076--31501	0	0	0	0	0	0	0	0	0	0	0	2	12	5	0	6	4	3	4	2	14	2	3	6	10	25	13	7	6	6	4	3	3	3	3	8	3	9	16	34	33	24	15	19	20	17	6	6	5
3001--62423	0	0	0	0	0	0	0	0	0	0	0	0	0	0	0	0	0	0	0	0	0	0	0	0	1	0	0	0	0	0	0	0	1	0	0	0	1	0	1	0	0	0	0	0	0	0	0	0	0
3001--62422	1	0	1	0	0	1	1	0	1	0	0	1	1	2	0	0	1	1	0	2	1	0	2	0	1	0	0	2	1	1	0	0	1	1	0	1	0	0	0	1	2	0	0	0	1	3	0	0	0
3001--62421	1	1	1	1	0	1	2	4	5	1	0	0	0	4	0	2	2	0	3	5	3	1	0	2	2	0	0	1	4	0	0	1	1	2	1	5	0	1	3	2	0	1	2	4	2	1	0	2	4
15--31223	0	0	0	0	0	0	0	0	0	7	22	18	14	20	46	50	17	22	30	20	0	18	16	21	20	14	25	30	29	19	16	18	14	19	23	16	24	39	26	33	68	108	82	60	47	59	74	46	23
3099--31953	0	0	0	0	0	0	0	0	0	0	0	1	0	0	0	0	0	0	0	0	0	0	0	0	2	2	1	1	1	2	3	2	2	5	8	9	19	34	42	46	44	44	22	5	8	4	2	2	1
15--31222	0	0	0	0	0	4	22	25	23	18	9	26	14	20	29	31	11	11	12	28	0	25	17	22	28	41	24	43	39	35	21	28	40	38	45	38	63	46	48	91	77	117	88	77	55	55	49	45	29
3076--7032	3	1	1	0	5	3	1	3	5	2	6	3	2	6	3	5	5	5	4	7	1	1	2	5	4	2	2	5	2	3	0	4	2	4	4	0	3	0	2	1	6	9	3	3	2	1	4	1	5
3076--7033	1	1	0	0	0	0	0	0	2	2	0	1	0	0	0	0	0	0	0	1	1	0	0	0	0	0	0	0	0	0	0	0	0	1	0	1	1	1	3	2	1	0	1	1	1	0	0	0	0
3076--27091	0	0	0	0	0	0	0	0	0	0	1	7	5	7	5	4	6	7	5	3	7	3	3	5	2	5	6	5	7	3	7	1	3	8	0	4	1	7	15	21	24	22	15	10	19	10	11	3	3
3076--6311	2	0	2	2	2	0	5	6	1	0	1	1	0	0	1	1	0	1	2	1	0	1	0	1	0	0	0	2	1	1	1	3	2	2	1	1	0	0	0	2	1	1	1	3	2	0	3	3	2
15--61442	1	1	2	2	1	0	0	2	2	1	7	2	1	2	1	0	2	2	1	0	0	0	1	0	0	0	0	2	1	0	1	0	2	0	0	2	4	3	4	7	8	5	2	2	4	4	3	2	2
3076--6313	5	3	6	3	11	1	10	3	6	5	8	2	3	3	3	4	5	8	10	5	4	3	9	11	9	9	5	5	6	7	7	3	7	1	7	2	10	3	7	7	4	15	5	4	5	9	4	8	7
2023--11002	5	4	2	6	4	4	3	2	4	2	2	2	3	5	2	3	2	1	1	1	0	2	2	1	0	4	0	2	2	1	1	0	0	1	1	1	0	1	0	1	0	0	2	0	0	1	0	0	0
2023--11003	2	2	1	3	1	1	2	3	1	2	1	1	1	3	2	2	1	1	1	1	1	1	1	1	2	1	1	2	0	0	0	0	1	1	0	1	0	1	1	0	0	4	2	0	0	1	0	0	0
2023--11001	1	0	1	1	3	1	2	1	2	2	2	2	0	0	2	1	2	3	5	1	2	1	4	2	1	0	1	1	3	0	1	1	1	1	0	2	2	2	0	1	2	1	1	2	0	1	3	0	0
2012--25052	3	5	3	4	4	3	4	1	3	2	2	2	1	3	0	2	3	1	4	4	3	2	1	3	4	1	1	3	3	3	1	1	2	2	2	2	1	1	2	2	3	1	3	1	2	0	1	2	3
2012--25053	3	2	5	1	1	0	1	0	1	7	2	1	1	4	3	2	2	1	4	2	2	3	4	3	3	3	4	3	4	3	2	1	3	0	2	4	2	2	4	1	1	2	1	0	1	3	2	1	2
2012--25051	2	3	1	2	0	1	4	1	1	1	0	2	1	1	0	1	1	1	2	1	4	1	2	3	3	1	2	4	2	0	0	1	0	4	1	3	3	2	4	1	1	3	0	4	0	2	1	1	1
3076--6163	2	1	1	1	10	11	20	13	1	1	10	3	3	0	0	1	1	0	0	2	0	0	1	2	1	4	1	1	2	2	3	1	2	3	3	3	3	3	6	1	2	7	1	2	2	0	0	0	3
3076--6162	1	1	0	0	1	1	2	1	2	0	1	1	2	3	1	0	3	3	1	2	2	1	2	2	1	1	2	2	1	2	0	0	0	1	4	2	1	1	17	6	17	20	3	6	3	7	2	2	4
15--17072	1	0	0	0	0	0	0	0	0	0	0	1	0	0	0	0	0	0	0	0	0	0	0	0	0	0	0	0	0	0	0	0	0	0	0	0	1	0	0	0	0	0	1	0	0	0	0	0	0
15--17073	1	0	0	1	1	1	2	3	1	0	0	1	1	1	0	0	2	0	1	2	0	1	0	1	1	0	1	2	1	0	0	2	0	0	1	1	3	1	1	0	1	0	0	0	2	2	1	0	0
15--12551	0	0	0	0	0	0	0	0	0	1	0	1	0	0	0	0	0	0	0	0	0	0	0	0	0	1	0	1	0	1	0	0	0	0	0	1	1	1	3	3	4	3	2	0	0	1	1	0	0
15--12552	0	0	2	1	1	0	0	1	0	0	1	1	3	5	0	0	0	0	0	0	0	0	0	0	0	5	1	1	0	1	2	3	1	0	2	1	0	6	4	17	18	6	6	1	4	8	4	7	0
15--12553	0	0	0	0	1	1	0	0	0	0	0	0	0	0	0	0	0	0	0	1	0	0	0	0	0	0	1	1	1	0	0	0	0	0	0	0	2	1	2	7	9	3	2	1	0	2	1	0	0
3099--31951	0	0	0	0	0	2	0	0	0	0	0	2	4	2	4	5	5	3	0	2	3	2	2	2	0	1	2	1	3	3	3	3	3	2	3	5	4	8	11	38	34	13	10	8	2	5	4	0	0
3076--1211	0	0	0	0	0	0	0	0	0	0	0	0	0	0	0	0	0	0	0	0	0	0	0	0	1	0	0	0	0	0	1	0	0	0	0	0	0	0	0	0	1	0	0	0	0	1	0	1	0
15--6202	0	1	1	0	1	0	1	0	1	2	1	0	0	3	0	1	2	0	0	0	0	0	0	0	0	7	3	2	3	1	3	1	3	2	2	0	2	3	7	7	11	2	10	5	7	9	2	2	4
3076--1213	0	0	0	3	1	0	4	3	2	1	7	2	2	4	3	2	1	1	1	1	1	1	0	0	2	2	3	1	0	1	0	1	0	2	1	1	1	1	0	20	10	6	12	8	8	5	4	2	2
15--6201	0	0	0	0	0	0	0	1	0	0	2	0	0	1	1	0	2	0	0	0	0	1	0	2	0	0	1	0	1	1	0	0	0	0	1	0	0	0	1	3	2	0	1	0	0	3	4	0	0
2023--2221	2	4	3	0	3	0	1	1	1	0	1	0	2	0	1	1	1	2	0	3	0	1	3	1	2	1	1	0	2	0	1	1	1	1	3	1	2	1	1	2	0	3	1	0	3	1	0	0	1
2023--2223	0	1	0	1	1	3	2	1	1	1	2	0	3	4	3	2	2	2	5	4	4	1	1	0	3	4	2	1	0	5	1	2	3	5	3	1	1	3	3	3	5	7	7	3	7	4	2	2	2
2023--2222	0	2	1	1	1	0	1	0	1	0	0	1	0	0	0	0	0	0	0	0	0	0	0	0	1	0	0	0	0	0	0	0	1	0	0	1	0	1	3	1	1	0	2	1	0	0	0	1	1
109--4533	0	0	0	1	0	0	0	0	0	0	0	0	1	1	1	1	0	1	1	2	1	0	1	1	0	0	0	0	0	0	1	0	0	0	0	1	0	0	1	0	0	1	0	2	2	1	0	0	0
109--4532	0	0	0	0	0	0	0	0	0	0	0	0	0	0	0	0	0	0	0	0	0	0	0	0	0	0	0	0	0	0	0	0	0	0	0	0	0	0	2	0	1	1	2	1	1	2	1	1	1
109--4531	0	0	0	0	0	0	0	0	0	0	0	0	0	0	0	0	0	0	0	0	0	0	0	0	0	0	0	0	0	0	0	0	0	0	0	0	0	0	0	0	1	2	1	1	0	0	0	0	0
15--6203	0	2	1	0	1	0	0	2	0	2	0	0	0	3	2	2	1	4	1	2	0	0	1	0	0	1	1	0	0	0	0	2	1	1	1	4	1	5	4	8	34	5	4	3	3	8	3	3	1
3001--61602	1	0	1	2	1	1	1	0	1	2	1	1	3	1	1	1	0	1	1	1	1	0	0	0	1	1	1	1	0	2	0	1	1	2	2	0	0	0	1	1	1	2	1	0	1	0	2	0	1
15--6612	0	0	0	1	0	1	1	1	1	0	5	6	4	1	0	2	1	0	0	1	0	1	0	0	1	1	2	0	1	2	2	1	2	2	1	2	4	7	15	22	26	14	17	11	17	16	5	3	1
15--6611	1	1	2	0	1	1	0	0	0	0	0	1	2	1	0	0	1	0	0	0	0	0	0	0	1	0	3	2	0	0	1	1	0	0	1	1	3	1	4	2	12	3	3	14	15	9	1	1	1
3001--61601	1	0	0	0	0	0	0	0	0	0	0	0	0	0	0	0	0	0	0	0	0	0	0	0	0	0	0	0	0	0	0	0	0	0	0	0	0	0	0	0	0	0	0	0	0	0	0	0	1
3076--6761	1	0	0	0	0	0	1	0	0	0	0	0	0	0	0	0	1	0	1	1	0	0	0	0	0	0	0	0	0	1	1	0	2	0	0	1	0	0	0	0	0	1	0	2	0	0	1	0	0
15--61621	1	0	0	1	0	0	0	0	0	0	0	0	0	0	0	1	0	0	0	2	0	1	1	2	2	1	0	1	1	0	1	1	1	1	0	0	1	0	0	1	0	1	2	3	1	0	2	1	0
15--61622	0	0	0	0	0	0	0	0	0	0	0	0	0	0	1	1	0	0	0	0	0	0	0	0	0	0	0	0	0	0	0	0	0	2	1	0	0	0	0	1	0	0	0	0	0	1	1	1	0
15--61623	0	2	0	1	1	2	1	1	1	0	0	1	1	2	0	1	2	2	1	0	0	0	0	1	0	0	0	1	0	3	0	2	1	2	2	2	1	1	0	0	0	4	1	0	0	2	0	2	1
15--671	1	2	4	0	1	0	0	1	2	3	1	1	2	4	2	1	1	1	0	0	0	4	2	2	1	2	3	4	2	2	1	1	4	1	1	3	4	5	17	10	17	12	7	10	14	6	1	3	3
15--672	0	1	0	0	0	0	0	0	0	1	0	0	1	1	0	0	1	0	0	0	0	1	0	0	0	0	0	0	0	0	0	0	1	0	0	0	0	1	3	3	1	4	4	3	6	6	2	0	1
15--673	1	0	0	0	0	0	0	1	0	1	0	0	3	3	0	0	1	1	1	0	0	1	0	1	1	1	1	1	2	2	0	1	3	2	1	0	0	2	6	5	6	2	2	4	7	4	1	1	4
3001--10853	0	1	1	0	0	1	0	0	1	0	0	1	1	1	2	0	1	1	2	0	0	2	0	1	0	2	3	1	1	0	0	1	1	0	2	0	3	2	2	4	12	20	2	2	0	3	2	3	1
15--34561	0	1	0	2	1	0	0	0	0	0	0	1	1	1	0	1	0	0	0	1	0	0	0	1	0	0	2	0	0	0	1	2	0	4	1	2	0	0	0	1	1	0	1	0	3	1	2	8	2
2012--34753	2	2	2	3	3	2	6	4	1	3	8	6	1	1	0	2	1	0	3	3	3	1	3	6	3	4	1	4	0	2	0	1	3	2	4	4	4	1	2	4	2	5	9	1	2	5	4	3	0
3001--10851	5	5	3	3	3	2	2	3	4	0	1	3	1	0	2	1	4	1	1	4	0	1	0	0	1	1	2	3	0	0	0	0	2	0	4	1	1	3	3	2	20	5	2	2	0	2	2	1	0
2012--34752	3	1	0	5	1	1	5	1	1	6	3	6	0	3	0	1	2	0	1	2	3	1	2	4	3	3	3	2	1	1	0	2	5	1	2	0	1	0	1	5	3	9	1	5	3	1	3	4	2
15--6103	2	0	2	0	0	0	0	0	0	0	0	0	0	1	1	0	0	0	1	1	0	0	0	0	1	0	0	0	1	1	0	0	0	0	1	1	0	0	0	0	1	1	1	0	1	0	1	0	1
15--6102	0	0	0	0	0	1	0	0	0	2	2	1	0	0	0	1	0	0	0	1	0	0	0	1	0	2	1	0	0	0	0	0	2	2	0	0	1	0	0	2	1	0	2	2	2	1	0	0	0
15--6101	2	0	1	1	1	0	3	2	4	3	1	6	0	2	3	3	3	2	3	2	0	3	2	0	1	4	2	4	3	2	3	3	4	2	5	2	4	3	2	7	2	2	7	3	3	4	0	0	2
3076--27181	0	0	0	0	0	0	0	0	0	0	2	5	10	10	7	1	4	7	4	4	7	5	7	4	7	4	8	8	2	3	1	4	3	8	6	10	10	7	19	34	36	19	12	16	18	16	6	7	4
3076--27183	0	0	0	0	0	0	0	0	0	0	33	117	78	118	61	41	73	45	25	27	28	27	21	25	29	40	33	35	21	21	4	16	15	7	9	16	15	20	35	76	65	46	39	38	38	41	13	1	6
3076--27182	0	0	0	0	0	0	0	0	0	0	0	0	0	6	1	2	5	4	2	2	4	1	8	3	9	8	11	7	3	2	0	1	3	1	1	0	3	3	17	27	26	21	17	27	30	15	11	7	6
3081--10711	1	0	0	0	0	0	0	0	1	0	0	0	0	0	0	0	0	0	0	0	0	0	0	0	0	0	0	0	0	0	0	0	0	0	1	1	1	1	0	2	1	1	1	1	0	0	0	0	0
3081--10712	0	1	2	1	2	3	2	1	2	2	4	0	4	4	0	2	1	4	0	1	0	1	3	2	2	0	3	5	4	1	1	0	4	3	1	0	2	1	0	0	0	2	1	0	1	2	2	0	2
3081--10713	4	4	3	3	1	2	1	0	0	2	2	1	0	3	0	0	0	0	0	3	1	1	0	0	0	0	0	1	1	2	2	2	0	0	1	1	2	2	1	1	3	1	1	1	2	0	0	0	1
2012--61691	0	0	1	0	0	0	0	0	0	0	1	2	0	0	0	0	1	0	0	1	1	0	0	2	1	0	2	0	0	0	0	0	0	0	0	0	1	1	0	2	3	1	3	0	0	1	1	3	0
2012--61692	1	0	0	0	0	0	0	0	0	1	1	0	0	0	1	0	0	0	0	0	0	0	0	0	0	0	0	0	0	0	1	0	1	1	0	0	1	0	1	0	1	0	1	2	1	1	1	1	1
2012--61693	1	0	0	0	0	1	1	0	0	0	0	0	0	0	0	0	0	1	1	1	1	0	3	1	2	2	2	1	3	1	1	0	2	1	1	0	0	2	0	0	1	1	0	1	0	1	1	0	0
3001--61633	3	0	2	0	3	3	2	3	3	1	3	5	0	1	0	2	2	5	6	6	2	4	4	1	3	2	1	1	0	0	4	1	0	2	1	3	3	3	0	4	5	4	2	2	4	3	4	3	3
3076--60542	0	0	0	2	0	0	0	0	0	0	0	0	0	0	0	0	0	0	0	0	0	0	0	0	0	0	0	0	0	0	0	0	0	0	0	0	0	0	0	0	1	1	0	0	0	0	0	0	0
15--31881	0	0	0	0	0	0	0	0	0	0	0	0	4	4	1	2	0	1	5	2	0	3	0	3	1	2	6	3	4	3	4	3	4	3	6	7	14	11	37	47	47	37	22	31	26	28	6	9	3
15--31883	0	0	0	0	0	0	0	0	0	0	0	0	4	6	2	4	1	4	1	1	0	2	2	4	1	5	8	7	14	7	14	15	12	10	12	11	18	26	33	35	53	39	48	38	37	23	8	17	17
3076--18452	0	0	0	0	0	0	0	0	0	0	0	1	1	0	2	0	0	4	0	3	0	0	0	0	0	1	0	0	2	2	0	1	0	1	1	1	3	4	1	3	4	6	2	3	0	3	0	2	0
3076--6653	1	0	0	0	0	0	0	0	1	0	0	0	0	0	0	0	0	0	0	0	0	0	1	0	2	0	0	1	0	1	0	0	1	1	0	0	1	0	0	0	1	0	0	0	0	0	1	0	1
15--61421	2	1	0	0	0	0	1	1	0	0	0	0	0	0	0	0	0	0	0	0	0	0	0	0	0	0	0	0	0	0	0	0	0	1	1	2	1	0	2	1	2	1	0	0	0	1	0	0	0
109--10672	0	0	1	4	3	1	3	2	2	2	0	0	1	2	1	0	1	3	1	1	1	1	1	1	1	0	0	2	2	1	0	1	1	2	1	2	2	4	3	3	6	22	8	6	1	3	3	2	0
109--10673	1	1	2	1	1	1	0	1	0	1	0	0	0	0	2	0	0	0	0	0	0	0	1	0	1	0	0	0	0	0	0	0	0	0	0	0	0	0	0	0	1	0	0	0	1	2	1	1	0
109--10671	1	2	0	0	0	1	0	0	2	0	0	0	0	0	0	0	0	0	0	0	0	2	0	0	1	0	1	0	0	0	0	0	0	1	0	0	0	1	0	0	1	3	1	0	0	0	0	2	0
3076--7521	0	1	0	0	0	1	0	1	1	1	0	0	0	0	0	0	0	0	0	2	0	0	0	0	1	1	0	0	0	1	0	0	0	0	0	1	1	1	0	1	5	12	2	1	0	1	0	1	1
3076--7522	0	0	0	0	0	0	0	0	0	0	0	0	0	0	0	1	1	1	0	0	0	0	0	0	0	0	0	0	0	1	0	0	0	0	1	0	0	1	0	0	0	2	0	1	0	1	0	0	0
3076--7523	1	0	0	0	0	0	0	0	0	0	1	0	0	1	0	0	0	0	0	0	0	0	0	0	0	0	0	0	1	0	0	0	0	1	1	0	0	1	1	3	1	1	1	0	0	2	1	0	0
15--27502	0	0	0	0	0	0	0	0	0	0	0	0	0	0	0	0	0	0	0	0	0	0	0	0	0	0	0	0	0	0	0	0	1	0	0	0	0	1	2	1	0	2	0	1	2	1	0	0	0
3076--31331	0	0	0	0	0	0	0	0	0	0	0	4	26	33	17	18	0	0	3	1	2	1	2	2	1	0	2	0	1	2	3	2	2	0	1	0	1	2	4	10	12	2	2	5	3	2	1	1	1
15--31002	0	0	0	0	0	0	0	0	0	4	6	7	0	2	11	14	11	5	7	9	0	10	9	15	14	9	2	2	1	1	0	0	0	0	1	0	0	0	1	2	1	2	2	1	2	1	1	1	0
109--10683	0	0	0	0	0	0	0	0	0	0	0	0	0	0	1	0	0	0	0	1	0	1	0	0	0	0	0	0	0	0	0	0	0	0	0	0	0	0	0	0	0	0	0	1	0	1	0	0	0
109--10682	2	5	4	4	1	1	0	0	1	1	0	0	1	1	2	5	0	3	1	2	4	0	0	1	1	2	1	2	1	0	2	1	2	3	1	3	2	6	14	7	5	33	15	9	3	6	9	8	8
109--10681	2	0	0	1	0	0	0	0	0	0	0	0	2	0	1	2	2	1	0	0	0	0	0	0	1	0	2	0	0	0	0	0	1	1	2	3	2	2	2	13	14	13	6	7	1	5	2	2	1
2012--6571	1	1	2	0	0	0	0	1	1	0	1	0	0	0	1	1	2	2	2	2	1	1	0	2	0	1	1	0	3	1	1	0	1	2	2	0	3	2	0	1	1	0	2	0	0	0	2	0	0
15--6613	0	3	1	0	0	2	0	2	1	4	6	4	3	4	0	0	4	1	1	0	0	1	1	1	3	1	5	11	3	5	2	5	4	1	4	9	6	7	14	13	17	14	20	20	17	10	15	6	4
2012--6573	1	0	3	2	1	4	3	4	2	0	2	3	8	2	2	0	0	0	0	0	2	1	0	0	2	2	0	0	3	0	0	1	1	0	0	0	1	2	1	1	1	1	5	0	3	1	0	1	1
2023--2271	0	0	1	1	1	0	1	0	1	1	1	1	1	0	1	0	1	1	1	1	0	0	0	0	0	0	1	0	0	0	0	0	0	0	1	0	0	0	0	0	0	1	0	0	1	1	0	0	0
3076--17043	1	3	7	3	8	15	1	5	3	3	4	2	3	5	3	0	5	2	1	0	2	1	8	0	3	0	1	3	2	3	4	1	0	2	1	2	2	2	0	0	5	1	0	0	1	0	2	0	1
3076--17042	0	2	1	2	3	5	0	1	0	0	0	1	0	2	0	0	0	0	0	0	1	0	3	0	1	0	1	1	2	0	0	0	0	1	1	0	0	2	1	0	0	0	0	2	1	1	0	0	1
3076--17041	3	0	3	0	1	4	0	3	0	4	2	1	2	2	2	0	0	0	2	2	1	1	1	0	1	3	1	1	0	0	1	0	1	1	0	0	0	0	1	1	0	3	0	4	0	0	0	0	1
3001--61603	0	2	1	0	1	0	1	1	1	1	1	0	2	2	1	0	1	1	0	0	0	2	0	0	1	1	0	0	0	0	0	0	1	0	1	0	0	0	0	2	3	2	2	0	0	0	0	0	0
3076--162	0	0	1	1	1	0	0	0	0	0	0	1	1	1	0	0	0	1	1	0	0	0	0	1	0	0	0	1	1	1	1	0	1	0	0	1	0	0	0	0	0	0	0	0	0	0	0	0	0
3076--163	0	1	0	0	0	0	0	0	0	1	0	0	0	0	0	0	1	0	1	0	1	1	0	0	0	1	0	0	0	0	0	0	0	0	0	0	1	0	0	0	0	0	0	0	0	0	0	0	0
3076--161	2	0	2	0	0	2	0	0	0	0	0	1	1	0	1	0	0	0	1	0	0	1	1	1	0	1	5	0	0	1	0	0	0	0	0	0	0	0	1	1	5	0	0	0	0	0	0	0	0
109--10702	0	0	0	0	0	1	0	0	0	0	0	0	0	1	0	1	0	0	2	1	0	1	0	0	1	1	1	0	0	1	1	1	1	2	1	0	0	2	2	1	1	4	2	1	1	1	0	2	0
109--10703	0	0	0	0	0	0	1	0	0	1	0	0	0	0	1	0	0	0	0	0	1	0	1	0	0	0	0	2	0	1	1	3	0	1	1	0	1	1	1	3	2	4	2	3	1	1	2	2	1
109--10701	0	0	0	0	0	0	0	0	0	0	0	0	0	0	0	0	0	0	0	0	0	0	0	0	0	0	0	0	0	0	0	0	0	0	0	0	0	0	1	0	1	4	0	0	0	0	1	0	0
2012--1071	2	0	4	2	3	4	1	2	4	0	1	0	1	1	2	1	0	0	2	0	2	3	2	4	1	0	0	0	0	0	1	0	1	2	1	1	0	1	2	1	1	3	3	1	1	1	1	6	2
2012--1073	1	1	0	0	0	1	1	0	1	0	1	0	0	0	0	0	0	0	0	0	1	2	1	2	0	1	1	3	0	0	1	0	0	0	0	1	0	2	0	4	2	0	3	1	2	0	1	0	0
2012--1072	3	1	2	3	2	3	1	1	2	1	0	1	2	1	0	0	0	0	1	1	1	2	1	1	0	2	2	1	4	1	2	2	1	0	2	1	0	3	2	2	0	1	1	0	3	2	0	0	0
2023--2261	2	1	0	0	0	0	0	0	1	0	0	0	0	0	0	1	0	1	0	1	1	0	0	1	0	0	0	2	0	1	1	1	0	1	0	1	0	1	5	2	4	4	1	1	0	1	2	2	0
3076--61731	0	0	0	0	1	0	0	1	0	0	0	0	0	0	0	0	0	0	0	0	1	0	0	0	0	0	0	0	0	0	0	0	0	0	0	0	0	0	0	0	0	0	0	0	0	0	0	0	0
3076--61732	0	0	0	1	0	0	0	0	0	0	0	0	1	1	0	1	1	1	1	0	1	0	0	0	2	1	1	1	0	1	2	1	0	1	2	1	0	1	1	1	2	0	0	0	0	0	0	0	0
3076--61733	0	0	1	0	1	2	1	0	0	0	2	1	0	1	1	2	2	3	5	2	2	1	0	1	0	0	0	5	5	4	2	1	2	0	0	1	1	0	0	0	0	0	0	0	0	0	0	0	0
3076--7231	1	2	2	1	0	0	2	1	0	1	0	1	0	1	0	0	1	2	1	1	2	3	2	2	1	2	1	3	3	5	1	1	0	1	1	1	1	4	1	4	1	0	2	0	2	0	2	3	2
3076--7232	0	0	0	1	0	0	0	0	0	0	1	0	2	1	0	0	0	8	6	3	8	6	5	9	7	5	2	1	3	7	2	1	4	4	1	3	1	2	2	0	1	2	2	2	2	4	0	2	4
3076--7233	6	4	2	0	2	2	1	1	3	3	8	1	1	0	0	1	0	1	0	1	0	1	1	0	0	0	0	0	0	0	0	0	1	0	0	0	0	0	0	0	0	1	0	0	0	0	0	0	0
2012--23142	0	1	1	1	1	0	0	0	0	1	0	0	1	0	0	0	0	0	1	0	0	0	0	2	0	0	1	2	0	0	0	0	0	2	1	2	0	0	0	0	0	0	0	0	0	0	0	0	0
2012--23143	1	1	0	0	1	1	1	1	0	1	1	0	1	0	0	0	0	1	0	1	0	0	1	1	4	0	1	1	0	0	0	0	0	1	0	2	0	0	0	0	0	0	0	0	0	0	0	0	0
3076--1803	0	0	1	1	0	0	0	0	0	0	0	0	0	0	0	0	0	0	0	0	1	0	0	0	0	1	0	1	0	1	0	0	0	0	0	0	0	0	0	0	0	0	0	0	0	0	0	0	0
2012--23141	0	0	0	0	0	1	0	0	1	1	0	1	0	0	0	0	0	1	0	0	0	0	1	2	0	2	2	2	0	0	0	0	0	1	1	1	0	0	0	0	0	0	0	0	0	0	0	0	0
3076--6762	0	0	0	0	0	1	1	1	1	1	0	1	0	1	0	0	1	2	0	0	3	0	0	0	2	2	0	0	0	1	0	0	0	1	0	0	2	0	0	1	0	0	0	0	0	0	0	0	0
15--27002	3	1	0	0	0	0	0	2	0	0	0	1	0	1	1	0	0	0	0	1	0	0	1	1	1	1	0	0	1	0	1	0	2	3	3	0	1	0	5	7	7	6	4	1	2	4	3	0	0
15--27003	0	0	0	2	0	0	0	2	0	1	1	1	1	0	1	0	4	1	0	0	0	1	2	1	0	1	5	0	1	0	1	0	0	4	1	1	0	1	5	6	8	4	0	5	2	2	2	1	0
15--27001	0	0	0	0	0	0	0	0	0	0	0	0	2	1	3	1	1	1	1	0	0	1	1	0	1	1	0	1	1	0	0	1	1	2	1	1	1	0	1	2	3	2	0	2	2	1	0	1	0
3076--29111	3	2	1	0	0	1	0	2	0	1	0	0	1	0	0	0	0	0	0	0	0	0	0	0	0	0	0	0	0	0	1	0	0	0	0	0	0	0	2	2	2	1	2	1	0	0	0	0	0
15--31131	0	0	0	0	0	0	0	0	1	13	28	33	23	14	8	11	6	12	4	17	0	14	8	16	17	18	15	8	12	8	3	13	18	15	18	18	30	32	64	69	77	58	49	30	45	43	20	9	5
3076--29113	1	3	4	3	8	4	4	3	2	5	1	3	5	1	0	1	0	0	0	0	0	1	1	0	2	0	1	1	4	0	1	1	0	0	0	1	1	1	6	13	12	9	0	4	4	7	6	2	4
3076--61371	0	0	0	3	1	0	1	1	1	1	0	0	0	0	0	0	0	0	0	1	1	1	0	1	0	0	1	0	0	0	0	0	0	0	0	0	1	1	1	1	5	1	0	0	0	1	0	0	0
3076--61372	1	1	1	1	1	1	1	1	1	1	2	1	1	1	1	1	1	1	1	1	1	2	1	0	2	3	4	2	0	0	1	1	1	1	2	1	2	2	0	3	1	1	1	1	1	1	1	1	2
3076--61373	0	0	0	0	0	0	0	1	4	2	1	2	2	0	0	0	0	2	0	1	1	0	0	0	1	2	0	0	1	1	1	0	0	0	1	1	1	0	0	2	2	2	1	0	0	0	1	1	1
2023--23111	0	1	1	1	1	0	0	1	1	1	1	1	0	0	1	2	1	1	1	1	1	2	1	2	1	1	1	1	0	1	1	1	1	1	1	1	1	1	1	1	1	4	3	1	2	0	1	1	1
15--31133	0	0	0	0	0	0	0	0	1	4	15	1	4	6	1	0	2	2	1	2	0	2	0	0	3	0	1	2	2	1	1	4	9	3	2	9	9	19	63	77	75	38	18	16	27	13	11	10	8
2023--23113	0	0	0	3	2	1	5	2	0	2	1	0	0	1	1	0	0	0	1	1	0	1	1	1	3	1	0	3	2	0	3	0	1	2	1	1	2	1	0	0	0	1	1	1	0	2	3	1	0
2023--23112	0	0	0	0	0	0	0	0	0	1	0	1	0	0	0	0	0	0	2	1	0	0	0	0	0	1	1	2	0	0	0	0	0	0	0	0	0	0	0	0	0	0	0	0	0	0	0	0	0
15--31132	0	0	0	0	0	0	0	0	0	11	20	7	11	15	7	8	11	11	5	4	0	0	4	0	4	4	9	3	5	7	2	12	14	17	47	40	46	72	115	128	114	128	72	70	72	65	24	16	10
3081--15713	0	0	0	0	0	0	0	0	0	0	0	0	0	0	0	0	0	0	0	1	1	0	0	0	0	0	0	0	0	0	0	0	0	0	0	0	0	0	0	0	0	0	0	0	0	0	0	0	0
3081--15712	0	0	0	0	0	0	0	0	0	0	0	0	0	0	0	0	0	0	1	0	0	0	0	0	0	0	0	0	0	0	0	0	0	0	0	0	0	0	1	0	0	0	0	0	0	0	0	0	0
3081--15711	2	0	0	0	0	1	0	1	0	1	0	0	0	1	0	0	0	0	0	0	0	0	1	0	0	0	0	0	0	0	0	0	0	2	1	0	0	0	1	0	0	2	1	0	0	0	0	0	1
3076--6123	0	0	0	0	0	0	0	0	0	1	1	0	0	0	0	0	0	0	0	1	0	0	0	0	0	0	0	0	0	0	0	1	0	0	1	0	0	0	0	0	0	0	0	0	1	0	1	1	0
3076--6122	0	1	3	1	1	2	3	5	0	2	3	0	0	1	0	0	0	0	0	1	0	0	1	3	1	2	1	2	0	0	1	0	0	0	1	0	3	1	2	1	1	3	6	4	1	3	0	2	0
3076--6121	0	0	0	1	1	0	1	1	0	0	3	1	1	0	0	0	0	0	0	0	0	2	0	0	0	0	0	0	0	0	0	1	0	0	0	1	0	0	1	0	3	1	1	0	0	0	0	2	3
3081--7023	0	0	0	0	0	0	0	0	0	0	0	0	0	0	0	1	0	0	0	0	0	0	0	0	0	0	0	0	1	1	0	0	0	0	0	0	0	0	0	0	0	0	0	0	0	1	0	0	0
3081--7022	0	0	0	0	0	0	0	0	0	0	0	0	0	0	0	0	0	0	0	0	0	0	0	0	1	0	0	0	0	1	0	0	0	2	0	0	0	0	1	0	0	0	0	0	0	0	0	0	0
3081--7021	0	0	0	0	0	0	0	0	0	0	0	0	0	0	0	0	0	0	0	0	0	0	0	0	0	0	0	0	0	0	1	0	0	0	0	0	0	0	0	0	0	0	0	0	0	0	0	0	0
3001--1212	0	0	1	1	1	1	0	2	0	0	0	0	0	0	0	0	0	1	1	1	1	1	1	0	1	3	0	1	0	0	1	0	0	0	0	1	0	2	0	0	0	0	1	0	0	1	0	0	0
3001--1213	1	0	2	0	1	1	3	1	1	0	0	0	0	1	1	0	3	0	1	0	0	0	0	1	2	1	0	0	1	2	1	0	2	3	0	1	0	2	0	0	2	3	2	0	1	1	1	1	1
2012--34751	6	6	3	4	3	3	6	3	1	3	0	3	3	0	0	0	1	3	2	3	0	1	2	0	2	1	1	0	1	1	0	0	1	1	4	1	2	2	3	1	5	2	2	2	2	2	1	0	3
3001--1211	0	0	0	0	0	0	0	0	0	0	0	1	2	0	1	1	0	2	1	1	1	1	0	1	1	2	2	5	3	3	2	2	1	1	3	2	4	0	2	1	1	0	0	2	1	1	1	0	1
3076--6651	0	0	0	0	0	1	1	0	0	1	0	0	0	0	0	0	1	0	0	0	0	0	0	0	0	0	0	0	0	0	0	0	0	0	0	1	0	0	0	0	1	0	0	0	0	1	0	0	0
3001--61632	1	1	0	0	1	0	0	1	0	0	0	1	0	0	1	2	0	1	0	0	0	1	0	1	1	0	2	0	0	2	0	0	1	0	0	0	0	1	0	2	1	0	0	0	0	0	0	0	0
3001--61631	1	1	1	1	1	2	1	1	2	1	2	2	1	1	0	1	1	0	1	1	0	1	1	1	0	0	0	0	1	2	0	0	0	0	1	1	1	1	1	1	0	0	0	0	0	0	0	0	1
3076--6652	0	0	0	1	0	0	0	0	0	0	0	0	0	1	0	0	0	0	0	0	0	0	0	0	0	0	0	0	1	0	0	0	0	0	0	0	1	0	0	0	0	1	0	0	0	0	0	1	0
15--27503	0	0	0	0	0	1	0	0	0	0	0	1	0	1	0	0	0	0	0	0	0	0	1	0	0	0	0	0	0	0	0	0	0	0	0	0	1	3	2	9	9	1	2	7	5	1	3	0	2
2012--6271	1	0	0	0	0	0	0	1	0	0	1	0	0	0	0	0	0	0	0	1	1	0	1	0	0	1	0	1	0	1	1	1	0	1	2	0	1	3	0	0	1	1	2	0	1	2	0	0	0
15--27501	0	0	0	0	3	17	18	15	10	4	10	2	2	6	8	0	4	3	0	0	0	0	1	0	2	0	0	0	1	0	0	0	2	1	1	1	3	4	11	22	18	4	5	4	6	4	3	0	0
3081--10611	0	0	0	0	0	0	0	0	0	0	0	0	0	0	0	0	0	0	0	0	0	0	0	0	0	0	0	0	0	0	0	0	0	0	0	0	0	0	0	0	0	0	0	1	0	0	0	0	0
3081--10613	1	0	0	0	0	0	1	0	0	1	0	0	0	1	0	0	0	0	0	0	0	0	0	0	0	0	0	0	0	0	0	0	0	0	0	0	0	1	1	0	0	0	0	0	0	0	0	0	0
3081--10612	0	0	0	0	0	0	0	0	0	0	0	0	0	0	0	0	1	0	0	0	0	0	0	0	0	0	0	0	0	0	0	0	0	0	0	0	0	0	0	0	0	0	0	0	0	0	0	1	0
3001--2002	0	0	0	0	0	0	0	0	0	0	0	0	0	0	0	0	0	0	0	0	0	0	0	0	0	0	1	1	0	0	0	0	0	0	0	0	0	0	0	0	0	0	0	0	1	0	0	0	0
3001--2003	0	0	0	0	0	0	0	0	0	0	0	1	0	0	0	0	0	0	0	0	0	0	0	0	0	0	1	0	0	0	0	0	0	0	0	0	0	0	0	0	1	0	0	0	1	0	0	0	0
3001--2001	0	0	0	0	1	0	0	0	1	0	0	0	1	0	1	1	1	0	0	0	0	0	1	0	0	0	0	0	0	0	0	0	0	1	4	3	4	1	1	2	10	3	1	1	0	1	1	2	1
2059--5753	0	0	3	7	4	4	1	1	2	2	2	0	1	2	1	0	2	2	1	1	0	0	3	4	4	2	2	5	0	2	1	0	0	1	3	3	1	1	2	1	3	3	1	0	0	0	0	2	5
2059--5752	0	0	1	3	6	2	2	8	2	2	5	3	6	4	1	2	3	1	2	3	4	1	0	4	2	3	1	4	4	1	1	2	3	1	5	2	1	1	1	1	1	2	2	6	1	4	3	7	3
2059--5751	0	0	0	0	0	0	0	0	0	0	0	0	0	0	0	0	0	0	0	0	0	0	0	0	0	0	1	1	0	0	0	0	0	0	0	0	0	0	0	0	0	0	0	1	0	0	1	0	0
3001--4273	1	1	1	0	0	0	0	0	0	0	1	0	0	0	0	0	1	1	1	1	1	0	0	1	2	0	3	4	3	2	1	2	0	1	2	0	0	1	0	0	9	1	0	1	1	1	0	0	0
[truncated: 41 more columns]
