# Supplementary material for: Social and Spatial Clustering of People at Humanity’s Largest Gathering
Source: PLoS One. 2016 Jun 3;11(6):e0156794. doi: 10.1371/journal.pone.0156794 (PMC4892527; doi:10.1371/journal.pone.0156794)
Supplement: S1 Data — This includes full network data taken over the full duration of the Kumbh Mela. In addition it contains daily handset count data, stratified by state. (ZIP) [file pone.0156794.s002.zip › KumbhSpatialCircleLevel_108.txt]

15--6911	0	0	0	0	2	0	0	0	0	0	0	0	0	0	1	0	0	0	0	0	0	0	0	0	0	0	0	0	0	0	0	0	0	0	0	0	0	0	0	0	0	0	0	0	0	0	0	0	0
15--6912	0	0	0	0	0	1	1	0	1	0	0	0	0	0	0	0	0	0	0	0	0	0	0	0	0	0	0	0	0	0	0	0	0	0	0	0	0	0	0	0	0	0	0	0	0	0	0	0	0
15--6913	0	0	0	0	0	0	0	0	0	0	0	0	0	0	0	0	0	0	0	0	0	0	0	0	0	0	0	0	0	0	0	0	0	0	0	0	0	0	0	1	0	0	0	0	0	0	0	0	0
15--6561	0	0	0	0	1	1	0	0	1	0	0	0	0	0	0	0	0	0	0	0	0	1	1	1	1	0	1	0	1	1	1	0	1	0	1	1	1	0	0	0	0	1	0	0	0	0	1	0	0
15--6563	0	0	0	0	0	0	0	0	0	0	0	0	0	0	0	0	0	0	0	0	0	0	0	0	0	0	0	0	0	0	0	0	0	0	0	0	0	0	0	0	0	0	0	0	0	0	0	1	0
15--6562	0	0	0	0	1	0	0	0	0	0	0	0	0	1	0	0	0	0	0	0	0	0	0	0	0	0	0	0	0	0	0	0	0	0	0	0	0	1	0	0	0	0	0	0	0	0	0	0	0
3002--10993	1	5	2	3	1	0	4	0	0	2	0	1	2	1	4	2	4	2	1	1	2	2	0	2	2	0	1	2	1	3	4	2	1	1	3	4	1	0	4	5	4	3	4	1	3	3	1	1	2
3076--61641	1	1	0	2	1	0	1	0	1	0	1	0	0	2	0	0	2	0	0	1	0	0	1	2	0	4	0	2	0	2	0	0	0	1	1	1	0	0	0	4	0	2	2	4	2	0	3	2	1
3076--61642	1	2	0	2	3	2	1	2	0	0	0	1	2	1	4	0	2	0	1	1	1	2	3	2	5	3	1	3	2	2	1	2	2	1	5	2	3	2	1	4	2	1	1	1	1	4	2	0	1
3076--61643	1	1	1	2	0	2	2	2	2	1	0	2	4	7	5	2	8	0	3	2	4	5	2	2	8	8	10	10	4	4	1	2	1	6	2	2	2	2	4	9	9	13	7	11	13	10	9	6	3
15--27341	0	0	0	0	0	0	0	0	0	0	0	0	0	0	0	1	0	0	0	0	0	0	0	1	0	0	0	0	0	0	0	0	0	0	0	0	0	0	0	1	0	0	0	0	1	0	0	0	0
15--27343	1	1	4	2	0	1	1	1	2	3	0	1	0	0	1	0	1	0	1	1	0	1	1	3	0	4	0	1	1	2	5	2	1	1	2	1	1	2	1	3	1	1	1	1	0	1	1	1	2
15--27342	0	0	0	0	0	0	0	0	0	0	1	0	0	0	0	0	0	0	0	0	0	0	0	0	0	0	0	0	0	0	0	0	0	0	0	0	0	1	0	0	0	0	0	0	0	0	0	0	0
15--61351	0	0	0	0	0	0	0	0	2	1	1	0	2	1	0	0	0	0	0	0	0	1	0	0	0	1	0	1	0	0	0	0	0	1	2	2	0	2	2	2	0	2	1	1	0	4	1	1	1
15--61352	1	0	0	0	0	0	2	0	0	1	0	0	0	0	0	0	0	0	2	0	0	0	0	0	0	1	0	0	0	0	0	0	1	0	0	0	2	2	1	2	1	2	2	1	1	2	0	1	1
15--61353	0	0	0	0	1	0	0	0	0	0	0	0	0	0	0	0	0	0	0	1	0	0	0	0	0	0	0	0	1	0	0	0	0	0	1	0	0	1	0	0	0	0	0	1	0	0	0	0	1
2012--6311	0	0	0	0	0	0	0	1	0	0	0	0	0	0	0	0	0	0	1	0	0	0	0	0	0	0	0	2	1	0	0	0	0	0	0	0	0	0	0	0	0	0	1	1	2	0	1	1	2
2012--6313	0	0	0	0	0	0	0	0	0	0	0	0	0	0	1	0	0	0	0	0	1	0	0	0	0	0	0	0	0	0	0	0	0	0	0	1	1	0	0	0	0	0	0	0	0	0	0	0	0
2012--6312	0	0	0	0	0	0	0	0	1	0	0	0	0	0	0	0	0	0	0	0	0	1	0	0	0	0	0	0	0	0	0	0	0	0	0	0	0	0	0	0	0	0	0	0	0	0	0	0	0
2012--6251	2	1	0	3	1	4	4	2	2	1	2	3	5	1	2	2	1	1	1	1	2	2	2	2	2	3	6	5	2	1	1	1	1	1	2	1	1	4	1	3	7	6	2	2	6	4	2	0	1
2012--6252	0	0	2	0	1	0	0	0	0	0	0	0	0	0	1	0	0	1	0	0	1	1	2	0	0	0	0	0	0	1	1	2	0	0	0	1	2	3	4	0	3	6	4	5	3	3	1	0	0
2012--6253	1	0	0	0	0	0	0	0	0	0	0	0	0	0	0	0	1	1	0	1	0	0	0	2	1	0	0	1	1	0	1	0	0	1	2	0	1	2	1	0	1	0	0	3	0	0	1	1	1
15--14941	0	0	0	0	0	0	0	0	1	0	0	0	0	0	0	0	0	0	1	1	0	0	2	0	0	1	0	0	0	1	0	0	0	0	0	2	1	0	1	1	0	0	0	0	1	2	0	0	1
3076--7502	0	0	0	0	0	0	0	0	0	1	0	0	0	0	0	0	0	0	0	0	0	0	0	0	0	0	0	0	0	0	0	0	0	0	0	0	0	0	0	0	0	0	0	0	0	0	0	0	0
15--14943	0	0	0	0	0	0	0	0	0	0	0	1	0	0	0	0	0	0	1	0	0	1	1	0	0	0	0	1	0	0	0	1	1	0	0	0	0	0	0	1	0	0	0	0	0	0	0	0	2
15--14942	0	0	0	0	0	0	1	1	0	1	0	2	0	0	0	0	1	2	1	4	0	3	1	0	0	1	1	0	0	0	1	0	1	0	0	1	0	0	0	1	0	1	0	0	1	1	1	0	0
15--61423	0	0	0	0	0	0	0	0	0	0	0	0	0	3	2	0	1	0	0	0	0	0	0	0	0	1	0	0	1	0	0	1	0	0	1	0	0	1	0	4	0	0	1	3	1	0	1	0	0
2012--111	0	0	0	0	0	0	0	0	0	0	0	0	0	0	0	0	0	0	0	0	0	0	0	0	0	0	0	0	0	0	0	0	0	0	0	0	0	0	0	0	0	0	0	0	0	0	0	0	0
2012--112	0	0	0	0	0	0	0	0	0	0	0	0	0	0	0	0	0	0	0	0	0	0	0	0	0	0	0	0	0	0	0	0	0	0	0	0	0	0	0	0	0	0	0	0	0	0	0	0	0
2012--113	0	0	0	0	0	1	0	0	0	0	0	0	0	0	0	0	0	1	0	0	0	0	0	0	0	0	0	0	0	0	0	0	0	0	0	1	0	1	0	0	0	0	0	0	0	0	0	0	0
2023--7111	0	0	0	0	0	0	0	0	0	0	0	0	0	0	0	0	0	0	0	0	0	0	0	0	0	0	0	0	0	0	0	0	0	0	0	0	0	0	0	0	0	0	0	0	0	0	0	0	0
2023--7112	0	0	2	1	0	0	0	1	1	0	1	2	0	0	0	0	0	1	0	0	0	0	0	1	0	0	1	0	0	0	0	0	0	0	0	0	0	0	0	1	3	0	0	0	0	1	1	0	0
3076--7501	8	3	3	3	0	2	3	1	2	0	1	1	1	3	0	3	2	1	3	1	2	1	2	0	0	0	3	0	2	2	0	0	0	0	0	1	2	2	0	2	4	0	0	0	0	0	0	0	0
3076--6171	0	0	0	0	0	0	0	1	0	0	0	0	1	3	0	1	1	2	2	0	0	0	0	0	0	0	0	0	0	0	0	0	0	0	0	0	0	0	0	0	0	0	0	0	0	0	0	0	0
109--10742	0	0	0	0	0	0	0	0	0	0	0	0	0	0	0	0	0	0	0	0	0	0	0	0	0	0	0	0	0	0	0	0	0	0	0	0	0	0	0	0	0	0	0	0	0	0	0	0	0
109--10743	1	1	0	0	1	0	0	0	0	0	0	0	1	0	1	0	0	0	0	1	0	0	1	0	1	1	4	1	1	0	0	3	0	0	2	2	1	0	0	0	3	7	2	2	1	1	3	2	1
109--10741	0	0	0	0	0	0	0	0	0	0	0	0	0	1	1	0	0	1	1	0	1	1	0	0	1	0	0	0	1	0	0	1	0	0	0	2	4	0	2	0	2	1	0	2	6	2	3	2	2
2012--6723	0	0	0	0	0	0	0	0	1	0	0	0	0	0	0	0	0	0	0	0	0	0	0	0	1	0	0	0	0	0	0	0	0	0	0	0	0	1	0	0	0	0	0	0	0	0	0	0	0
109--15722	0	0	0	0	0	0	0	0	0	0	0	0	0	0	0	0	0	0	0	0	0	0	0	0	0	0	0	0	0	1	0	0	0	0	0	0	0	0	0	0	0	0	0	0	0	0	0	0	0
15--10801	3	2	4	0	0	0	0	0	0	0	0	0	0	0	0	1	0	0	0	0	0	0	0	0	0	0	0	0	0	0	0	1	1	0	0	0	0	0	0	0	2	3	1	0	0	0	1	1	0
15--10802	0	0	0	1	0	1	0	0	0	0	0	0	0	0	1	1	0	0	0	0	0	0	1	0	0	1	0	0	0	0	0	2	1	3	2	1	1	0	0	1	1	0	2	1	0	1	0	0	0
15--10803	3	4	2	0	0	1	1	1	1	1	1	1	0	2	0	1	1	0	0	0	0	1	0	0	0	0	0	0	0	0	0	1	1	0	0	0	0	0	3	2	2	1	0	0	0	0	0	0	0
2012--12091	0	0	0	0	1	0	0	0	0	0	0	0	0	0	0	0	0	0	0	0	0	0	0	1	0	1	1	0	1	0	0	0	0	0	1	0	0	0	0	1	0	0	0	0	0	0	0	0	0
2012--12092	0	0	0	0	0	0	0	0	0	0	0	0	0	0	0	0	0	0	0	0	0	0	0	0	0	0	0	0	0	0	0	0	0	0	0	0	0	0	0	0	0	0	0	0	0	0	0	0	0
2012--12093	0	0	0	0	0	0	0	0	0	0	0	0	0	0	0	0	0	0	0	0	0	0	0	0	0	1	0	0	0	0	0	0	0	0	0	0	0	0	0	0	0	0	0	0	0	0	0	0	0
2023--1141	0	0	0	0	0	0	0	1	1	0	0	1	0	0	0	0	0	0	0	0	1	0	1	1	0	0	0	0	0	1	1	2	0	0	0	0	0	2	1	1	1	2	2	2	2	0	2	0	1
2023--1143	2	0	0	1	1	0	1	2	5	4	4	3	6	5	4	3	3	3	5	3	5	2	2	2	6	9	9	4	6	4	4	4	4	2	0	4	5	3	7	10	5	6	6	8	4	3	3	6	4
2023--1142	0	0	0	0	0	0	0	0	0	0	0	0	0	0	0	0	0	0	0	0	0	0	0	0	0	0	0	0	0	0	0	0	0	0	0	0	0	0	0	0	0	0	0	0	0	0	0	0	0
15--61431	1	0	1	1	1	0	2	1	0	0	0	3	2	1	1	2	1	1	3	1	0	3	1	2	2	1	1	1	0	1	1	1	1	0	0	0	0	0	0	3	2	2	1	1	3	0	0	1	1
15--1271	0	0	0	0	0	0	0	1	1	0	0	0	0	0	0	2	0	0	0	1	0	0	1	0	0	0	0	0	0	0	2	2	0	0	1	0	0	0	0	0	3	2	1	1	4	2	3	0	0
15--61433	2	1	2	1	2	0	0	0	1	1	1	1	2	1	3	0	0	2	1	0	0	0	0	0	0	1	0	2	1	1	0	2	1	2	3	5	4	2	11	18	6	5	8	5	6	3	1	1	2
15--1273	9	4	8	9	7	9	6	12	4	6	9	9	6	5	6	9	4	8	3	8	0	11	6	9	4	12	6	3	6	4	2	8	1	1	10	8	6	9	4	16	16	21	13	14	7	7	13	13	10
2023--4011	0	0	0	0	0	0	0	0	0	0	0	0	0	1	0	0	0	0	0	0	0	0	0	0	0	0	0	0	0	0	0	0	0	1	0	0	0	0	0	0	0	0	0	0	0	0	0	0	0
2023--4012	0	3	0	0	0	0	0	1	0	0	2	0	0	1	1	2	1	2	2	2	3	1	1	1	0	1	0	0	1	3	0	0	0	0	0	1	0	0	2	1	0	0	2	0	1	2	2	0	0
2023--4013	0	0	0	0	0	0	0	0	0	1	0	0	0	0	0	0	0	0	0	0	1	0	0	1	0	1	0	2	0	0	0	0	1	0	0	0	0	0	0	0	1	0	0	2	0	0	0	0	0
3076--6112	0	0	0	0	0	1	1	0	0	0	0	0	0	0	0	0	0	0	0	0	0	0	0	0	0	1	2	1	1	1	2	2	1	1	1	2	0	1	0	0	1	0	1	1	1	1	1	0	0
3076--6113	0	0	0	0	0	0	0	0	0	0	0	0	0	0	0	0	0	0	0	0	0	0	0	0	0	0	0	0	0	0	0	0	0	0	0	0	0	0	0	0	0	0	0	0	0	0	0	0	0
3076--6111	0	0	0	0	0	0	0	0	0	0	0	0	0	0	1	0	0	0	0	0	0	0	0	0	0	0	0	0	0	0	0	0	0	0	0	0	0	0	0	0	0	0	0	1	1	0	0	0	0
15--62791	1	2	4	4	4	3	5	1	3	5	3	3	1	3	7	4	5	4	6	5	0	6	7	2	5	4	8	1	4	2	6	5	4	3	4	0	1	3	3	3	2	10	6	12	7	3	7	6	5
15--23163	0	0	0	0	0	0	0	0	0	0	0	0	0	0	0	0	0	0	0	0	0	0	0	0	0	0	0	0	0	0	0	0	0	0	0	0	0	0	0	1	0	0	0	0	0	0	0	0	0
15--62792	0	0	0	0	0	0	0	0	0	0	0	0	0	2	0	0	1	0	0	0	0	1	1	0	0	0	0	0	0	1	0	1	0	4	0	1	0	1	0	1	0	0	0	1	0	0	0	0	0
3081--24502	0	0	0	0	0	0	2	0	0	0	0	0	0	0	1	0	2	0	1	0	0	0	0	1	1	0	0	0	0	0	1	0	0	0	0	0	0	0	0	0	0	0	1	3	0	1	0	0	0
3081--24503	1	1	1	1	0	0	0	0	0	0	1	0	0	0	1	0	0	1	0	1	0	0	0	0	0	0	0	0	1	1	0	0	0	0	0	0	2	0	1	0	0	1	2	0	0	0	1	0	0
3081--24501	0	0	0	0	0	0	0	0	0	0	0	0	0	0	0	0	0	0	0	0	0	0	0	0	0	0	0	0	0	0	0	0	0	0	0	0	0	0	0	0	0	0	0	0	0	0	0	0	0
3076--61583	0	0	0	1	0	2	1	0	0	0	0	0	0	0	1	1	0	0	0	0	0	0	0	0	0	0	0	1	0	0	0	0	0	0	0	0	0	0	0	0	0	0	0	0	0	0	0	0	0
3076--61582	0	0	0	0	0	0	0	0	0	0	0	0	0	0	0	0	0	0	0	0	0	0	0	0	0	0	0	0	0	0	0	0	0	0	0	0	2	0	0	0	0	0	0	0	0	0	0	0	0
3076--61581	0	0	0	0	0	0	0	0	0	0	0	1	0	0	0	0	0	0	1	0	0	0	0	0	0	1	1	0	1	0	0	0	0	0	0	0	0	0	0	0	0	0	0	0	0	0	0	0	0
15--31773	0	0	0	0	0	0	0	0	0	1	16	15	18	23	17	7	6	7	11	7	0	8	6	5	7	7	7	10	10	13	6	14	12	18	20	21	22	36	62	105	95	66	51	60	76	66	23	16	16
15--31772	0	0	0	0	0	0	0	0	0	1	2	3	3	2	1	2	2	2	1	0	0	1	1	2	2	1	0	1	2	1	1	1	1	2	2	1	4	3	6	7	11	8	3	5	4	5	2	0	1
15--31771	0	0	0	0	0	0	0	0	0	13	37	22	28	32	22	12	12	5	1	4	0	6	2	3	1	1	3	2	1	2	2	9	6	7	9	13	11	22	36	78	82	60	45	56	64	50	32	13	5
15--6213	0	0	1	0	0	2	1	1	2	1	1	0	0	1	0	1	0	1	1	1	0	1	0	1	2	0	0	0	0	2	1	0	0	3	3	1	2	1	2	4	2	2	2	2	0	1	2	2	2
15--6212	0	0	2	1	1	1	2	1	1	3	0	1	0	0	0	1	1	4	1	2	0	1	1	1	0	0	1	2	2	1	0	1	2	1	3	2	0	2	1	1	4	3	1	2	1	0	2	1	2
15--6211	0	0	3	0	6	4	2	1	2	3	4	3	1	2	0	3	1	2	1	2	0	2	2	3	2	1	1	1	1	1	2	3	3	1	3	3	2	0	4	3	6	9	6	2	1	4	3	2	3
3076--31333	0	0	0	0	0	0	0	0	0	0	0	4	9	19	25	38	0	0	42	73	97	72	74	72	65	73	78	79	80	84	75	42	45	56	68	68	96	112	87	92	134	83	106	119	105	116	74	24	3
15--50001	2	0	0	1	1	0	0	0	0	1	1	0	0	0	3	1	0	1	0	0	0	0	0	2	0	1	0	0	0	1	2	4	1	2	0	1	3	3	1	6	7	0	4	4	3	1	0	1	0
15--61362	0	0	0	0	0	0	0	0	0	0	0	0	0	0	0	0	0	0	0	0	0	0	0	0	0	0	0	0	0	0	0	0	0	1	0	0	0	0	0	0	0	0	0	1	0	0	0	0	0
3076--61461	0	0	0	0	0	0	0	0	0	0	0	0	0	0	0	0	0	0	0	0	0	0	0	0	0	0	1	0	0	1	0	0	0	0	0	0	0	0	0	0	1	1	1	0	0	0	1	0	1
3076--61462	0	0	0	0	0	0	0	0	0	0	0	0	0	0	0	0	0	0	1	0	1	0	0	2	1	1	1	1	1	0	1	1	0	0	0	0	0	0	1	0	0	1	0	0	0	0	0	0	0
3076--61463	0	0	0	0	0	0	0	0	0	0	0	0	0	0	0	0	0	0	0	0	0	1	0	0	1	1	0	0	0	0	0	0	0	0	0	0	1	0	0	1	1	0	0	0	0	0	0	0	2
15--44701	0	0	0	0	0	0	2	0	3	1	0	1	0	0	0	0	0	1	0	0	0	0	0	1	0	0	0	0	0	0	0	2	1	0	0	0	0	0	0	0	1	0	0	0	0	0	0	0	0
3076--31083	0	0	0	0	0	0	0	1	4	1	3	5	12	5	4	0	0	2	5	3	4	3	2	2	6	6	10	4	4	3	2	1	2	0	2	3	7	2	5	16	9	9	5	7	9	7	1	6	3
3076--31082	0	0	0	0	0	0	1	10	25	10	26	14	9	19	13	6	5	3	2	0	3	3	3	3	5	8	11	11	4	5	7	3	6	4	3	3	8	7	27	20	24	26	11	13	16	13	3	7	10
3076--31081	0	0	0	0	0	0	0	13	37	12	33	46	86	50	22	21	31	29	18	9	15	10	22	25	32	37	33	28	31	29	27	18	17	16	25	24	35	31	52	65	55	59	48	37	47	63	19	12	4
3076--5001	0	0	0	0	1	1	0	1	0	1	1	0	0	0	0	1	1	0	2	3	1	0	1	1	3	1	0	0	0	0	1	0	1	0	1	0	0	0	0	0	3	2	1	1	0	4	0	0	1
3076--5003	2	3	3	1	1	1	0	2	2	0	2	1	3	2	2	0	1	2	0	0	2	2	2	3	7	2	0	0	3	2	0	2	1	0	1	1	1	0	1	2	2	5	2	2	2	2	2	2	1
3076--5002	0	0	0	3	0	2	1	1	0	1	0	1	6	3	4	3	0	3	4	0	0	0	1	2	5	3	0	0	6	1	0	0	1	0	0	2	3	2	2	4	5	4	1	3	2	3	4	3	1
3076--27101	0	0	0	0	0	0	0	0	0	0	0	0	0	0	0	0	0	0	0	0	0	0	0	0	0	0	0	0	0	0	0	0	0	0	0	0	0	0	0	0	0	0	0	0	0	1	3	1	0
3076--27103	0	0	0	0	0	0	1	0	0	1	0	0	0	0	0	0	0	1	0	0	0	0	0	0	0	0	1	0	0	0	1	0	1	2	0	0	1	0	0	0	0	0	0	0	0	0	2	0	0
3076--27102	0	0	0	0	0	0	0	2	1	3	0	0	2	0	3	4	0	1	2	0	2	0	2	0	1	1	1	1	2	0	0	0	2	1	0	0	0	0	0	2	2	0	1	1	1	1	2	1	1
3081--10552	0	0	1	1	0	0	0	0	0	0	0	0	0	1	0	1	0	0	0	0	1	0	0	0	1	0	0	0	0	1	0	1	0	0	0	0	0	0	0	1	0	0	0	0	0	0	0	0	0
3081--10553	0	1	1	1	0	1	0	1	0	1	1	0	2	0	0	0	3	1	0	1	0	0	0	0	0	1	1	0	1	3	0	1	0	0	0	1	1	0	0	0	1	0	0	0	0	0	0	0	0
3081--10551	0	0	1	0	0	0	0	0	0	0	0	0	0	0	0	0	0	0	0	0	0	0	0	0	0	0	0	0	0	0	0	0	0	0	0	0	0	0	0	0	0	0	0	0	0	0	0	0	0
15--641	0	0	0	0	0	0	0	0	0	0	0	0	0	0	0	0	0	0	0	0	0	0	0	0	0	0	1	1	2	0	0	0	0	0	0	0	0	0	0	1	0	0	0	0	0	0	0	0	0
15--643	1	2	1	3	3	1	1	1	1	1	0	1	1	1	1	0	1	1	1	2	0	1	1	0	2	0	1	0	2	1	2	0	2	1	1	1	1	1	0	1	1	0	1	1	1	1	1	1	1
15--642	0	0	0	0	0	0	0	0	0	0	0	0	0	0	0	1	0	1	0	0	0	0	0	0	2	1	1	2	1	0	2	1	0	0	0	0	0	0	1	1	0	1	1	0	0	1	0	1	1
3001--11753	0	0	0	0	0	0	0	0	0	0	0	0	0	0	1	0	0	0	0	0	0	0	0	0	0	0	0	0	0	0	0	0	0	0	0	0	0	0	0	0	0	0	0	0	0	0	0	1	0
2012--6282	2	0	0	1	1	1	1	2	3	1	3	0	5	2	2	1	1	2	1	2	0	0	1	1	5	3	0	2	5	0	0	2	1	2	0	3	1	2	2	2	3	4	3	4	1	1	3	4	3
3001--11751	0	0	0	0	0	0	0	0	0	0	0	0	0	0	0	0	0	0	0	0	0	0	0	1	0	0	0	0	0	0	0	0	0	0	0	0	0	0	0	0	0	0	0	0	0	0	0	0	0
15--31443	0	0	0	0	0	0	0	0	0	0	0	0	2	2	3	0	1	0	1	0	0	1	0	0	1	1	3	2	1	3	2	5	2	4	1	5	6	5	7	14	15	12	10	15	12	4	2	2	2
3002--7631	0	1	0	0	0	0	0	0	0	1	0	0	1	0	0	1	0	0	0	0	0	0	1	0	0	0	0	0	0	0	0	0	0	1	0	0	0	0	0	0	0	0	1	0	1	0	0	0	0
15--31092	0	0	0	0	0	0	0	0	0	0	0	1	0	0	1	0	0	0	0	0	0	0	0	0	1	1	1	0	0	0	2	1	4	0	1	1	0	1	1	5	5	0	0	2	3	3	1	0	0
15--31093	0	0	0	0	0	0	0	0	0	0	0	0	0	0	0	1	1	0	0	1	0	1	0	0	0	0	1	4	2	0	0	0	0	3	0	1	2	2	1	2	10	2	6	5	10	1	0	0	1
15--31091	0	0	0	0	0	0	0	0	0	0	0	0	0	0	0	0	1	1	0	0	0	1	0	2	3	4	3	2	0	1	0	1	1	4	3	5	3	4	5	13	23	18	15	15	12	12	3	2	4
15--61481	0	0	1	3	1	1	1	0	0	1	0	1	1	1	2	0	0	1	2	2	0	2	0	3	2	3	1	2	2	4	2	2	1	2	1	0	4	2	2	1	5	14	3	3	3	3	2	8	1
15--61482	1	0	1	1	1	2	1	1	0	0	2	1	1	2	1	1	2	1	6	9	0	10	8	10	4	6	6	4	4	5	8	3	6	6	3	4	3	3	3	12	12	7	8	4	6	10	6	5	8
15--61483	1	1	0	0	0	0	1	0	0	0	1	0	0	0	0	0	1	0	0	0	0	0	1	0	0	0	0	0	0	1	1	1	0	0	4	0	0	0	2	1	2	1	1	1	3	0	2	0	1
15--31442	0	0	0	0	0	0	0	0	0	0	0	1	6	2	3	5	3	1	0	0	0	0	2	0	4	6	4	6	5	5	3	9	1	8	4	6	6	7	8	15	15	11	6	9	10	4	3	2	0
3001--7311	0	0	0	0	0	0	0	0	0	0	0	0	0	0	0	0	0	0	0	0	0	0	0	0	0	0	0	0	0	0	0	0	0	0	0	0	0	0	1	0	0	0	0	0	0	0	0	0	0
3099--31181	0	0	0	0	0	0	0	0	0	0	0	0	0	6	14	11	11	1	1	1	1	1	1	1	1	1	0	1	1	1	2	0	1	2	3	6	7	5	5	11	15	6	3	6	2	4	1	2	0
3099--31183	0	0	0	0	0	0	0	0	0	0	0	0	0	3	1	1	2	0	0	0	0	0	0	0	0	0	0	0	0	0	0	0	0	0	0	3	3	3	5	8	9	4	2	2	3	3	2	0	1
3099--31182	0	0	0	0	0	0	0	0	0	0	0	0	0	0	0	2	1	2	0	2	2	3	2	1	1	3	2	0	0	1	2	1	0	1	1	0	1	1	1	2	8	6	2	2	4	2	0	0	4
3076--18451	0	0	0	0	0	0	0	0	1	0	0	1	0	0	0	1	0	0	0	1	2	1	0	0	0	0	0	0	3	0	1	0	0	1	0	0	0	0	1	1	2	4	1	0	0	3	1	0	0
3076--60541	0	0	0	0	0	0	0	0	0	0	1	0	0	0	0	0	0	0	0	0	0	0	0	0	0	0	0	0	0	0	0	0	0	0	1	0	0	0	0	0	0	0	0	0	0	0	0	0	0
3076--18453	0	0	0	0	0	0	0	0	0	0	0	0	0	1	0	0	0	0	0	0	0	0	0	0	0	1	0	0	0	0	0	0	0	0	0	0	0	0	0	0	0	0	0	0	0	0	0	0	0
3076--60543	0	0	0	0	0	0	0	0	0	0	0	0	0	0	0	0	1	0	0	0	0	0	0	0	0	0	0	0	0	1	0	0	0	0	1	0	0	0	0	0	0	0	0	0	0	0	0	0	0
2012--6793	0	0	0	0	0	0	0	0	0	0	0	0	0	0	0	0	0	0	1	1	0	0	0	0	0	0	0	0	0	0	0	1	0	0	0	1	0	1	0	1	0	0	3	1	1	2	0	0	2
15--31001	0	0	0	0	0	0	0	0	1	1	2	3	3	4	4	4	10	4	8	5	0	10	8	7	1	8	10	10	7	6	4	6	9	7	14	6	7	13	9	16	20	26	19	20	11	19	6	10	9
15--31003	0	0	0	0	0	0	0	0	0	0	0	2	0	1	2	0	1	0	0	0	0	1	0	1	1	2	10	9	9	4	4	3	3	3	5	2	3	3	5	9	8	11	7	6	9	10	10	8	3
3001--7312	1	0	1	1	1	1	0	1	0	1	0	1	6	1	0	2	4	1	2	2	0	0	0	2	3	1	0	1	2	3	7	1	1	0	1	1	2	0	2	2	3	2	0	0	1	2	1	3	2
2012--14401	0	0	0	1	2	0	1	0	0	0	0	1	1	0	1	2	1	1	0	1	2	0	0	0	1	1	0	1	0	1	0	2	2	1	2	1	0	0	0	10	15	4	1	0	1	2	1	1	2
2012--14403	1	1	0	1	0	5	1	0	1	3	1	2	4	1	0	0	1	1	1	2	0	1	0	1	0	3	2	1	1	0	1	0	0	1	0	0	2	1	0	7	4	2	0	1	0	2	1	0	1
2012--14402	0	0	1	0	1	1	3	0	1	0	0	0	2	1	0	2	1	0	0	0	1	1	0	2	2	1	0	0	1	1	3	2	1	0	1	1	0	0	1	9	11	3	0	1	1	4	0	1	1
3081--10533	0	0	0	0	0	0	0	1	0	1	0	0	0	0	0	1	0	0	0	0	0	0	1	0	0	0	0	0	0	0	0	0	0	0	0	0	0	0	0	0	0	1	0	1	0	0	0	0	0
3076--1012	0	0	0	0	0	0	0	0	1	0	0	0	0	1	0	0	0	0	0	1	0	0	0	0	0	0	0	0	1	0	0	0	0	0	0	1	1	0	0	1	0	0	0	0	0	0	0	0	0
3076--1013	3	0	0	0	0	2	0	0	1	1	1	0	0	0	0	2	0	1	1	2	1	3	6	4	4	2	0	1	1	2	2	2	2	0	0	1	1	1	2	4	3	0	0	0	0	0	0	0	0
3076--1011	0	1	0	0	0	0	1	0	1	2	4	3	1	0	0	0	0	0	0	0	0	0	0	0	0	1	0	1	1	1	0	0	0	0	0	0	0	0	0	0	2	0	0	0	0	0	0	0	0
3076--31332	0	0	0	0	0	0	0	0	0	0	0	0	3	10	6	4	0	0	0	2	1	2	0	1	2	1	0	1	1	2	1	0	0	0	0	2	0	1	1	13	11	7	2	1	4	4	1	1	1
15--23161	0	0	0	0	0	0	0	0	0	0	0	0	0	0	0	0	0	1	0	4	0	0	1	0	3	0	0	1	0	4	0	1	1	2	3	0	0	1	2	1	0	2	1	0	1	1	1	2	2
15--62793	0	0	0	1	0	1	0	1	0	0	0	0	1	1	1	2	1	5	2	1	0	3	1	3	1	2	1	0	3	2	2	2	2	0	3	1	1	1	0	1	1	1	0	0	0	0	1	0	0
15--23162	1	0	1	0	0	0	0	0	0	0	0	0	0	0	0	0	0	0	0	3	0	1	1	1	1	1	0	1	1	0	0	2	2	0	0	1	0	1	3	2	2	4	1	3	3	3	1	3	2
2023--662	1	2	0	1	1	1	1	2	2	1	4	0	2	0	1	0	0	0	1	1	0	0	1	1	0	3	1	0	0	1	2	2	2	0	1	2	0	3	0	2	3	3	1	2	0	0	4	0	4
2023--663	0	0	0	0	0	0	0	0	0	0	0	0	0	0	0	0	1	1	0	1	0	0	1	0	0	1	0	0	0	0	0	1	1	0	0	0	0	0	0	0	2	2	1	0	1	0	1	1	0
15--61363	0	1	1	1	4	1	0	1	1	0	0	0	1	1	1	1	1	2	3	1	0	1	2	1	1	1	2	3	1	1	2	1	0	2	2	2	2	2	2	1	1	2	0	0	4	5	1	1	2
2023--661	0	0	0	0	2	0	0	3	2	2	2	3	0	1	3	5	3	3	2	4	4	3	2	4	4	4	2	4	1	4	2	5	2	5	5	2	5	3	2	13	5	11	8	3	9	8	5	8	6
2012--14122	0	1	1	3	3	1	1	0	0	2	0	2	4	0	2	1	2	0	0	1	0	2	1	1	2	3	2	1	0	0	1	2	2	2	1	3	1	0	1	2	4	2	4	5	1	1	1	4	2
2012--14123	1	1	0	0	0	0	0	1	0	0	0	0	1	1	0	0	0	0	0	0	0	0	0	1	0	0	1	1	0	0	0	0	0	0	1	0	0	0	1	1	2	0	0	0	0	0	0	0	0
2012--14121	1	0	1	0	3	0	0	2	0	1	1	0	2	1	2	0	1	2	0	0	3	0	0	3	1	0	3	1	1	3	0	0	1	1	1	3	0	4	3	3	3	3	2	1	0	2	1	0	2
2012--6283	0	0	0	0	0	0	0	1	0	0	0	1	0	0	0	0	0	0	1	0	0	0	0	0	1	0	0	0	0	0	0	0	1	0	0	0	0	1	0	0	1	0	0	0	0	1	0	0	0
3001--11752	0	0	0	0	0	0	0	0	0	0	0	0	0	0	0	0	0	0	0	0	0	0	0	0	0	0	0	0	0	0	0	0	0	0	0	0	0	0	0	0	0	0	0	0	0	0	0	0	0
2012--6281	0	0	0	2	1	0	0	1	0	3	0	0	0	0	1	1	1	2	0	0	1	1	0	1	3	3	1	3	3	1	1	2	1	2	2	3	1	4	4	3	3	6	5	4	5	8	2	3	1
15--6222	0	0	0	0	0	0	0	0	0	0	0	0	0	0	0	0	0	0	0	0	0	0	1	1	1	2	1	1	1	0	0	0	0	0	0	0	0	0	0	0	0	0	0	0	0	0	0	0	0
15--6223	1	0	0	0	0	0	0	0	2	0	0	0	0	0	1	0	0	0	0	0	0	0	1	0	1	0	0	0	1	0	0	1	2	0	2	1	0	1	1	1	0	2	0	1	1	1	0	1	1
15--6221	0	0	0	0	0	0	0	1	0	0	0	0	0	0	0	1	1	0	1	0	0	3	1	0	0	1	3	1	1	1	1	1	1	0	0	0	2	1	3	8	6	2	0	3	0	2	1	0	0
3076--6893	1	1	1	1	0	0	1	0	0	0	1	0	0	0	0	1	1	1	0	0	0	0	0	0	0	0	0	0	0	0	0	0	1	0	0	0	0	0	0	0	0	0	0	0	0	0	0	0	1
3076--6892	0	0	0	0	1	2	1	0	0	0	0	1	2	1	1	1	1	1	2	4	1	0	2	1	2	1	0	1	1	0	0	0	1	3	2	0	0	0	1	1	0	1	0	0	1	0	0	1	0
3001--4271	0	0	0	0	0	0	0	0	0	0	0	0	0	1	0	0	0	0	0	0	0	1	0	0	0	0	0	1	0	0	0	0	0	0	0	0	0	0	0	0	1	5	0	0	0	0	0	1	0
109--7811	0	0	0	0	0	0	0	0	0	0	0	0	0	0	0	0	0	0	0	0	0	0	0	0	0	0	0	0	0	0	0	0	0	0	0	0	0	0	0	0	0	0	0	0	0	0	0	0	0
3002--10992	2	0	0	0	0	0	2	0	0	0	0	0	0	0	0	1	0	0	0	0	0	0	0	0	0	1	0	0	1	0	0	1	0	0	1	1	0	3	0	0	1	1	0	0	1	1	0	2	0
3002--10991	0	1	3	1	0	2	1	0	0	0	0	0	2	0	0	0	0	3	1	1	0	0	3	0	1	0	1	3	1	3	0	0	0	1	2	0	2	2	1	1	0	1	1	3	2	1	1	0	1
109--7812	0	0	0	0	0	0	1	0	0	0	0	0	0	1	0	0	0	0	0	0	0	0	2	1	0	0	0	1	0	0	0	0	0	0	1	1	0	1	1	0	1	2	0	0	0	0	0	1	0
3076--6141	3	0	1	1	2	2	1	0	0	0	1	0	0	1	0	1	2	0	0	2	0	0	1	1	0	0	2	1	1	1	0	1	0	0	0	1	1	0	1	1	0	3	0	0	0	0	2	0	0
3076--10843	0	0	0	0	0	0	0	0	1	0	0	0	0	0	0	0	0	0	0	0	0	0	0	0	0	0	0	0	0	0	0	0	0	0	0	0	0	0	0	0	0	0	1	0	0	0	0	0	1
3076--6143	0	0	0	2	5	0	0	1	1	2	3	4	0	0	0	1	1	0	1	0	0	1	0	0	0	0	0	0	0	0	0	0	0	0	0	0	0	0	0	0	0	0	0	0	0	0	0	1	0
3076--6142	0	1	1	0	1	0	0	0	0	0	0	0	0	1	1	1	0	0	1	1	1	2	0	0	2	1	3	0	1	2	2	1	0	1	0	0	0	0	0	0	1	0	0	0	0	1	1	0	0
15--681	1	0	0	0	0	0	0	0	0	0	0	0	1	0	0	0	1	0	0	0	0	0	0	0	0	0	0	0	0	0	0	0	0	0	1	0	0	0	1	0	1	3	0	1	0	0	0	1	0
15--683	0	1	1	0	0	0	0	0	0	1	1	0	0	0	0	0	0	1	0	0	0	0	0	0	0	0	0	0	0	0	0	1	0	1	0	0	0	0	0	2	1	0	0	0	0	1	0	0	0
15--682	0	0	0	0	0	0	0	0	0	0	0	0	0	0	0	0	1	0	0	0	0	0	0	0	0	0	0	0	0	0	0	0	0	0	0	0	0	0	0	0	0	0	0	0	0	0	0	0	0
3076--1801	0	0	0	0	1	2	0	1	1	1	1	0	0	0	0	0	0	0	0	1	0	0	0	1	0	0	0	0	3	0	0	1	0	0	0	0	0	1	0	0	0	0	0	0	1	0	0	0	0
3076--61411	0	0	0	0	1	0	0	0	0	0	2	0	0	0	0	0	0	0	0	1	1	1	2	0	1	1	2	0	2	0	2	1	3	2	1	1	4	2	1	3	2	4	2	1	1	2	1	0	1
3076--61413	0	0	0	0	0	0	0	0	0	0	0	0	0	0	0	0	0	0	0	0	0	0	0	0	0	0	0	0	1	0	0	0	0	0	0	0	0	0	0	1	0	0	0	0	0	0	0	1	0
3076--61412	3	1	0	0	1	2	1	1	0	0	0	2	0	0	0	1	1	0	0	0	0	0	0	0	0	0	0	0	0	0	0	0	0	0	1	0	0	0	1	0	0	3	1	0	0	0	1	0	0
2012--27133	0	0	0	0	0	0	0	0	0	0	0	0	0	0	0	0	0	0	0	0	0	0	0	0	0	0	0	0	0	0	0	0	0	0	0	0	0	0	0	0	0	0	0	0	0	0	0	1	0
2012--27132	0	0	0	0	0	0	0	0	0	0	0	1	0	0	0	0	0	0	0	0	0	0	0	0	0	0	0	0	0	1	0	0	0	0	1	0	0	0	0	0	0	0	0	0	0	0	0	1	0
2012--27131	0	0	0	0	0	0	0	0	0	0	1	0	0	0	1	1	2	1	0	0	0	0	0	0	0	0	0	0	0	0	0	0	0	0	0	0	0	0	0	0	0	0	0	0	0	0	0	0	1
3076--27663	0	0	0	0	0	0	0	0	0	0	0	0	0	0	0	0	0	0	0	0	0	0	0	0	0	1	0	0	1	0	0	0	1	1	0	1	0	0	2	5	5	5	4	0	1	1	0	0	3
15--31882	0	0	0	0	0	0	0	0	0	0	0	0	1	1	1	1	0	0	0	1	0	1	0	0	0	1	3	0	0	0	0	0	0	0	2	0	1	3	7	10	17	7	1	5	5	8	1	2	1
3076--27093	0	0	0	0	0	0	0	0	0	0	10	62	56	70	47	20	38	36	21	20	9	10	14	22	29	29	32	27	19	19	33	19	26	18	24	31	25	30	49	57	57	43	43	38	45	42	28	10	12
2012--16781	2	1	3	0	1	1	0	0	1	0	0	2	0	0	3	0	0	0	0	0	0	0	0	0	1	1	1	0	1	0	0	0	0	0	0	0	0	0	0	0	1	0	1	2	1	0	1	0	0
2012--16782	0	0	0	0	0	0	0	0	0	0	0	0	0	0	0	0	0	0	0	0	0	0	0	0	0	0	0	0	0	0	0	0	0	0	0	0	0	0	0	0	0	0	0	0	0	0	0	0	0
2012--16783	0	0	0	0	0	0	0	0	0	0	0	0	0	1	0	0	0	0	0	0	0	0	0	0	0	0	0	0	0	0	0	0	0	0	0	0	0	0	0	0	0	0	0	0	0	0	0	0	0
3076--48573	25	20	18	15	21	15	22	12	3	10	14	1	8	2	5	1	3	0	0	1	2	1	1	1	3	3	1	2	2	2	6	1	1	1	1	1	0	0	3	7	2	4	2	2	2	0	3	2	2
3076--48572	1	0	0	0	0	1	1	1	0	0	0	0	1	0	0	0	0	0	0	0	0	0	0	0	0	0	0	0	0	0	0	0	0	0	0	1	0	0	2	2	1	2	0	5	1	0	0	1	2
3076--48571	2	0	1	3	2	2	5	4	8	6	8	7	4	1	0	1	2	0	0	0	2	0	1	1	0	0	0	1	2	1	1	1	2	2	1	0	1	4	6	9	6	7	8	5	5	6	4	2	2
3081--10563	0	0	0	0	0	0	0	0	0	0	0	0	0	0	0	0	0	0	0	1	1	2	2	2	1	1	0	0	0	0	0	0	0	0	0	0	0	0	0	0	0	0	0	0	0	0	0	0	0
3081--10562	0	0	0	0	0	0	0	0	0	0	0	0	0	0	0	0	0	0	0	0	0	0	0	1	0	0	0	1	0	0	1	0	0	0	0	0	0	1	0	0	0	0	0	2	0	1	0	0	0
3081--10561	0	0	0	0	0	0	1	0	0	0	0	0	0	0	0	0	0	0	0	0	0	0	0	1	1	0	0	0	0	0	1	0	0	0	0	0	0	0	0	0	0	0	0	0	0	0	0	0	0
3076--1212	0	0	0	0	0	0	0	0	0	0	0	0	1	0	0	0	0	0	0	0	0	0	0	0	0	0	0	0	0	0	0	0	0	0	0	0	0	0	0	0	0	0	0	0	0	0	0	0	1
3001--4272	0	0	0	0	0	0	1	0	0	0	0	0	0	0	0	0	0	0	0	1	0	0	0	0	0	1	0	0	0	0	1	0	0	0	0	0	0	0	0	0	3	2	0	0	0	1	0	0	0
3076--6891	0	0	0	0	0	0	0	0	0	1	0	0	0	3	2	0	0	0	0	0	0	0	0	0	0	0	0	0	0	0	0	0	0	0	0	0	0	0	0	0	0	0	0	0	0	0	0	0	0
15--612	0	0	0	1	0	0	0	0	0	0	0	0	0	0	1	1	0	1	2	2	0	1	1	1	1	0	0	0	1	0	0	0	1	2	1	0	0	0	0	1	1	2	0	2	2	2	4	1	2
15--613	0	0	0	1	0	0	0	0	0	0	1	1	0	0	0	0	0	0	0	0	0	0	0	0	0	0	0	0	0	0	0	0	2	1	0	0	1	2	0	1	2	1	2	3	6	2	2	0	0
15--611	0	0	1	2	2	2	0	1	1	0	0	0	1	0	0	1	0	0	0	0	0	0	0	0	0	0	1	0	0	0	0	0	0	3	1	1	2	1	0	2	2	0	2	2	1	2	4	1	2
2059--631	0	0	0	0	0	0	0	0	0	0	0	0	0	0	0	0	0	0	0	0	0	0	0	0	0	0	0	0	0	0	1	0	0	0	0	1	0	0	0	0	1	0	0	2	1	0	0	0	0
15--6451	0	0	1	0	1	0	0	2	0	0	0	0	0	1	1	0	0	2	1	1	0	0	0	0	0	1	1	1	1	1	0	0	0	0	1	2	0	0	1	4	2	1	2	2	0	1	0	0	0
15--6453	0	0	0	0	0	0	0	0	0	0	0	0	0	0	0	0	0	0	0	0	0	1	0	0	0	0	0	0	0	0	0	2	0	0	0	0	0	0	0	1	2	0	0	0	0	0	0	0	0
15--6452	1	1	1	1	0	0	1	1	0	1	0	1	1	0	0	0	1	0	1	1	0	1	1	0	1	1	1	1	1	1	0	0	1	2	1	1	1	1	1	5	1	5	1	4	0	1	1	1	0
2023--2023	0	1	0	0	0	0	0	1	0	0	0	0	0	0	0	0	0	0	0	0	0	0	0	0	0	0	0	0	0	0	0	0	2	0	0	0	1	2	0	0	0	1	0	2	1	0	0	0	1
2023--2022	0	0	0	0	0	0	0	0	0	0	0	0	0	0	0	0	0	0	0	0	0	0	0	0	0	0	0	0	0	0	0	0	0	0	0	0	0	0	0	0	0	0	0	0	0	0	0	0	0
2023--2021	0	0	0	0	0	0	0	0	0	0	0	1	0	0	0	0	0	0	0	0	0	0	0	0	0	0	0	0	0	0	0	0	0	1	0	0	0	0	0	0	0	2	1	1	0	0	0	1	0
3076--31921	0	0	0	0	0	0	0	0	0	0	0	3	4	4	1	2	2	5	2	1	3	0	1	1	5	4	3	5	3	4	3	2	2	4	6	12	8	8	15	22	23	17	13	6	13	20	7	10	5
3076--31922	0	0	0	0	0	0	0	0	0	0	0	1	1	0	0	0	0	0	2	1	0	0	2	0	1	1	0	2	0	0	0	1	1	0	0	1	1	1	0	2	4	2	3	1	1	1	4	0	0
3076--31923	0	0	0	0	0	0	0	0	0	0	0	0	0	0	0	0	0	0	0	0	1	0	0	0	1	0	0	1	1	0	0	0	0	0	0	2	1	1	1	3	2	0	1	1	2	3	0	0	0
3076--61323	0	0	0	0	0	0	0	0	0	0	0	0	0	0	0	1	0	0	0	0	0	0	0	0	0	0	0	0	0	0	0	0	0	0	0	0	0	0	0	0	0	0	0	0	0	0	0	0	0
3076--61322	0	0	0	0	0	0	0	0	1	0	0	0	0	0	0	0	0	0	0	0	1	0	0	1	1	0	0	0	1	0	0	0	0	0	0	0	0	0	6	8	10	7	0	2	3	0	0	1	1
3076--61321	0	0	0	0	0	0	0	0	0	0	2	0	0	0	1	0	0	0	0	0	0	0	1	0	0	0	0	0	0	0	0	0	0	0	0	0	0	0	0	1	0	0	0	0	0	0	0	0	0
3081--5573	0	0	2	1	0	5	0	0	1	0	1	0	2	3	3	5	2	2	1	4	4	0	3	3	4	2	3	5	1	4	0	2	1	2	2	0	0	3	1	1	2	3	0	2	3	1	3	1	1
3081--5572	0	0	1	2	0	1	2	0	0	1	1	3	3	1	1	0	0	1	1	0	0	1	1	0	0	2	1	3	2	1	1	0	0	0	1	0	1	1	1	0	2	0	0	0	1	0	0	0	0
3081--5571	0	0	0	3	1	2	0	0	0	0	0	1	1	0	1	0	1	0	0	0	0	0	0	2	1	0	0	0	0	1	1	0	0	1	0	0	1	1	1	1	1	0	0	0	1	3	0	0	0
2023--14651	0	0	1	0	0	0	0	0	0	1	0	0	0	1	0	0	1	0	0	0	2	0	0	0	0	0	1	0	0	0	0	0	1	0	1	0	0	1	0	1	1	2	0	1	0	1	0	0	1
109--7813	1	0	1	0	0	1	0	0	0	0	0	0	0	0	0	0	0	0	0	0	0	0	0	0	0	0	1	1	0	1	0	0	0	0	2	1	0	2	4	7	4	8	5	0	23	41	33	31	8
2023--8032	0	1	1	0	0	0	0	0	0	0	0	0	0	0	0	0	0	0	0	0	0	0	0	0	0	0	0	0	0	0	0	0	0	0	0	0	0	0	1	1	0	0	0	0	0	0	0	1	0
2023--8033	0	0	0	0	0	0	0	0	0	0	0	0	0	0	0	0	0	0	0	0	0	1	0	0	1	0	0	0	0	0	0	1	0	0	0	0	0	0	0	0	1	1	1	1	0	0	0	0	0
3076--29112	1	0	1	0	1	0	0	1	1	0	0	0	0	0	0	0	0	0	0	0	0	0	0	0	0	0	0	0	0	0	0	0	0	0	1	0	0	0	0	0	1	0	0	1	0	0	0	0	0
2023--8031	0	0	0	0	0	0	0	0	0	0	0	0	0	0	0	0	0	0	0	0	0	0	0	0	0	0	0	0	0	0	0	0	0	0	0	0	0	0	0	0	0	0	0	0	0	0	0	0	0
3076--1162	0	0	0	1	2	2	1	1	2	2	2	1	1	2	1	2	1	1	1	2	2	1	1	2	0	0	1	2	2	1	1	1	2	1	0	0	1	1	1	0	0	0	0	0	0	0	0	0	0
3076--1163	1	1	1	0	0	0	0	0	0	0	0	0	0	1	0	0	0	0	0	0	0	0	0	0	0	0	1	0	1	1	0	1	1	1	1	0	0	0	0	0	0	0	0	0	0	0	0	0	0
3076--1161	0	0	0	0	0	1	1	1	0	0	0	1	0	0	0	0	1	0	3	2	2	2	2	2	2	2	1	0	1	1	2	1	2	3	0	1	1	2	0	1	1	0	0	0	0	0	0	0	0
2023--14652	0	0	0	0	0	0	0	0	0	0	0	0	0	0	0	0	0	1	0	0	0	0	0	0	0	0	0	1	0	0	0	0	0	0	0	1	0	0	0	0	0	1	0	0	0	1	0	0	0
2023--2291	0	0	0	1	1	0	2	0	1	0	0	2	0	0	0	0	0	0	1	1	0	2	0	1	2	3	0	1	1	2	1	1	1	0	0	0	1	0	0	2	1	0	1	1	2	0	2	1	0
2023--2292	1	0	2	0	0	1	0	2	1	2	1	1	1	0	0	1	1	2	1	0	1	0	0	0	1	1	0	4	1	2	2	1	0	3	0	0	0	1	1	0	2	1	3	3	0	1	0	1	1
2023--2293	0	0	1	0	0	0	0	0	0	0	1	0	0	0	0	0	1	0	0	0	0	1	0	1	0	0	1	0	0	1	0	1	0	0	0	1	0	1	1	2	1	2	2	2	0	1	0	2	0
15--6191	4	1	3	4	3	1	5	3	2	3	9	6	12	4	7	6	7	2	4	8	0	3	4	5	5	10	6	4	3	1	3	2	1	3	3	5	2	4	1	10	17	16	9	5	5	10	6	6	1
15--6192	0	1	0	1	1	0	0	0	0	0	0	0	0	1	0	0	0	0	0	0	0	0	0	0	0	0	0	0	0	1	0	1	0	0	0	0	0	0	0	2	1	1	0	1	0	1	0	1	1
15--6193	0	0	1	0	0	0	0	2	0	0	0	1	3	0	1	0	0	0	0	1	0	0	1	0	0	1	0	0	1	0	1	0	1	2	1	2	0	0	2	1	1	1	2	0	1	1	0	0	0
15--6194	1	7	4	9	15	5	7	7	3	2	10	9	9	14	2	16	6	4	3	8	0	4	3	10	7	8	7	7	8	3	3	9	9	12	8	6	3	4	8	11	24	21	8	21	10	7	8	10	3
3002--7633	0	0	0	0	1	0	0	0	0	0	0	0	0	0	1	0	0	0	0	0	0	0	0	0	0	0	0	0	0	1	1	0	0	0	0	0	0	1	0	1	0	0	0	0	0	0	1	1	1
3002--7632	0	1	0	1	1	0	0	3	0	0	3	1	0	2	0	2	2	2	2	1	1	2	2	1	0	1	1	0	0	4	2	2	2	1	1	0	0	1	0	1	1	0	0	0	0	1	1	1	0
3076--10842	0	0	0	0	0	0	0	0	0	0	0	0	0	0	0	0	0	0	1	0	0	0	0	0	0	0	0	0	0	1	0	0	0	0	0	0	0	0	0	0	0	0	0	0	0	0	0	0	0
15--61422	0	0	0	2	0	1	1	1	0	2	1	0	2	1	0	1	0	0	0	0	0	0	0	1	1	1	0	0	1	0	0	2	0	0	0	2	0	2	0	4	1	1	1	0	2	0	3	0	0
109--4323	0	0	0	0	0	0	0	0	0	0	0	0	0	0	0	0	0	0	0	0	0	0	0	0	0	0	0	0	0	0	0	0	0	0	0	0	0	0	0	0	0	1	0	0	0	0	0	0	0
109--4321	0	0	0	0	0	0	0	0	0	0	0	0	0	0	0	0	0	0	0	0	0	0	0	1	0	0	0	0	0	0	0	0	0	0	0	0	0	0	0	0	1	0	0	0	0	0	0	0	0
3076--10841	0	0	0	0	0	0	0	0	0	0	0	0	0	0	0	0	0	0	0	0	0	0	0	0	0	0	0	0	0	0	0	0	0	0	0	0	0	0	0	0	0	0	1	0	0	0	0	0	0
15--1272	0	0	1	0	0	0	0	2	4	0	0	1	1	2	2	2	0	1	0	1	0	1	0	1	1	2	0	1	1	0	1	0	0	0	1	0	1	2	0	1	5	1	2	2	4	10	6	2	0
15--61432	5	0	0	1	0	1	0	1	1	1	0	1	0	0	2	2	2	2	0	1	0	0	0	0	0	2	1	1	1	0	0	2	0	0	4	0	1	5	9	11	10	10	3	9	7	1	3	6	1
3076--9211	2	1	1	0	0	0	1	0	1	0	0	0	1	0	0	1	0	0	0	1	1	0	1	0	0	1	1	0	2	0	0	0	0	0	1	0	1	2	2	3	4	6	3	2	2	2	1	5	2
3076--9212	0	3	1	2	1	1	1	0	1	2	2	2	3	1	1	1	2	1	1	1	1	1	2	2	2	2	2	2	1	3	1	2	1	3	4	1	2	2	2	8	6	6	1	3	5	3	3	0	1
3076--9213	4	0	1	4	3	1	1	0	1	0	1	0	5	1	2	1	2	2	2	1	4	4	3	2	3	2	0	3	1	0	1	0	2	2	1	2	1	2	0	1	2	5	4	1	2	3	3	0	1
3076--61451	0	0	0	0	0	0	0	0	0	0	0	0	0	0	0	0	0	0	0	0	0	0	0	0	0	0	0	0	0	0	0	0	1	0	0	0	0	0	0	0	0	0	0	0	0	0	0	0	0
3076--61453	0	0	0	0	0	0	0	0	0	0	0	0	0	0	0	0	0	0	0	0	0	0	0	0	0	0	0	0	0	0	0	0	0	0	0	0	0	0	0	0	0	0	0	0	0	0	0	0	0
3076--61452	0	0	0	0	0	0	0	0	0	0	0	0	0	0	0	0	0	0	0	0	0	0	0	0	0	0	0	0	0	0	0	0	0	0	0	0	0	0	0	0	0	0	0	0	0	0	0	2	0
109--7352	0	1	0	1	1	0	0	0	0	0	0	0	0	1	1	0	0	0	0	0	0	0	0	1	0	0	0	0	0	0	0	0	2	1	0	1	0	1	1	1	4	5	0	0	0	1	2	0	1
109--7353	0	0	0	0	0	1	1	0	0	1	0	0	1	0	1	1	1	0	0	1	1	0	0	1	0	1	0	0	0	1	0	0	0	0	0	0	0	0	1	0	0	0	0	0	0	0	0	0	0
109--7351	0	0	0	0	0	0	0	0	0	0	0	0	1	0	0	0	0	0	0	0	0	0	0	0	0	0	0	0	0	0	0	0	0	0	0	0	0	0	0	0	0	0	0	0	1	0	1	0	0
3076--34152	0	0	0	0	0	0	0	0	0	0	0	0	0	0	0	0	0	0	0	0	0	0	0	0	0	0	0	0	0	0	0	0	0	0	0	0	0	0	0	0	0	0	0	0	0	0	0	0	0
3076--34153	0	0	0	0	0	0	0	0	0	0	0	0	0	0	0	0	0	0	0	0	0	0	0	0	0	0	0	0	0	0	0	0	0	0	0	0	0	0	0	0	0	0	0	0	0	0	0	0	0
3076--34151	0	0	0	0	0	0	0	0	0	0	0	0	1	0	0	0	0	0	0	0	0	0	0	0	0	0	0	0	0	0	0	0	0	0	0	0	0	0	0	0	0	0	0	0	0	0	0	0	0
3076--7212	0	1	0	0	0	0	0	1	0	0	1	0	0	0	0	1	0	0	0	0	0	0	0	0	0	0	1	1	0	0	0	0	0	0	0	0	1	0	0	0	0	0	1	0	0	0	0	0	0
3076--7213	0	0	0	0	0	0	0	0	1	0	0	0	0	0	0	0	0	0	0	0	0	0	0	0	0	0	0	0	0	0	0	0	0	0	0	0	0	0	0	0	0	0	0	0	0	0	0	0	0
3076--7211	0	0	0	0	0	0	0	0	0	0	0	0	1	0	2	0	1	1	0	0	0	0	0	0	0	0	0	0	0	0	0	0	0	0	1	0	0	0	0	1	0	1	0	0	0	0	0	0	0
3076--6172	0	0	0	0	0	0	0	1	1	2	1	3	1	3	1	1	1	1	1	1	0	0	0	0	1	0	0	0	0	0	0	0	0	0	0	0	0	0	2	2	0	0	0	0	0	0	0	0	0
15--10053	0	0	0	0	0	0	0	1	1	0	0	0	0	0	0	0	0	0	0	0	0	0	0	0	0	0	0	0	0	0	0	0	0	0	0	0	0	0	0	0	0	1	0	0	0	0	1	0	0
15--10052	0	1	0	0	0	0	0	0	1	0	0	0	0	0	0	0	0	1	0	4	0	4	8	4	5	4	7	5	7	4	6	3	5	6	2	2	6	6	3	5	6	2	4	5	1	1	2	0	1
15--10051	1	0	0	0	0	0	0	0	0	1	0	0	0	0	0	0	0	1	0	1	0	0	0	0	0	0	0	0	0	0	0	0	1	1	0	0	0	0	0	0	0	0	0	0	0	0	0	1	0
109--4322	0	0	1	1	0	0	0	0	0	0	0	0	0	0	0	0	0	0	0	0	0	0	0	0	0	0	0	0	0	0	0	0	0	0	0	0	0	0	0	0	0	2	0	0	0	0	0	0	0
15--61672	0	0	0	0	0	0	0	0	0	0	0	0	0	0	0	0	0	0	0	0	0	0	0	0	0	0	0	0	0	0	0	0	0	1	0	0	0	0	1	1	0	0	0	0	0	0	0	0	0
3081--7953	0	0	1	2	1	1	0	1	2	1	0	0	1	0	0	0	1	0	0	0	0	0	0	0	0	0	0	0	0	0	0	0	0	0	0	0	0	0	0	1	0	1	0	0	0	0	1	0	0
3081--7952	0	0	0	0	0	0	0	0	0	0	0	0	0	0	0	0	0	0	0	0	0	0	0	0	0	0	0	0	0	0	0	0	0	0	0	0	0	0	0	0	0	0	0	0	0	0	0	0	0
3081--7951	0	0	0	1	0	1	0	0	0	0	0	0	0	0	0	0	0	0	0	0	0	0	1	0	0	1	0	0	0	0	0	0	1	0	0	0	0	0	0	0	1	0	1	1	0	0	0	0	0
3001--1371	0	0	0	1	0	0	0	1	1	0	0	0	0	0	0	2	0	0	0	0	0	0	0	0	0	0	1	0	0	0	0	0	0	0	0	0	1	0	0	0	2	0	0	0	0	0	0	0	0
3001--1373	0	0	0	0	0	0	0	0	0	0	0	0	0	0	0	0	0	0	0	0	0	0	0	0	0	0	0	0	0	0	0	0	0	0	0	0	0	0	0	0	0	1	0	0	0	0	0	0	0
3001--1372	1	0	1	0	2	1	0	2	0	2	0	0	0	1	0	2	0	2	1	1	3	1	1	2	1	4	1	1	1	1	1	2	3	2	1	1	1	0	1	2	4	2	0	0	0	2	0	4	0
3076--6923	0	0	0	0	0	0	0	0	0	0	0	0	0	1	0	0	0	0	0	0	0	0	0	0	0	0	0	0	0	0	0	0	0	0	0	0	0	0	0	0	0	0	0	0	0	0	0	0	0
3001--61711	0	0	0	0	1	0	0	0	0	0	0	0	0	0	0	1	0	0	0	0	0	0	0	0	0	0	0	0	0	1	0	0	0	0	0	0	0	0	0	0	0	1	0	0	0	0	0	0	0
3001--61712	0	0	0	0	0	0	0	0	0	0	0	0	0	0	0	0	0	0	0	0	0	0	0	0	0	0	0	0	0	0	0	0	0	0	0	0	0	0	0	1	0	0	0	0	0	0	0	0	0
3001--61713	1	1	0	0	0	1	0	0	0	1	0	1	0	0	0	0	0	0	0	0	0	0	0	0	0	0	0	0	0	0	2	0	0	0	0	0	0	1	1	0	0	0	0	0	1	0	0	0	1
15--61673	0	0	1	0	1	0	0	0	0	1	0	0	0	0	0	0	0	0	0	0	0	1	0	0	0	0	1	0	0	0	1	1	2	0	0	0	2	0	1	0	3	1	1	0	1	1	1	0	2
15--1033	0	1	1	0	2	1	0	0	1	1	1	1	1	2	0	1	0	1	1	2	0	0	0	1	0	2	2	2	3	1	2	2	2	0	1	1	2	3	0	3	6	7	5	1	2	5	1	1	2
15--61671	2	1	0	0	0	1	0	0	0	0	1	1	0	0	0	0	0	0	1	1	0	0	0	1	0	1	0	0	0	1	0	0	2	0	0	0	1	0	0	0	0	0	1	0	2	0	1	0	0
15--1031	0	1	1	0	0	1	0	1	0	0	0	1	0	0	2	0	2	0	1	1	0	2	1	1	0	1	1	2	0	0	0	1	3	2	1	3	2	2	3	2	4	6	1	1	1	2	4	1	1
15--6503	0	0	0	0	1	1	0	0	0	0	0	0	0	0	0	1	0	0	0	0	0	1	0	0	0	0	1	0	0	1	0	1	0	0	0	0	0	0	0	1	1	1	0	0	0	0	0	1	0
2023--10022	0	0	0	0	0	1	0	0	1	0	0	1	2	0	1	1	0	0	0	0	1	0	1	0	0	0	0	0	0	0	1	0	0	1	0	0	0	2	1	0	0	2	0	0	0	0	1	0	0
2023--10021	0	0	0	0	0	0	0	0	0	0	0	0	0	0	0	3	0	0	0	0	0	0	0	0	0	0	0	0	0	0	0	0	1	0	0	0	0	0	0	1	0	1	0	0	0	0	0	0	0
2023--1131	0	0	0	1	0	0	0	0	0	0	0	0	1	1	0	0	0	0	0	0	0	0	0	0	0	1	0	0	0	1	0	1	0	1	1	0	0	0	0	0	3	2	0	0	0	1	0	1	0
2023--1132	1	1	0	0	1	0	0	0	0	0	1	0	0	1	0	0	0	0	0	1	1	0	0	1	0	0	1	0	0	0	0	1	1	1	1	1	1	1	2	0	1	2	1	0	1	0	0	0	0
2023--1133	0	0	0	0	0	0	0	0	0	1	0	0	0	0	0	0	0	0	0	0	0	0	0	0	0	0	0	0	0	0	0	0	0	0	0	0	0	0	0	1	1	0	0	0	0	0	1	0	0
3001--26102	0	0	0	0	0	0	0	0	0	0	0	0	0	0	0	0	0	0	0	0	0	0	0	0	0	0	0	1	0	0	0	0	0	0	0	0	1	1	0	1	0	1	0	0	0	0	0	0	0
3081--10822	0	2	2	1	2	1	2	2	1	2	0	1	1	0	1	2	3	0	2	2	4	1	2	5	3	3	2	7	1	2	1	1	0	3	3	1	2	4	1	0	3	5	1	0	0	1	2	2	3
3081--10823	2	2	6	1	3	5	2	2	3	0	5	1	1	0	0	0	2	3	1	4	0	4	3	5	2	0	5	2	3	0	1	2	1	1	4	2	1	1	0	1	4	1	1	3	2	2	2	3	3
3081--10821	0	0	0	0	0	0	0	0	0	0	0	0	0	0	0	1	0	0	0	1	1	1	0	0	0	1	0	0	0	0	0	0	0	0	0	0	0	0	0	0	0	0	1	0	0	0	0	0	0
2012--6272	3	2	0	0	1	2	0	1	0	0	2	0	0	1	2	3	1	0	0	1	2	0	3	0	0	1	3	0	1	2	1	0	1	0	0	2	2	2	3	1	1	0	1	0	1	1	2	0	0
2012--6273	0	0	0	1	0	0	0	0	1	0	0	0	0	0	0	0	0	0	1	3	0	0	0	1	1	0	1	2	0	0	1	1	2	1	1	1	0	1	0	0	3	2	0	1	1	1	0	1	0
3076--7031	0	1	1	0	1	0	0	1	1	3	1	1	0	1	1	1	2	1	2	2	1	1	1	0	3	2	1	2	1	1	0	2	1	0	4	0	0	0	0	0	2	3	1	0	2	2	4	0	2
3076--7781	0	0	0	0	0	0	0	0	0	0	0	0	0	0	0	0	0	1	0	0	0	0	0	0	0	0	0	1	1	0	0	0	0	0	0	0	0	0	0	0	0	0	0	0	0	0	0	1	0
3076--7782	0	0	0	0	0	0	1	0	1	0	0	0	0	0	0	1	0	0	0	0	0	0	0	0	0	0	0	1	1	1	2	0	0	1	1	0	0	0	1	1	0	1	0	1	1	0	1	1	1
3001--26103	0	0	0	0	1	0	0	0	2	0	0	0	0	0	0	0	0	0	0	1	0	0	1	0	1	0	0	0	0	0	0	0	0	0	0	0	0	0	2	3	5	5	0	0	0	0	0	0	0
2012--6572	1	0	0	0	0	0	1	0	0	0	0	2	0	0	1	0	0	0	0	0	0	0	0	0	0	0	0	0	1	0	0	0	0	0	0	0	0	0	1	0	1	0	0	0	0	0	1	0	0
15--31441	0	0	0	0	0	0	0	0	0	0	0	1	13	12	7	4	4	2	0	3	0	0	0	3	2	8	5	6	5	4	10	11	12	20	22	17	20	18	30	32	37	40	28	40	46	39	25	12	4
3076--31692	0	0	0	0	0	0	0	0	0	0	1	0	1	0	0	0	0	0	0	0	1	1	0	0	0	0	0	0	0	0	0	0	0	0	1	1	1	0	1	0	0	5	0	2	0	0	0	1	0
3076--31693	0	0	0	0	0	0	0	0	0	0	0	0	0	0	1	0	0	0	0	0	0	0	0	1	0	0	1	2	1	0	1	0	0	0	0	0	0	0	0	1	1	5	4	1	0	4	3	1	1
3076--31691	0	0	0	0	0	0	0	0	0	0	1	0	1	0	0	0	0	0	1	0	0	1	2	0	0	0	0	0	0	1	0	1	1	0	0	0	0	0	1	2	6	7	3	6	0	1	1	1	2
15--6301	0	0	2	0	0	0	0	1	0	3	0	0	0	0	1	1	0	1	0	0	0	2	1	2	0	1	0	1	0	2	4	3	0	0	0	1	2	5	1	1	1	1	3	1	0	2	3	0	3
15--6303	11	9	5	4	5	6	3	4	3	1	2	0	5	2	1	1	2	0	0	1	0	0	2	0	1	4	4	3	3	2	0	1	0	2	1	0	0	2	6	2	3	2	3	2	2	7	0	1	3
15--6302	2	4	2	4	2	7	4	1	1	2	1	1	1	0	0	1	2	2	1	1	0	0	1	1	2	4	0	6	3	0	1	0	0	0	0	1	1	2	4	2	2	2	1	1	2	1	1	2	0
2012--6153	0	1	3	7	2	2	2	3	5	2	1	2	6	6	0	3	2	5	3	2	1	0	4	1	2	2	2	0	0	0	2	1	1	0	1	0	1	0	2	3	3	1	2	1	0	1	0	1	1
2012--6152	2	2	2	3	0	4	1	0	1	1	4	4	12	5	3	3	1	0	2	0	1	1	1	0	6	3	5	3	3	2	2	4	1	3	2	2	2	1	4	3	3	4	4	5	3	4	3	2	1
2012--6151	0	4	1	0	1	0	0	3	1	2	0	0	2	1	1	0	0	2	0	0	1	3	4	0	0	3	1	1	3	3	1	2	1	1	0	0	4	4	6	4	4	0	1	6	0	4	3	2	4
15--61361	0	0	0	0	0	0	1	0	0	0	0	0	0	0	1	0	0	1	0	0	0	0	0	0	0	0	0	1	0	1	0	0	0	0	2	1	0	2	1	1	1	0	0	0	1	1	0	0	0
15--18053	2	1	1	0	2	0	0	1	2	2	2	3	3	1	1	0	2	0	0	0	0	0	2	2	1	1	5	2	3	2	5	3	3	2	2	4	2	2	3	10	8	10	4	2	8	1	4	2	3
15--18052	27	0	5	5	8	1	6	3	6	2	3	1	2	2	2	2	0	0	0	0	0	2	0	0	1	0	1	2	1	0	1	2	3	3	0	1	1	1	7	6	9	5	2	7	1	1	3	3	3
15--18051	7	9	4	2	3	5	8	6	3	2	6	1	3	2	2	5	1	6	4	4	0	2	4	3	4	3	3	1	2	3	3	3	3	2	2	4	3	1	2	2	1	5	1	1	0	2	2	3	1
3076--23141	15	9	12	6	8	8	6	9	0	9	1	1	3	23	6	10	3	7	2	0	0	0	0	1	3	0	1	4	4	2	3	2	2	4	4	5	7	7	11	28	21	0	0	0	0	0	0	0	0
3076--23143	0	0	0	0	0	0	0	0	0	0	1	1	0	0	0	0	0	0	0	0	0	0	0	0	0	0	0	0	1	1	0	0	0	0	0	1	0	1	1	1	2	0	0	0	0	0	0	0	0
3076--23142	1	0	1	4	3	3	3	4	2	3	7	2	1	0	0	0	0	0	0	0	0	0	0	0	0	1	3	1	0	0	0	0	0	0	0	1	0	0	1	2	4	0	0	0	0	0	0	0	0
2012--10603	1	0	1	1	4	0	2	0	3	1	1	0	0	2	1	1	1	1	0	1	1	1	2	1	1	1	0	0	0	1	0	0	0	0	1	0	0	3	1	0	1	2	2	3	1	2	1	1	0
2012--10602	1	3	2	1	5	1	8	1	1	0	0	1	5	0	0	1	1	1	2	1	1	2	4	0	1	1	2	0	0	0	0	0	1	3	0	0	2	1	1	5	2	3	2	1	0	1	2	3	0
2012--10601	0	0	0	0	0	0	1	0	0	0	1	0	0	0	1	0	1	2	0	0	0	0	1	0	0	0	0	0	0	0	1	0	1	0	0	1	0	2	2	0	0	1	1	1	0	1	1	0	0
2012--6721	0	0	0	0	1	1	2	0	1	0	0	2	0	0	0	0	0	0	0	0	0	0	0	0	1	0	0	0	0	0	1	0	0	0	0	1	0	1	0	0	0	0	0	1	2	0	0	0	0
2012--6722	0	0	0	0	0	0	0	0	0	0	0	0	0	0	0	0	0	1	0	0	0	1	0	1	0	0	0	1	0	0	0	1	0	0	1	1	0	0	0	0	0	0	0	0	0	0	0	0	0
3076--6173	0	0	0	1	2	4	2	0	1	3	6	4	2	1	1	0	0	1	2	0	0	1	0	0	0	0	1	0	0	0	2	0	3	1	0	0	1	0	1	0	5	6	2	0	1	2	1	1	1
15--692	0	0	0	3	0	0	0	0	0	1	1	1	0	1	2	0	0	0	0	0	0	0	0	0	0	1	1	0	1	0	0	1	0	1	0	0	0	1	0	1	2	0	0	1	1	1	2	3	2
15--693	0	0	0	0	0	0	0	0	0	0	0	0	0	0	0	0	0	0	1	1	0	0	0	0	0	0	0	1	0	2	0	0	0	0	0	0	0	0	1	1	0	0	1	1	0	0	0	0	0
15--691	0	1	0	0	0	0	0	0	0	0	0	0	2	0	0	1	0	0	1	0	0	0	2	1	0	1	0	0	0	1	0	1	0	1	1	0	1	0	0	0	2	0	1	0	0	0	4	1	0
15--44702	0	0	0	0	0	0	0	0	0	0	0	0	0	0	0	0	0	0	0	0	0	0	0	0	0	0	0	0	1	0	0	0	0	0	0	0	0	1	0	1	0	0	0	2	0	1	1	1	0
15--44703	0	0	1	0	0	0	1	0	0	1	1	0	0	0	0	0	0	0	0	0	0	0	0	0	0	0	0	0	0	0	0	1	1	1	0	1	0	0	0	1	0	0	0	0	0	0	0	0	0
15--50002	0	1	0	0	0	1	0	0	0	0	0	0	0	2	0	0	0	0	0	0	0	0	0	0	1	0	1	0	0	0	1	0	0	0	0	0	0	0	1	0	3	0	0	0	0	0	0	0	0
15--50003	1	2	1	0	0	0	0	1	0	0	0	0	0	0	0	0	0	1	1	0	0	0	1	0	0	0	0	0	1	0	0	1	0	1	0	2	1	0	1	0	1	0	0	0	0	0	0	0	0
15--31203	0	3	6	4	7	8	4	3	3	1	6	1	4	6	7	1	3	1	4	3	0	3	2	4	3	4	5	2	1	2	1	2	6	3	4	7	6	5	13	28	25	14	13	17	15	13	10	14	2
15--31202	0	16	34	26	22	28	31	22	15	45	10	24	33	40	23	14	15	19	13	11	0	10	8	5	5	9	4	5	8	8	4	6	7	14	7	12	11	35	27	48	51	30	34	27	32	25	15	3	3
15--31201	0	8	7	8	9	10	14	14	11	6	9	3	3	5	5	2	4	5	3	5	0	2	1	2	4	9	5	4	2	1	4	3	2	4	4	5	5	7	9	18	18	14	9	7	8	19	6	4	0
2012--6791	0	0	0	0	0	0	0	0	0	0	0	0	0	0	0	0	0	1	0	1	1	0	1	1	0	0	0	0	0	1	1	1	1	0	0	0	1	0	0	0	0	0	0	0	1	0	0	0	0
3001--7313	1	0	1	1	0	1	0	0	0	0	1	0	1	1	0	0	1	0	0	2	0	0	0	1	2	1	1	0	1	1	0	1	0	0	0	0	0	1	1	0	2	1	1	0	0	0	1	1	1
2012--6792	0	1	0	0	0	0	0	0	0	0	0	0	1	0	0	0	0	0	1	0	1	4	3	1	4	3	1	2	1	3	2	2	0	2	2	0	2	0	1	1	0	0	0	0	0	0	1	1	0
3076--31503	0	0	0	0	0	0	0	0	0	0	0	0	0	0	0	0	0	0	0	0	0	0	0	1	0	2	0	0	1	0	0	0	1	0	0	0	0	0	0	0	3	1	0	1	0	0	0	1	0
2023--2232	0	0	0	0	0	1	0	0	0	0	0	0	0	0	0	0	0	0	0	0	0	0	0	0	0	0	0	0	0	0	0	0	0	0	0	0	0	0	0	0	0	0	0	0	0	0	0	0	0
2023--2233	0	0	0	0	0	0	0	0	0	0	0	0	0	0	1	0	0	0	0	0	0	0	0	0	0	0	0	0	0	0	0	0	0	0	0	0	0	1	0	0	0	1	0	0	0	0	0	0	0
2023--2231	0	0	0	0	0	1	1	0	0	0	0	0	0	0	0	0	0	0	0	0	0	0	0	0	0	0	0	0	0	0	0	0	0	0	0	0	0	0	0	1	0	0	0	0	0	0	0	0	0
3076--6552	0	0	0	0	0	0	0	0	0	0	0	0	0	0	0	0	1	0	0	0	0	1	0	0	1	1	1	1	0	0	0	0	0	0	2	1	0	1	1	0	0	0	1	0	0	0	1	0	1
3076--6553	0	0	0	0	0	1	0	0	0	0	0	0	0	0	0	0	0	0	0	0	0	0	0	0	0	0	0	0	0	0	0	0	0	0	0	0	0	0	0	0	1	0	0	0	0	0	0	0	0
3076--6551	0	0	0	0	0	0	0	0	0	0	0	1	0	0	1	0	0	0	0	0	0	0	0	0	0	0	0	0	0	0	0	0	0	0	0	0	0	0	0	0	0	1	2	1	1	0	0	0	0
2059--632	0	0	0	0	0	0	0	0	0	0	0	0	0	0	1	0	1	0	0	0	0	1	0	0	0	0	0	0	0	1	0	0	0	0	0	0	0	0	0	0	0	0	0	0	0	1	0	0	0
2059--633	0	0	0	0	0	0	0	0	0	0	0	0	0	0	3	2	4	8	3	1	3	3	5	8	4	6	5	6	5	1	4	3	3	4	3	3	2	1	0	1	3	4	1	3	1	3	5	5	2
3076--27661	0	0	0	0	0	0	0	0	0	0	0	0	1	0	0	0	0	0	0	0	0	0	0	0	0	0	0	0	0	0	0	0	0	0	0	0	0	0	0	1	2	0	0	0	0	0	0	0	0
15--61633	1	1	3	0	1	0	2	1	0	0	2	4	0	5	4	1	1	4	2	2	0	1	3	2	4	5	5	2	3	4	5	1	5	1	2	5	1	3	6	8	8	6	4	8	9	3	5	6	3
15--61632	2	0	1	2	0	2	3	1	2	1	3	3	5	4	2	2	7	3	5	1	0	2	0	3	2	4	3	2	2	2	0	2	2	3	2	4	4	2	3	6	5	5	8	7	2	6	2	4	0
15--61631	14	15	21	24	22	15	8	15	15	10	21	20	17	23	13	27	15	12	12	18	0	10	14	14	17	19	18	11	19	19	11	14	12	13	19	19	21	27	32	28	44	49	37	30	32	36	39	48	25
3076--27662	0	0	0	0	0	0	0	0	0	0	0	0	0	0	0	0	0	0	1	1	1	3	3	3	2	4	4	2	2	0	0	0	0	0	0	1	1	0	0	3	5	4	1	1	3	2	3	2	1
15--1032	2	0	0	0	2	1	0	2	2	1	1	0	0	0	1	0	0	0	0	3	0	0	0	1	3	0	1	2	2	2	2	1	1	2	1	1	1	0	1	2	3	6	1	6	1	0	1	1	1
15--27111	0	0	0	0	0	0	0	0	0	0	0	0	0	0	0	0	0	0	0	0	0	0	0	0	0	1	0	2	0	0	1	0	0	0	0	1	1	1	1	2	3	2	4	1	1	1	3	3	2
15--27112	0	2	2	0	0	0	0	0	1	0	2	3	0	1	0	1	1	0	1	1	0	3	0	0	3	0	0	0	0	2	0	3	7	1	5	1	5	4	6	10	9	7	8	4	3	9	2	1	1
15--27113	2	0	1	0	0	0	0	0	0	0	1	1	1	0	0	0	0	0	0	0	0	0	0	1	2	0	2	0	0	0	0	1	2	4	4	2	0	1	6	4	7	1	3	6	5	2	4	5	2
2012--10832	0	0	0	0	0	0	0	0	0	0	0	0	0	0	0	0	0	0	0	0	0	0	0	0	0	0	0	1	0	0	0	0	0	0	0	0	0	1	0	1	0	0	0	0	0	0	0	0	0
109--6513	0	0	1	0	0	0	0	0	0	0	0	0	0	0	0	0	0	0	0	1	0	0	0	0	0	0	0	1	0	0	0	0	0	0	1	0	1	0	2	1	5	9	3	3	3	3	3	0	1
109--6512	0	0	0	0	0	0	0	0	0	0	0	0	0	0	0	0	0	0	0	0	0	0	0	0	0	0	1	0	0	0	0	0	0	0	0	0	0	0	1	0	0	1	0	0	0	0	0	0	0
109--6511	1	0	0	1	0	0	0	0	1	0	0	0	0	0	0	0	0	0	0	0	0	0	0	0	1	1	0	0	0	0	0	0	0	0	0	0	1	0	1	2	3	5	1	0	1	0	1	0	0
2012--10833	0	0	1	0	0	1	0	0	0	0	0	1	0	0	0	1	0	0	0	0	0	0	0	0	0	0	0	0	1	1	1	1	0	0	0	0	0	1	1	2	5	1	1	0	1	0	1	0	1
3076--27092	0	0	0	0	0	0	0	0	0	0	1	4	15	7	1	10	2	4	3	3	3	5	2	2	3	1	0	0	2	1	2	1	3	3	4	3	7	3	7	16	11	10	4	3	8	6	6	6	6
109--10691	0	0	0	0	0	0	0	0	0	1	0	0	0	1	0	0	0	0	0	0	1	0	0	0	0	0	0	0	0	0	0	0	0	0	0	0	0	0	0	0	0	0	0	1	0	0	0	0	0
109--10692	0	0	0	0	0	0	0	0	0	0	0	0	0	0	0	0	0	0	0	0	0	0	0	0	0	0	0	0	0	0	0	0	0	0	0	0	0	0	0	0	0	0	0	1	1	1	1	1	1
109--10693	0	0	0	0	0	0	0	0	0	0	0	0	1	0	1	1	1	1	2	2	2	1	1	1	1	1	0	1	1	1	1	1	1	1	2	2	1	1	1	1	0	6	5	2	2	4	1	3	3
2023--10023	0	0	0	1	0	0	1	0	1	0	0	1	0	0	0	0	0	0	0	0	1	0	0	2	0	0	1	0	1	0	0	0	0	0	0	0	1	0	0	0	2	0	0	2	0	1	0	0	0
15--6502	0	0	0	0	0	0	0	0	0	0	0	0	0	0	0	0	0	0	0	0	0	1	0	0	2	0	0	0	0	1	0	2	0	1	1	1	0	0	0	2	0	3	2	1	0	2	2	1	1
15--6501	0	0	0	0	0	0	0	1	0	1	0	1	0	0	0	0	0	0	0	0	0	0	0	0	0	0	0	0	0	0	1	1	0	0	1	0	1	1	1	3	1	3	0	1	0	0	1	0	0
15--61332	0	0	1	1	3	0	3	0	1	1	1	1	2	1	1	1	1	0	2	2	0	0	1	0	2	3	1	2	0	1	1	2	3	1	2	4	3	3	8	9	5	7	2	6	0	3	5	0	1
15--61333	0	0	0	0	0	2	0	1	0	0	1	0	1	0	0	0	1	1	0	0	0	0	1	0	0	0	1	2	1	0	1	0	2	0	0	0	1	1	3	3	2	1	5	4	4	4	7	2	1
15--61331	8	4	8	5	5	7	9	9	9	6	14	5	7	7	10	7	7	4	7	2	0	4	8	8	6	8	8	9	4	6	6	5	4	11	6	6	16	8	12	11	10	24	20	10	9	11	12	10	12
2012--10831	0	0	0	0	1	0	0	0	0	0	0	0	0	0	0	0	0	0	0	0	0	0	0	0	0	0	0	0	0	0	0	0	0	0	0	1	0	0	0	0	0	0	0	0	0	0	0	1	0
15--6591	0	0	1	0	0	0	0	0	0	0	0	0	0	0	0	0	0	1	0	1	0	0	1	0	1	1	0	0	0	0	1	1	1	0	2	2	2	0	1	12	10	3	2	1	1	2	0	0	0
15--6592	1	2	0	0	0	1	1	0	0	0	0	1	1	1	1	1	0	0	0	0	0	0	0	1	1	1	0	3	1	0	1	2	0	1	0	0	2	0	0	1	4	3	4	2	2	3	2	0	0
15--6593	2	0	3	1	4	1	1	2	0	1	1	1	2	0	2	4	0	0	1	2	0	0	1	1	1	2	3	0	2	1	0	2	3	1	2	3	0	5	2	4	2	4	7	1	1	2	0	2	2
2023--2263	0	0	0	0	0	0	0	0	0	0	0	0	0	0	0	0	0	0	0	0	0	0	0	0	0	0	0	0	0	0	0	0	0	0	0	0	0	0	0	0	0	0	0	0	0	0	0	0	0
2023--2262	0	0	0	0	0	0	0	0	0	1	0	0	0	0	0	1	0	0	1	0	0	0	1	2	0	0	1	1	1	1	0	1	2	0	0	0	1	0	1	1	0	0	0	0	1	1	0	0	1
3076--7503	0	0	0	0	1	0	0	0	0	0	0	0	0	0	0	0	0	1	0	0	0	0	0	0	0	0	0	0	0	0	0	0	0	0	0	0	0	0	0	1	0	0	0	0	0	0	0	0	0
3076--6922	0	0	0	0	0	0	0	0	0	0	0	0	0	0	0	0	0	0	0	0	0	0	0	0	0	1	1	0	0	0	0	0	0	0	0	0	0	0	0	0	0	0	0	0	0	0	0	0	0
109--7111	0	0	0	0	0	0	0	0	0	0	0	0	0	0	0	0	0	0	0	0	0	0	0	0	0	0	0	0	0	0	0	0	0	0	0	0	0	0	0	0	0	0	0	0	0	0	0	0	0
109--7112	0	0	0	0	0	0	0	0	0	0	0	0	0	0	0	0	0	0	0	0	0	0	0	0	0	0	0	0	0	0	0	0	0	0	0	0	0	0	0	0	0	0	0	0	0	0	0	0	1
109--7113	0	0	0	0	0	0	0	0	0	0	0	0	0	0	0	0	0	0	0	0	0	0	0	0	0	0	0	0	0	0	0	0	0	0	0	0	0	0	0	0	0	0	0	0	0	0	0	0	0
3076--6881	0	0	0	0	0	0	0	0	0	0	0	1	0	1	1	1	2	0	0	0	0	1	1	0	0	1	0	0	0	0	0	0	0	0	0	0	1	0	0	0	0	0	0	0	0	0	1	0	1
3001--12042	0	0	0	0	0	1	0	0	0	0	0	0	1	0	1	0	0	1	0	1	0	0	0	0	1	0	2	2	1	1	2	1	0	1	1	1	0	2	0	0	0	0	0	1	0	0	0	1	0
3001--12043	1	0	0	1	0	1	1	0	0	0	0	0	0	0	0	0	0	0	0	2	1	1	1	0	0	1	0	1	0	1	1	1	1	1	2	1	3	0	0	0	1	0	1	0	0	0	1	0	0
3001--12041	0	0	0	0	0	0	0	0	0	0	0	0	0	0	0	0	0	0	0	0	0	0	0	0	0	0	0	0	0	1	0	0	0	0	0	0	0	0	0	0	0	0	0	0	0	1	1	0	0
3076--6921	0	0	0	0	0	0	0	0	0	0	0	0	0	0	1	0	0	0	1	1	2	2	0	0	0	0	0	0	0	0	0	0	0	0	0	0	0	0	0	0	0	0	0	0	0	0	0	0	0
3076--6882	0	0	0	1	0	0	3	1	0	1	1	3	0	4	1	0	1	1	1	3	2	2	1	1	1	0	1	1	0	1	0	1	1	2	0	2	2	1	2	6	11	10	2	0	0	3	0	1	1
3076--6883	0	0	1	1	2	3	1	2	2	2	2	2	2	2	1	1	2	4	5	1	1	1	2	1	2	1	1	1	2	1	2	1	1	1	1	1	1	1	1	5	3	1	2	0	0	3	1	1	2
2012--6603	3	3	4	3	2	1	2	4	2	6	2	1	5	5	1	1	1	2	1	3	2	1	4	2	4	0	2	2	3	2	2	1	1	4	2	1	3	1	2	2	0	7	1	3	0	0	1	1	1
2012--6602	0	0	0	1	0	0	2	1	2	0	3	2	6	1	1	0	1	0	1	2	2	1	0	2	0	2	1	4	1	2	0	1	0	1	1	0	2	1	2	3	5	4	0	1	2	1	0	1	0
2012--6601	0	0	0	0	0	0	0	0	0	1	0	0	0	0	0	0	0	0	1	0	0	0	0	0	0	0	0	0	0	0	1	0	0	1	0	0	0	0	1	0	2	0	1	0	0	2	0	0	0
2023--7113	0	0	0	0	0	0	0	0	0	0	0	0	0	0	0	0	0	0	0	0	0	0	0	0	0	0	0	0	0	0	0	0	0	0	0	0	0	0	0	0	0	0	0	0	1	0	0	0	0
3081--27752	0	0	0	0	0	0	0	1	0	0	0	0	0	0	0	0	0	0	0	0	0	0	0	0	0	0	0	0	0	0	0	0	0	0	0	2	0	0	0	0	0	0	0	0	0	0	0	0	0
3076--7043	0	0	0	0	0	0	0	0	0	0	0	0	0	0	0	0	0	0	0	0	0	1	0	0	0	0	0	0	0	0	0	0	0	0	0	0	0	0	0	0	0	0	1	0	0	0	0	0	0
3076--61961	0	0	0	0	0	0	0	0	0	0	0	0	0	0	0	0	0	0	0	0	0	0	0	0	0	0	0	1	0	0	0	0	0	1	0	1	1	0	1	0	2	0	0	0	0	0	0	0	0
3076--61963	0	0	0	0	0	0	1	0	0	0	1	0	0	0	0	0	0	0	0	1	1	0	0	0	0	0	1	0	0	0	1	0	0	0	0	0	0	0	0	0	1	0	0	0	0	0	0	0	0
3076--61962	0	0	0	0	0	0	0	0	0	0	0	0	0	0	0	0	0	0	0	0	0	0	0	0	1	0	0	0	0	1	0	0	0	0	1	0	0	0	0	0	1	0	0	0	0	0	0	0	0
15--6231	0	1	0	0	0	0	0	1	0	1	0	0	0	2	0	0	0	0	0	0	0	0	0	0	0	0	0	0	0	0	1	1	0	0	0	0	0	1	0	2	2	0	1	0	0	1	0	1	0
3001--10852	0	0	0	1	1	1	0	0	0	0	4	0	4	4	2	1	1	1	3	0	0	2	1	3	0	0	2	2	0	1	1	0	2	0	1	2	0	4	0	1	8	3	2	3	2	1	1	2	2
15--6233	1	1	0	0	1	3	2	1	0	1	2	1	4	2	1	1	1	0	2	1	0	0	0	0	1	0	0	0	3	1	0	0	0	1	0	0	0	0	0	1	5	2	4	1	4	1	2	2	2
15--6232	0	0	0	0	1	0	1	1	1	0	0	2	3	3	2	1	1	1	1	2	0	1	1	2	0	3	0	0	0	0	1	0	2	1	0	4	6	1	4	5	7	2	5	4	1	6	0	1	2
15--61441	0	0	2	0	1	4	1	1	0	0	0	2	1	0	2	0	1	0	1	2	0	0	1	0	1	1	2	2	0	2	0	0	1	1	1	5	2	3	5	1	13	11	9	3	3	7	1	4	2
3076--1802	0	0	0	0	1	0	0	0	0	0	0	0	0	0	0	0	0	0	0	0	0	0	0	0	0	0	0	0	0	0	1	1	0	0	0	0	0	0	0	0	0	0	0	0	0	0	0	0	0
3076--6312	0	1	0	0	4	1	0	1	0	0	1	2	0	4	0	0	2	1	4	0	1	2	0	0	1	1	2	1	0	0	2	0	1	1	0	0	0	1	0	1	0	1	1	1	1	1	1	0	0
15--61443	0	0	0	0	4	0	1	0	0	2	1	3	1	2	0	1	1	2	0	2	0	1	3	2	2	1	3	2	1	1	0	1	3	4	2	5	1	4	3	5	5	19	4	5	3	6	7	6	2
2023--2272	3	0	0	0	1	1	0	0	0	1	2	1	1	1	0	0	0	0	1	1	1	0	1	0	0	1	0	1	0	1	1	1	0	0	2	1	0	2	1	1	0	4	2	2	1	2	1	2	1
2023--2273	1	0	1	1	1	0	0	0	0	0	0	1	0	0	1	0	1	0	0	0	0	2	0	0	0	0	2	0	1	0	0	1	0	1	0	0	1	0	1	0	0	0	1	1	0	0	2	1	0
3081--27753	0	0	0	0	0	0	0	0	0	0	0	0	0	0	0	0	0	0	0	0	0	0	0	0	0	0	1	0	0	0	0	0	0	1	0	0	0	0	0	0	0	0	0	0	0	0	0	0	0
3076--7042	0	0	0	0	0	0	0	0	0	0	0	0	0	0	0	0	0	0	0	0	0	0	0	0	0	0	0	0	0	0	0	0	0	0	0	0	0	0	0	0	0	0	0	0	0	0	0	0	0
15--8422	1	1	1	1	1	0	0	0	0	0	0	0	0	1	1	0	0	0	0	1	0	1	1	1	1	0	0	0	0	1	1	1	1	2	1	1	1	1	0	0	0	0	2	1	1	0	0	1	1
15--8423	1	0	0	0	0	0	0	0	0	0	0	0	0	0	0	0	0	0	0	0	0	0	0	0	1	1	1	1	0	0	1	1	0	0	0	0	0	0	0	0	0	1	0	0	0	0	0	2	0
15--8421	0	0	0	0	0	0	0	0	0	0	0	0	0	0	0	0	0	0	0	0	0	0	0	0	1	0	0	0	0	0	1	0	0	0	0	0	0	0	1	1	1	1	0	2	1	0	1	1	1
3076--2031	0	0	0	0	0	0	0	1	0	0	0	0	0	0	1	0	0	0	0	0	0	0	0	0	0	0	0	2	1	1	1	1	1	1	1	1	1	1	1	1	1	1	1	2	1	0	2	2	1
3076--7783	0	0	0	0	0	0	0	0	0	0	0	0	0	0	0	0	0	0	0	0	0	0	0	0	0	0	0	0	0	0	0	0	0	0	0	0	0	0	0	0	0	0	0	0	0	0	0	0	0
3076--2033	0	0	0	0	0	0	0	0	0	0	1	1	0	1	0	1	0	0	0	0	0	0	0	0	0	0	1	0	0	0	1	0	1	2	1	1	2	0	0	0	1	0	0	1	0	0	2	0	1
3076--2032	0	1	2	0	0	0	0	0	0	1	1	0	1	1	0	0	1	0	0	1	0	0	0	0	2	3	0	2	2	1	0	0	1	1	0	1	0	0	1	0	0	3	0	1	1	1	0	0	0
3076--7041	0	1	1	0	0	0	0	0	0	0	0	0	1	0	0	0	0	0	0	0	0	0	0	0	0	0	0	0	0	0	1	0	0	0	0	0	0	0	0	1	0	0	0	1	0	0	0	0	0
3081--10531	1	1	0	0	2	0	0	1	0	0	0	0	1	0	0	0	0	0	0	0	0	0	0	0	2	0	0	0	0	0	1	0	0	0	1	1	1	2	1	2	1	2	2	1	0	0	3	3	0
3081--10532	0	0	0	0	0	0	0	0	0	0	0	0	0	0	0	0	0	0	0	0	0	0	0	1	0	0	0	0	0	0	0	0	0	0	0	0	0	0	0	0	0	0	0	0	0	0	0	0	0
3001--26101	0	0	0	0	0	0	0	0	0	0	0	0	0	1	0	1	1	0	0	0	0	0	0	0	0	0	0	0	0	1	0	0	0	0	0	0	0	0	0	1	2	3	0	0	0	1	0	0	0
15--31153	0	0	0	0	0	0	0	0	0	0	0	0	3	2	1	0	1	2	5	2	0	0	4	4	4	7	7	5	0	3	2	4	2	3	2	2	1	14	15	16	25	20	10	13	12	4	6	4	2
15--31152	0	0	0	0	0	0	0	0	0	0	1	3	2	4	1	2	3	0	2	2	0	1	1	2	3	2	6	4	3	4	4	7	4	2	5	12	13	16	29	24	22	22	17	15	22	9	9	6	5
15--31151	0	0	0	0	0	0	0	0	0	0	2	11	11	1	3	5	0	3	6	3	0	0	3	3	7	2	4	2	4	3	4	3	6	3	5	8	7	16	17	25	24	25	19	20	17	23	12	3	5
109--15723	0	0	0	0	0	0	0	0	0	0	0	0	0	0	0	0	0	0	0	0	0	0	0	0	0	0	0	0	0	0	0	0	0	0	0	0	0	0	0	0	0	0	0	0	0	0	0	0	0
3076--44121	0	0	0	0	0	1	0	0	0	0	0	0	0	0	0	0	0	0	0	0	0	0	0	0	0	0	0	0	0	0	1	0	0	0	0	0	0	0	0	0	0	0	0	0	0	0	0	0	0
3076--44122	0	1	0	0	0	0	1	0	0	0	0	0	0	0	0	0	0	0	0	0	0	0	0	0	0	0	0	0	0	1	0	0	0	2	1	0	0	0	1	1	0	1	0	0	0	0	0	0	0
3076--44123	0	0	0	0	0	0	0	0	0	0	0	0	0	0	0	0	0	0	0	0	0	0	0	0	0	0	0	0	0	1	0	0	0	0	0	1	0	0	0	0	0	1	1	0	0	0	0	0	0
2023--14653	0	0	0	0	0	0	0	1	0	0	0	0	0	0	0	0	0	0	0	0	0	0	0	0	0	0	0	0	0	0	0	0	0	0	0	1	0	1	0	1	0	0	2	0	0	1	0	1	0
15--27882	0	0	0	0	0	0	0	0	0	0	19	20	39	13	11	5	10	7	21	15	0	5	5	4	5	10	8	5	2	7	4	11	19	7	19	21	32	35	61	74	71	64	51	47	58	45	23	19	10
15--27883	0	0	0	0	0	0	0	0	0	0	1	2	3	7	2	2	2	2	2	3	0	3	1	1	2	4	3	1	0	1	0	4	1	5	7	3	7	8	14	20	25	8	4	6	9	11	3	1	2
3081--27751	0	0	0	0	0	0	0	0	0	0	0	0	0	0	1	0	0	0	0	0	0	0	0	1	0	0	0	0	2	0	1	0	0	0	0	0	0	0	0	0	0	0	0	0	0	0	0	1	0
15--27881	0	0	0	0	0	0	0	0	0	0	1	2	1	1	1	1	1	0	1	5	0	2	2	0	1	1	2	0	1	1	4	0	4	2	1	4	3	3	3	11	12	4	2	3	8	4	3	2	2
3076--6131	0	1	1	1	1	1	0	1	0	0	2	0	1	1	0	0	1	0	0	0	0	0	0	0	2	0	1	0	0	0	0	0	0	1	0	1	0	0	2	0	2	0	1	1	1	1	1	1	1
3076--6132	0	0	0	1	0	0	0	1	1	0	1	0	0	1	0	1	0	0	0	0	0	1	1	0	0	0	0	0	0	0	0	0	0	0	0	0	0	0	0	0	1	0	0	0	2	0	0	0	0
3076--6133	1	1	1	3	1	1	1	2	0	2	0	2	2	3	2	4	0	4	3	1	1	0	3	7	3	1	7	9	2	1	3	1	1	2	1	1	1	0	0	7	9	7	3	3	1	3	5	3	1
109--15721	0	0	0	0	0	0	0	0	0	0	0	0	0	0	1	0	0	0	0	0	0	0	0	0	0	0	1	2	2	0	1	1	0	0	1	0	0	0	1	1	3	2	2	1	1	0	1	0	0
2012--6831	0	1	0	1	1	1	2	2	0	1	2	1	1	4	0	0	0	2	0	1	0	0	2	0	0	0	0	1	0	1	0	2	0	1	1	0	0	3	0	4	3	1	1	0	0	1	0	1	2
2012--6832	1	0	0	0	0	0	0	0	0	0	0	1	1	1	1	2	0	0	0	3	2	0	4	1	3	4	2	1	2	0	4	0	2	5	1	1	0	2	2	2	11	4	1	2	1	4	2	5	4
2012--6833	0	1	0	1	2	1	0	1	0	0	0	0	1	1	0	0	0	1	0	1	0	3	0	1	1	0	1	0	2	0	1	0	0	0	0	1	1	2	0	2	2	4	1	1	1	2	1	2	0
15--17071	1	2	1	1	1	1	0	1	1	2	0	0	1	1	0	1	1	0	0	0	0	1	0	0	1	0	0	0	0	0	0	1	0	1	0	1	1	1	1	0	0	1	1	1	1	0	1	1	0
3076--27602	0	0	0	0	0	0	0	0	0	1	0	0	0	0	0	0	0	0	2	0	2	1	2	0	0	0	0	0	0	1	1	0	0	0	0	1	1	0	0	0	0	2	0	0	0	1	1	0	0
3076--27603	0	0	0	0	0	0	0	0	0	0	0	0	0	0	0	0	0	0	0	1	0	0	0	0	0	0	0	0	0	0	1	0	1	0	0	0	0	0	0	1	2	3	2	1	0	0	0	0	0
3076--27601	0	0	0	0	0	0	0	9	9	18	0	0	4	13	8	1	1	7	2	3	3	3	4	3	1	4	1	0	0	1	0	2	2	0	0	4	0	3	2	4	3	4	7	4	3	3	3	1	0
3076--6161	0	1	0	0	0	0	0	2	0	0	1	1	0	0	1	0	0	0	0	0	0	0	0	0	0	0	1	0	0	0	0	0	0	0	2	0	0	1	1	4	0	5	1	2	1	1	1	1	1
15--61743	0	0	0	0	0	0	0	0	1	0	0	2	1	0	0	0	1	2	0	0	0	0	1	0	0	0	0	0	1	0	1	0	2	0	3	0	0	0	0	0	0	1	0	0	1	0	1	0	0
15--61742	0	0	0	0	0	0	0	0	0	0	0	0	0	0	0	0	0	0	0	0	0	0	0	0	0	0	0	0	0	0	0	0	0	0	0	0	1	0	0	0	1	0	0	0	0	1	0	0	0
15--61741	0	1	0	0	0	1	2	0	1	2	0	1	1	4	1	0	1	0	0	0	0	0	0	0	1	1	1	0	0	0	0	1	0	0	0	1	0	2	1	1	2	3	3	0	1	1	2	1	0
3099--43052	0	0	0	0	0	0	0	0	0	0	1	0	1	1	0	0	1	1	0	0	0	0	1	1	1	0	1	0	0	0	0	0	0	0	0	0	1	1	0	1	0	0	0	0	0	1	0	0	0
3099--43053	0	0	0	0	0	0	0	0	0	0	1	0	0	0	0	0	1	0	0	0	0	1	0	0	0	0	0	0	0	0	0	0	0	0	0	0	0	0	1	0	0	0	1	0	0	0	0	0	0
3099--43051	0	0	0	0	0	0	0	0	0	0	0	0	0	0	0	0	0	0	0	2	0	0	0	1	0	0	0	0	0	0	0	0	0	0	0	0	0	0	0	1	0	0	0	0	0	0	1	1	0
109--62931	0	0	0	0	0	0	0	0	0	0	0	0	0	0	0	0	0	0	0	0	0	0	0	0	0	0	0	0	0	0	0	0	0	0	0	0	0	0	0	0	0	0	0	1	0	0	0	0	0
109--62932	0	0	0	0	0	0	0	0	0	1	0	0	0	0	1	0	0	0	0	0	0	0	0	0	0	0	0	1	0	1	0	0	0	1	0	0	1	2	1	0	1	2	3	2	2	1	1	1	0
109--62933	0	0	0	0	0	0	0	0	0	0	0	0	0	0	0	0	0	0	0	0	0	0	0	0	0	0	0	0	0	2	0	0	1	1	3	0	1	1	3	0	5	2	2	1	0	1	2	0	0
3001--15623	1	1	0	0	1	0	0	0	0	0	1	0	0	2	0	0	0	0	1	0	0	0	0	0	0	0	0	0	0	0	0	0	1	0	0	1	0	0	4	6	12	2	1	0	0	1	0	0	0
3001--15622	0	0	0	0	0	0	0	0	0	0	0	0	0	0	0	0	0	0	0	0	0	0	0	0	0	0	0	0	1	0	0	0	0	0	0	0	0	0	0	0	0	0	0	0	0	0	0	0	0
3001--15621	0	0	0	0	0	0	0	0	0	0	0	0	0	1	0	0	0	0	0	0	0	0	0	0	0	0	0	0	0	0	0	0	0	0	0	0	0	0	0	0	1	0	0	0	0	0	0	0	0
15--31023	0	0	0	0	0	0	0	0	0	0	0	0	0	5	3	0	4	5	2	2	0	3	0	4	2	2	3	2	3	4	0	1	4	8	2	5	8	7	20	26	12	18	17	15	26	10	5	9	6
15--31022	0	0	0	0	0	0	0	0	0	0	0	0	0	2	3	2	2	1	0	1	0	0	0	1	1	0	1	1	0	0	1	0	0	3	0	2	2	4	3	7	13	6	4	10	11	6	1	4	4
15--31021	0	0	0	0	0	0	0	0	0	0	0	0	0	8	5	4	4	4	2	1	0	0	0	1	1	0	2	0	2	0	0	1	0	1	2	1	1	3	3	12	18	11	5	2	9	7	3	1	2
15--25062	6	6	6	6	8	11	8	20	31	24	11	18	8	13	9	5	4	5	0	1	0	9	7	8	5	10	8	9	7	4	4	2	8	5	5	13	10	24	20	22	33	24	28	24	19	16	16	6	7
15--25063	0	2	1	0	0	0	0	0	0	0	0	0	0	0	0	0	0	0	0	0	0	0	0	0	0	0	0	0	0	0	0	0	0	0	0	0	0	0	1	4	3	1	1	1	6	3	2	4	2
15--25061	0	0	0	0	0	0	0	0	0	2	2	4	1	0	2	0	1	0	1	1	0	0	0	0	1	1	0	1	2	0	2	2	0	0	0	2	2	2	3	8	15	6	4	2	3	1	1	0	0
3076--6763	0	0	0	0	0	1	0	0	0	0	0	0	0	0	0	0	0	0	0	0	0	0	0	0	0	0	1	1	1	0	0	0	0	0	0	0	0	0	0	1	0	0	0	0	0	0	0	0	0
2023--6892	0	0	1	0	0	0	0	0	0	0	0	0	0	0	0	0	0	0	0	0	0	0	0	0	0	1	0	0	0	0	0	0	0	0	0	0	0	0	0	0	0	0	0	0	0	0	0	0	0
2023--6893	0	0	0	1	1	0	0	0	0	0	1	0	0	0	1	0	0	0	0	0	0	0	0	0	0	0	0	0	0	0	0	0	0	0	0	0	0	0	0	0	0	0	0	0	0	0	0	0	0
2023--6891	0	0	0	0	0	0	0	0	0	0	0	0	0	1	0	0	0	0	0	1	0	0	0	0	1	2	0	0	0	0	0	0	0	0	1	0	0	0	0	0	0	0	1	0	0	0	0	0	0
3076--25583	0	1	0	0	0	0	0	0	1	0	0	0	0	0	0	1	0	0	0	0	0	0	0	0	0	0	0	0	0	0	0	0	0	0	0	0	0	0	0	0	0	0	0	0	0	0	0	0	0
3076--25582	0	0	0	0	0	0	0	1	0	0	0	0	0	0	0	0	0	0	0	0	0	0	0	0	0	0	0	0	0	0	0	0	0	0	0	0	0	0	1	0	0	0	0	0	0	0	0	0	0
3076--25581	0	0	0	0	0	0	0	0	0	0	0	0	0	0	0	0	0	0	0	0	0	0	0	0	0	0	1	0	0	0	0	0	0	0	0	0	0	0	0	0	0	0	0	0	0	0	0	0	0
2023--7873	0	0	0	0	0	0	0	0	0	0	0	0	2	0	0	0	0	0	1	0	0	0	0	0	0	0	0	0	0	0	1	0	0	0	0	0	0	0	0	0	0	0	0	0	0	0	0	0	0
2023--7872	0	0	0	0	0	0	0	0	0	0	0	0	0	0	0	0	0	0	0	0	0	0	0	0	0	0	0	0	0	0	0	0	0	0	0	0	0	0	0	0	0	0	0	0	0	0	0	0	0
2023--7871	0	0	0	0	0	0	0	0	1	0	0	0	1	0	0	0	0	0	0	0	0	0	1	0	0	0	0	0	0	1	0	0	0	0	0	0	0	0	0	0	0	0	0	0	0	0	0	0	0
15--1111	1	0	0	0	0	0	1	0	0	0	0	0	0	0	0	0	0	0	0	1	0	1	0	0	0	0	0	0	0	0	0	0	0	0	0	0	0	0	1	1	0	1	0	0	0	0	0	0	0
15--1113	0	0	0	0	0	0	1	0	0	1	1	0	0	0	0	0	1	1	0	0	0	1	0	0	0	0	0	0	0	0	0	1	1	0	1	3	0	0	1	1	1	1	0	0	1	0	0	0	0
15--1112	0	0	0	0	0	0	0	0	0	0	0	0	0	1	0	0	0	0	0	0	0	0	0	0	0	0	0	1	0	0	0	1	1	0	1	0	0	0	1	2	5	0	0	0	0	1	1	0	0
15--61343	0	0	0	0	0	0	0	0	0	0	0	0	0	0	0	0	0	0	0	0	0	0	0	0	0	0	0	0	1	0	0	0	0	0	0	1	0	0	0	0	0	0	0	0	1	0	0	2	0
15--61342	1	0	3	1	0	0	0	0	0	0	0	0	0	0	0	0	0	0	0	0	0	0	0	0	0	0	1	0	0	0	0	0	0	0	0	2	0	1	0	1	2	0	0	0	0	0	0	0	3
15--61341	0	0	0	0	1	0	0	0	0	0	0	0	0	0	0	0	0	0	0	0	0	0	0	0	0	0	0	1	1	0	0	0	0	0	0	1	0	0	0	1	0	0	0	0	0	0	0	0	0
2023--33002	0	0	0	0	0	0	1	0	0	1	0	0	0	0	0	0	0	0	0	0	0	0	0	0	0	0	0	0	0	1	0	0	0	0	0	0	0	0	2	0	0	1	0	0	0	0	0	1	0
2023--33003	0	0	0	0	0	1	0	0	0	0	0	0	0	0	0	0	0	0	0	0	0	0	0	0	0	0	0	0	0	0	0	0	0	0	0	0	0	0	0	1	1	1	0	1	0	0	0	2	0
3099--31952	0	0	0	0	0	1	0	0	0	0	0	0	4	4	0	0	0	0	1	0	0	0	3	5	2	2	3	3	3	0	2	9	5	11	10	7	7	4	8	16	19	10	5	5	7	3	3	1	1
2023--33001	0	0	0	0	1	0	0	0	0	0	0	0	1	0	0	0	0	0	0	0	0	1	0	0	0	0	0	0	1	1	0	1	1	1	0	0	0	0	0	0	0	0	0	1	0	0	0	0	0
3076--6261	4	2	5	4	16	6	6	7	2	7	3	3	7	5	5	4	3	2	2	10	3	2	5	5	7	3	6	3	0	0	2	3	0	1	3	1	6	3	1	3	6	4	5	3	4	3	0	0	2
3076--6262	0	0	0	1	0	0	0	0	0	0	0	0	0	0	0	0	0	0	0	0	0	1	0	0	1	0	0	1	0	0	0	0	0	0	0	0	0	0	0	0	0	0	0	0	2	0	2	2	0
3076--6263	0	0	0	0	3	9	1	7	0	4	1	0	0	0	0	2	0	1	2	3	1	2	1	0	4	1	2	4	0	2	1	0	1	3	1	0	2	2	1	1	3	0	1	0	1	1	1	3	0
3076--31502	0	0	0	0	0	0	0	0	0	0	0	0	1	2	2	0	0	1	1	0	1	1	1	2	3	4	8	3	2	6	6	6	5	8	7	7	8	4	9	13	13	5	0	1	3	2	1	2	1
15--31221	0	0	0	0	0	0	1	0	0	1	0	0	2	0	1	2	0	1	0	0	0	1	0	2	1	3	2	3	0	0	0	0	0	0	0	0	1	2	6	9	7	7	5	3	3	6	4	4	1
3076--31501	0	0	0	0	0	0	0	0	0	0	0	1	1	0	1	2	0	1	2	0	0	0	0	2	0	2	1	2	0	4	1	1	1	3	4	3	1	3	4	11	6	9	5	9	8	6	4	1	1
3001--62423	0	1	0	0	0	0	0	0	0	0	0	0	0	0	0	0	0	0	0	0	0	0	0	0	0	0	0	0	0	0	0	0	0	0	0	0	0	0	0	0	0	0	0	0	0	0	0	1	0
3001--62422	0	0	0	0	1	2	0	0	0	0	1	0	0	0	0	0	0	0	0	0	0	0	0	0	0	0	0	0	0	0	0	0	0	0	0	0	0	0	0	1	0	0	0	0	1	1	0	0	0
3001--62421	2	0	0	1	2	1	1	1	0	0	2	1	0	1	1	1	1	0	2	2	1	1	0	0	0	0	1	1	0	1	1	1	0	0	0	0	0	0	1	0	1	3	0	0	0	0	0	1	0
15--31223	0	0	0	0	0	0	0	0	0	4	9	7	4	11	12	17	8	7	13	9	0	13	11	17	7	12	11	13	11	9	7	14	5	4	9	6	5	19	4	13	35	44	23	28	22	27	19	14	18
3099--31953	0	0	0	0	0	0	0	0	0	0	0	1	0	1	0	0	0	0	0	1	2	0	0	0	0	0	0	0	1	1	0	0	0	0	0	2	4	4	4	5	8	5	5	3	3	3	3	2	0
15--31222	0	0	0	0	0	1	7	12	8	3	7	11	9	12	12	18	9	12	13	9	0	9	8	12	15	17	18	20	15	11	15	16	22	23	26	21	28	35	31	30	43	57	44	36	27	34	54	32	20
3076--7032	0	1	0	2	1	0	0	1	0	3	4	2	1	3	0	2	2	3	3	2	3	1	1	4	4	2	2	5	2	2	1	0	1	2	2	0	0	0	1	0	6	8	0	2	0	1	1	2	1
3076--7033	0	0	1	0	1	2	2	0	0	0	1	0	0	0	0	0	1	0	0	0	1	0	0	0	0	0	0	0	0	0	0	0	0	1	0	0	0	0	1	0	1	0	1	1	2	2	1	1	0
3076--27091	0	0	0	0	0	0	0	0	0	0	0	3	7	5	2	0	0	2	0	2	4	1	3	3	2	2	4	3	2	3	4	1	0	2	2	3	5	4	2	3	5	6	5	2	8	7	4	3	2
3076--6311	0	0	1	1	0	4	1	0	0	0	0	1	0	0	1	1	0	1	1	4	1	0	0	1	1	1	0	1	1	0	0	0	0	0	0	0	0	0	2	0	3	0	1	1	1	2	1	0	0
15--61442	0	0	0	1	0	0	0	0	0	0	0	1	0	0	0	0	0	1	2	0	0	0	2	0	0	2	1	0	0	0	0	1	0	1	3	2	0	1	2	1	4	6	1	2	1	0	4	3	1
3076--6313	2	2	4	3	5	1	3	6	5	3	0	3	2	1	4	5	0	4	5	3	1	1	1	3	7	3	3	4	9	2	1	2	0	0	3	1	1	3	2	6	1	7	3	4	3	1	3	4	4
2023--11002	0	0	0	0	0	1	2	0	2	0	1	0	0	0	0	0	0	0	0	0	0	0	0	0	0	0	0	2	0	0	0	0	0	0	0	0	1	0	1	1	0	0	0	1	0	0	0	1	0
2023--11003	0	0	0	0	0	0	0	0	0	0	0	1	0	0	0	0	0	0	0	0	0	0	0	0	0	0	0	0	1	0	0	0	0	1	0	0	1	0	0	0	0	0	0	0	0	0	0	0	1
2023--11001	3	1	0	0	0	0	0	0	0	0	3	1	0	0	0	2	0	0	0	0	1	0	0	1	0	0	0	0	0	0	0	0	0	0	0	0	0	0	1	1	0	0	0	0	0	0	0	1	0
2012--25052	0	0	0	0	1	0	0	0	0	0	0	0	1	1	0	0	0	0	0	0	0	1	0	0	0	0	0	1	0	0	0	0	0	0	0	0	0	1	0	1	0	1	0	0	0	1	1	0	0
2012--25053	0	1	1	0	0	0	2	1	1	1	0	0	3	0	0	0	0	0	0	0	0	2	1	1	2	2	2	0	0	1	1	0	0	2	0	2	0	2	3	0	2	1	2	0	0	0	1	1	2
2012--25051	1	0	0	1	0	0	1	1	0	0	0	0	2	0	1	0	1	0	0	1	2	2	2	2	1	0	1	0	1	1	1	0	0	2	0	1	0	1	0	4	0	0	0	2	1	1	1	1	1
3076--6163	1	3	0	1	3	10	9	7	2	1	1	0	1	0	2	0	2	0	0	0	1	0	1	0	0	0	1	0	1	1	0	1	0	2	1	2	1	3	2	3	5	2	1	2	1	1	1	3	1
3076--6162	0	0	0	0	0	0	0	0	0	2	0	0	2	0	0	0	1	0	0	0	0	0	0	0	0	3	2	0	0	1	0	0	0	0	0	0	0	0	6	2	8	6	1	3	3	1	1	3	0
15--17072	0	0	0	0	0	0	0	0	0	0	0	1	0	0	0	0	0	1	0	0	0	0	0	1	0	1	0	0	0	0	0	0	1	0	0	0	0	0	0	0	0	0	0	0	0	0	0	0	0
15--17073	1	3	0	0	1	1	0	1	2	2	1	0	0	2	1	0	0	0	0	0	0	0	0	0	0	0	2	0	0	0	0	0	0	0	0	0	0	0	0	0	1	0	0	1	1	2	1	1	0
15--12551	0	0	0	0	0	0	0	0	0	0	0	0	0	0	0	0	0	0	0	0	0	0	0	0	0	0	0	0	0	0	0	0	1	0	0	0	0	0	1	0	1	0	0	0	0	1	0	1	0
15--12552	0	0	0	1	1	0	0	0	0	0	0	0	0	0	0	0	0	0	1	0	0	1	1	1	0	1	3	1	0	0	0	0	0	0	1	0	0	2	1	2	5	1	3	0	7	5	2	1	1
15--12553	0	0	0	2	0	0	0	0	0	0	0	0	0	0	0	0	0	0	0	0	0	0	0	0	0	0	0	0	0	0	0	0	0	0	0	0	0	0	1	1	3	0	0	0	1	0	0	0	0
3099--31951	0	0	0	0	0	0	0	0	0	0	0	5	6	6	2	2	0	1	1	3	1	2	4	4	6	4	3	2	3	2	2	1	4	2	2	2	1	6	16	18	22	13	9	6	11	8	3	1	0
3076--1211	0	0	1	1	1	0	0	0	1	2	0	0	0	0	0	0	0	0	0	0	0	0	0	0	0	0	0	0	0	0	0	0	0	0	0	0	0	0	0	1	0	0	0	0	0	0	1	0	1
15--6202	0	1	1	0	0	0	0	0	0	0	0	0	2	1	1	0	1	0	0	0	0	0	1	1	0	0	1	0	0	1	1	0	1	0	3	2	1	1	2	5	7	3	2	0	7	3	3	0	1
3076--1213	0	0	0	0	0	0	2	1	1	2	2	1	2	1	1	1	1	1	0	0	0	0	0	0	0	0	0	1	0	0	0	1	0	0	0	0	0	0	0	1	1	1	0	0	0	0	1	0	0
15--6201	0	0	0	0	0	0	0	0	1	0	1	1	0	0	0	1	0	1	0	0	0	0	0	0	0	1	0	0	0	0	0	0	1	0	0	0	0	0	1	1	2	1	0	0	1	1	1	1	1
2023--2221	1	1	0	0	0	2	0	0	0	0	0	0	0	0	0	1	0	0	0	0	0	0	0	0	1	1	1	0	0	0	1	0	0	1	0	0	0	0	1	0	0	1	1	1	1	1	1	1	1
2023--2223	0	0	0	0	0	0	1	1	0	0	0	0	0	0	1	0	4	0	2	0	1	0	1	1	0	1	1	0	0	2	0	2	0	0	1	0	0	1	1	0	0	2	0	0	0	2	0	0	0
2023--2222	0	1	0	0	0	0	0	0	0	0	1	0	0	0	0	0	0	2	0	0	0	0	0	1	0	0	0	0	0	0	1	0	0	0	0	0	0	0	0	3	0	0	1	0	1	1	1	0	0
109--4533	0	0	0	0	0	0	0	0	0	0	0	0	0	0	0	0	0	0	0	0	0	0	0	0	0	1	0	0	0	0	0	0	0	0	0	0	0	0	0	0	1	2	0	0	0	0	0	1	0
109--4532	0	0	0	0	0	0	0	0	0	0	0	0	0	0	0	0	0	0	0	0	0	0	0	0	0	0	0	0	0	0	0	0	0	0	0	0	0	0	0	0	0	2	0	1	1	1	1	0	1
109--4531	0	0	0	0	0	0	0	0	0	0	0	0	0	0	0	0	0	0	0	0	0	0	0	0	0	0	0	0	0	0	0	0	0	0	0	0	0	0	0	0	1	1	0	0	0	0	0	0	0
15--6203	0	0	0	0	0	0	0	0	0	1	2	1	0	0	0	2	1	0	0	0	0	0	0	0	1	0	2	2	0	1	1	0	0	0	0	1	1	1	3	11	16	8	7	0	3	8	1	0	4
3001--61602	0	0	0	0	1	0	0	0	0	0	0	0	0	0	0	1	1	0	0	0	0	0	0	1	0	0	0	0	0	0	0	0	0	0	0	0	0	0	0	0	1	0	0	0	0	0	0	0	0
15--6612	0	0	0	0	0	0	0	2	0	1	1	1	1	0	0	0	0	0	0	3	0	0	0	0	0	0	2	0	0	0	1	1	0	1	0	1	1	3	9	3	8	4	4	2	5	7	6	4	2
15--6611	0	0	0	0	0	1	0	0	1	0	1	0	0	1	0	0	0	0	1	0	0	0	0	0	1	0	0	0	1	0	0	0	0	1	0	0	0	0	0	1	5	1	3	3	3	7	0	4	0
3001--61601	0	0	0	0	0	0	0	0	0	0	0	0	0	0	0	0	0	0	0	0	0	0	0	0	0	0	0	0	0	0	0	0	0	0	0	0	0	0	0	0	0	0	0	0	0	0	0	0	0
3076--6761	0	0	0	0	0	0	0	1	0	0	0	0	1	0	1	1	0	0	0	0	1	2	2	2	2	1	1	0	1	0	0	1	0	0	0	0	1	0	0	1	3	1	1	1	0	0	1	0	1
15--61621	0	0	0	1	0	0	0	1	1	0	1	0	0	0	0	0	1	0	1	0	0	0	0	1	0	0	1	1	0	0	0	1	1	1	1	0	0	0	0	0	2	2	1	1	0	2	3	0	1
15--61622	0	0	0	0	0	0	0	0	0	0	0	1	0	0	0	0	0	0	0	0	0	0	0	0	0	0	0	0	0	0	0	0	0	1	0	0	0	1	0	1	0	1	2	0	0	0	0	0	0
15--61623	1	1	2	1	0	1	1	4	3	3	3	2	3	4	2	1	2	2	0	1	0	1	1	0	1	1	1	0	1	1	1	1	1	2	2	1	2	1	1	3	1	4	1	0	1	2	2	1	1
15--671	1	2	2	1	2	3	3	3	3	2	1	3	4	5	3	1	2	2	2	2	0	1	0	1	2	1	2	0	2	0	1	2	3	0	1	0	3	1	3	6	9	7	6	4	8	9	3	6	2
15--672	0	0	0	0	0	0	0	0	0	0	0	0	0	0	1	0	0	0	0	0	0	0	0	0	0	1	1	0	1	0	0	1	1	1	1	0	0	0	1	0	0	0	0	0	0	0	0	0	1
15--673	0	0	0	0	1	2	0	1	1	0	1	2	1	1	0	0	0	2	1	1	0	1	0	1	0	1	1	1	0	2	0	1	2	1	3	2	3	1	4	1	6	0	1	2	3	2	0	0	0
3001--10853	2	2	0	0	0	0	0	0	1	0	0	1	1	0	0	1	3	0	0	0	3	0	1	0	1	1	1	0	0	0	1	1	1	0	0	1	0	1	1	2	8	6	2	4	4	1	0	2	1
15--34561	0	0	0	0	0	0	0	0	0	0	0	0	0	0	0	0	0	0	0	1	0	0	0	1	0	0	0	1	1	0	0	1	0	0	0	1	1	0	0	0	0	0	2	0	1	1	0	0	0
2012--34753	1	0	2	3	0	1	6	3	0	5	1	2	3	1	0	1	0	0	2	2	1	0	2	2	1	3	1	3	3	0	2	2	0	0	2	2	5	2	0	1	3	6	4	1	0	3	3	2	3
3001--10851	2	0	0	0	0	1	0	0	0	0	0	0	2	0	0	0	1	1	0	0	0	1	0	0	0	0	0	1	0	1	0	0	0	1	1	0	2	2	0	1	12	3	0	1	0	1	0	0	1
2012--34752	0	0	0	0	1	4	1	0	0	3	1	3	6	2	0	1	1	0	2	1	1	0	0	3	2	0	1	2	1	0	1	0	0	3	0	0	2	3	1	2	3	4	3	0	0	0	1	1	1
15--6103	0	0	0	1	0	0	0	0	0	0	0	0	0	0	1	0	0	0	0	0	0	0	0	0	1	0	0	0	0	0	0	0	0	0	0	0	0	1	0	0	1	0	2	0	1	0	0	0	0
15--6102	0	0	0	0	0	0	0	1	0	0	0	0	0	0	0	0	1	1	0	1	0	1	0	1	0	0	0	0	0	0	0	0	0	0	1	0	0	1	0	0	0	0	1	0	1	0	0	2	0
15--6101	0	0	1	0	1	1	0	0	0	1	3	1	2	1	1	0	0	0	1	1	0	0	0	0	0	0	1	4	0	0	1	0	1	2	1	2	3	2	4	5	0	2	3	1	3	2	0	2	2
3076--27181	0	0	0	0	0	0	0	0	0	0	0	5	1	1	1	0	1	2	5	2	4	1	3	4	1	1	0	2	1	2	0	1	1	2	2	1	4	2	7	9	8	7	3	3	9	6	3	3	3
3076--27183	0	0	0	0	0	0	0	0	0	0	5	42	38	54	29	19	34	38	24	14	13	9	7	8	15	10	11	9	13	9	1	11	5	8	4	8	10	6	11	11	18	13	10	7	12	14	9	5	3
3076--27182	0	0	0	0	0	0	0	0	0	0	0	0	1	0	1	1	0	0	1	0	0	1	1	2	1	1	3	0	1	0	0	0	0	0	0	0	1	1	5	9	12	8	5	3	3	5	2	0	0
3081--10711	3	2	1	0	0	0	0	0	0	1	0	1	0	0	0	1	1	1	0	1	1	1	1	2	1	1	1	1	0	1	0	0	0	0	0	1	0	1	1	0	1	1	0	0	1	0	1	0	0
3081--10712	0	2	2	0	1	1	1	1	1	2	2	3	3	0	3	2	0	0	3	2	3	3	1	2	3	2	3	3	2	2	1	1	3	2	1	2	1	3	0	2	4	0	0	1	3	2	3	1	2
3081--10713	3	1	2	0	1	1	0	1	1	1	4	1	4	2	1	4	1	3	0	2	4	1	5	1	2	2	5	1	2	1	4	3	2	3	5	3	1	1	5	2	2	3	5	2	2	1	3	2	0
2012--61691	0	0	0	0	0	0	0	1	0	0	0	0	0	0	1	1	0	1	0	0	1	0	1	1	0	0	0	0	0	1	0	0	0	0	0	0	0	0	0	1	1	0	1	1	0	1	0	1	0
2012--61692	0	0	0	0	0	0	0	0	0	0	0	0	0	0	0	0	0	0	0	0	0	0	0	0	0	0	0	0	0	0	0	0	0	0	0	0	0	0	0	0	0	0	0	0	0	0	0	0	0
2012--61693	0	0	0	0	0	0	0	0	0	0	0	0	0	0	0	0	0	0	0	0	0	0	0	0	0	0	0	0	1	1	1	0	1	0	1	0	0	0	0	0	1	1	1	0	0	0	3	1	3
3001--61633	1	1	2	0	1	0	2	0	2	2	1	0	1	0	1	1	1	1	0	0	1	1	1	1	2	0	2	0	0	1	0	0	0	0	0	2	0	1	1	1	2	2	2	2	0	1	1	0	1
3076--60542	0	0	0	0	0	0	1	0	0	0	0	0	0	0	0	0	0	0	0	0	5	3	4	3	0	1	4	2	0	2	1	0	1	1	0	2	1	1	1	2	1	1	0	2	1	1	2	1	3
15--31881	0	0	0	0	0	0	0	0	0	0	0	0	1	2	1	1	1	2	1	0	0	1	0	0	1	2	0	1	1	2	1	2	2	0	1	5	6	6	8	26	22	20	5	13	11	11	7	10	0
15--31883	0	0	0	0	0	0	0	0	0	0	0	0	3	3	4	1	1	2	0	2	0	1	0	1	1	2	4	3	0	5	4	6	3	9	8	4	6	8	9	21	28	12	16	9	11	10	4	11	9
3076--18452	0	1	1	1	1	1	1	1	0	0	1	1	0	0	1	2	0	0	0	0	0	0	0	0	0	0	0	0	1	0	1	0	0	0	0	0	0	0	0	0	2	0	2	1	0	1	0	0	0
3076--6653	0	0	0	0	0	1	1	0	1	1	0	0	1	0	1	1	0	0	0	0	1	0	0	1	2	0	0	0	0	0	0	0	0	0	0	0	0	0	0	0	0	0	0	0	0	0	0	0	0
15--61421	0	0	0	0	0	0	0	0	0	0	0	0	0	0	0	0	0	0	0	0	0	0	0	0	0	0	0	0	0	0	0	0	0	1	0	0	0	0	0	1	1	1	0	0	0	0	0	0	0
109--10672	0	1	0	1	0	0	0	0	0	0	0	0	0	0	2	1	0	0	0	0	0	0	0	2	0	1	0	0	0	0	0	1	0	1	0	0	2	1	3	3	3	11	6	0	5	4	3	3	3
109--10673	0	0	0	0	0	0	0	0	0	0	0	0	0	0	1	0	0	0	0	0	0	0	0	0	0	0	0	1	0	1	0	0	0	0	1	1	0	0	1	0	0	0	1	1	0	0	0	1	1
109--10671	0	0	0	0	0	1	0	0	0	0	0	0	0	0	0	0	0	0	0	0	0	0	0	1	0	0	0	0	0	0	0	0	0	0	0	0	0	0	1	0	0	2	0	1	0	2	0	0	0
3076--7521	0	1	0	0	0	0	0	0	0	0	0	0	0	0	0	0	0	0	0	0	1	0	1	0	0	0	1	0	1	0	0	0	0	0	0	0	1	0	0	0	1	3	3	0	0	0	1	0	0
3076--7522	0	0	0	0	1	0	0	0	0	0	0	1	1	0	1	1	1	1	0	1	0	0	0	1	1	0	1	0	1	0	0	0	0	0	0	0	1	1	0	0	0	0	0	1	0	0	0	0	0
3076--7523	1	0	0	0	0	0	0	0	0	0	0	0	0	0	0	0	0	0	0	0	0	0	1	1	0	0	0	0	2	0	0	0	0	0	0	2	0	1	0	0	1	0	0	1	0	0	0	0	0
15--27502	0	0	0	0	0	1	0	1	0	1	0	0	0	0	0	0	0	0	0	0	0	0	0	0	0	1	0	1	0	0	0	1	0	1	0	0	1	1	0	1	1	1	0	1	0	1	0	0	0
3076--31331	0	0	0	0	0	0	0	0	0	0	0	1	21	24	18	9	0	0	0	0	0	1	2	2	1	2	0	0	0	0	1	1	0	1	1	0	1	3	2	12	6	1	2	0	1	1	1	3	0
15--31002	0	0	0	0	0	0	0	0	1	3	4	9	6	8	6	11	4	4	2	2	0	5	6	7	15	7	1	2	1	0	0	1	1	0	0	1	1	0	2	0	0	0	1	0	0	1	0	2	1
109--10683	0	0	0	0	0	0	0	0	0	0	0	0	0	0	0	0	0	0	0	0	0	0	0	0	0	0	0	0	0	0	0	0	0	0	0	0	0	0	0	1	0	0	1	0	0	0	0	0	0
109--10682	0	0	0	0	1	0	0	1	1	3	0	0	0	0	1	1	2	0	1	0	2	2	0	0	2	2	0	3	0	1	0	1	0	2	3	0	0	4	4	4	9	12	7	4	3	2	5	6	6
109--10681	0	0	0	0	0	1	0	0	0	0	0	0	0	0	0	0	0	0	0	0	1	2	0	0	2	0	1	0	0	1	1	0	0	0	0	0	2	1	0	0	1	4	3	4	0	2	1	3	1
2012--6571	0	0	0	0	0	1	0	0	0	1	1	0	0	0	1	2	1	0	0	0	1	0	0	1	0	0	0	0	0	0	1	0	0	0	1	0	1	0	0	1	1	1	0	2	1	0	0	0	1
15--6613	1	0	2	1	1	0	1	2	2	4	0	3	2	4	2	0	1	1	3	3	0	1	1	0	0	0	3	2	1	0	0	2	1	0	1	5	5	7	7	12	8	5	11	4	5	4	8	4	4
2012--6573	0	1	0	2	3	2	0	0	0	0	2	1	3	0	1	0	2	1	0	1	1	1	1	1	1	2	1	1	1	0	0	1	0	1	2	0	1	2	0	0	0	3	0	3	1	1	1	1	0
2023--2271	0	0	0	0	0	0	0	0	0	0	0	0	0	0	0	0	0	0	0	0	0	0	0	0	0	0	0	0	0	0	0	0	0	1	1	1	1	1	1	1	1	1	1	0	1	1	1	1	1
3076--17043	1	1	2	1	11	2	4	2	1	0	2	0	1	1	5	1	1	1	0	1	1	1	5	1	2	0	0	0	0	1	1	3	0	2	0	0	0	1	0	1	0	0	0	0	0	0	3	0	2
3076--17042	1	0	1	1	5	5	2	0	1	0	0	0	0	0	0	0	0	0	1	2	0	1	1	1	1	1	1	0	0	1	1	0	0	2	0	0	0	0	1	0	2	0	0	1	0	0	1	2	0
3076--17041	0	0	0	0	3	1	0	0	0	0	1	0	2	0	0	0	0	1	0	2	0	0	2	0	0	2	1	0	0	0	0	0	0	1	0	0	1	0	1	0	1	0	1	1	2	0	2	1	1
3001--61603	1	0	0	0	0	0	1	0	3	0	0	0	1	0	0	0	0	1	0	0	0	0	1	0	0	0	2	0	0	0	0	1	0	0	0	0	0	0	0	0	2	0	0	0	0	0	0	0	0
3076--162	0	0	0	0	0	0	0	0	0	1	0	0	0	0	0	0	0	0	0	0	0	0	0	0	0	0	0	0	0	1	0	0	0	0	0	0	0	0	0	0	0	0	0	0	0	0	0	0	0
3076--163	0	0	0	0	0	0	0	0	0	0	0	0	0	0	0	0	0	0	0	0	0	0	0	0	0	0	0	0	0	0	0	0	0	0	0	0	0	0	0	0	0	0	0	0	0	0	0	0	0
3076--161	1	0	0	1	0	1	2	0	1	3	1	1	1	0	0	0	0	2	0	2	2	0	0	1	0	2	0	0	1	0	1	0	0	0	0	0	0	0	1	0	2	0	0	0	0	0	0	0	0
109--10702	1	0	1	0	0	0	0	0	0	0	0	0	0	0	0	0	0	0	0	0	0	0	0	0	0	0	1	0	0	0	0	0	0	0	0	0	0	0	0	0	0	1	0	0	0	0	0	0	0
109--10703	0	0	0	0	0	0	0	0	0	0	0	0	0	0	0	0	1	1	1	1	0	1	0	0	0	0	0	0	0	0	0	0	0	0	0	0	0	0	0	1	1	0	0	0	0	0	0	0	0
109--10701	0	0	0	0	0	0	0	0	0	0	0	0	0	0	0	0	0	0	0	0	0	0	0	0	0	0	0	0	0	0	0	0	0	0	0	0	0	0	0	0	0	0	0	0	0	0	0	0	0
2012--1071	0	0	0	1	0	1	1	1	0	1	1	1	1	1	1	1	2	1	0	0	0	1	2	1	3	0	1	0	0	0	0	1	0	0	1	0	0	0	0	0	2	3	0	0	0	1	1	0	0
2012--1073	1	0	0	0	0	0	0	0	1	0	0	0	0	0	0	0	0	0	0	1	0	0	0	0	0	0	0	0	2	1	1	2	2	0	0	1	0	0	0	0	1	1	0	1	0	2	0	0	0
2012--1072	0	0	0	0	0	0	0	0	0	0	0	0	0	0	0	0	0	0	0	0	0	0	0	0	1	1	0	0	0	0	0	0	0	0	0	1	1	0	1	1	0	0	1	0	0	0	0	0	0
2023--2261	0	0	0	0	0	0	0	0	0	0	0	1	1	0	1	0	0	0	0	0	0	0	0	0	0	0	1	1	0	0	1	1	0	0	1	0	0	0	0	0	2	0	0	0	0	0	0	0	0
3076--61731	0	0	0	0	0	0	0	0	0	0	0	0	0	1	0	1	0	1	1	1	0	0	2	0	0	0	0	1	0	0	1	0	1	0	0	0	0	0	0	0	0	0	0	0	0	0	0	0	0
3076--61732	1	0	0	0	2	0	0	0	0	0	0	0	0	0	0	0	0	0	0	0	0	0	0	1	0	1	1	1	1	0	1	1	0	0	0	0	0	0	0	2	2	0	0	0	0	0	0	0	0
3076--61733	1	0	0	0	0	1	0	1	0	1	0	0	0	0	0	0	0	0	2	0	0	0	0	0	0	1	0	0	2	1	0	1	0	0	0	0	0	0	0	0	1	0	0	0	0	0	0	0	0
3076--7231	0	0	1	0	0	0	0	0	0	0	0	0	0	0	0	1	2	0	0	0	2	1	3	1	0	1	1	0	1	0	1	0	0	0	0	2	0	0	1	2	3	1	3	3	3	1	0	1	2
3076--7232	0	0	0	1	0	0	0	0	0	0	0	0	0	1	1	0	0	0	0	0	1	0	0	2	0	0	0	1	0	1	0	0	0	1	0	0	0	0	1	0	0	1	1	0	1	0	3	1	1
3076--7233	0	0	0	1	1	0	0	4	0	0	0	0	1	0	0	0	0	0	0	0	0	0	0	0	0	0	0	0	0	0	0	0	0	0	0	0	0	0	0	1	0	0	0	0	0	0	0	0	0
2012--23142	0	0	0	0	0	0	1	0	0	0	0	0	0	1	0	0	0	0	0	0	0	0	0	0	0	0	0	0	0	0	0	0	0	0	0	1	0	0	0	0	0	0	0	0	0	0	0	0	0
2012--23143	0	1	0	0	0	0	0	0	0	0	0	0	0	0	0	0	0	0	0	0	0	0	0	1	0	0	0	2	0	0	0	0	0	0	0	2	0	0	0	0	0	0	0	0	0	0	0	0	0
3076--1803	0	0	0	0	0	0	0	0	1	0	0	0	0	0	0	0	0	0	0	1	0	1	0	0	0	0	1	1	0	0	0	0	0	1	0	0	1	0	0	1	3	2	0	0	1	0	0	0	0
2012--23141	1	0	0	0	1	0	0	0	0	0	0	0	0	1	0	0	0	0	0	0	0	0	0	0	0	0	0	0	0	0	0	0	0	1	1	0	0	0	0	0	0	0	0	0	0	0	0	0	0
3076--6762	1	0	0	0	0	0	0	0	0	0	0	0	0	0	1	0	0	0	1	0	1	0	0	1	0	2	1	2	1	0	0	0	0	1	0	0	0	0	1	3	0	1	0	1	0	0	0	1	0
15--27002	0	1	0	0	0	0	0	0	1	0	1	0	0	2	1	0	1	1	0	0	0	0	0	1	0	0	0	0	0	0	0	0	0	1	3	1	1	3	3	6	11	3	2	3	2	2	3	2	0
15--27003	0	0	1	0	0	1	0	0	2	0	2	0	0	1	0	1	0	1	0	1	0	1	2	1	1	1	0	2	3	1	2	0	1	2	1	1	2	1	0	9	8	2	4	2	2	3	4	1	4
15--27001	0	0	0	0	0	0	0	0	0	0	0	0	0	0	0	0	0	0	0	0	0	0	0	0	0	0	1	0	0	0	1	0	1	0	0	0	0	0	0	2	1	1	0	0	1	0	0	0	0
3076--29111	2	1	0	0	0	1	0	1	2	0	0	0	1	0	0	0	0	1	0	0	0	0	0	0	0	0	0	0	0	0	0	0	0	0	0	0	0	0	0	0	0	1	0	1	1	1	1	1	0
15--31131	0	0	0	0	0	0	0	0	1	13	12	26	41	39	24	27	17	14	9	12	0	13	14	13	16	19	16	16	8	15	4	15	23	17	21	27	24	31	50	48	51	58	38	50	45	37	31	20	9
3076--29113	0	1	0	0	1	1	0	0	0	1	1	1	0	0	0	0	0	0	0	1	0	0	0	0	0	0	1	0	0	0	0	0	0	0	0	1	1	1	0	0	1	1	0	0	0	0	0	0	0
3076--61371	0	0	0	0	0	0	0	1	0	1	1	0	1	0	0	0	1	1	0	1	0	1	0	0	0	0	0	0	1	0	0	0	0	0	0	0	0	0	0	1	0	0	0	0	0	0	1	1	1
3076--61372	0	0	0	0	0	0	0	0	0	0	1	0	0	0	0	0	0	0	0	0	0	0	0	0	0	0	0	0	0	0	0	0	0	0	0	0	0	0	0	0	0	0	0	0	0	0	1	0	0
3076--61373	0	0	0	0	0	0	0	0	0	0	0	0	0	0	0	0	0	0	0	0	0	0	0	0	0	0	0	0	0	0	0	0	0	0	0	0	0	0	0	0	1	0	0	0	0	0	1	0	0
2023--23111	0	0	0	0	0	0	0	0	0	0	0	0	0	0	0	1	0	0	0	0	0	0	0	0	0	0	0	0	0	0	1	0	1	0	0	0	0	0	0	0	0	0	0	0	0	0	1	0	0
15--31133	0	0	0	0	0	0	0	0	0	5	2	4	2	3	2	3	3	0	0	1	0	0	2	2	1	1	3	4	2	3	0	3	6	2	5	9	2	10	13	19	26	15	7	9	11	15	4	2	4
2023--23113	1	0	2	1	1	1	2	0	2	0	0	0	0	0	1	1	0	0	1	1	1	2	0	1	0	2	0	1	0	0	0	0	0	0	1	0	2	0	0	0	1	0	0	0	0	1	2	1	0
2023--23112	0	0	0	0	0	0	0	0	0	0	1	0	0	0	0	0	0	0	0	0	0	0	0	0	0	0	0	0	0	0	0	0	0	0	0	0	0	0	0	0	0	0	0	0	0	0	0	0	0
15--31132	0	0	0	0	0	0	0	0	2	12	17	13	15	13	17	6	9	3	4	1	0	3	2	4	5	1	5	3	5	4	0	5	7	10	9	15	20	32	26	41	36	62	43	40	49	34	14	10	1
3081--15713	0	0	0	0	0	0	0	0	0	0	0	0	0	0	0	0	0	0	0	0	0	0	0	0	0	0	0	0	0	0	0	0	0	0	0	0	0	0	0	0	0	0	0	0	0	0	0	0	0
3081--15712	0	0	0	0	0	0	0	0	0	0	0	0	0	0	0	0	0	0	0	0	0	0	0	0	0	0	0	0	0	0	0	0	0	0	0	0	0	0	0	0	0	0	0	0	0	0	0	0	0
3081--15711	0	0	1	1	0	0	0	0	0	0	0	0	1	1	0	0	0	0	0	0	0	1	0	0	0	0	1	0	2	1	0	0	0	0	0	0	0	0	0	0	0	1	0	1	0	0	0	0	1
3076--6123	0	0	0	0	0	1	0	0	1	0	0	1	0	1	1	1	0	0	1	0	1	0	0	1	0	0	0	0	0	1	1	0	0	1	0	0	1	1	0	0	0	0	0	0	1	0	0	0	0
3076--6122	0	0	0	0	2	2	1	1	1	0	0	1	3	4	3	0	0	1	0	2	0	1	1	0	4	1	1	3	0	0	1	0	0	2	2	2	0	1	3	2	0	3	0	2	1	1	2	1	1
3076--6121	1	0	0	0	0	0	1	1	1	0	0	0	0	1	1	0	0	0	0	0	1	0	0	0	0	0	0	0	0	0	1	0	0	0	0	0	0	0	0	2	1	2	0	0	0	0	0	1	0
3081--7023	0	0	0	0	0	0	0	0	0	0	0	0	0	0	0	0	0	0	0	0	0	0	0	0	0	0	0	0	0	0	0	0	0	0	0	0	0	0	0	0	0	0	0	0	0	0	0	0	0
3081--7022	0	0	0	0	0	0	0	0	0	0	0	0	0	0	0	0	0	0	0	0	0	0	0	0	0	0	0	0	0	0	0	0	0	0	0	0	0	0	0	0	0	1	0	0	0	0	0	0	0
3081--7021	0	0	0	0	0	0	0	0	0	0	0	0	0	0	0	0	0	0	0	0	0	0	0	0	0	0	0	1	0	0	0	0	0	0	0	0	0	0	0	0	0	0	0	0	0	0	0	0	0
3001--1212	0	0	0	0	0	1	0	0	0	1	0	0	0	0	0	0	0	0	0	0	0	2	0	1	0	0	0	0	0	0	0	1	0	1	1	0	0	0	0	0	0	1	2	0	0	1	0	0	0
3001--1213	0	0	0	0	0	0	2	1	0	0	0	0	1	0	0	1	0	0	0	0	0	0	0	0	0	0	1	0	0	0	0	0	0	0	0	1	0	0	0	2	0	0	0	0	0	0	0	1	1
2012--34751	1	0	0	0	0	0	0	0	0	0	0	1	1	0	0	0	0	0	0	0	0	0	1	1	0	0	0	2	0	1	0	0	0	0	1	0	0	3	1	1	1	1	1	1	1	2	2	1	0
3001--1211	0	0	0	0	0	1	1	0	0	0	0	0	0	0	0	0	0	0	0	0	0	0	0	0	0	0	0	0	0	0	0	0	1	0	1	0	0	0	0	0	0	0	0	0	0	0	0	0	0
3076--6651	0	0	0	0	0	0	0	0	0	0	0	0	0	0	0	0	0	0	0	0	0	0	0	0	0	0	0	0	0	0	0	0	0	0	0	1	0	0	1	2	2	0	1	0	0	1	0	1	0
3001--61632	0	0	0	0	0	0	0	0	0	0	0	0	0	0	0	0	0	0	0	0	1	1	0	0	0	0	0	0	0	0	0	1	0	0	0	0	0	0	0	0	1	1	1	1	1	0	1	0	1
3001--61631	0	0	0	1	1	1	0	1	0	1	1	0	0	0	0	0	0	0	0	0	0	0	0	0	0	0	0	0	0	0	0	0	0	0	0	0	0	0	0	0	0	0	0	0	0	0	0	0	0
3076--6652	1	0	0	0	0	0	0	0	0	0	0	1	0	1	0	0	0	0	0	0	0	0	0	0	0	1	0	1	0	1	0	0	0	1	1	0	0	1	0	1	0	1	0	0	0	1	0	0	0
15--27503	0	0	0	0	0	1	1	0	0	0	0	0	0	0	0	1	0	0	0	1	0	0	0	0	1	0	0	0	0	0	0	0	0	0	1	2	2	0	1	3	2	1	0	0	0	0	0	0	0
2012--6271	0	0	3	0	0	0	0	0	0	0	0	0	0	0	0	0	0	0	0	0	0	0	0	0	0	0	0	0	0	0	0	0	1	1	2	2	0	0	1	0	0	1	0	0	0	1	0	0	0
15--27501	0	0	0	0	1	13	11	8	13	6	5	1	0	0	1	1	1	0	2	0	0	1	0	0	0	1	0	2	0	2	0	2	1	2	1	2	3	2	1	8	9	1	2	3	3	0	0	1	1
3081--10611	0	0	0	0	0	0	0	0	0	0	0	0	0	0	0	0	0	0	0	0	0	1	0	0	0	0	0	0	0	0	0	0	0	0	0	0	0	0	0	0	0	0	0	0	0	0	0	0	0
3081--10613	0	0	0	0	0	0	0	0	0	1	0	0	0	0	0	0	0	0	0	0	1	0	0	0	0	0	0	0	0	0	0	0	0	0	0	0	0	0	0	0	0	0	0	0	0	0	0	1	0
3081--10612	0	0	0	0	0	0	0	0	0	0	0	0	0	0	0	0	0	0	0	0	0	0	0	0	0	0	0	0	0	0	0	0	0	0	0	0	0	0	0	0	0	0	0	0	0	0	0	0	0
3001--2002	0	0	0	0	0	0	0	0	0	0	0	0	0	0	0	0	0	0	0	0	0	0	0	0	0	0	0	0	0	0	0	0	0	0	0	0	0	0	0	0	0	0	0	0	0	0	0	0	0
3001--2003	0	0	0	0	0	0	0	0	0	0	0	0	0	0	0	0	0	0	0	0	0	0	0	0	0	0	0	0	0	0	0	0	0	0	0	0	0	0	0	0	0	0	0	1	0	0	0	0	0
3001--2001	0	0	0	0	0	0	0	0	0	0	0	0	0	0	0	0	0	0	0	0	0	1	0	0	0	0	0	0	0	0	0	0	0	0	0	1	0	0	0	0	1	0	0	0	0	0	0	0	0
2059--5753	0	0	1	3	3	2	4	1	1	2	1	0	2	2	0	0	3	1	3	2	2	3	5	7	3	2	4	2	3	1	1	2	0	1	0	2	0	1	2	0	0	3	3	2	3	1	4	2	1
2059--5752	0	0	2	3	3	3	4	4	1	5	5	3	3	4	0	0	4	6	3	3	3	3	2	3	3	6	3	0	0	0	0	3	0	1	1	2	1	0	3	2	0	4	2	2	3	0	3	3	1
2059--5751	0	0	0	1	0	0	0	1	1	2	0	1	0	0	1	0	0	0	0	0	0	0	1	0	0	0	1	0	1	0	0	1	0	1	0	0	1	0	0	0	1	0	0	0	0	0	0	0	0
3001--4273	0	0	1	1	1	1	1	1	0	1	1	0	1	0	1	1	1	1	1	1	0	1	0	2	1	0	2	1	1	1	0	0	0	1	1	0	2	1	1	1	1	1	0	0	0	2	1	0	1
[truncated: 41 more columns]
