# Supplementary material for: Social and Spatial Clustering of People at Humanity’s Largest Gathering
Source: PLoS One. 2016 Jun 3;11(6):e0156794. doi: 10.1371/journal.pone.0156794 (PMC4892527; doi:10.1371/journal.pone.0156794)
Supplement: S1 Data — This includes full network data taken over the full duration of the Kumbh Mela. In addition it contains daily handset count data, stratified by state. (ZIP) [file pone.0156794.s002.zip › KumbhSpatialCircleLevel_109.txt]

15--6911	1	0	1	0	1	0	0	0	0	1	0	0	0	0	1	0	2	2	0	0	0	1	1	1	0	1	0	0	1	0	0	0	0	0	2	2	1	0	1	1	1	2	7	1	4	0	2	0	2
15--6912	1	2	4	4	3	2	2	3	3	0	5	2	2	1	1	0	2	2	1	3	0	0	2	0	0	0	2	1	0	1	0	4	0	0	0	1	1	1	0	1	2	1	2	1	2	2	1	1	3
15--6913	2	2	2	2	1	1	1	0	0	2	0	1	1	0	1	2	2	0	1	0	0	0	1	0	1	1	1	1	1	1	1	0	5	2	3	1	3	3	0	1	1	1	0	1	0	1	1	0	0
15--6561	0	0	1	0	0	2	0	0	1	0	0	0	0	0	0	0	0	0	2	2	0	1	1	1	1	3	1	1	0	1	0	1	0	0	1	4	0	1	1	3	2	2	1	1	3	2	1	0	0
15--6563	0	0	0	2	0	0	1	0	0	0	0	0	1	0	0	0	0	0	0	1	0	1	0	0	1	0	0	0	0	0	0	0	1	1	0	0	1	0	2	1	1	0	1	0	1	1	0	1	2
15--6562	1	4	2	2	2	1	2	2	2	3	3	2	1	1	1	1	5	2	1	0	0	3	0	2	2	1	2	2	1	1	3	2	1	3	1	2	2	1	3	1	2	0	2	2	3	2	1	4	2
3002--10993	1	0	2	0	3	0	0	0	0	0	1	0	1	1	1	1	0	0	1	1	1	2	1	2	1	1	0	1	0	1	0	0	0	2	2	2	1	4	1	2	1	0	2	3	1	2	0	1	0
3076--61641	13	21	10	16	25	16	29	18	12	14	21	20	17	17	8	12	13	23	8	18	28	18	21	13	5	21	31	31	17	30	23	18	15	11	13	15	14	10	10	9	13	11	9	10	13	11	4	8	10
3076--61642	5	17	6	9	8	7	4	8	3	10	7	4	7	5	10	8	9	9	10	1	5	6	2	5	10	9	7	9	7	10	3	10	10	6	6	9	11	7	6	8	11	14	8	7	17	8	10	11	13
3076--61643	32	32	19	29	45	39	43	35	31	28	32	33	44	32	28	35	41	27	17	37	38	29	28	30	27	43	45	51	26	50	37	27	21	32	19	31	35	24	25	19	27	21	23	28	51	22	19	23	28
15--27341	1	1	0	0	1	0	0	0	0	0	0	0	0	0	0	0	0	0	0	0	0	0	0	0	0	0	0	0	0	0	1	0	1	1	1	0	0	1	1	0	0	1	0	1	2	0	1	1	0
15--27343	1	1	1	1	1	1	0	1	0	0	1	0	0	1	2	2	1	2	2	0	0	1	2	2	1	1	0	1	1	0	0	0	2	1	0	0	1	1	0	0	0	0	3	0	0	0	0	0	1
15--27342	1	2	0	0	1	1	0	1	2	1	1	0	0	1	0	2	0	1	2	1	0	1	2	1	2	0	0	0	2	0	1	1	1	2	2	2	0	0	0	0	0	1	1	1	0	0	1	2	2
15--61351	1	0	1	0	1	2	3	0	4	3	3	0	2	1	2	1	2	1	2	2	0	1	1	1	2	1	3	0	3	4	2	5	8	2	7	2	3	10	2	4	4	5	5	3	3	1	0	1	3
15--61352	4	1	2	2	0	2	5	3	4	2	2	2	0	0	2	3	1	2	3	1	0	1	1	3	1	1	2	3	3	2	0	2	2	0	5	2	1	0	4	3	4	7	7	7	6	1	2	3	3
15--61353	2	1	1	1	0	1	0	0	2	1	2	2	2	0	1	2	3	2	1	1	0	1	1	3	2	1	0	0	1	1	2	0	3	0	4	4	1	2	5	2	1	0	2	5	1	0	1	1	2
2012--6311	0	1	0	0	0	0	0	1	0	1	0	2	1	1	4	1	2	1	1	0	3	1	1	2	0	1	2	2	1	1	5	3	1	0	2	4	3	0	0	1	1	3	1	2	3	5	0	0	4
2012--6313	1	2	3	1	2	0	2	1	1	0	1	1	1	1	1	1	1	0	3	2	1	1	2	2	0	0	1	0	0	0	0	0	0	1	0	0	2	1	0	0	1	1	3	0	2	2	1	1	0
2012--6312	4	2	1	1	2	4	4	2	1	1	1	2	2	1	3	2	3	6	4	2	4	4	3	2	2	0	1	2	2	0	0	0	1	0	0	2	0	0	0	0	0	0	0	0	0	1	0	2	0
2012--6251	2	3	0	1	0	1	0	1	0	0	1	1	0	0	0	0	0	0	0	0	1	0	2	1	0	0	1	0	0	0	0	1	0	0	0	0	0	1	1	0	0	2	1	1	1	0	3	1	3
2012--6252	1	2	2	3	1	1	1	1	1	1	0	0	2	1	4	1	2	2	1	4	2	1	1	5	3	3	3	2	3	3	1	3	0	4	4	3	4	2	9	8	3	2	2	6	5	4	3	7	4
2012--6253	0	0	0	0	1	1	0	0	0	0	1	2	1	2	0	2	0	1	0	0	0	0	1	1	1	3	1	4	0	0	1	0	0	1	2	0	3	1	0	1	0	3	3	5	1	2	2	1	2
15--14941	2	0	0	1	2	0	2	1	1	1	0	1	0	1	1	3	3	2	1	1	0	3	7	2	1	3	3	2	1	1	1	4	1	3	2	1	0	0	1	2	4	3	5	3	3	1	2	3	7
3076--7502	3	0	0	4	2	3	1	1	2	4	4	5	1	3	3	3	3	5	3	2	1	2	4	2	1	1	1	2	0	2	1	2	1	0	1	2	1	1	8	7	3	0	0	0	0	0	0	0	0
15--14943	2	0	2	2	0	1	0	0	0	1	1	1	0	1	0	2	1	2	0	1	0	2	1	1	3	2	3	2	1	1	1	2	4	0	4	2	2	1	2	1	3	4	3	3	1	2	0	2	1
15--14942	1	1	2	0	1	1	0	2	1	1	0	0	0	1	0	1	0	2	1	1	0	3	0	0	0	0	0	2	0	1	2	2	1	1	2	3	4	0	0	1	2	4	2	1	2	2	2	5	1
15--61423	1	2	0	0	1	0	0	0	1	0	0	0	0	1	0	0	0	0	0	1	0	1	1	1	0	0	3	3	1	1	0	0	0	0	2	4	3	0	2	2	10	1	4	2	3	4	1	2	1
2012--111	1	1	1	0	1	1	1	0	1	1	0	1	1	1	0	1	0	0	0	1	3	0	1	1	0	0	0	0	1	1	0	0	1	0	0	0	0	0	1	0	0	0	0	1	0	1	2	1	0
2012--112	3	2	2	3	1	1	3	2	4	4	3	4	1	3	1	3	2	3	1	2	0	1	1	2	2	3	1	2	1	1	0	2	1	0	1	0	4	2	3	0	7	6	4	1	4	1	2	1	3
2012--113	1	1	4	1	1	1	1	0	2	0	1	1	1	1	0	0	2	1	0	2	0	1	2	3	2	2	2	0	1	1	1	2	1	1	1	2	1	1	0	2	1	1	0	2	3	1	3	4	3
2023--7111	0	0	1	1	1	0	1	2	1	0	0	0	0	0	0	0	0	0	1	0	0	0	0	1	1	1	1	3	0	0	0	0	1	0	1	0	0	0	0	0	2	1	0	0	1	0	0	2	1
2023--7112	4	7	12	3	11	4	4	8	8	4	6	9	8	5	4	4	5	7	3	7	5	7	13	3	12	2	5	3	1	5	5	5	5	7	7	6	8	8	4	10	9	4	3	7	4	4	2	5	3
3076--7501	7	10	8	7	4	3	9	7	5	12	10	9	9	10	6	1	3	3	2	5	6	9	2	4	3	2	6	8	4	7	7	3	1	1	1	4	5	2	7	7	26	0	0	0	0	0	0	0	0
3076--6171	1	0	1	0	1	2	1	0	0	0	1	2	1	0	1	0	0	1	1	0	0	2	0	0	0	0	2	1	0	4	0	0	0	2	0	0	0	0	0	1	1	1	2	2	1	2	2	2	1
109--10742	0	1	2	0	0	0	0	0	1	0	0	0	0	0	1	0	0	0	0	0	0	0	0	0	0	1	0	1	1	1	0	0	1	0	1	0	0	0	0	0	2	1	0	1	2	0	1	1	0
109--10743	0	4	3	2	4	6	0	0	4	3	0	0	4	2	2	3	4	1	3	6	4	6	7	4	6	2	3	1	7	3	6	7	18	18	11	10	15	13	29	11	21	20	14	22	7	11	16	8	5
109--10741	1	3	4	0	5	3	1	1	1	2	0	0	2	1	0	3	0	3	1	1	2	2	3	4	1	0	0	1	2	1	1	4	4	7	6	12	11	12	10	10	16	9	7	6	3	5	3	3	2
2012--6723	0	0	0	1	0	0	0	6	7	3	6	3	9	9	4	5	3	4	1	12	7	6	6	5	2	5	8	3	1	8	9	7	9	8	6	6	9	2	4	10	10	7	4	0	4	5	3	4	5
109--15722	0	0	0	0	0	0	0	0	0	0	0	0	3	2	2	2	1	1	2	0	2	3	0	1	2	1	2	2	1	2	3	2	2	2	3	1	1	2	0	1	2	4	1	2	3	1	1	1	0
15--10801	0	0	1	0	0	1	0	0	0	0	0	1	0	0	2	0	1	1	1	0	0	3	1	0	0	1	1	1	2	2	1	0	1	1	0	1	2	0	2	2	3	0	2	1	1	0	1	2	2
15--10802	2	0	0	0	0	1	0	1	3	1	1	0	1	0	0	1	0	2	0	0	0	2	1	2	1	2	0	2	1	0	0	1	0	0	2	1	1	1	0	5	7	6	2	2	2	2	1	2	4
15--10803	0	1	0	0	0	1	0	2	0	0	0	1	1	1	0	1	0	0	1	0	0	0	1	1	2	0	0	0	1	1	0	0	1	1	0	0	1	0	2	0	5	4	2	1	1	2	3	0	1
2012--12091	2	0	1	1	4	2	2	2	3	3	5	6	1	1	3	1	11	1	8	4	5	3	8	10	6	1	3	7	3	10	8	3	9	4	4	5	1	6	8	8	3	6	8	6	6	6	5	2	5
2012--12092	0	0	1	0	0	0	0	0	1	0	0	0	2	0	1	0	0	0	0	0	0	0	1	0	0	1	0	0	0	0	0	0	0	2	0	0	0	3	0	0	0	0	2	1	0	0	0	1	0
2012--12093	1	0	1	1	1	0	1	1	0	0	0	0	1	2	0	2	2	1	2	1	3	2	2	3	3	5	2	5	2	3	2	2	1	0	3	2	1	2	1	2	0	2	3	1	1	2	0	0	0
2023--1141	4	2	3	6	9	7	5	4	3	3	7	7	2	1	3	5	5	3	12	9	9	4	5	6	9	3	7	7	6	10	4	11	14	11	5	6	7	7	12	9	4	8	7	11	9	11	13	16	8
2023--1143	19	11	8	19	70	21	28	12	15	16	28	13	16	13	21	5	8	11	6	17	28	20	6	17	19	16	22	11	14	11	13	8	14	20	15	13	7	9	3	6	20	35	20	30	8	16	26	5	12
2023--1142	0	1	0	0	0	0	0	1	0	0	0	0	0	0	0	0	1	1	0	0	0	0	0	0	0	0	1	0	0	1	0	0	0	0	0	1	1	1	0	1	2	1	0	0	0	0	0	0	0
15--61431	0	2	2	0	0	1	2	0	1	0	0	2	3	10	3	5	0	1	5	1	0	2	2	2	2	2	4	2	1	1	3	1	1	1	1	1	0	2	1	2	8	10	4	4	6	2	4	3	2
15--1271	0	0	0	0	0	0	1	0	0	0	0	1	1	3	1	2	1	0	0	1	0	1	0	0	0	0	1	0	0	3	3	0	2	0	1	3	4	0	3	1	4	3	2	2	2	3	1	2	2
15--61433	3	2	3	3	4	4	1	3	3	2	10	3	2	1	2	1	1	3	3	2	0	3	2	4	4	8	2	4	4	4	2	4	4	7	6	7	8	9	11	14	7	13	7	11	11	3	7	5	6
15--1273	122	142	144	152	129	129	100	94	85	105	131	97	129	70	82	101	73	61	74	74	0	72	93	62	59	64	44	60	60	49	38	46	33	56	69	98	86	77	81	100	78	162	100	83	92	68	61	94	67
2023--4011	0	0	0	0	0	0	0	0	0	0	1	0	0	0	0	0	1	0	0	2	1	1	0	1	0	0	1	0	0	0	0	0	0	0	0	0	0	0	0	0	0	0	0	0	0	0	0	0	0
2023--4012	4	4	9	6	3	3	2	4	4	3	8	2	9	3	2	3	11	11	7	6	8	5	5	12	5	11	5	4	5	4	5	2	3	7	2	8	6	2	4	6	4	8	8	5	5	5	4	10	4
2023--4013	1	4	4	4	4	0	0	0	1	3	2	1	0	1	3	1	0	0	2	0	2	0	1	0	1	0	0	0	2	0	0	0	2	0	0	1	1	2	1	0	3	1	1	1	2	0	1	0	1
3076--6112	0	1	0	1	1	1	1	2	0	0	1	1	0	0	0	3	1	3	1	1	1	1	5	3	0	0	1	0	1	2	1	0	1	0	2	0	3	4	1	0	1	0	2	3	0	1	1	2	2
3076--6113	1	3	3	2	3	2	1	4	2	2	3	0	0	1	2	0	1	0	2	1	0	3	2	4	1	0	0	2	1	1	0	0	1	2	3	1	1	2	2	2	0	1	0	1	3	2	1	3	1
3076--6111	0	0	0	0	1	2	2	0	0	1	0	0	0	0	1	0	0	1	0	0	1	0	0	0	0	0	0	1	0	0	2	0	0	0	0	0	1	0	0	0	1	0	0	0	0	0	0	0	1
15--62791	29	36	15	37	25	35	30	31	27	27	30	30	29	21	31	28	22	24	28	22	0	19	23	18	15	16	15	19	23	28	20	23	13	18	22	27	27	25	18	21	19	25	8	29	15	15	21	11	13
15--23163	0	1	1	0	0	0	0	0	0	0	0	0	0	0	0	0	0	0	0	0	0	1	1	0	1	1	1	0	0	0	0	0	0	0	1	0	0	0	2	1	1	0	3	0	1	2	2	1	0
15--62792	0	0	1	0	0	2	2	1	0	0	1	0	1	3	0	0	0	1	0	0	0	0	0	0	0	0	0	1	0	2	0	1	1	0	0	0	1	1	1	1	1	0	0	0	0	0	2	2	2
3081--24502	11	13	14	13	14	12	8	16	7	9	10	6	11	9	17	12	13	9	7	16	16	15	19	12	8	8	8	11	8	14	12	4	7	9	17	12	12	25	6	7	9	8	22	11	23	11	21	20	23
3081--24503	4	4	6	5	33	3	7	10	1	4	5	4	16	12	12	8	5	6	2	9	16	8	4	2	4	5	8	10	6	6	2	5	12	25	2	14	10	4	4	7	21	84	22	16	9	21	4	7	7
3081--24501	1	1	1	2	0	0	0	2	1	1	1	0	0	0	1	1	0	1	1	1	0	0	0	0	0	0	2	0	0	1	0	0	0	1	0	1	2	1	1	3	2	3	2	4	3	1	4	4	3
3076--61583	5	5	3	1	4	4	4	2	3	1	4	2	2	4	4	3	1	2	3	4	4	3	2	1	1	2	3	1	0	0	4	0	0	2	1	2	0	1	0	2	0	0	0	0	0	0	0	0	0
3076--61582	5	4	5	0	4	2	4	4	3	3	0	4	2	3	2	1	1	3	2	2	3	2	3	1	2	1	3	2	1	2	1	1	0	4	1	4	5	1	5	1	2	0	0	0	0	0	0	0	0
3076--61581	0	1	0	0	0	0	2	1	1	0	1	0	1	1	6	3	1	1	0	1	1	1	1	2	3	2	3	2	1	0	1	0	1	0	0	0	0	0	1	1	0	0	0	0	0	0	0	0	0
15--31773	0	0	0	0	0	0	0	0	0	1	5	0	12	11	1	5	2	5	8	5	0	5	4	4	4	6	3	1	9	2	4	10	13	11	16	10	12	16	42	55	74	35	31	29	26	33	8	24	12
15--31772	0	0	0	0	0	0	0	0	0	2	0	2	2	2	1	2	1	3	3	2	0	2	0	1	3	2	3	2	0	1	0	6	2	1	3	2	6	2	5	13	16	13	9	6	3	5	5	0	1
15--31771	0	0	0	0	0	0	0	0	0	8	13	11	20	22	15	10	6	5	8	5	0	3	2	3	4	3	9	1	5	2	3	5	13	7	6	9	16	12	11	71	81	41	30	30	40	53	16	7	10
15--6213	3	2	2	1	2	1	3	2	2	6	3	4	0	3	2	4	3	6	2	2	0	1	3	3	4	5	2	5	4	2	2	2	8	4	2	3	5	6	8	9	4	7	7	7	6	1	4	5	3
15--6212	6	8	8	3	5	8	8	8	7	10	4	4	6	9	12	16	7	6	11	10	0	9	8	13	4	16	4	8	10	8	15	11	11	6	7	25	13	8	15	29	15	26	25	7	13	16	7	16	14
15--6211	32	40	25	20	19	39	22	28	31	44	24	37	22	18	18	24	21	6	12	13	0	13	16	25	18	43	22	25	28	16	30	13	27	24	17	25	37	22	24	35	23	57	48	29	49	34	23	53	31
3076--31333	0	0	0	0	0	0	0	0	0	0	0	1	3	9	4	7	0	0	14	17	21	18	16	9	17	12	15	12	13	13	22	7	7	11	13	14	12	16	18	23	34	19	22	25	15	23	16	6	6
15--50001	1	1	2	0	2	3	3	0	1	1	1	4	1	1	2	1	2	1	2	2	0	4	1	0	4	1	4	3	2	1	8	3	5	0	4	5	2	1	4	6	11	7	5	2	7	2	4	2	4
15--61362	2	2	1	2	1	0	1	1	1	0	0	0	0	1	0	1	0	0	1	0	0	1	1	1	0	1	0	1	1	2	1	3	1	1	2	0	2	2	2	2	2	6	5	4	2	2	4	2	2
3076--61461	1	0	0	1	0	0	0	1	1	1	1	0	1	1	0	0	0	0	2	0	0	0	0	1	0	0	0	0	1	0	0	0	0	0	1	0	0	0	0	0	1	0	1	0	0	0	0	0	0
3076--61462	3	1	1	2	1	1	3	1	5	2	3	2	1	3	1	1	1	2	2	1	2	2	1	2	2	3	1	3	3	1	3	4	3	1	3	2	5	3	1	3	3	3	6	2	3	1	3	4	2
3076--61463	0	0	0	1	1	2	2	0	0	0	0	0	1	0	0	1	1	0	0	1	0	0	0	0	1	0	0	1	1	1	0	1	0	0	0	1	0	0	0	1	1	0	0	1	1	1	2	1	2
15--44701	0	0	0	0	0	2	0	0	0	0	0	0	0	1	1	0	2	1	1	0	0	0	1	0	0	1	1	2	0	1	1	2	1	0	1	1	1	1	1	1	0	1	0	0	0	0	0	1	0
3076--31083	0	0	0	0	0	0	1	1	3	1	5	11	9	11	9	0	0	4	2	4	12	16	4	3	14	16	17	9	4	8	9	0	1	5	5	0	2	1	4	14	19	7	4	3	6	8	4	3	3
3076--31082	0	0	0	0	0	0	0	4	8	4	10	8	16	36	7	1	4	5	6	3	5	2	4	5	15	15	29	17	10	4	12	7	12	6	3	11	9	8	15	22	29	18	8	14	20	20	7	14	6
3076--31081	0	0	0	0	0	0	1	3	13	1	12	21	35	29	15	11	14	14	9	5	7	9	15	14	12	10	12	15	9	12	17	4	9	7	11	11	13	15	20	29	24	16	11	16	10	9	13	3	2
3076--5001	3	3	13	4	7	2	4	6	3	7	4	5	5	9	3	10	4	7	7	7	7	3	6	4	5	2	0	0	8	3	5	1	4	2	3	4	2	2	0	1	2	4	3	5	5	4	3	5	1
3076--5003	57	36	26	61	27	36	17	41	43	42	33	24	37	52	89	75	55	52	70	83	65	67	82	31	113	48	7	7	58	60	39	78	41	123	61	126	72	136	72	51	84	87	62	29	111	68	63	87	81
3076--5002	41	53	27	50	65	37	70	39	42	28	51	62	59	44	41	48	49	80	47	76	92	68	80	57	39	60	4	15	71	68	79	46	42	63	46	52	53	14	38	53	30	29	30	49	52	45	36	39	38
3076--27101	0	0	0	0	0	0	0	0	1	1	0	0	0	0	2	3	1	1	1	0	0	0	0	0	0	2	2	1	0	0	0	0	0	0	0	1	1	1	1	1	1	2	2	0	0	0	0	0	1
3076--27103	0	0	0	0	0	1	0	0	0	0	0	0	2	2	3	2	1	2	2	1	0	0	2	0	6	0	2	2	1	2	2	0	0	3	0	1	2	0	1	2	5	0	4	3	3	2	3	1	2
3076--27102	0	0	0	0	0	0	0	1	11	2	4	4	7	8	8	3	4	2	3	4	3	0	3	4	4	1	1	2	8	3	3	2	5	4	5	0	4	4	3	2	4	7	4	4	5	1	0	3	3
3081--10552	0	1	0	0	1	1	0	2	2	4	1	1	0	0	1	2	1	2	3	3	5	3	1	5	3	7	1	2	5	4	4	2	0	1	4	1	0	4	2	6	7	0	0	0	0	0	0	0	0
3081--10553	8	11	12	10	8	10	4	6	9	8	11	8	9	17	11	14	7	13	14	19	15	10	13	9	13	14	12	13	9	10	11	9	8	6	9	7	15	8	7	7	6	0	0	0	0	0	0	0	0
3081--10551	1	1	1	2	2	2	2	3	1	0	0	1	2	1	0	0	2	1	1	1	1	1	0	2	0	0	0	1	1	2	1	0	0	1	1	1	0	1	0	2	0	0	0	0	0	0	0	0	0
15--641	0	0	0	0	1	0	0	0	0	0	0	0	0	1	0	1	1	1	1	0	0	0	0	1	0	0	0	0	0	1	1	0	0	0	0	0	1	0	0	0	0	1	0	0	1	0	0	3	1
15--643	1	3	3	1	1	0	1	0	1	2	1	1	2	1	2	1	2	0	1	1	0	1	1	0	0	2	1	2	2	4	1	2	0	1	2	2	4	3	4	1	2	1	1	1	1	1	1	1	2
15--642	1	0	1	2	0	0	1	0	1	0	0	0	0	0	0	0	0	1	0	0	0	1	0	1	0	1	0	3	0	1	3	2	1	1	1	1	1	2	0	3	0	3	3	0	2	1	0	2	1
3001--11753	8	8	5	5	6	5	6	9	1	7	6	7	7	8	7	5	3	11	11	4	11	12	2	9	6	3	3	7	7	9	6	4	3	3	4	5	3	5	2	8	7	6	11	8	12	8	9	11	7
2012--6282	2	6	1	1	4	2	2	2	6	2	2	3	0	3	12	7	5	3	7	3	9	6	6	6	11	3	1	4	6	4	9	2	3	4	6	6	8	10	4	6	3	3	6	8	9	7	7	3	10
3001--11751	2	3	0	3	0	2	0	2	0	1	1	3	2	3	5	2	3	2	1	1	2	3	3	3	4	3	6	3	0	2	1	1	2	1	2	1	2	4	0	2	4	3	1	2	2	2	0	4	0
15--31443	0	0	0	0	0	0	0	0	0	0	0	0	4	3	0	1	2	3	1	0	0	0	0	0	0	0	3	5	3	1	2	2	6	10	7	10	21	26	52	55	85	66	30	40	36	29	12	12	10
3002--7631	1	0	0	0	0	0	0	1	0	0	1	0	0	0	0	0	0	0	0	0	0	0	0	0	0	1	0	1	1	0	0	1	0	1	0	0	0	0	0	0	1	1	0	0	0	1	0	2	2
15--31092	0	0	0	0	1	0	0	0	0	0	0	0	0	0	0	1	0	1	0	0	0	0	1	0	0	2	2	2	1	0	1	0	0	2	0	0	4	3	1	3	7	0	2	0	2	2	0	2	2
15--31093	0	0	0	0	0	0	0	0	0	0	0	0	0	5	0	1	1	0	0	1	0	0	0	0	0	1	3	0	0	0	1	3	2	2	0	6	6	5	6	11	20	6	2	3	3	4	0	2	3
15--31091	0	0	0	0	0	2	0	0	0	0	0	0	0	1	1	2	0	1	2	2	0	7	3	3	2	4	8	5	3	6	2	5	7	7	5	10	8	11	5	35	25	11	10	17	15	17	4	6	11
15--61481	11	10	6	9	8	8	10	15	9	9	25	17	10	18	13	11	13	18	9	15	0	22	21	17	16	21	21	25	19	12	15	23	21	27	33	40	26	27	25	24	32	31	31	27	29	29	23	21	26
15--61482	14	3	4	8	11	10	9	8	13	10	7	10	6	7	8	8	3	7	8	4	0	9	1	4	8	10	3	13	8	6	3	11	14	14	10	12	15	14	9	12	10	33	21	12	8	6	8	9	16
15--61483	3	6	3	2	0	7	4	3	2	2	3	4	7	1	7	8	4	3	6	5	0	5	6	2	4	6	7	4	2	2	10	10	7	7	6	6	6	3	5	6	5	10	5	4	10	6	2	9	4
15--31442	0	0	0	0	0	0	0	0	0	0	0	0	0	1	0	3	1	0	0	0	0	0	1	0	0	1	1	3	3	5	3	5	4	8	12	18	10	16	19	42	42	31	18	12	12	12	7	2	3
3001--7311	3	2	2	1	2	2	1	1	1	1	1	2	0	2	1	1	0	2	2	0	1	2	2	2	1	1	2	0	2	0	1	0	0	2	1	2	1	2	1	3	1	2	0	2	2	1	0	2	1
3099--31181	0	0	0	0	0	0	0	0	0	0	0	0	0	21	30	24	20	5	5	5	3	5	5	6	6	6	8	3	4	3	4	0	2	1	2	3	11	20	30	51	47	19	19	8	7	8	7	8	3
3099--31183	0	0	0	0	0	0	0	0	0	0	0	0	0	2	5	3	3	2	2	0	3	3	2	2	3	2	1	0	1	0	0	0	0	1	1	0	1	2	9	21	14	6	2	1	3	1	2	1	0
3099--31182	0	0	0	0	0	0	0	0	0	0	0	0	0	2	5	4	1	3	1	4	2	4	2	4	4	4	7	3	6	3	4	2	2	3	3	2	4	8	13	20	22	17	11	7	12	11	9	9	2
3076--18451	5	4	1	3	2	4	1	5	4	3	6	6	3	2	1	5	2	0	2	2	5	6	5	1	6	3	1	6	3	4	3	1	3	1	0	1	1	3	2	10	24	11	5	1	2	2	1	4	0
3076--60541	0	0	0	0	1	0	0	0	0	1	0	0	0	1	1	1	0	0	1	0	1	0	1	0	0	1	0	1	1	1	0	0	0	0	1	0	0	1	0	2	0	1	0	0	2	0	1	1	0
3076--18453	0	1	0	0	1	1	0	0	0	0	0	2	0	1	0	2	0	2	1	1	7	1	1	0	1	0	1	3	2	3	2	1	2	0	1	2	0	2	1	1	2	4	2	0	0	1	0	1	0
3076--60543	1	1	1	1	2	2	1	1	0	0	2	0	1	1	1	1	2	1	1	1	1	0	0	1	0	0	1	2	2	1	1	2	0	0	1	0	0	1	1	2	4	1	1	0	0	0	0	1	1
2012--6793	3	1	3	1	0	1	3	2	2	2	0	1	0	2	3	3	3	2	6	1	1	0	0	1	0	0	1	0	2	2	2	1	2	1	0	1	2	3	3	3	3	6	3	2	1	3	4	1	4
15--31001	0	0	0	0	0	0	0	0	0	0	3	2	1	0	2	1	3	2	1	2	0	4	2	1	1	6	6	1	2	2	6	4	10	3	4	2	6	6	7	9	10	16	5	8	8	9	7	9	4
15--31003	0	0	0	0	0	0	0	0	1	0	0	0	0	1	0	1	0	0	0	1	0	0	0	2	0	2	2	1	0	3	0	3	3	2	2	5	1	2	5	2	5	3	14	5	4	5	4	1	5
3001--7312	6	3	6	6	5	5	4	6	8	7	2	7	2	3	7	8	6	9	12	8	5	6	2	3	6	9	8	5	6	6	1	9	8	3	5	5	2	2	1	2	6	4	7	5	6	5	4	4	7
2012--14401	0	0	0	0	0	0	0	0	0	0	0	0	0	0	0	0	1	1	1	1	2	1	3	0	0	0	1	1	0	1	1	1	0	0	2	0	1	1	0	3	1	0	0	1	0	0	0	0	0
2012--14403	1	0	1	0	4	0	2	1	2	0	3	1	0	0	0	1	1	0	0	0	0	1	0	1	0	0	1	1	0	2	2	2	1	1	1	0	1	0	1	0	2	2	1	1	2	1	1	2	4
2012--14402	2	0	1	0	0	0	0	0	0	0	2	0	1	0	3	2	1	1	2	0	1	1	1	1	0	0	0	2	0	0	0	0	1	1	0	1	1	1	0	0	1	0	2	0	2	1	0	1	0
3081--10533	6	4	4	2	13	2	4	12	15	9	5	10	7	6	7	6	6	4	5	5	15	7	12	3	4	7	10	6	6	9	7	4	6	4	5	8	5	3	15	10	4	9	17	6	9	8	10	10	9
3076--1012	0	0	0	2	1	1	0	2	1	1	1	1	0	1	3	3	1	0	0	1	0	1	0	1	2	1	2	1	1	1	2	0	0	0	0	0	0	0	1	1	2	0	0	0	0	0	0	0	0
3076--1013	4	3	11	4	5	5	6	6	2	7	6	4	6	7	10	5	10	8	9	6	9	8	4	7	7	2	11	6	8	12	5	1	3	3	6	3	5	2	3	6	3	0	0	0	0	0	0	0	0
3076--1011	1	3	5	1	2	0	1	4	2	2	4	4	0	5	5	3	5	3	3	4	1	3	2	9	3	7	8	1	10	8	6	4	1	2	2	3	0	2	4	7	5	0	0	0	0	0	0	0	0
3076--31332	0	0	0	0	0	0	0	0	0	0	0	0	3	7	3	1	0	0	0	0	0	0	0	0	0	0	1	0	0	0	0	0	0	1	1	0	0	0	4	14	22	9	1	0	1	2	2	0	0
15--23161	2	0	0	0	0	0	0	0	0	0	0	1	2	1	0	3	0	1	1	1	0	0	0	0	0	0	1	1	1	0	1	1	1	1	2	1	5	2	1	0	1	1	3	3	1	1	1	2	2
15--62793	2	1	2	1	2	1	1	1	1	1	0	0	1	1	2	0	1	3	0	0	0	0	0	3	2	2	1	4	3	1	1	0	4	1	0	0	1	0	2	3	6	2	1	3	1	1	0	2	0
15--23162	0	1	2	0	1	1	0	1	0	0	0	2	1	2	1	1	0	1	1	1	0	3	0	1	0	1	0	1	1	0	2	1	1	1	0	2	3	0	3	2	3	2	1	2	3	1	4	5	2
2023--662	7	5	5	8	21	5	12	7	15	7	10	8	6	2	4	4	4	6	3	8	3	6	3	3	8	5	5	4	5	1	8	9	3	7	5	3	3	9	5	1	11	9	7	6	6	1	9	7	2
2023--663	3	1	0	3	3	1	0	2	2	2	7	3	3	4	5	3	7	4	3	3	4	6	5	5	3	7	1	3	2	4	7	2	3	1	3	6	2	2	3	4	2	2	2	8	7	2	1	1	0
15--61363	2	3	0	2	1	3	1	3	1	4	3	2	4	3	2	7	2	2	2	2	0	2	1	2	2	3	6	4	6	3	1	5	1	5	7	4	8	3	3	6	1	1	2	3	2	5	4	2	2
2023--661	6	1	4	5	7	3	0	3	1	3	2	1	4	2	3	2	6	2	5	0	13	2	1	4	3	5	4	2	1	1	3	6	5	2	2	3	4	1	1	1	8	2	5	11	2	2	3	2	2
2012--14122	2	1	0	1	1	1	1	0	2	2	2	2	3	2	3	4	1	3	1	1	1	1	1	0	3	0	0	3	1	1	0	0	3	0	0	1	0	1	2	0	2	0	1	2	0	0	0	0	1
2012--14123	1	0	2	0	0	0	0	0	1	1	1	1	2	0	1	0	0	0	1	0	0	1	1	1	1	0	1	0	2	0	1	0	0	1	0	0	1	1	0	2	1	0	0	1	2	0	0	1	1
2012--14121	3	5	3	1	3	4	2	4	3	4	2	1	1	1	5	2	4	3	4	3	5	3	4	8	3	2	4	6	10	4	6	2	4	2	6	5	4	5	5	3	5	5	3	7	5	4	3	5	4
2012--6283	2	1	1	1	1	1	1	0	1	3	1	4	1	2	1	2	1	3	3	1	0	4	2	3	1	1	1	2	2	2	0	2	2	1	1	4	2	2	3	2	1	2	1	1	1	1	1	2	2
3001--11752	2	4	1	2	2	1	2	3	3	3	2	2	3	4	4	1	5	4	2	2	9	4	2	3	2	4	4	5	5	2	8	7	4	1	5	5	5	4	3	3	6	5	6	5	6	3	2	2	5
2012--6281	3	4	4	2	3	3	2	2	2	1	1	3	2	2	1	4	3	3	0	0	5	4	1	0	2	3	3	2	4	3	4	2	1	1	2	4	2	2	2	2	5	1	1	3	4	1	3	6	3
15--6222	0	2	0	1	0	0	0	1	0	1	0	0	0	0	1	0	0	1	0	1	0	1	0	1	0	0	0	0	1	0	0	0	0	1	0	2	0	0	1	3	1	1	1	0	1	0	1	0	0
15--6223	4	1	0	2	3	3	5	4	2	3	1	2	8	2	8	3	5	1	4	0	0	6	3	0	5	4	3	8	3	3	1	2	2	3	2	6	8	5	7	7	8	12	9	9	8	3	5	1	7
15--6221	3	2	1	4	3	2	3	0	0	6	2	5	0	2	2	0	0	0	2	2	0	0	2	1	1	2	2	2	4	1	0	5	5	1	3	1	0	4	4	4	5	3	4	6	2	1	4	2	5
3076--6893	1	1	2	2	0	1	0	1	0	0	0	2	1	1	1	0	1	1	0	1	1	1	2	1	1	1	1	2	3	1	1	0	1	0	0	0	1	0	0	0	0	0	2	2	1	0	0	0	1
3076--6892	1	1	4	4	6	5	4	6	3	6	7	4	5	5	3	9	5	4	4	4	8	3	4	7	7	6	16	8	3	4	1	6	3	5	5	0	1	1	2	5	6	2	2	1	1	2	1	3	1
3001--4271	3	0	0	2	2	0	1	2	1	3	3	0	0	1	2	1	0	1	1	0	1	1	3	1	1	1	2	1	0	1	2	1	1	0	2	0	3	1	2	3	12	18	1	2	1	1	1	1	0
109--7811	0	0	0	0	0	0	0	0	0	1	0	0	0	1	0	0	0	0	0	0	0	1	0	1	0	0	0	0	0	0	0	0	0	0	0	0	0	0	0	0	0	0	0	0	0	0	0	1	0
3002--10992	9	2	5	4	3	0	4	2	4	4	4	2	3	4	5	1	2	1	3	6	5	5	3	3	5	4	3	4	4	3	6	6	7	2	2	5	5	4	2	1	4	3	8	6	9	6	10	8	5
3002--10991	5	6	8	5	4	6	6	3	5	2	4	7	4	6	5	4	3	7	4	4	4	3	5	1	4	3	2	7	2	2	4	1	5	1	6	3	4	3	2	5	4	8	5	8	1	6	0	2	6
109--7812	2	1	1	1	2	1	1	1	1	4	0	0	2	2	1	1	1	3	3	2	1	1	1	1	3	2	3	1	4	2	0	1	0	2	1	0	1	2	3	1	1	6	3	4	3	3	4	3	1
3076--6141	5	15	13	5	2	5	1	5	4	6	6	7	3	5	4	6	4	11	4	1	7	6	5	3	4	2	5	3	6	1	5	0	3	4	4	0	1	2	2	2	7	2	1	4	0	3	0	1	2
3076--10843	1	2	1	0	0	1	1	2	2	1	0	1	0	2	0	0	1	1	2	1	0	1	1	0	1	2	1	0	1	1	0	0	0	1	0	0	0	1	1	2	0	0	0	1	1	0	0	2	0
3076--6143	0	0	0	0	0	0	0	0	1	0	0	0	0	1	0	0	1	0	0	0	2	0	0	2	1	2	1	0	1	0	0	1	1	0	1	1	1	0	0	0	1	0	1	1	0	0	0	0	1
3076--6142	6	3	8	4	4	3	3	7	1	3	6	2	2	6	5	5	2	2	5	3	4	0	7	3	2	5	6	4	5	5	2	1	1	2	3	1	2	1	1	4	2	3	5	3	3	1	0	2	0
15--681	1	2	1	1	0	1	1	2	0	0	0	0	0	1	1	0	0	0	0	1	0	1	2	2	0	2	1	2	3	2	1	1	2	0	2	0	2	1	1	8	6	2	4	1	4	3	1	1	2
15--683	0	2	2	0	1	1	1	0	0	1	3	1	1	2	0	1	1	0	1	1	0	1	1	1	2	1	1	0	0	1	2	0	0	0	0	1	1	1	1	5	7	6	2	3	2	4	2	4	4
15--682	0	0	0	1	0	0	1	0	0	1	3	2	1	2	3	1	1	0	1	0	0	0	0	0	0	1	0	1	0	0	2	1	1	3	1	1	2	0	3	3	1	0	0	2	1	1	2	2	0
3076--1801	0	2	2	1	7	7	3	2	3	3	0	1	2	4	1	2	2	3	1	2	1	2	4	1	3	3	2	2	0	1	0	1	4	3	1	1	0	1	2	1	2	3	3	3	3	2	1	1	3
3076--61411	1	2	2	1	5	3	2	3	3	1	5	2	1	2	3	2	1	1	2	2	1	2	1	2	1	4	2	2	3	3	5	2	3	4	5	3	1	0	3	4	3	3	3	6	2	1	0	3	1
3076--61413	2	1	1	0	0	0	0	0	0	1	1	0	0	0	0	2	0	2	0	0	0	0	1	0	1	1	1	0	0	0	0	0	0	1	0	1	2	0	1	1	0	0	1	0	0	0	1	1	0
3076--61412	1	1	0	1	2	1	2	1	2	1	3	4	0	1	2	1	2	1	2	2	1	1	0	2	1	1	1	2	3	1	3	2	1	0	2	0	1	1	3	1	3	2	1	1	0	0	0	2	0
2012--27133	0	0	0	0	0	0	0	0	0	1	3	1	0	0	0	1	2	2	1	1	0	1	1	1	0	0	0	0	1	1	0	0	0	0	0	0	0	1	2	2	0	2	1	0	1	0	0	1	0
2012--27132	0	0	0	0	0	0	0	0	0	1	1	1	0	0	1	1	2	1	2	1	0	1	1	0	0	0	0	0	1	0	0	0	0	1	0	1	1	0	1	0	1	0	0	0	1	2	0	1	1
2012--27131	0	0	0	0	0	0	0	0	0	1	1	1	1	2	1	1	0	1	1	2	3	2	1	0	1	1	1	1	2	2	2	0	1	1	0	2	1	1	0	0	0	0	0	0	0	1	1	0	1
3076--27663	0	0	0	0	0	0	0	0	0	0	0	0	0	2	0	0	1	1	0	1	1	2	2	1	0	1	5	0	0	0	0	0	0	1	0	0	0	1	1	0	3	2	0	0	0	5	2	3	1
15--31882	0	0	0	0	0	0	0	0	0	0	0	0	2	4	2	1	2	0	0	1	0	1	2	0	0	1	4	1	1	0	0	5	2	3	2	6	5	3	5	6	18	4	4	1	3	5	2	4	2
3076--27093	0	0	0	0	0	0	0	0	0	0	7	18	28	31	20	10	15	10	13	7	14	7	8	15	15	23	24	15	17	9	17	11	11	12	13	13	9	20	29	31	41	27	32	27	31	33	11	9	9
2012--16781	5	5	6	6	6	6	6	9	6	3	6	8	3	5	5	5	9	5	5	3	8	6	6	7	4	2	3	4	2	4	4	3	4	2	2	2	4	2	2	3	4	7	6	10	6	4	3	5	6
2012--16782	1	1	1	2	1	2	1	1	0	0	0	1	0	0	0	2	0	0	0	0	0	0	0	0	0	1	0	0	0	0	0	0	0	0	0	1	1	0	1	0	0	0	1	0	3	1	1	0	0
2012--16783	0	1	1	1	0	0	0	2	2	1	0	0	1	0	0	1	1	0	2	0	0	0	0	0	1	1	0	1	0	0	3	0	0	0	0	0	0	0	0	2	0	1	1	3	0	0	0	0	0
3076--48573	7	8	8	5	7	7	4	7	2	5	4	5	4	5	5	8	3	1	0	1	2	5	5	4	3	5	5	5	3	4	5	1	3	1	2	5	3	8	12	14	15	11	9	7	5	4	4	2	2
3076--48572	8	8	5	5	3	4	4	2	2	6	2	2	3	4	1	3	2	1	1	4	2	7	0	3	3	4	3	3	1	1	2	3	0	0	0	1	1	2	5	6	5	7	5	4	0	5	0	4	5
3076--48571	1	1	0	1	0	2	0	0	0	2	1	0	0	1	1	1	1	1	0	1	0	0	1	1	3	1	3	4	8	2	0	1	0	1	2	0	0	2	0	3	6	3	0	0	0	0	1	0	1
3081--10563	0	0	1	2	1	0	2	1	2	1	4	0	3	3	2	3	3	4	1	1	2	2	4	3	2	3	1	2	0	1	1	1	0	1	0	1	1	0	0	1	0	0	1	0	1	0	0	3	1
3081--10562	2	2	0	2	2	1	0	1	0	0	1	0	1	2	1	3	2	1	3	2	3	0	0	2	1	2	1	1	4	7	2	2	3	1	1	3	2	1	0	1	3	1	3	1	1	5	3	4	5
3081--10561	0	1	6	5	5	9	5	4	1	9	1	2	5	8	3	5	12	20	20	16	13	26	16	14	4	19	15	8	11	17	16	7	7	32	33	16	2	0	0	0	4	7	1	2	1	4	4	5	6
3076--1212	1	0	0	0	0	0	0	2	2	1	0	0	0	1	0	1	1	1	0	2	2	0	1	0	0	1	1	0	1	1	0	0	1	4	3	2	1	3	3	2	1	2	1	1	0	0	2	0	0
3001--4272	4	3	0	1	4	3	2	1	3	1	6	2	1	2	4	2	1	4	4	2	5	7	4	3	8	1	4	2	3	4	4	9	2	3	2	5	2	5	8	3	18	19	9	2	3	1	3	2	4
3076--6891	0	0	1	1	0	1	1	1	5	1	2	0	2	1	1	0	1	0	0	0	0	1	0	0	0	1	1	0	1	0	0	0	1	0	1	1	0	0	1	0	0	1	1	0	0	1	3	0	1
15--612	1	3	1	4	2	1	0	3	1	2	4	2	1	2	2	5	3	1	3	2	0	3	3	0	2	1	1	4	5	1	2	4	5	6	4	5	3	4	3	11	4	4	3	3	5	3	4	2	3
15--613	4	2	3	1	1	3	0	1	0	3	2	4	1	0	0	0	1	2	1	0	0	3	1	1	0	2	1	4	1	4	1	1	6	1	1	6	2	5	3	5	5	5	2	4	5	4	7	5	5
15--611	4	1	1	4	5	3	0	1	0	4	0	2	3	0	0	2	3	4	2	3	0	4	4	1	1	5	3	8	6	4	3	7	3	7	4	6	5	6	6	9	6	8	10	7	3	4	3	7	4
2059--631	0	0	0	0	0	0	0	0	0	0	0	0	0	0	3	5	1	1	3	3	4	3	3	2	3	8	4	1	2	2	1	5	1	1	1	1	1	1	1	2	1	2	4	7	5	1	0	3	4
15--6451	0	0	1	0	0	1	2	1	0	1	2	1	0	0	0	1	2	0	3	1	0	0	3	3	1	2	1	3	2	1	4	2	5	1	4	1	1	2	4	6	3	2	5	1	4	2	2	3	2
15--6453	3	2	1	3	1	3	2	2	0	2	4	3	2	4	0	0	0	0	0	0	0	0	0	0	0	0	1	0	0	0	0	1	1	0	3	3	1	2	1	1	1	2	1	1	0	2	2	2	2
15--6452	0	0	0	0	1	2	0	0	0	1	0	0	1	1	1	0	1	1	0	1	0	2	1	1	1	1	1	0	1	2	2	1	3	2	1	0	1	0	2	1	6	1	1	0	4	1	1	0	1
2023--2023	2	0	2	0	3	0	2	0	2	1	3	2	2	2	2	4	1	1	5	0	1	3	1	2	4	1	0	6	7	5	4	2	1	1	1	0	2	5	4	2	2	8	4	2	2	5	2	4	4
2023--2022	0	0	0	0	0	0	0	0	0	0	0	0	0	0	0	0	0	0	0	0	0	0	0	0	0	0	0	1	0	0	0	0	0	0	0	0	0	0	0	0	0	1	0	1	0	0	0	0	0
2023--2021	2	0	4	1	2	1	1	2	1	1	1	2	0	1	0	1	2	0	1	0	4	2	1	1	2	3	2	0	2	3	1	0	2	0	0	3	0	0	1	1	1	4	2	3	4	2	2	3	5
3076--31921	0	0	0	0	0	0	0	0	0	0	0	3	6	4	4	3	2	2	4	4	1	3	5	4	7	5	18	9	3	6	8	6	8	10	7	4	6	6	21	40	44	26	18	14	23	26	15	8	8
3076--31922	0	0	0	0	0	0	0	0	0	0	0	0	1	1	0	0	1	1	1	0	2	1	1	1	2	4	5	2	2	2	0	0	1	0	1	1	4	0	2	7	18	11	5	2	5	6	6	1	1
3076--31923	0	0	0	0	0	0	0	0	0	0	0	0	1	2	1	0	0	0	0	0	0	0	0	1	0	0	0	1	1	0	0	0	0	0	0	0	0	0	0	1	4	2	2	1	3	1	1	1	1
3076--61323	0	1	0	0	0	0	0	0	0	0	0	0	0	0	0	0	0	0	0	0	0	0	0	0	0	0	0	0	0	0	0	0	0	0	1	0	0	0	0	0	0	0	0	0	0	0	0	1	0
3076--61322	0	0	0	0	1	0	0	1	1	4	3	2	0	2	1	1	1	1	1	0	3	1	1	1	2	2	0	0	1	0	2	2	0	0	0	1	0	1	0	0	0	0	0	1	0	2	0	1	1
3076--61321	0	0	0	0	0	0	0	0	0	0	0	0	1	0	0	0	0	0	1	1	1	0	1	0	0	1	1	0	1	0	0	0	0	0	0	0	0	0	0	0	0	0	0	0	0	0	0	0	2
3081--5573	3	4	7	13	9	9	8	9	7	9	4	6	6	5	7	11	15	14	8	9	12	10	9	9	12	8	9	14	8	10	6	5	7	21	16	8	8	7	10	16	11	22	9	5	12	11	14	4	8
3081--5572	2	1	4	11	5	3	8	1	2	1	6	5	7	2	4	1	3	5	5	2	4	5	3	0	5	3	5	2	3	5	6	4	1	8	10	8	2	1	4	3	1	15	5	1	4	7	1	2	5
3081--5571	1	2	2	5	3	2	1	3	1	2	0	1	0	4	3	2	0	3	4	0	6	0	2	4	0	1	2	1	2	3	1	1	3	3	3	2	0	1	1	3	6	2	3	3	2	3	3	1	4
2023--14651	0	0	0	0	0	1	1	0	0	0	0	0	0	1	1	0	0	0	0	1	1	0	1	0	0	1	0	1	0	0	1	1	0	0	0	0	0	0	0	2	0	1	1	1	3	1	2	0	2
109--7813	1	0	0	0	0	1	0	1	0	0	0	0	0	0	1	1	0	2	1	2	0	0	2	0	0	0	1	1	0	0	1	1	1	2	1	1	3	2	7	3	8	5	6	5	8	4	4	6	6
2023--8032	0	0	0	0	0	0	0	0	0	1	0	1	0	0	0	2	0	0	0	0	0	0	1	0	0	0	0	0	1	1	1	1	1	0	2	1	1	0	1	2	1	2	0	0	2	0	1	2	3
2023--8033	2	0	2	4	2	0	3	1	3	2	2	2	1	2	2	3	3	5	3	3	3	2	6	2	2	2	4	5	4	5	6	6	5	7	5	3	5	5	5	4	4	7	5	7	7	4	5	3	6
3076--29112	4	1	1	0	1	1	1	1	1	1	0	3	0	0	0	0	1	0	2	1	0	1	1	2	0	2	1	1	0	0	2	1	1	1	1	4	2	1	1	6	7	3	4	4	4	1	1	1	1
2023--8031	2	0	0	0	1	2	1	2	1	1	1	1	1	0	0	0	0	0	0	0	0	0	0	0	0	0	0	0	0	0	0	0	0	0	0	0	0	0	0	0	0	0	0	0	0	0	0	0	0
3076--1162	1	1	0	3	1	0	0	1	0	0	0	2	0	0	0	1	1	0	2	1	1	1	0	0	0	1	2	1	0	0	0	0	1	1	0	1	0	0	0	1	3	0	0	0	0	0	0	0	0
3076--1163	0	1	0	1	0	0	0	1	0	0	0	0	0	2	1	0	1	1	0	0	1	1	2	1	1	1	2	2	2	2	1	1	1	0	0	2	0	1	1	6	2	0	0	0	0	0	0	0	0
3076--1161	0	2	1	0	0	1	0	0	2	3	0	2	2	1	3	2	1	3	3	2	2	1	1	2	3	3	3	5	1	2	3	2	4	5	2	2	3	2	2	2	3	0	0	0	0	0	0	0	0
2023--14652	2	1	3	3	2	1	1	1	3	2	0	1	1	2	1	0	1	2	0	3	2	1	1	0	2	2	0	0	2	1	1	1	0	3	1	3	3	2	2	3	2	0	5	2	1	5	2	1	0
2023--2291	3	2	9	2	3	5	3	3	2	5	3	1	3	3	2	5	7	6	2	3	2	1	2	8	2	1	4	6	2	4	5	3	4	3	3	4	1	4	5	3	7	1	2	2	7	4	2	8	1
2023--2292	2	5	5	4	2	3	2	0	2	0	0	1	1	1	4	2	0	0	2	3	1	3	2	1	5	1	3	4	2	3	2	3	0	2	4	2	3	4	3	2	1	2	3	1	2	3	5	1	2
2023--2293	4	0	4	5	3	9	1	4	1	5	0	1	7	2	1	2	5	0	3	9	4	1	3	5	2	0	18	0	5	2	12	3	2	8	5	4	3	6	5	5	7	25	7	4	7	7	2	6	1
15--6191	0	1	0	0	0	0	1	1	1	1	2	3	2	3	5	2	4	4	5	2	0	4	4	6	5	5	1	1	2	1	1	1	6	0	3	2	7	5	9	4	3	6	9	9	4	4	3	2	5
15--6192	0	0	0	0	0	0	0	0	0	0	0	0	0	1	0	0	0	1	0	1	0	1	1	1	0	0	0	0	1	1	0	0	0	2	1	3	6	4	3	2	2	2	1	1	1	1	0	0	0
15--6193	0	0	0	1	0	0	0	1	1	0	1	1	1	1	2	0	0	1	2	2	0	2	2	0	3	0	0	0	2	1	1	1	3	3	3	3	5	2	2	4	1	2	2	3	5	2	3	1	2
15--6194	3	3	0	1	0	1	1	2	3	5	1	1	0	2	4	2	2	1	2	3	0	3	3	1	6	1	0	1	6	9	3	11	13	4	8	10	6	11	2	4	2	4	9	13	13	2	2	2	16
3002--7633	0	0	3	1	0	1	1	0	1	2	0	2	1	0	1	2	2	2	3	3	2	4	4	4	2	3	5	3	3	4	6	8	3	2	2	6	6	2	1	3	4	2	1	3	2	2	2	1	1
3002--7632	1	0	0	0	0	0	0	0	1	1	0	0	1	2	0	1	0	0	0	0	1	1	0	1	0	0	2	0	0	0	0	0	0	0	1	0	0	0	0	0	1	0	1	1	0	0	0	0	1
3076--10842	0	1	0	0	0	0	0	0	0	0	0	0	0	0	0	0	1	0	0	0	0	0	0	0	0	0	0	0	0	0	1	2	0	0	2	3	5	0	2	2	1	2	0	0	4	1	2	1	2
15--61422	1	1	3	2	1	2	1	0	1	3	1	1	1	4	2	2	1	1	1	1	0	3	1	2	0	2	1	1	0	2	0	2	2	2	2	2	2	1	4	6	4	6	2	2	1	2	2	1	2
109--4323	0	0	0	0	1	0	1	0	1	0	0	0	0	0	0	0	1	0	0	1	0	0	1	0	1	1	0	0	0	0	1	0	1	0	0	0	0	0	1	0	3	0	1	0	0	0	0	0	0
109--4321	1	0	0	2	0	1	0	1	0	1	0	0	0	0	0	1	0	0	1	1	1	0	1	1	1	0	0	1	0	0	2	0	0	0	0	0	0	1	1	1	2	2	1	0	1	0	3	0	0
3076--10841	0	0	0	0	0	0	0	0	0	0	0	0	0	0	0	0	0	0	0	0	0	0	0	0	0	0	0	0	0	0	1	0	2	0	1	0	2	1	2	2	0	0	1	1	0	0	1	1	0
15--1272	23	11	11	16	10	9	17	9	11	11	9	9	17	7	13	10	14	8	8	12	0	11	21	10	5	13	6	10	12	10	10	11	8	21	6	8	15	8	8	10	10	18	5	8	4	5	6	8	6
15--61432	1	3	2	1	0	1	1	2	1	0	2	4	6	4	3	3	0	3	1	2	0	4	4	4	1	4	2	5	3	5	5	5	4	1	5	8	12	8	20	16	19	11	12	9	13	12	6	12	7
3076--9211	1	0	1	2	3	0	1	0	1	2	1	1	1	2	2	5	1	1	1	0	2	0	3	1	0	5	2	1	3	1	1	0	0	2	0	0	0	2	1	2	2	4	1	0	1	7	1	1	3
3076--9212	6	8	9	8	9	7	4	4	5	6	5	3	3	7	2	2	8	6	5	3	5	5	5	5	5	5	6	2	6	7	4	5	3	0	2	2	2	2	5	12	13	7	3	7	3	8	4	7	1
3076--9213	6	4	6	6	4	9	4	9	6	12	7	6	6	9	7	10	7	12	13	10	13	11	10	8	12	7	12	12	8	14	9	5	3	5	5	4	5	5	5	3	6	6	9	4	5	10	3	2	11
3076--61451	1	1	2	2	1	5	3	2	1	2	0	0	1	1	0	2	3	3	1	0	0	2	2	2	2	0	0	0	0	2	2	1	0	1	0	0	1	0	1	0	1	0	0	0	1	1	1	1	1
3076--61453	4	4	1	1	0	1	1	4	4	3	2	1	0	4	0	2	1	0	1	3	1	3	1	1	1	0	0	1	2	1	2	0	1	2	2	6	3	2	4	2	2	2	3	3	2	2	0	1	1
3076--61452	3	5	4	4	4	2	4	3	4	5	4	2	2	3	5	2	2	2	4	1	5	1	2	2	3	2	2	1	1	0	1	3	6	1	1	0	0	1	1	1	0	0	3	0	0	0	1	1	0
109--7352	6	6	12	7	4	3	5	4	5	8	0	0	6	11	9	5	7	3	5	6	8	6	10	5	8	7	3	5	5	9	4	17	5	18	8	11	19	7	7	15	20	18	9	8	11	13	5	11	11
109--7353	3	4	3	3	2	3	4	3	4	5	0	0	4	6	4	3	5	5	4	3	5	6	4	3	7	4	6	6	6	4	2	2	1	1	2	6	5	1	4	2	3	4	5	4	2	4	4	3	6
109--7351	5	1	2	4	3	1	1	1	2	6	0	0	2	6	4	3	3	5	4	4	2	5	2	4	2	4	2	4	3	2	3	6	3	4	4	3	1	4	2	4	7	7	4	3	6	3	3	6	3
3076--34152	1	1	2	0	2	2	0	2	0	0	1	2	2	1	0	1	1	4	3	2	2	1	1	2	1	1	1	1	2	2	2	2	1	1	1	1	1	1	1	1	1	1	1	1	1	1	1	1	1
3076--34153	1	0	1	1	1	2	1	1	1	2	1	0	1	1	1	2	1	2	1	0	1	1	0	0	1	0	0	0	1	0	1	0	0	0	0	0	0	0	0	1	0	0	1	2	0	1	0	0	0
3076--34151	2	0	1	1	0	0	3	2	1	1	1	1	1	3	3	2	1	1	3	1	1	1	0	0	1	1	1	1	1	2	0	0	1	0	0	0	2	1	0	0	1	2	1	1	2	0	2	1	3
3076--7212	0	2	1	1	1	2	2	1	4	1	1	2	0	0	2	0	1	2	1	1	1	2	1	0	0	1	0	1	1	2	0	0	1	0	1	2	1	0	3	1	1	0	0	0	0	1	1	1	0
3076--7213	0	2	1	1	2	1	1	3	2	0	1	1	0	1	0	2	1	0	1	0	0	0	0	0	0	0	0	0	0	0	0	0	0	0	0	0	1	0	1	0	0	0	0	0	1	0	0	0	0
3076--7211	2	0	3	3	2	2	1	0	2	0	0	0	0	1	1	1	0	0	1	0	0	0	0	0	1	2	2	0	1	0	1	1	0	1	0	1	0	1	0	0	2	2	0	0	2	2	1	0	0
3076--6172	1	2	1	2	2	0	0	0	0	0	0	0	0	2	1	0	0	1	0	0	0	0	1	0	0	0	1	0	0	0	0	0	2	1	0	0	0	0	0	0	2	0	1	0	0	0	0	1	0
15--10053	0	1	0	0	0	0	1	0	0	0	0	0	0	0	0	0	0	1	0	0	0	0	1	2	1	0	0	0	1	1	1	2	1	1	0	2	1	0	2	3	1	0	0	1	1	1	1	1	2
15--10052	1	2	3	0	1	1	0	0	0	0	1	2	5	4	1	1	0	1	1	2	0	3	1	2	2	3	3	5	1	4	5	4	6	4	3	5	4	5	4	2	0	5	4	3	4	3	5	4	4
15--10051	0	0	0	2	0	0	0	0	1	0	0	0	0	0	1	3	0	1	1	0	0	2	2	3	3	2	4	3	3	2	3	2	3	2	0	2	2	2	1	2	2	0	1	0	0	0	0	2	3
109--4322	0	0	0	0	1	0	0	0	0	0	0	0	0	1	0	1	0	0	0	0	0	0	0	0	0	0	0	0	0	0	0	0	0	0	0	1	0	0	0	0	2	0	0	2	1	0	0	0	0
15--61672	0	0	0	0	0	0	1	0	0	0	0	0	2	1	0	0	0	0	0	0	0	1	0	0	0	0	0	0	1	0	0	0	0	0	0	1	1	2	0	0	0	1	0	1	2	0	0	0	1
3081--7953	9	4	4	14	10	17	13	12	8	13	7	10	16	27	12	2	12	5	2	4	3	2	3	4	4	9	8	3	1	3	1	0	1	4	2	0	7	2	4	5	3	8	7	6	3	11	3	0	0
3081--7952	2	0	0	1	0	0	0	1	0	0	1	1	2	0	0	0	0	0	1	0	2	0	1	0	0	0	0	0	0	1	0	1	1	0	0	0	0	0	0	0	0	0	0	0	0	0	0	0	0
3081--7951	0	0	1	1	0	1	0	1	2	2	0	0	2	2	0	1	0	0	1	1	2	2	2	2	1	2	2	1	0	2	1	2	1	0	1	1	1	2	0	0	1	2	0	0	1	0	0	1	1
3001--1371	1	0	7	4	3	1	5	3	7	5	6	2	2	2	6	3	0	2	3	3	3	4	5	0	1	3	7	4	1	5	4	4	1	4	3	3	3	0	4	5	4	3	4	4	2	2	5	5	1
3001--1373	0	0	1	0	0	1	1	0	2	1	0	0	0	0	0	1	0	1	0	0	0	0	0	0	1	1	0	2	0	2	0	0	0	0	0	1	0	0	1	0	1	1	1	1	2	3	1	0	1
3001--1372	1	1	0	0	1	1	2	2	1	3	0	0	3	0	1	1	1	0	3	1	3	3	2	1	3	3	3	1	4	4	2	0	0	2	3	3	1	4	1	4	10	6	1	1	6	2	3	2	3
3076--6923	3	0	0	0	1	0	0	1	0	1	2	0	1	0	0	2	0	2	2	0	2	2	1	1	2	1	2	0	0	2	1	0	0	0	0	0	0	0	0	0	1	0	0	1	2	2	1	2	1
3001--61711	4	3	1	0	0	1	0	2	1	1	2	2	3	1	1	3	2	4	5	1	2	3	0	0	3	1	1	1	1	2	0	3	2	3	1	1	0	1	4	0	2	1	4	0	0	4	6	2	2
3001--61712	1	0	0	0	1	1	2	4	2	1	1	3	4	2	1	0	0	0	2	0	0	5	0	0	1	0	1	1	1	1	1	0	1	1	3	0	0	0	3	0	0	0	1	0	0	0	1	1	1
3001--61713	2	0	3	4	1	0	5	7	3	4	3	5	2	1	3	2	2	8	6	3	13	3	5	5	7	10	8	8	11	6	8	7	10	10	5	9	5	3	7	7	4	6	6	1	13	2	5	8	2
15--61673	1	2	2	1	2	3	1	1	2	2	0	1	1	4	3	4	1	0	1	2	0	1	1	4	0	2	1	2	3	1	1	6	9	4	11	7	6	5	11	7	2	6	9	18	11	3	7	0	5
15--1033	11	9	6	4	15	10	10	9	10	18	10	8	11	10	7	6	12	6	4	6	0	8	15	11	6	12	15	9	10	6	9	10	7	12	11	17	21	15	17	19	11	25	26	10	17	22	16	17	24
15--61671	1	1	0	0	0	0	0	1	1	0	1	0	0	1	2	1	1	1	4	1	0	2	3	3	3	2	0	1	1	3	0	6	2	3	8	7	4	2	9	2	3	1	7	8	6	7	10	0	4
15--1031	2	2	6	0	1	4	4	5	2	5	3	3	5	0	7	3	4	0	3	6	0	3	3	5	3	4	8	2	8	6	3	4	5	1	3	3	6	3	7	3	4	19	12	13	12	10	8	8	4
15--6503	0	0	1	2	1	4	2	4	2	1	0	2	2	1	1	2	2	0	0	1	0	1	1	1	2	1	3	1	2	1	1	2	3	2	2	3	2	6	2	2	1	4	5	2	3	2	3	4	2
2023--10022	6	6	7	8	4	0	10	7	8	10	5	7	5	5	7	6	5	7	4	2	8	3	8	12	7	6	1	3	6	4	4	2	2	2	3	0	3	1	2	3	7	6	2	4	3	3	1	3	3
2023--10021	0	1	1	1	0	0	1	1	0	0	2	0	0	0	1	1	2	0	0	2	1	1	3	1	0	1	0	0	1	0	3	0	0	1	1	3	3	1	2	0	1	1	0	0	0	0	1	2	0
2023--1131	1	2	2	1	3	1	6	3	1	6	4	4	0	0	2	5	7	3	1	4	4	1	3	1	6	3	1	3	2	4	1	4	2	5	5	2	0	2	4	4	7	3	2	5	2	0	1	1	2
2023--1132	0	4	0	1	0	0	2	1	1	2	2	3	5	1	2	1	1	5	5	2	6	0	1	1	2	1	1	2	3	1	3	5	7	4	1	3	0	5	0	1	5	2	5	4	4	1	3	1	5
2023--1133	0	1	1	1	1	5	1	0	0	0	1	0	0	0	0	2	0	0	1	0	1	0	1	2	1	3	1	1	1	2	1	1	3	4	1	3	2	0	1	0	2	1	2	1	1	0	1	0	1
3001--26102	1	2	2	2	1	3	2	1	0	0	1	0	1	1	2	1	1	1	4	2	5	4	2	1	1	2	1	2	3	3	0	2	3	1	1	2	2	3	4	0	6	10	2	1	2	1	2	2	2
3081--10822	5	7	7	32	27	6	4	10	7	4	8	4	4	11	5	10	7	6	10	12	13	9	10	6	11	3	7	5	6	2	11	8	5	9	10	7	6	12	6	4	2	12	4	8	13	8	4	15	7
3081--10823	21	22	19	15	19	15	10	9	11	18	8	3	7	16	8	14	11	10	8	9	16	15	8	20	20	9	9	23	14	15	13	13	11	8	12	10	9	10	6	12	8	9	17	10	14	10	5	3	10
3081--10821	1	1	1	0	1	0	0	0	0	0	0	1	0	0	0	2	2	0	2	3	1	1	0	0	0	1	0	4	0	1	1	1	2	3	0	0	2	0	1	0	2	1	0	1	1	4	2	2	2
2012--6272	1	3	3	2	2	0	1	2	0	1	0	1	0	1	3	2	3	5	1	3	2	6	3	2	4	0	1	2	3	3	2	1	3	1	1	4	0	1	3	1	2	1	4	1	3	1	2	1	4
2012--6273	3	1	0	0	0	0	1	2	3	1	2	1	0	1	2	2	1	1	3	1	5	4	1	2	3	0	3	2	4	1	3	0	0	2	1	3	2	3	2	1	3	3	3	0	3	4	3	0	1
3076--7031	8	7	7	9	8	13	4	3	10	4	11	3	6	6	2	3	9	3	11	7	13	7	10	6	7	11	9	11	9	10	5	5	4	8	6	9	1	4	3	7	2	7	4	1	2	5	1	0	4
3076--7781	0	1	1	1	0	1	1	0	1	0	0	0	0	0	1	0	0	0	1	0	0	0	0	0	0	0	2	1	2	0	1	0	1	0	1	3	2	2	3	2	0	0	0	0	1	0	0	0	2
3076--7782	9	16	12	8	17	14	22	8	13	13	14	13	10	13	14	11	15	24	20	13	8	9	11	7	4	8	11	12	12	18	15	10	11	17	10	15	27	13	10	16	17	25	14	27	19	12	24	19	6
3001--26103	3	0	3	0	4	3	3	3	4	4	10	7	1	0	2	2	1	3	1	2	6	2	7	1	3	2	1	1	7	3	8	4	1	0	1	2	2	2	8	19	33	25	6	3	1	3	2	6	4
2012--6572	1	1	0	1	0	1	1	2	4	0	1	2	2	1	0	2	1	1	0	0	1	2	4	2	3	1	1	1	1	1	0	1	2	0	0	0	0	0	3	2	1	4	1	1	2	2	3	4	2
15--31441	0	0	0	0	0	0	0	0	0	0	0	0	7	2	4	0	2	1	0	0	0	2	1	1	4	11	21	8	12	12	13	13	10	11	15	17	24	28	43	63	88	55	48	22	36	37	23	12	9
3076--31692	0	0	0	0	0	0	0	0	0	1	3	1	1	1	1	2	3	2	2	0	2	4	2	4	4	3	5	2	1	1	5	3	5	4	3	3	4	4	4	11	8	6	2	3	6	4	3	4	5
3076--31693	0	0	0	0	0	0	0	0	0	0	1	0	1	7	1	3	1	2	0	0	3	5	0	8	2	1	9	9	1	1	4	1	0	5	1	1	2	3	13	10	19	20	7	13	8	13	1	13	5
3076--31691	0	0	0	0	0	0	0	0	0	0	1	3	2	4	2	3	0	2	0	0	4	2	0	2	0	1	4	8	0	3	4	2	0	2	2	2	3	3	6	5	16	33	6	13	4	8	3	7	1
15--6301	0	3	1	3	0	1	2	4	3	3	3	2	2	2	0	0	1	6	1	0	0	0	3	1	1	0	1	3	3	2	0	2	3	1	1	2	4	4	1	0	2	0	5	1	1	3	3	2	2
15--6303	4	4	1	3	6	2	1	6	3	1	4	1	0	2	2	2	3	2	1	1	0	2	0	1	0	0	1	3	4	2	5	8	8	3	9	6	7	11	8	4	4	2	10	6	11	2	12	2	8
15--6302	2	0	3	2	0	1	4	0	2	2	0	1	0	1	0	0	1	0	0	1	0	0	1	2	1	1	1	0	3	3	2	0	1	0	2	1	2	4	0	2	1	1	0	2	1	2	2	3	7
2012--6153	4	6	3	3	1	1	1	0	1	6	1	0	2	2	1	2	4	2	3	1	4	1	2	0	2	1	2	5	4	4	6	5	7	2	3	3	2	5	4	5	4	3	4	14	2	5	3	4	2
2012--6152	1	0	0	0	1	0	2	0	0	1	1	0	0	1	1	3	1	1	1	0	0	1	1	3	1	1	0	4	4	2	4	2	1	2	1	3	0	1	3	2	2	3	5	2	3	2	1	3	1
2012--6151	4	1	0	3	4	5	6	3	6	6	8	4	5	2	6	9	9	5	4	2	8	7	9	10	6	4	0	3	4	4	10	6	5	3	7	1	9	7	7	9	3	7	8	10	9	6	7	9	9
15--61361	1	3	2	2	2	1	3	4	3	3	1	2	4	2	2	1	3	1	1	3	0	2	3	2	2	4	3	4	3	1	3	1	2	4	2	2	3	2	2	1	4	2	3	2	1	1	2	3	5
15--18053	1	0	0	2	2	1	1	1	1	0	0	4	0	2	1	0	2	0	1	2	0	1	2	0	1	1	5	4	2	2	1	2	1	3	2	2	4	3	5	10	11	5	2	2	2	3	8	3	2
15--18052	7	4	2	1	2	1	4	4	5	3	4	2	2	3	4	2	2	2	1	0	0	0	1	3	0	1	5	0	1	1	0	1	1	2	4	3	1	3	4	14	18	7	9	3	13	4	5	1	2
15--18051	3	2	1	2	0	1	2	2	1	3	1	4	2	2	1	1	0	1	1	1	0	0	1	0	0	1	1	1	1	1	1	1	2	2	0	1	2	5	3	12	10	5	4	2	2	4	2	3	1
3076--23141	8	1	3	3	5	6	8	7	0	9	0	2	4	18	10	5	3	6	3	4	0	4	5	0	4	5	3	7	5	4	5	1	1	5	0	4	6	7	6	19	31	0	0	0	0	0	0	0	0
3076--23143	1	1	0	0	0	1	2	1	0	0	3	1	3	1	0	0	2	0	1	0	0	0	3	0	1	1	3	1	0	1	0	1	0	3	4	5	3	1	2	6	10	0	0	0	0	0	0	0	0
3076--23142	4	1	1	5	2	2	1	3	1	2	1	4	1	2	0	0	1	0	0	0	1	0	0	0	0	0	0	1	0	0	0	1	1	0	0	0	0	1	1	1	3	1	0	0	0	0	0	0	0
2012--10603	3	2	1	3	2	0	3	1	0	0	0	1	2	1	2	5	2	4	2	0	2	2	2	2	1	4	1	3	4	3	2	5	4	2	2	1	3	6	5	1	0	3	2	4	2	4	3	5	3
2012--10602	2	1	1	3	3	2	2	3	2	1	3	0	2	1	2	0	2	0	1	0	0	2	1	1	2	1	0	1	0	1	1	0	0	2	3	0	1	0	3	2	0	1	2	1	0	6	1	2	3
2012--10601	1	4	3	4	5	1	5	2	4	2	1	4	2	3	3	4	1	1	2	2	3	3	3	8	2	2	1	3	6	3	4	0	3	1	2	2	3	1	2	4	0	1	0	5	1	0	1	1	0
2012--6721	18	22	32	29	21	24	20	26	17	23	28	25	12	7	3	8	6	14	8	11	8	5	5	9	6	12	13	9	6	9	7	7	12	14	14	6	9	10	11	11	8	10	7	8	8	6	7	10	6
2012--6722	7	9	9	9	3	9	6	2	1	3	1	2	1	1	0	0	0	1	3	3	1	1	0	0	2	0	0	0	1	0	1	0	1	0	0	0	1	0	0	0	0	0	0	1	0	1	0	2	0
3076--6173	2	5	4	2	2	7	2	6	4	3	4	4	5	2	2	6	3	3	3	9	3	3	4	3	6	1	3	7	2	6	3	1	2	3	6	2	3	1	4	2	2	2	1	0	1	3	2	1	0
15--692	7	3	1	3	2	0	3	1	2	2	3	3	2	3	1	1	2	4	2	3	0	1	1	1	0	5	2	0	2	2	3	6	5	5	2	5	1	4	9	8	0	5	4	4	3	4	4	4	2
15--693	1	1	0	1	2	3	3	2	2	1	2	1	1	1	2	0	1	1	0	1	0	3	0	0	0	0	1	1	2	1	0	1	2	1	0	1	2	0	1	3	1	1	0	2	0	1	1	1	2
15--691	1	1	1	2	0	1	1	0	0	0	1	0	0	1	0	2	2	1	0	0	0	2	1	3	0	1	1	0	0	1	1	4	4	0	3	1	4	1	2	1	6	6	1	2	4	1	1	4	3
15--44702	2	3	3	3	2	2	2	2	1	2	1	3	0	1	3	1	0	4	3	2	0	1	1	1	3	1	0	0	1	2	3	3	1	2	2	5	1	0	2	0	2	3	2	2	3	1	2	1	4
15--44703	2	0	1	0	2	1	1	1	0	1	0	0	2	0	0	0	2	0	0	0	0	1	1	1	0	1	0	2	3	1	0	1	2	1	0	0	1	3	1	2	1	2	0	0	1	2	1	3	2
15--50002	0	0	2	0	3	0	1	1	0	0	1	0	0	1	1	0	0	1	0	0	0	1	0	0	0	1	0	1	0	0	2	1	1	1	0	0	0	2	1	1	1	0	2	1	2	1	2	1	2
15--50003	1	0	1	2	1	2	3	2	1	1	1	3	0	1	4	2	3	1	0	2	0	4	2	0	1	1	2	1	2	4	5	2	0	2	2	0	2	1	3	1	2	3	4	7	3	3	1	6	5
15--31203	0	4	6	2	1	3	1	4	1	3	6	4	4	7	4	2	7	4	5	2	0	3	2	1	6	6	7	4	9	3	1	8	7	9	4	9	10	14	14	35	44	22	7	11	12	20	10	7	10
15--31202	0	3	1	2	6	12	7	3	5	9	4	4	10	10	6	6	5	5	6	6	0	4	3	8	2	12	8	4	4	3	4	9	12	15	10	15	12	24	35	48	66	40	16	32	15	19	14	2	7
15--31201	0	2	5	2	4	1	3	3	1	1	1	2	7	5	8	2	1	5	2	0	0	5	9	6	5	5	7	7	1	4	5	7	9	9	4	4	10	12	15	28	37	26	11	17	13	21	17	8	7
2012--6791	0	0	1	1	2	1	0	0	1	0	0	0	2	1	2	4	3	1	2	0	1	1	1	0	1	3	2	1	0	0	0	1	2	2	0	1	0	0	0	1	2	1	1	0	0	1	2	4	1
3001--7313	3	2	3	1	3	1	2	1	3	2	2	1	2	1	0	1	0	3	0	4	4	1	0	1	0	2	1	4	3	4	1	3	2	1	1	3	1	2	1	2	0	3	3	4	1	4	1	1	2
2012--6792	0	1	2	1	0	0	0	1	0	1	1	3	0	2	3	0	0	0	0	3	5	3	4	6	2	4	2	4	3	4	3	5	5	2	5	2	5	1	2	0	3	2	6	3	4	2	6	4	1
3076--31503	0	0	0	0	0	0	0	0	0	0	0	1	1	0	1	0	0	0	1	0	0	0	1	0	0	1	2	2	1	3	2	1	2	2	2	2	2	0	1	5	7	4	2	0	1	6	3	3	1
2023--2232	0	0	0	1	0	0	0	1	0	0	0	0	0	0	0	0	0	0	0	0	0	0	0	0	0	0	0	0	1	1	1	0	0	0	0	0	0	0	0	0	1	0	0	0	0	0	0	0	1
2023--2233	2	1	0	0	0	1	0	0	0	0	0	0	0	0	0	0	1	0	0	0	1	0	1	1	0	0	0	1	1	0	0	1	1	1	1	0	0	0	0	1	1	1	1	0	0	0	1	0	0
2023--2231	0	0	0	1	0	0	1	0	1	0	0	1	0	0	1	0	0	1	0	0	0	0	0	1	0	1	0	1	0	1	0	1	0	2	1	1	0	0	0	1	0	2	1	0	0	0	0	0	0
3076--6552	3	2	0	2	5	2	1	3	1	1	1	1	0	1	0	1	1	1	0	0	2	1	1	0	2	1	1	0	2	1	0	1	1	0	0	1	2	2	1	2	1	2	2	0	1	0	0	0	0
3076--6553	1	1	1	1	1	2	1	1	1	0	0	1	1	0	0	0	1	1	2	1	0	0	0	1	0	0	3	0	1	0	0	1	0	1	0	1	0	0	1	0	0	1	0	0	0	1	0	0	0
3076--6551	1	2	1	1	1	1	0	0	0	0	0	1	1	3	1	0	1	2	1	1	2	0	1	0	1	1	0	1	0	0	3	3	0	1	1	0	2	0	1	1	4	2	1	0	1	1	0	1	1
2059--632	0	0	0	0	0	0	0	0	0	0	0	0	0	0	2	0	1	2	0	1	1	1	1	0	1	0	0	1	0	1	0	1	0	1	1	0	1	1	1	0	0	2	2	0	2	1	2	2	1
2059--633	0	0	0	0	0	0	0	0	0	0	0	0	0	0	15	8	20	9	34	19	10	17	21	28	15	8	17	14	15	24	12	17	15	32	16	15	15	16	33	21	23	37	26	21	42	15	19	13	18
3076--27661	0	0	0	0	0	0	0	0	0	0	0	2	0	1	0	1	0	0	2	1	1	1	1	1	1	0	2	1	1	1	0	0	2	0	1	1	1	1	4	4	7	5	2	2	3	1	1	1	1
15--61633	3	7	5	3	2	2	6	4	2	1	4	5	4	4	7	6	7	7	3	2	0	9	3	6	6	7	7	5	6	6	10	7	13	11	8	7	7	8	12	24	12	20	11	12	7	5	13	9	15
15--61632	12	18	10	17	11	18	9	14	10	4	12	13	15	10	8	17	11	13	7	15	0	14	19	16	11	15	6	12	11	8	10	11	11	7	8	15	12	15	12	17	12	21	16	9	11	11	11	15	15
15--61631	62	70	42	55	51	47	34	50	52	30	44	56	36	42	41	47	45	28	36	35	0	36	55	29	34	38	52	40	40	39	26	44	38	54	55	57	65	45	47	75	56	70	50	56	56	69	62	42	49
3076--27662	0	0	0	0	0	0	0	0	0	0	1	3	3	1	1	2	0	1	2	1	0	1	0	0	0	0	0	1	1	1	0	1	1	2	1	1	0	0	1	2	3	3	0	1	1	0	1	2	6
15--1032	4	6	19	5	5	1	4	3	3	16	12	4	4	2	6	5	6	7	7	4	0	7	4	6	6	8	3	7	3	7	5	9	5	13	11	10	12	8	13	9	17	38	13	25	16	4	9	4	4
15--27111	3	1	2	1	1	1	2	0	1	0	0	0	4	8	5	2	1	2	3	2	0	4	3	2	3	5	6	4	5	0	2	2	2	8	3	1	2	6	7	7	9	13	6	11	4	13	8	8	4
15--27112	1	2	1	2	1	2	1	1	0	0	3	6	3	11	3	7	2	5	6	3	0	2	2	2	4	1	5	6	2	4	2	5	3	6	6	5	6	5	15	17	24	27	14	14	8	17	16	13	8
15--27113	7	3	2	2	2	1	3	1	2	2	2	3	1	1	2	1	1	1	2	0	0	1	1	0	1	1	1	1	2	1	1	0	0	2	6	5	5	3	5	7	17	12	6	3	6	8	6	3	2
2012--10832	0	0	0	0	1	1	1	0	0	0	0	0	0	1	1	1	2	1	4	0	0	2	0	0	0	1	0	0	1	1	1	1	0	0	1	0	1	0	1	0	1	2	2	1	1	1	2	2	1
109--6513	5	1	2	0	0	3	1	3	4	6	0	0	1	1	4	7	10	8	1	3	1	2	5	5	4	3	3	2	3	3	2	4	4	10	38	6	10	5	7	24	74	37	9	9	7	4	1	7	4
109--6512	0	0	0	0	0	0	0	0	1	0	0	0	1	0	0	0	2	1	0	0	0	1	0	0	1	1	0	1	2	0	0	1	1	0	0	0	0	0	0	0	0	2	1	2	1	0	0	0	0
109--6511	6	4	4	1	2	0	1	2	2	1	0	0	7	7	2	5	3	3	4	2	3	9	5	9	7	3	8	7	3	2	4	9	4	8	8	6	1	4	3	12	11	15	0	4	7	7	3	2	3
2012--10833	2	4	3	3	0	1	0	1	1	2	2	0	0	0	2	4	2	0	1	0	3	0	0	2	1	0	1	1	3	0	1	4	1	1	0	0	0	2	0	1	4	1	0	1	1	2	2	0	5
3076--27092	0	0	0	0	0	0	0	0	0	0	0	9	11	3	5	5	2	7	4	4	2	3	4	6	3	8	3	5	3	4	6	5	3	1	5	6	6	10	8	40	45	17	13	8	9	23	8	3	5
109--10691	1	3	2	1	4	3	1	1	2	0	0	0	0	0	1	2	4	5	2	3	1	3	3	2	2	2	2	2	1	1	1	4	1	2	1	2	3	1	2	3	4	6	6	7	2	2	2	3	4
109--10692	1	0	1	1	1	0	0	1	0	0	0	0	1	0	0	0	1	0	0	0	0	0	0	0	0	0	0	0	0	2	2	1	0	2	1	2	0	1	0	1	1	2	1	2	3	2	2	2	2
109--10693	5	5	6	4	4	3	6	6	8	9	0	0	5	5	3	3	8	6	8	8	6	6	3	5	3	1	3	7	2	5	3	5	5	1	3	6	1	6	6	5	7	6	3	8	7	4	6	6	10
2023--10023	6	3	5	8	5	4	1	5	3	4	1	4	5	1	4	3	4	3	2	4	1	4	2	3	4	6	1	3	5	2	2	3	3	5	1	4	0	1	5	2	6	4	2	6	2	2	2	3	5
15--6502	0	0	5	0	0	2	1	0	1	0	0	0	0	2	1	0	0	1	0	0	0	1	0	1	0	0	1	2	0	0	3	0	0	1	1	0	1	0	0	1	0	1	0	4	2	1	2	1	0
15--6501	0	2	0	2	0	2	0	1	0	0	1	1	2	0	2	1	0	1	0	1	0	1	0	1	1	1	1	3	5	4	4	3	4	3	3	2	2	2	0	4	1	1	1	1	1	2	2	0	1
15--61332	2	2	5	4	1	4	1	5	0	5	4	1	2	3	4	2	2	4	2	1	0	2	2	2	3	2	1	1	1	6	2	3	3	1	7	3	6	9	3	1	7	6	4	8	5	3	5	2	7
15--61333	0	1	2	1	4	4	2	2	6	4	1	2	2	3	4	4	2	2	2	5	0	6	4	2	2	5	3	1	1	0	1	0	5	7	5	7	3	6	5	4	1	3	4	4	4	5	8	5	5
15--61331	137	123	148	122	110	179	130	122	137	115	135	140	140	111	124	127	144	114	115	147	0	129	160	129	126	127	129	137	142	137	96	123	127	174	148	176	194	171	127	127	145	263	155	162	152	144	138	176	152
2012--10831	0	0	0	0	0	0	0	0	0	0	0	0	0	0	0	0	0	0	0	0	0	0	0	0	0	0	0	0	1	0	0	0	0	0	0	0	0	1	0	0	1	1	0	1	0	1	0	2	0
15--6591	4	3	1	1	2	0	2	1	6	2	6	6	3	2	6	2	1	1	3	3	0	4	1	3	1	3	3	4	6	2	5	5	6	2	5	5	4	3	4	8	8	2	5	6	5	1	3	4	7
15--6592	4	11	6	1	3	10	4	4	4	9	21	6	5	8	14	6	8	4	10	6	0	8	7	10	5	0	14	8	6	5	14	10	8	9	7	11	9	15	13	19	13	32	19	25	16	13	14	4	8
15--6593	13	13	23	15	7	20	10	17	21	27	19	9	30	8	11	21	18	11	9	17	0	18	28	16	12	34	19	24	20	18	13	14	35	28	41	14	12	13	13	12	13	44	45	26	32	36	18	43	35
2023--2263	0	0	4	0	0	2	0	0	0	2	0	0	4	0	0	0	3	0	0	2	0	0	0	2	0	0	3	0	0	0	3	0	1	0	0	0	0	1	0	0	0	1	0	1	4	0	0	4	0
2023--2262	0	0	0	0	0	0	0	0	0	0	0	1	0	0	0	0	1	0	0	0	1	0	0	0	0	0	0	0	1	0	0	0	0	0	1	0	0	1	1	0	1	1	0	1	1	0	0	0	0
3076--7503	0	3	1	0	1	0	0	0	1	0	0	0	0	1	0	0	0	1	0	1	1	1	1	1	1	0	2	2	1	1	1	1	1	1	2	0	0	0	2	4	1	0	0	0	0	0	0	0	0
3076--6922	1	2	2	1	2	0	0	1	2	0	2	0	1	0	0	1	1	1	0	0	0	0	0	0	1	0	0	0	1	0	0	0	0	0	0	0	1	1	1	0	0	0	0	0	2	0	1	1	0
109--7111	0	0	0	0	0	0	1	2	1	0	0	0	1	1	0	0	0	0	0	0	1	0	1	0	0	0	0	0	0	0	0	0	0	0	0	0	0	0	0	0	2	2	0	0	0	0	0	1	1
109--7112	2	1	0	0	0	1	1	1	2	0	0	0	1	2	1	0	1	0	1	1	2	2	0	1	0	0	1	1	0	0	1	2	1	1	1	1	2	2	0	0	0	0	0	0	0	1	0	0	0
109--7113	0	0	0	0	0	1	0	0	0	0	0	0	0	0	0	1	0	0	0	0	0	0	0	0	0	0	0	0	0	0	0	0	0	0	0	0	0	0	0	0	0	1	0	0	1	1	0	0	0
3076--6881	0	1	0	0	0	0	0	2	0	3	0	1	1	3	1	2	1	0	2	0	2	2	1	2	1	2	0	3	0	0	0	1	1	0	0	3	0	2	1	2	5	0	3	1	2	2	3	5	1
3001--12042	1	1	0	3	0	0	1	1	1	0	1	0	3	0	0	0	0	1	0	1	4	0	2	2	0	0	0	1	5	3	2	3	1	3	0	2	2	1	0	2	0	1	1	0	1	2	3	1	3
3001--12043	3	1	2	1	2	2	2	1	4	3	3	1	2	2	2	1	1	2	2	3	3	3	1	2	2	4	6	1	3	3	3	2	2	1	2	3	2	4	1	6	3	4	3	3	3	6	3	4	2
3001--12041	2	1	0	2	0	0	0	4	3	2	1	1	0	0	1	3	2	3	2	1	1	2	0	0	0	1	1	2	3	2	1	4	0	0	2	1	2	2	4	2	3	3	1	1	2	2	0	0	1
3076--6921	0	0	1	0	0	1	0	2	0	0	0	1	0	0	0	0	0	0	0	0	1	0	0	0	0	0	0	0	1	0	0	0	1	0	0	0	1	1	0	0	1	0	0	0	1	0	0	0	0
3076--6882	2	3	2	4	3	2	4	1	1	1	0	0	0	6	2	2	3	2	3	1	3	2	2	2	2	2	3	3	4	1	4	1	3	1	2	3	0	0	3	0	8	6	1	1	3	4	2	5	1
3076--6883	4	4	4	3	2	5	5	3	3	3	8	2	3	3	1	5	0	1	1	1	1	4	6	4	6	7	15	5	6	1	2	2	1	3	2	0	1	2	1	2	8	2	2	2	0	3	4	4	0
2012--6603	1	0	0	1	1	0	1	2	0	0	0	3	0	1	1	2	1	0	0	0	1	2	1	1	2	1	2	2	0	0	2	1	0	0	2	3	1	6	1	4	1	0	1	0	1	0	2	0	4
2012--6602	0	0	0	0	0	0	1	0	0	0	0	0	1	0	0	0	0	0	3	0	0	2	0	0	0	0	0	1	1	0	1	0	0	0	0	1	1	2	1	1	2	0	0	2	2	1	0	0	2
2012--6601	2	1	2	1	0	2	1	1	1	1	1	0	1	1	0	0	0	1	0	0	2	1	1	1	0	1	1	0	0	1	0	0	0	1	2	2	2	2	0	1	2	1	3	0	0	1	1	1	1
2023--7113	0	0	0	1	1	0	1	0	0	2	0	0	0	0	0	1	0	0	0	1	1	0	0	1	0	0	0	0	0	0	1	0	0	0	0	1	1	1	0	0	1	0	1	2	0	1	2	2	1
3081--27752	1	2	1	1	1	2	1	3	2	2	0	0	1	3	1	1	4	3	3	2	3	4	3	1	2	2	1	1	1	3	1	1	2	1	2	4	1	3	2	4	2	0	2	2	4	0	4	2	4
3076--7043	0	0	2	1	1	0	0	0	0	0	0	0	0	0	0	0	0	0	0	0	0	0	0	0	1	1	3	0	1	0	0	0	1	0	0	0	0	0	0	0	0	0	1	0	1	0	0	0	0
3076--61961	0	0	0	0	0	0	0	0	1	0	1	0	1	1	0	1	0	0	0	0	0	0	0	0	0	0	1	0	0	0	0	0	0	0	0	0	0	0	0	1	2	0	0	0	0	0	0	0	0
3076--61963	0	0	0	1	1	0	1	0	0	0	1	0	0	0	1	0	0	1	0	2	1	1	2	2	1	0	0	0	2	0	2	0	0	0	3	2	0	0	0	0	2	0	0	0	0	0	0	0	0
3076--61962	1	2	4	6	3	4	5	0	0	1	2	3	3	2	1	3	3	3	2	1	2	2	2	2	0	2	3	2	5	0	1	1	0	2	2	3	2	0	0	2	1	0	0	0	0	0	0	0	0
15--6231	1	2	3	1	0	1	3	2	5	3	0	2	2	2	2	7	2	0	2	3	0	2	3	0	1	1	3	2	1	2	9	10	4	7	4	5	8	8	5	12	10	8	3	5	3	5	6	7	4
3001--10852	4	7	4	3	4	2	3	3	2	1	2	4	4	7	4	11	10	11	7	7	11	5	8	6	6	6	12	9	8	5	5	4	5	6	6	4	4	2	5	7	29	24	8	4	7	6	8	11	4
15--6233	2	5	8	2	1	4	2	0	2	6	7	4	6	5	3	3	6	2	0	1	0	4	4	6	1	2	6	4	2	7	4	10	7	7	4	6	26	9	7	11	13	51	10	30	10	12	5	10	8
15--6232	0	2	1	1	2	2	0	1	1	1	1	1	1	2	1	4	0	1	0	3	0	1	1	4	3	4	2	3	2	0	2	5	2	2	3	5	2	1	7	6	14	15	12	3	5	5	2	6	4
15--61441	3	2	12	5	7	21	4	7	9	21	18	4	14	4	9	5	9	5	2	9	0	8	9	15	9	13	17	8	4	22	18	17	10	9	8	9	24	16	12	12	31	117	21	41	14	34	19	21	10
3076--1802	0	1	1	1	0	2	1	0	1	0	0	0	1	1	2	0	0	0	0	0	0	0	0	0	0	0	0	0	0	0	0	0	0	1	1	0	1	1	0	0	2	1	0	1	0	0	0	0	0
3076--6312	3	1	5	6	1	6	6	3	2	2	2	4	4	3	1	7	2	6	7	7	6	1	7	2	4	2	4	4	2	2	2	5	3	7	5	6	9	4	5	4	5	8	3	7	3	1	7	2	8
15--61443	9	1	6	7	12	14	7	13	14	15	6	8	12	4	14	20	7	17	14	8	0	12	8	23	11	16	17	8	12	11	5	14	15	15	27	12	22	14	17	29	23	28	17	30	22	30	24	23	13
2023--2272	0	0	1	0	1	2	1	1	2	0	0	0	1	1	0	2	1	0	1	3	1	0	0	3	0	1	0	2	0	1	1	0	0	0	2	0	0	1	2	5	2	0	2	2	0	2	3	2	2
2023--2273	4	3	4	4	1	1	4	2	7	3	2	2	3	5	4	5	2	5	5	2	6	5	1	1	6	1	4	2	2	3	4	4	8	2	1	1	5	3	6	4	2	5	9	5	5	4	0	3	3
3081--27753	5	7	3	12	6	10	8	13	4	4	5	7	1	9	5	14	5	8	7	4	6	6	10	7	3	6	9	8	9	13	7	3	4	7	10	5	3	3	7	7	2	5	25	6	14	5	6	15	12
3076--7042	0	1	1	0	3	1	0	0	0	0	0	0	0	1	0	0	0	0	0	0	0	0	1	0	0	0	0	0	0	1	1	0	0	0	0	0	0	0	0	0	0	0	0	0	0	0	0	0	0
15--8422	0	0	0	0	2	0	0	0	0	1	0	1	0	1	0	0	0	0	0	0	0	0	0	1	0	0	0	0	1	0	1	0	0	1	2	0	0	0	0	1	1	1	0	0	1	1	2	0	1
15--8423	1	0	1	2	1	1	1	0	1	0	0	0	1	0	3	2	2	0	2	1	0	4	1	1	0	0	0	1	2	0	1	1	3	1	4	5	4	3	1	4	1	3	2	4	4	6	6	4	3
15--8421	0	1	1	0	0	0	1	0	1	0	0	0	0	0	0	0	0	0	0	0	0	1	1	0	0	0	0	0	0	0	1	0	1	0	1	1	2	1	2	3	1	2	0	0	1	1	2	1	0
3076--2031	3	2	2	5	2	2	1	2	2	2	1	1	1	2	0	0	1	0	1	2	1	2	1	0	1	2	1	0	2	2	1	3	2	0	1	1	0	0	2	2	1	1	1	0	1	1	3	1	0
3076--7783	0	1	0	0	0	0	0	0	0	0	0	0	0	0	0	0	0	0	0	0	1	0	0	0	0	0	0	0	0	1	0	0	0	1	0	0	1	0	0	0	0	2	0	0	2	1	0	0	9
3076--2033	4	4	3	4	2	1	3	6	4	3	4	4	1	1	3	1	2	2	1	3	2	3	3	4	3	2	1	1	1	2	2	1	0	1	0	1	1	0	2	1	2	3	1	3	1	4	1	3	1
3076--2032	31	15	18	38	16	39	13	14	18	19	17	13	19	22	20	23	31	30	22	24	33	32	24	18	39	21	20	39	18	30	20	18	17	27	26	30	23	30	33	21	45	43	35	17	35	35	29	24	22
3076--7041	1	1	2	1	1	1	1	0	2	1	2	2	1	2	1	1	1	2	1	2	1	1	1	2	0	1	2	0	1	1	2	2	2	1	2	3	2	1	3	4	6	4	3	2	0	2	2	0	3
3081--10531	17	22	35	22	49	79	23	80	19	46	14	22	51	73	21	22	28	19	19	17	27	35	16	13	16	26	34	25	23	25	17	25	24	43	65	42	51	35	60	55	159	150	121	38	56	132	116	114	111
3081--10532	0	1	0	0	1	1	0	1	1	0	1	1	0	0	0	0	0	0	1	0	0	0	0	1	0	0	0	0	1	0	0	0	1	0	0	0	0	0	0	1	0	0	0	0	2	0	0	0	1
3001--26101	4	0	2	2	1	4	3	1	2	3	4	5	3	2	6	3	2	4	3	5	6	2	5	7	0	4	2	6	6	5	2	4	2	3	3	3	6	4	7	6	19	13	4	1	3	6	6	3	3
15--31153	0	0	0	0	0	0	0	0	0	0	0	3	4	5	2	3	1	3	1	2	0	2	2	2	2	2	3	1	1	5	3	5	5	5	6	2	11	13	21	38	39	29	12	12	11	13	9	6	3
15--31152	0	0	0	0	0	0	0	0	0	0	0	2	1	2	0	0	1	1	1	1	0	4	2	6	5	10	6	5	3	1	8	7	7	6	9	8	15	15	31	51	62	34	20	15	27	23	15	13	9
15--31151	0	0	0	0	0	0	0	0	0	0	1	8	6	9	4	3	2	3	4	1	0	6	6	6	3	3	6	2	2	4	6	7	5	12	7	19	12	26	40	71	81	58	27	20	22	28	16	16	16
109--15723	0	0	0	0	0	0	0	0	0	0	0	0	0	1	0	0	1	2	0	0	0	1	1	1	0	0	3	0	0	2	1	1	2	1	0	2	2	0	1	0	0	1	0	3	0	1	1	1	0
3076--44121	5	3	1	4	0	2	1	1	2	0	2	1	1	1	1	3	2	4	3	3	2	1	3	3	2	3	2	4	3	5	3	3	4	3	1	2	2	2	2	1	2	2	2	0	0	0	0	0	0
3076--44122	1	2	0	1	1	1	2	1	1	3	0	0	1	1	2	1	0	0	0	1	2	2	2	1	3	3	2	3	4	2	4	0	4	1	1	0	2	0	0	1	0	2	1	0	0	0	0	0	0
3076--44123	4	3	0	1	1	1	2	0	2	2	2	2	3	2	1	3	2	2	1	3	3	0	0	3	1	0	1	3	2	1	3	1	2	3	2	1	1	2	0	2	0	0	1	0	0	0	0	0	0
2023--14653	0	0	0	0	1	0	1	0	0	0	1	0	0	0	0	0	0	0	0	1	0	0	0	1	2	0	0	0	1	1	1	0	0	0	0	0	0	0	1	0	0	0	1	2	0	0	0	0	1
15--27882	0	0	0	0	0	0	0	0	0	0	6	12	18	15	13	5	9	5	6	6	0	7	3	7	7	17	16	5	7	6	5	13	13	12	14	16	18	22	45	96	111	73	38	48	58	46	16	25	17
15--27883	0	0	0	0	0	0	0	0	0	0	1	0	4	8	1	3	4	4	0	3	0	2	4	1	2	5	3	3	0	0	1	2	1	4	2	4	1	3	6	15	25	9	2	3	6	5	5	8	3
3081--27751	1	1	1	1	0	0	1	2	0	0	2	0	0	0	0	0	0	0	0	0	0	0	1	0	0	0	0	0	1	0	2	0	1	0	0	0	1	1	0	1	0	1	0	3	2	2	1	3	0
15--27881	0	0	0	0	0	0	0	0	0	0	0	1	2	2	0	0	0	0	0	1	0	3	1	3	3	1	0	2	2	3	1	5	2	4	4	2	5	3	11	28	24	17	5	1	7	5	0	6	1
3076--6131	1	2	3	0	2	2	1	3	1	0	2	3	1	0	4	0	2	0	1	3	2	0	1	0	4	2	2	4	0	5	2	1	2	3	2	1	2	0	0	3	4	3	3	2	4	6	2	4	3
3076--6132	4	2	3	0	2	4	1	2	0	2	2	1	0	2	3	0	2	2	2	5	2	4	4	3	5	2	4	2	1	3	7	3	0	6	1	1	2	0	0	1	5	4	4	1	4	4	2	3	3
3076--6133	44	43	25	31	41	54	42	41	35	30	41	41	54	46	33	51	45	44	42	72	49	48	63	35	34	43	77	66	67	52	57	30	31	43	22	39	32	29	30	37	30	40	25	31	37	33	25	29	23
109--15721	0	0	0	0	0	0	0	0	0	0	0	0	1	1	1	2	4	5	1	1	2	2	0	6	5	2	2	3	2	13	3	2	7	4	3	2	5	5	4	6	5	20	13	6	2	11	4	4	3
2012--6831	0	2	0	2	0	0	2	0	0	1	1	1	0	0	2	1	0	1	2	0	0	2	5	1	2	0	1	3	2	0	1	1	0	1	0	1	0	0	2	1	1	2	2	0	1	1	0	0	1
2012--6832	1	1	1	0	0	0	0	0	0	0	0	0	0	0	1	3	0	2	1	1	5	2	2	3	2	2	1	2	2	0	1	1	0	0	2	1	1	3	1	2	2	0	0	2	1	0	0	0	0
2012--6833	0	0	1	0	0	0	0	0	0	0	1	0	0	0	0	0	1	0	0	0	2	0	0	0	1	0	0	0	1	2	2	1	1	0	3	1	0	1	1	0	0	1	0	0	0	2	0	0	0
15--17071	0	0	1	1	3	1	2	1	0	0	0	1	2	2	1	1	1	0	0	0	0	1	0	0	0	0	0	0	0	0	0	0	1	0	0	0	0	1	0	0	0	1	0	0	1	1	2	1	3
3076--27602	0	0	0	0	0	0	0	0	0	0	0	0	0	0	0	2	0	6	2	0	0	0	0	0	3	0	1	0	0	0	0	0	0	0	0	1	0	0	0	3	8	0	0	0	0	2	1	0	0
3076--27603	0	0	0	0	0	0	0	1	3	2	0	0	1	1	6	1	5	7	2	3	4	4	5	6	2	0	1	2	0	4	2	2	4	4	2	0	0	1	1	1	1	3	4	3	5	2	4	4	3
3076--27601	0	0	0	0	0	0	0	3	4	7	0	0	1	6	1	3	4	0	3	3	4	2	0	1	0	1	5	1	1	0	0	0	3	1	0	2	1	3	4	8	6	4	7	3	4	4	1	3	3
3076--6161	10	9	7	4	3	6	5	5	3	8	4	4	4	6	4	2	3	2	3	4	3	3	6	11	1	10	6	5	4	2	5	4	1	3	0	4	2	2	3	4	16	13	4	9	5	6	4	5	2
15--61743	0	0	1	2	0	1	1	1	0	1	0	2	1	3	1	2	1	4	2	3	0	3	1	0	1	2	2	2	4	3	4	4	6	2	2	3	5	6	5	4	4	4	6	5	4	2	2	1	3
15--61742	0	1	0	0	0	0	0	0	0	0	0	0	0	0	0	0	0	0	1	1	0	1	1	2	1	1	2	0	1	1	0	1	1	3	3	1	1	2	1	2	1	3	2	3	0	1	1	0	1
15--61741	2	2	1	1	3	0	2	4	3	2	1	1	1	1	1	0	4	0	0	2	0	2	0	0	0	1	2	2	2	2	1	2	0	2	2	4	5	3	5	5	3	2	4	3	7	3	4	1	1
3099--43052	0	0	0	0	0	0	0	0	0	0	0	0	0	1	1	0	0	0	1	1	1	0	0	1	0	1	0	2	0	1	0	0	0	1	1	1	0	0	0	0	2	0	1	0	2	2	1	0	1
3099--43053	0	0	0	0	0	0	0	0	0	0	0	0	0	0	0	0	0	0	1	0	0	0	1	0	0	0	1	1	1	1	0	0	0	2	1	1	0	2	0	2	4	2	1	0	0	2	0	0	1
3099--43051	0	0	0	0	0	0	0	0	0	1	0	1	1	0	1	1	1	0	0	1	2	1	1	2	0	2	0	0	0	1	1	0	0	0	3	1	0	2	2	2	1	3	0	0	1	4	2	1	0
109--62931	0	0	0	0	0	0	2	0	0	1	0	0	0	0	0	0	0	0	0	0	0	0	0	0	0	0	1	1	1	0	0	0	0	0	4	0	1	0	0	1	0	1	2	1	1	1	2	0	0
109--62932	1	2	6	7	1	1	2	2	6	4	0	0	2	3	2	2	6	1	1	3	3	5	2	5	6	0	1	3	3	4	2	4	3	3	6	1	10	7	9	5	9	13	4	13	9	6	5	4	12
109--62933	0	1	2	0	1	0	0	2	4	0	0	0	2	1	1	0	1	2	1	2	1	2	2	1	2	4	2	2	1	1	5	4	2	2	4	4	9	11	10	8	28	28	7	7	3	4	0	6	6
3001--15623	0	0	0	0	0	0	1	1	0	1	1	0	0	1	0	1	1	1	1	3	2	3	4	0	2	2	0	3	0	0	0	0	0	1	0	0	2	3	1	8	6	5	3	3	1	4	2	0	4
3001--15622	0	1	0	1	2	1	1	1	2	1	0	1	1	0	2	2	2	2	1	0	0	1	1	1	2	0	1	1	1	0	0	1	0	0	1	1	1	2	0	2	1	1	2	1	0	0	0	0	0
3001--15621	5	3	4	1	1	4	3	1	1	1	2	2	1	4	3	3	3	1	1	4	4	2	2	3	2	0	2	1	2	3	2	5	3	3	3	4	3	1	2	3	3	4	2	1	2	1	2	4	3
15--31023	0	0	0	0	0	0	0	0	0	0	0	0	0	4	2	5	3	1	7	6	0	7	3	2	2	13	4	6	5	4	3	13	12	11	6	10	12	11	17	30	41	25	15	18	23	16	5	15	14
15--31022	0	0	0	0	0	0	0	0	0	0	0	0	0	3	1	2	1	2	1	2	0	0	0	1	3	3	2	0	1	2	0	1	5	2	1	2	3	3	5	13	21	5	9	3	9	7	3	4	7
15--31021	0	0	0	0	0	0	0	0	0	0	0	0	1	7	3	0	4	2	0	1	0	1	0	2	2	2	2	1	3	2	2	2	1	4	3	3	6	5	7	11	20	6	2	3	6	4	4	1	5
15--25062	3	2	4	3	2	4	6	5	10	6	1	5	4	2	5	4	2	2	0	3	0	4	4	4	5	7	5	4	7	8	7	11	8	8	7	8	10	19	24	34	46	26	18	19	23	19	20	16	15
15--25063	0	1	1	0	1	4	0	1	1	1	3	2	0	4	1	0	2	2	2	3	0	2	2	0	1	1	3	1	2	5	5	6	5	1	3	4	3	6	6	8	15	14	5	3	6	9	5	5	4
15--25061	1	0	0	2	1	0	1	0	2	3	4	4	6	8	1	0	0	1	1	1	0	2	0	0	2	0	0	1	0	0	1	4	1	5	2	3	5	3	6	36	44	22	6	6	5	9	2	0	5
3076--6763	1	0	0	0	2	0	0	0	0	1	0	0	0	1	0	0	0	1	0	2	0	0	0	0	2	0	0	0	0	0	0	0	1	1	0	0	0	2	0	1	1	1	0	0	0	0	0	1	0
2023--6892	0	1	0	0	0	0	0	0	0	0	0	0	0	0	1	0	0	0	0	0	0	0	0	1	0	1	1	2	1	1	1	1	1	0	1	1	1	1	1	1	2	0	1	1	0	1	1	1	1
2023--6893	0	0	1	0	0	0	0	0	0	0	0	2	0	0	3	2	0	2	1	0	0	2	1	2	1	1	0	0	0	0	0	0	0	0	0	1	0	1	1	1	1	1	0	1	0	0	0	0	1
2023--6891	8	6	6	5	4	3	4	4	5	4	2	3	4	6	8	5	6	4	4	6	6	8	6	2	6	3	2	4	2	2	1	3	1	3	3	2	1	2	2	1	1	2	1	3	4	4	2	2	0
3076--25583	0	4	1	0	4	1	2	2	3	0	0	0	1	0	0	0	1	1	2	3	1	2	2	0	0	1	2	2	0	2	3	2	1	4	2	0	0	0	0	0	0	1	1	0	0	0	0	0	0
3076--25582	1	1	1	0	0	1	0	1	1	0	0	0	1	0	0	0	1	0	1	0	1	1	0	0	1	1	2	3	2	3	2	2	1	1	1	0	2	4	2	1	0	1	1	0	0	0	0	0	0
3076--25581	2	3	1	1	0	1	1	1	5	3	1	3	0	1	2	0	1	2	0	2	2	2	0	0	1	2	0	1	0	1	0	0	0	0	0	1	0	0	0	0	0	0	0	0	0	0	0	0	0
2023--7873	2	3	1	2	2	2	0	0	1	1	2	0	1	2	1	0	1	0	0	1	1	2	1	2	1	2	3	1	1	3	2	3	2	2	0	1	3	2	4	4	2	4	7	5	8	6	1	3	5
2023--7872	0	0	0	1	0	0	0	0	1	0	0	0	1	0	0	0	0	0	1	0	0	0	0	0	0	0	1	2	2	0	0	1	1	0	1	2	1	0	0	2	0	0	1	3	1	1	0	0	0
2023--7871	1	0	0	0	0	0	0	0	2	1	1	2	0	0	0	1	0	0	0	0	1	2	2	0	1	1	2	0	1	0	0	0	0	0	0	1	0	0	0	0	0	0	0	0	0	0	0	0	0
15--1111	1	1	1	1	0	0	2	4	0	1	0	0	3	2	2	2	3	2	0	1	0	0	3	0	2	2	3	1	2	0	1	1	2	1	6	3	4	3	2	3	1	3	2	2	2	2	3	5	3
15--1113	0	1	1	2	2	2	2	1	3	2	4	0	2	2	3	3	2	1	1	1	0	1	2	2	0	1	3	3	1	1	0	3	2	3	5	2	1	2	1	6	2	8	2	1	4	1	1	2	0
15--1112	2	2	2	0	3	1	0	1	1	0	2	2	1	3	3	4	1	4	0	3	0	4	0	3	3	2	1	3	2	4	0	2	2	4	5	2	4	6	4	3	5	3	1	0	4	2	3	0	2
15--61343	0	0	0	0	0	1	0	1	1	1	0	1	2	1	1	1	1	0	2	2	0	1	1	1	3	3	3	2	3	1	1	0	2	1	0	0	1	2	3	5	10	3	4	4	2	5	3	4	4
15--61342	3	0	0	2	1	0	0	1	1	0	1	2	0	1	1	0	1	0	5	1	0	2	0	0	1	1	2	0	1	2	0	0	2	3	1	0	1	2	1	3	6	8	3	1	4	3	3	3	3
15--61341	0	0	1	1	2	1	2	1	0	1	2	1	0	0	1	1	1	1	1	3	0	0	4	1	2	1	2	2	1	0	1	0	0	0	1	2	3	3	2	3	3	2	1	1	1	2	2	2	1
2023--33002	0	1	3	3	1	1	2	2	1	3	5	2	2	1	1	2	1	1	6	2	1	3	1	3	1	1	1	3	2	2	4	1	2	1	3	7	6	2	1	2	5	3	0	2	0	2	0	4	3
2023--33003	0	0	0	0	0	0	1	0	0	1	1	0	0	0	0	0	0	0	1	0	0	1	0	0	0	0	0	2	0	0	1	0	0	2	3	1	2	0	2	1	0	0	1	0	0	0	0	0	3
3099--31952	0	0	0	0	0	0	0	0	0	0	0	0	4	1	0	0	3	2	1	2	2	1	1	2	3	3	3	3	2	3	0	1	4	1	2	1	0	10	11	20	17	10	6	4	3	8	4	1	0
2023--33001	0	0	0	1	0	0	0	0	1	0	1	1	0	0	0	1	1	0	2	0	1	0	0	1	0	0	0	0	3	1	2	1	1	2	3	1	2	3	2	2	5	0	5	1	0	1	0	0	1
3076--6261	13	25	6	38	37	34	25	17	12	21	35	11	16	37	29	19	26	19	10	24	16	21	33	19	28	14	10	19	13	23	14	25	19	45	23	24	18	16	13	31	45	32	30	16	23	12	16	22	29
3076--6262	2	2	1	0	1	1	0	0	0	0	1	0	0	0	0	0	1	0	0	0	1	0	0	0	0	1	2	0	0	1	0	0	0	0	0	0	0	0	2	2	2	1	1	1	1	0	0	0	1
3076--6263	1	2	8	16	29	20	10	10	10	6	7	5	15	24	5	9	5	3	10	6	6	2	30	4	9	4	3	9	6	8	6	6	7	9	13	3	16	7	3	9	19	1	9	9	12	4	1	4	11
3076--31502	0	0	0	0	0	0	0	0	0	0	0	0	0	1	2	4	0	4	2	5	3	0	3	1	1	0	1	3	2	2	0	3	3	3	1	3	4	5	2	6	10	3	3	3	4	6	1	0	2
15--31221	0	0	0	0	0	0	0	2	1	2	3	1	0	2	2	0	0	6	2	0	0	1	3	1	1	1	0	4	3	3	2	9	3	3	4	14	3	5	5	14	6	12	16	15	5	2	8	2	3
3076--31501	0	0	0	0	0	0	0	0	0	0	0	1	0	2	1	1	4	1	1	2	0	3	0	1	5	3	2	2	0	3	1	3	2	0	1	2	1	2	3	8	19	8	0	3	3	4	2	0	1
3001--62423	0	0	0	1	0	0	0	0	0	0	0	0	0	0	0	0	1	0	1	1	2	0	1	0	0	1	1	0	1	0	1	0	1	1	1	1	2	0	0	0	1	1	1	1	1	2	1	1	2
3001--62422	1	0	0	0	0	0	0	1	0	0	0	0	0	0	0	1	1	0	0	0	1	1	0	0	0	0	0	3	1	0	1	1	1	1	0	0	1	1	0	0	2	0	1	0	1	1	1	0	0
3001--62421	3	0	0	1	1	0	4	3	3	4	4	3	1	6	7	4	5	8	6	2	3	3	3	2	0	0	2	3	2	3	2	2	2	3	2	2	4	3	3	2	2	3	3	1	1	1	1	0	1
15--31223	0	0	0	0	0	0	0	0	0	1	3	3	7	3	3	6	7	5	11	4	0	11	2	4	7	14	14	7	9	4	6	5	5	3	5	9	1	8	6	17	24	23	13	8	23	10	18	8	9
3099--31953	0	0	0	0	0	0	0	0	0	0	0	1	1	1	3	4	4	3	5	2	4	5	6	7	8	4	4	4	3	2	2	3	3	0	2	1	4	5	11	22	17	12	6	5	11	4	9	3	7
15--31222	0	0	0	0	0	9	25	54	68	33	45	61	64	53	78	61	75	119	97	96	0	148	116	91	128	164	200	167	236	222	140	189	222	261	177	258	277	170	173	287	184	347	220	199	209	176	213	226	191
3076--7032	8	13	21	12	10	12	6	9	12	13	7	14	11	13	9	14	14	15	13	15	15	13	14	9	10	8	22	12	8	19	13	4	4	5	3	7	7	4	3	7	6	8	14	8	5	4	6	11	10
3076--7033	2	2	1	0	1	1	1	2	2	5	2	0	1	1	2	1	2	3	2	2	3	1	1	1	1	0	4	1	1	0	1	1	1	1	0	0	1	1	0	0	2	0	0	0	0	2	0	1	1
3076--27091	0	0	0	0	0	0	0	0	0	0	1	5	5	10	5	5	6	6	8	5	8	4	5	5	3	1	6	7	12	6	9	6	4	6	4	1	5	2	9	16	14	17	15	7	13	13	6	9	6
3076--6311	3	6	5	2	4	2	2	2	1	4	9	2	1	5	7	1	3	6	3	3	3	4	8	1	1	2	4	8	4	4	1	4	3	9	7	6	2	4	5	5	3	4	5	3	3	6	1	4	2
15--61442	4	3	1	1	1	4	0	0	3	1	3	2	1	1	1	3	6	2	3	1	0	2	0	1	2	2	0	2	3	1	1	5	8	7	7	3	3	6	1	3	4	11	7	3	2	7	4	4	10
3076--6313	39	31	41	48	64	38	38	40	30	33	38	28	56	67	41	58	76	60	41	60	40	71	47	59	57	43	57	66	70	46	82	49	66	97	79	74	75	66	66	59	104	115	138	65	119	99	93	112	121
2023--11002	2	4	5	2	2	2	1	0	3	3	3	3	3	1	1	2	2	2	1	0	1	1	0	1	0	2	1	1	2	2	3	3	5	5	0	2	3	3	2	3	2	3	6	2	3	4	1	2	3
2023--11003	2	3	1	1	1	1	1	2	1	1	1	5	2	2	3	4	2	4	4	5	5	4	4	5	4	6	3	2	4	3	5	3	0	4	1	1	1	1	2	3	2	3	1	4	1	2	5	2	3
2023--11001	7	4	3	5	5	5	8	3	2	4	3	6	3	3	4	3	7	3	2	3	2	2	6	4	4	2	3	6	6	5	5	6	4	2	2	3	6	5	4	6	3	4	5	5	4	2	2	4	3
2012--25052	0	1	0	0	0	0	0	0	0	0	0	0	1	0	0	0	0	0	0	0	1	0	0	0	0	0	0	0	0	1	0	1	0	0	0	0	0	0	1	0	0	1	1	1	2	0	1	0	0
2012--25053	0	0	0	0	1	1	0	0	0	0	0	1	1	0	1	0	0	0	0	0	0	1	0	0	0	2	0	1	1	1	1	0	1	0	2	0	0	0	0	0	2	1	1	1	1	0	0	2	1
2012--25051	2	2	1	1	2	0	0	1	0	0	2	1	1	0	0	0	0	1	1	0	1	3	0	0	0	0	0	3	1	1	1	1	1	0	1	3	3	2	0	0	2	1	1	2	1	0	0	0	0
3076--6163	6	4	4	4	6	9	2	7	3	5	6	3	5	1	1	2	1	1	5	3	2	0	4	5	1	6	6	3	3	5	7	5	3	5	4	2	5	5	2	5	5	5	3	3	7	5	5	1	2
3076--6162	1	1	4	3	1	3	2	2	3	5	1	4	2	5	6	5	2	3	10	3	2	1	1	2	0	5	8	2	7	9	2	1	1	3	2	4	2	2	8	15	12	10	7	11	2	7	7	3	3
15--17072	0	0	0	1	0	1	0	0	0	0	0	0	0	0	0	0	0	0	0	2	0	0	0	0	0	0	0	0	0	0	0	0	0	0	0	1	0	0	0	0	0	3	1	0	0	2	0	1	0
15--17073	1	0	0	1	0	0	1	1	1	1	1	0	2	1	0	0	0	2	0	1	0	1	1	1	1	1	0	0	0	0	0	0	0	0	1	0	0	0	0	0	1	1	1	2	1	1	1	0	2
15--12551	1	1	1	1	1	1	1	1	1	1	2	1	1	1	1	1	1	1	1	1	0	1	1	0	1	1	2	1	0	1	2	1	2	1	2	1	1	3	3	3	5	1	2	3	1	1	2	1	1
15--12552	1	1	5	0	1	2	1	1	3	4	1	1	1	1	0	2	2	2	0	5	0	4	2	1	1	2	3	4	2	4	1	3	4	3	5	5	5	9	4	7	13	3	14	8	4	8	4	4	6
15--12553	0	0	0	0	0	1	0	1	0	0	0	0	0	0	0	1	1	1	0	1	0	1	2	1	1	1	0	0	0	0	0	0	1	0	0	4	1	2	4	7	4	3	1	1	2	1	3	1	2
3099--31951	0	0	0	0	0	0	0	0	0	0	0	1	4	3	3	0	0	0	0	0	0	1	1	3	3	2	2	1	3	3	3	2	2	2	1	2	3	3	8	19	14	7	6	6	6	4	4	3	2
3076--1211	1	0	0	1	2	1	1	1	2	1	0	0	0	0	0	0	1	0	2	2	1	1	2	2	1	2	2	3	2	1	2	2	2	2	0	1	1	3	3	2	2	2	1	2	3	4	5	4	3
15--6202	3	2	0	4	2	3	2	4	0	5	4	2	1	3	3	3	2	3	4	3	0	4	1	4	2	9	7	3	4	4	6	6	7	10	2	4	6	4	4	13	24	11	10	10	6	13	8	9	7
3076--1213	0	1	1	1	2	1	0	1	2	2	2	1	0	1	0	0	0	0	0	0	1	1	0	1	0	0	0	1	0	0	1	0	0	1	0	0	1	2	1	1	5	1	0	0	1	2	2	0	0
15--6201	2	1	1	1	1	0	1	1	1	0	1	3	3	2	1	3	0	1	1	1	0	2	3	4	1	0	2	1	1	3	2	2	4	3	3	4	4	3	6	4	5	2	4	4	1	4	4	2	4
2023--2221	1	3	1	1	2	1	7	2	3	2	2	3	2	2	4	3	2	1	2	2	1	3	1	3	0	0	1	3	7	2	3	1	2	2	2	2	3	2	2	3	5	3	4	4	1	1	0	1	7
2023--2223	0	4	0	1	1	3	3	2	1	0	0	0	3	3	4	0	2	1	2	4	3	3	5	3	3	3	2	1	2	3	3	3	4	5	2	2	4	8	2	5	1	7	4	1	4	2	3	2	5
2023--2222	1	0	2	3	0	0	0	3	0	0	1	1	1	2	4	2	1	1	3	0	4	2	2	3	0	2	2	1	3	5	3	2	4	2	1	5	3	3	4	5	3	0	1	2	4	2	0	0	3
109--4533	1	2	3	2	2	0	0	4	0	1	0	0	1	1	3	2	3	2	2	0	0	1	3	0	1	1	1	1	3	2	2	1	0	0	2	1	0	1	1	1	2	2	4	5	2	3	3	3	3
109--4532	3	3	4	2	1	2	1	2	1	0	0	0	1	3	1	1	2	1	0	1	2	1	2	2	1	0	1	3	2	2	0	1	1	1	2	3	1	0	4	6	4	6	3	5	7	5	8	5	7
109--4531	0	0	0	0	0	0	0	0	0	0	0	0	1	0	0	0	0	0	2	0	0	0	0	0	0	0	0	0	0	0	0	1	1	0	0	0	1	0	1	0	0	1	3	1	0	3	0	1	0
15--6203	1	1	4	7	5	4	0	2	4	2	2	4	6	7	5	5	3	6	2	4	0	8	3	9	6	6	7	4	8	10	11	13	7	8	4	12	10	6	7	17	29	18	17	10	6	11	5	7	11
3001--61602	10	8	3	4	21	6	8	5	3	5	6	4	4	6	4	9	4	6	9	7	0	6	5	18	4	11	5	3	7	11	3	7	6	7	9	7	5	8	7	7	11	24	33	20	12	9	19	3	6
15--6612	4	4	1	2	2	2	1	1	2	4	4	3	0	1	1	2	1	3	3	0	0	1	2	2	1	0	3	0	0	1	0	2	0	1	1	4	1	2	13	11	11	7	7	5	7	5	4	1	5
15--6611	0	1	0	2	1	0	3	3	0	0	1	0	1	0	0	0	0	1	0	0	0	3	0	1	0	6	1	2	1	1	0	2	4	1	2	2	1	1	4	5	10	5	4	3	0	3	1	2	1
3001--61601	1	0	2	1	1	0	1	0	1	2	1	1	1	2	1	1	2	1	0	1	2	2	2	1	3	2	2	2	1	1	2	1	1	0	1	0	1	0	0	0	2	2	4	3	0	1	2	1	1
3076--6761	1	2	0	0	1	1	0	1	0	1	0	1	2	1	2	3	1	0	1	0	2	2	0	0	0	1	5	4	1	0	0	2	0	2	2	0	0	0	0	1	4	0	0	1	0	0	2	0	1
15--61621	2	0	1	2	2	1	0	1	0	2	1	2	0	1	0	0	0	4	1	0	0	1	1	1	1	0	4	2	1	1	1	1	1	0	1	3	1	2	3	2	8	4	5	1	2	4	3	2	3
15--61622	0	0	1	0	0	0	0	0	0	0	1	1	1	0	0	0	0	1	1	0	0	0	0	0	1	0	0	1	0	0	0	2	0	3	1	0	0	0	0	1	3	2	3	3	3	2	4	4	2
15--61623	1	0	1	1	0	1	1	1	4	1	3	0	1	1	2	2	1	2	2	1	0	3	5	3	3	1	2	1	3	1	2	4	3	4	3	4	1	2	6	3	5	3	2	4	3	6	4	5	8
15--671	2	3	3	5	4	2	5	6	4	5	2	5	3	6	7	5	3	4	2	4	0	5	7	5	9	8	7	8	13	6	7	3	4	7	6	10	8	11	9	8	24	12	13	7	7	5	8	9	5
15--672	3	3	1	2	2	1	2	3	3	1	0	0	0	0	1	0	4	1	1	0	0	2	0	2	1	1	1	0	0	0	0	0	2	3	3	0	2	0	1	4	0	2	2	1	1	2	2	7	0
15--673	4	2	1	2	1	2	2	2	4	1	0	1	1	3	3	2	7	4	2	0	0	3	4	1	2	1	0	1	4	2	4	5	4	4	3	4	5	2	0	3	5	2	3	1	4	2	1	0	1
3001--10853	2	6	5	0	3	5	2	1	1	4	6	5	3	6	5	5	4	4	1	3	8	5	5	5	3	4	4	3	3	5	7	6	7	5	5	5	4	6	8	10	39	23	5	6	3	4	4	12	5
15--34561	0	1	0	0	1	0	0	1	0	2	0	0	1	1	2	2	0	0	3	1	0	0	0	0	1	4	0	1	0	1	1	1	0	1	2	5	0	1	2	3	2	2	2	0	0	2	0	0	0
2012--34753	14	14	14	11	18	7	19	12	8	15	7	17	5	2	1	4	2	4	2	1	4	7	8	5	3	6	3	7	6	10	4	5	7	4	4	2	7	3	3	5	5	3	3	3	6	2	2	3	7
3001--10851	3	4	5	6	2	3	1	1	2	2	1	2	3	2	5	2	1	1	2	5	3	3	0	3	2	3	2	6	2	3	1	4	4	4	3	3	2	0	1	7	19	5	6	1	4	6	0	0	3
2012--34752	0	0	0	0	0	0	2	1	1	1	1	1	0	1	1	0	0	1	0	0	0	0	2	0	0	0	0	1	1	0	0	1	0	0	0	0	0	0	0	0	0	1	0	1	0	0	0	1	0
15--6103	3	1	4	3	4	1	2	3	2	0	1	2	1	2	1	0	2	1	0	1	0	2	1	4	1	2	2	3	2	1	1	3	5	3	3	3	1	2	3	5	4	5	4	2	5	3	2	5	4
15--6102	1	0	0	3	2	0	0	0	1	1	0	1	1	0	1	1	2	2	1	2	0	2	0	2	1	1	1	2	0	1	2	3	0	3	3	4	2	3	2	3	3	1	3	3	1	0	1	1	2
15--6101	4	5	4	3	2	2	3	7	0	5	4	3	3	2	4	3	2	5	2	1	0	9	7	5	3	4	4	7	3	6	4	8	9	6	3	10	5	7	5	5	4	10	8	5	6	2	4	6	7
3076--27181	0	0	0	0	0	0	0	0	0	0	1	4	1	4	3	1	2	2	4	0	3	2	0	2	3	1	2	0	1	0	0	1	3	2	2	1	2	4	16	19	24	13	7	6	7	3	2	3	1
3076--27183	0	0	0	0	0	0	0	0	0	0	1	23	13	17	7	4	5	9	3	5	2	3	5	3	2	8	3	4	5	3	0	2	1	0	3	3	3	2	4	17	12	4	3	4	6	5	3	2	2
3076--27182	0	0	0	0	0	0	0	0	0	0	0	0	0	1	4	1	0	1	2	3	0	1	2	0	0	3	5	1	2	2	0	0	2	1	0	1	1	2	3	12	24	10	3	5	6	7	4	4	2
3081--10711	4	1	2	2	2	3	5	4	5	2	6	3	1	4	2	1	0	0	1	0	3	4	2	2	2	2	0	3	2	3	3	1	0	0	2	4	3	1	1	2	0	3	3	3	1	2	1	0	3
3081--10712	3	2	4	7	18	5	3	6	5	2	5	6	3	6	9	2	2	4	2	3	2	1	3	1	3	3	6	1	2	5	2	3	4	3	2	2	2	4	3	5	4	2	1	4	3	2	4	3	5
3081--10713	1	0	1	6	10	4	2	1	1	0	6	2	2	3	2	2	2	2	3	4	5	2	3	1	3	0	4	5	3	8	1	4	4	1	4	1	1	2	3	2	2	3	0	0	1	1	2	1	4
2012--61691	1	1	2	2	2	1	1	3	2	1	1	1	0	0	2	2	4	2	3	2	2	3	3	3	2	1	2	2	2	1	1	2	1	1	2	0	0	0	1	0	1	1	1	2	0	0	1	2	3
2012--61692	3	1	1	1	1	1	2	1	0	1	1	1	1	0	2	0	0	0	0	0	0	0	0	0	1	1	0	0	0	0	0	1	0	0	0	0	0	1	0	0	2	1	2	0	0	0	1	0	0
2012--61693	2	2	5	2	5	2	1	3	2	1	0	1	1	1	1	0	0	0	3	0	2	4	0	0	0	0	2	1	0	0	2	1	1	0	1	1	1	2	0	0	1	1	2	0	1	1	3	5	1
3001--61633	8	5	3	10	0	4	8	5	4	4	3	3	6	4	7	2	8	10	6	5	3	6	7	6	8	10	10	3	6	8	6	4	4	4	6	8	9	2	10	7	7	4	3	1	5	1	6	3	5
3076--60542	0	0	0	0	0	1	0	1	0	1	0	0	0	0	0	0	0	0	1	1	1	1	0	0	0	1	0	0	1	1	0	0	0	0	0	0	0	0	1	0	0	0	0	0	0	1	1	0	1
15--31881	0	0	0	0	0	0	0	0	0	0	0	0	4	3	3	1	2	1	3	2	0	1	1	6	6	8	2	0	3	4	1	2	4	10	6	2	9	10	17	30	24	19	13	16	7	20	6	8	4
15--31883	0	0	0	0	0	0	0	0	0	0	0	0	1	6	2	6	1	3	3	4	0	4	5	1	4	1	6	1	3	4	1	2	10	15	3	12	10	5	13	16	30	13	19	15	14	13	6	2	6
3076--18452	2	3	4	1	3	3	5	5	5	5	2	2	6	3	6	8	3	2	6	4	6	9	4	4	6	4	3	8	4	5	3	3	4	3	5	1	1	2	2	3	2	5	4	2	2	2	2	4	2
3076--6653	0	0	0	1	0	2	0	1	0	0	0	1	2	1	0	0	1	1	0	3	0	0	1	2	2	1	2	1	1	3	4	0	1	0	0	1	1	1	0	1	2	2	1	0	2	0	0	0	2
15--61421	1	0	0	0	0	0	0	1	1	1	0	0	3	2	2	0	0	0	1	1	0	0	1	2	0	0	1	3	1	0	0	0	0	0	0	0	0	0	0	2	4	5	4	1	1	0	0	0	0
109--10672	5	8	5	7	5	5	9	8	5	8	0	0	0	9	8	2	4	3	0	2	4	7	5	4	2	4	3	6	2	7	4	8	9	7	8	7	7	6	12	9	22	36	16	13	11	10	9	6	7
109--10673	4	3	5	2	5	1	3	2	9	6	0	0	0	1	2	4	0	1	1	2	1	0	2	1	1	0	3	2	0	1	0	1	2	2	2	1	3	4	4	5	7	9	2	2	0	6	3	2	4
109--10671	3	2	2	2	3	1	2	4	3	2	0	0	1	2	0	0	1	1	0	2	1	1	1	0	1	3	0	1	1	0	0	3	2	3	2	2	4	5	3	4	9	10	1	4	1	3	1	1	2
3076--7521	2	2	1	1	2	4	3	2	3	3	2	2	3	4	5	2	1	3	1	2	1	0	2	3	1	2	1	3	3	1	1	1	1	0	2	0	1	2	2	3	8	8	1	3	3	2	3	1	1
3076--7522	2	1	1	1	2	0	1	3	1	2	2	0	3	1	3	1	0	0	0	1	1	1	1	0	1	0	1	0	0	1	3	3	1	0	2	0	1	1	0	4	2	1	2	0	2	0	2	3	0
3076--7523	0	0	0	0	1	0	1	0	2	0	1	0	1	0	1	2	0	1	0	0	0	0	0	1	0	0	1	1	1	2	1	1	0	2	0	0	0	0	0	1	2	1	1	1	3	0	0	2	3
15--27502	0	0	0	0	0	1	0	0	0	0	0	0	0	0	0	0	0	0	0	0	0	0	0	1	1	0	1	0	0	0	0	0	0	0	1	0	0	0	1	4	6	4	1	0	1	0	1	1	0
3076--31331	0	0	0	0	0	0	0	0	0	0	0	0	3	9	5	7	0	0	0	0	0	0	0	0	0	1	3	2	1	1	0	1	2	1	2	3	3	2	5	15	12	1	2	3	3	2	0	4	2
15--31002	0	0	0	0	0	0	0	0	0	0	2	0	1	0	2	2	2	0	1	2	0	2	3	0	1	0	0	1	0	1	0	0	1	1	1	1	1	2	3	1	1	3	1	1	1	3	1	1	5
109--10683	0	0	1	0	0	0	0	0	0	1	0	0	0	0	0	0	0	0	1	0	0	1	3	1	4	1	1	1	1	1	1	0	1	0	2	0	0	0	0	1	1	0	0	0	0	1	0	1	1
109--10682	4	9	9	6	5	9	8	14	6	4	0	0	13	9	7	9	14	12	9	9	23	12	7	9	5	6	17	11	11	15	8	15	13	23	40	24	23	16	23	33	51	50	27	27	21	19	11	24	29
109--10681	1	2	4	1	3	1	4	4	4	8	0	0	6	2	4	7	5	2	6	4	6	3	5	5	4	5	8	8	10	4	7	8	8	8	16	4	12	12	14	12	12	20	15	9	10	11	8	7	7
2012--6571	0	1	0	0	2	0	1	2	1	0	0	1	0	1	0	2	0	0	0	4	4	0	1	1	0	1	0	0	1	1	0	1	1	1	2	2	6	0	1	0	0	1	1	0	0	2	0	1	1
15--6613	1	1	3	6	3	0	2	2	4	2	1	3	3	4	5	0	1	0	4	3	0	0	1	2	3	1	4	2	3	3	4	13	3	4	5	11	13	13	10	11	15	6	14	12	8	5	4	1	10
2012--6573	4	0	1	1	0	1	1	0	1	0	2	0	0	1	0	0	0	0	0	0	2	0	0	0	0	0	0	0	0	2	0	0	0	0	1	0	0	0	0	1	1	0	0	1	0	0	0	0	0
2023--2271	1	2	1	1	0	1	0	2	1	1	1	1	1	1	1	1	1	2	1	1	1	1	1	1	0	1	0	0	0	0	2	1	2	1	1	1	1	1	0	1	0	1	1	2	2	0	1	3	1
3076--17043	6	3	4	14	44	29	5	6	10	5	8	6	3	20	16	1	4	5	4	1	4	7	8	6	19	4	6	4	3	5	3	3	8	11	9	5	8	2	2	0	17	7	7	3	8	4	5	6	6
3076--17042	2	3	4	6	8	4	1	3	2	5	4	0	2	1	5	4	3	3	1	1	1	0	2	0	7	1	0	4	4	3	4	3	2	2	2	0	1	7	1	5	4	2	4	2	2	2	0	1	0
3076--17041	3	1	4	2	13	1	2	4	0	3	3	3	2	2	4	4	2	2	0	2	3	1	2	0	3	1	3	0	1	1	0	0	2	0	1	3	2	1	0	2	8	3	3	1	3	2	0	0	4
3001--61603	10	3	8	6	37	3	8	4	3	3	2	17	4	6	9	7	4	5	6	8	7	9	5	11	9	6	1	4	11	11	5	5	9	4	7	8	4	3	7	8	15	21	21	26	10	15	8	4	4
3076--162	0	0	1	0	1	1	1	0	1	1	2	2	0	2	3	2	1	1	2	2	2	0	2	0	4	2	1	3	4	1	3	2	2	1	2	1	1	1	2	2	0	0	0	0	0	0	0	0	0
3076--163	0	1	1	0	0	0	0	0	1	1	1	1	2	1	1	0	0	0	1	1	0	0	2	0	3	0	1	1	3	4	2	0	0	0	0	0	1	3	1	1	0	0	0	0	0	0	0	0	0
3076--161	4	2	5	3	5	3	8	2	13	6	4	4	9	2	3	5	3	3	4	2	5	3	1	4	1	1	1	2	2	2	3	0	3	4	2	0	2	3	2	3	6	0	0	0	0	0	0	0	0
109--10702	2	5	3	3	2	1	5	2	3	2	0	0	2	2	3	4	3	2	2	1	4	4	2	3	2	1	2	2	2	2	2	3	3	1	2	0	2	3	1	3	3	4	2	2	1	2	2	1	3
109--10703	0	1	0	1	0	0	0	3	0	0	0	0	1	0	1	1	0	1	0	1	0	0	0	0	1	1	1	1	0	1	1	3	1	4	4	3	2	4	2	2	3	7	2	6	4	3	4	7	3
109--10701	0	0	0	0	0	0	1	0	0	0	0	0	0	0	0	0	0	0	0	0	0	0	0	0	0	0	0	1	1	0	0	1	1	1	0	0	0	2	1	1	1	3	0	0	1	0	1	2	1
2012--1071	0	2	1	2	1	1	1	2	0	0	0	0	0	0	0	0	0	1	1	1	0	1	0	0	0	0	0	0	1	2	0	1	0	0	2	1	2	0	0	0	0	0	0	0	1	0	1	1	0
2012--1073	17	18	9	13	8	12	9	14	12	14	11	13	10	7	7	1	4	8	4	9	4	5	6	7	4	6	10	4	7	3	5	1	3	5	5	5	3	2	1	5	3	6	4	3	1	4	1	2	2
2012--1072	3	3	3	2	1	0	1	1	3	3	4	3	0	1	0	1	1	1	0	1	2	0	1	2	2	3	1	3	1	2	2	1	1	1	1	0	0	1	1	4	4	3	2	0	2	1	0	1	1
2023--2261	0	1	1	1	1	5	1	1	1	2	2	0	1	2	1	0	4	2	1	2	0	0	0	0	1	1	10	0	1	0	1	0	1	1	0	0	0	0	0	0	5	11	1	0	2	0	0	0	2
3076--61731	0	0	2	1	1	0	0	1	1	0	0	0	0	1	2	1	0	0	1	0	2	0	1	2	0	1	1	0	3	0	0	0	0	0	0	0	0	0	0	1	2	0	0	0	0	0	0	0	0
3076--61732	3	0	1	1	2	0	1	1	0	0	1	1	2	0	0	1	1	0	0	0	0	1	1	3	1	3	2	1	1	2	1	1	3	3	0	4	1	2	1	1	0	0	0	0	0	0	0	0	0
3076--61733	11	8	7	15	21	29	22	19	17	14	9	15	39	27	32	32	33	13	27	40	21	23	15	8	12	14	22	26	22	11	18	19	13	21	13	30	19	27	25	8	47	0	0	0	0	0	0	0	0
3076--7231	8	13	12	13	18	4	14	5	5	11	12	6	8	12	5	9	15	14	9	12	5	10	8	10	19	11	4	11	11	14	7	10	5	10	10	7	13	9	8	11	5	13	18	11	15	10	21	36	24
3076--7232	17	9	13	14	9	19	14	12	11	8	12	9	13	18	21	20	23	22	23	15	27	34	25	22	24	26	25	17	17	19	24	17	11	25	21	15	26	20	15	15	7	21	24	16	17	21	19	48	44
3076--7233	5	5	2	5	6	4	9	5	3	5	7	4	12	0	0	0	0	0	0	1	0	0	0	0	0	0	0	0	0	0	0	0	0	0	0	0	0	1	1	0	0	0	0	2	0	0	0	0	0
2012--23142	1	2	0	0	0	0	0	0	0	0	1	2	2	2	0	0	0	1	1	1	0	0	0	3	0	0	0	3	0	0	0	0	0	0	0	1	0	0	0	0	0	0	0	0	0	0	0	0	0
2012--23143	0	0	1	0	1	1	0	0	0	0	0	0	0	0	0	0	0	1	1	1	0	0	1	1	1	3	4	0	0	0	0	0	0	2	0	2	0	0	0	0	0	0	0	0	0	0	0	0	0
3076--1803	0	0	1	3	3	4	1	1	1	0	0	1	1	0	0	0	0	0	0	0	0	1	0	0	1	0	1	1	0	0	0	0	0	0	1	0	0	0	0	3	1	0	0	1	0	0	0	0	0
2012--23141	2	0	0	0	0	1	4	3	2	3	3	3	3	3	0	0	0	0	1	0	0	0	2	2	3	2	3	0	0	0	0	0	2	6	4	4	0	0	0	0	0	0	0	0	0	0	0	0	0
3076--6762	1	2	1	3	0	3	1	5	3	6	5	1	2	1	1	2	1	2	6	6	2	3	5	2	0	2	4	0	1	5	2	2	0	4	2	2	1	2	2	1	2	4	2	4	5	3	2	5	3
15--27002	1	4	1	1	0	2	2	3	1	1	3	2	2	3	3	4	1	2	6	4	0	5	5	3	5	4	2	3	5	4	1	5	5	3	6	1	6	6	7	6	10	6	6	6	2	6	4	2	5
15--27003	5	4	2	1	5	4	7	9	2	2	2	8	5	6	7	7	0	2	7	10	0	11	3	7	5	6	2	4	7	8	2	4	8	5	9	4	12	5	7	21	8	22	14	9	6	6	7	8	14
15--27001	3	2	0	0	1	1	0	1	1	1	1	2	1	1	0	1	0	0	3	0	0	1	0	0	0	1	0	0	2	1	1	1	1	0	2	0	1	2	0	2	1	1	2	4	0	0	0	1	1
3076--29111	4	3	3	0	1	1	1	1	0	1	0	0	0	0	3	0	1	2	0	0	0	1	1	1	2	0	1	1	2	2	1	1	0	1	0	0	0	0	2	4	4	3	3	2	2	1	3	2	1
15--31131	0	0	0	0	0	0	0	0	0	1	2	7	17	14	6	2	5	6	0	5	0	6	5	9	13	20	19	9	8	11	3	7	11	10	12	17	22	33	49	92	98	72	50	24	35	32	22	14	14
3076--29113	1	0	0	0	3	1	0	1	0	1	3	1	2	2	1	1	0	0	1	0	0	1	1	0	1	3	3	2	4	4	0	0	1	2	1	0	0	0	1	1	3	1	2	2	1	4	0	0	3
3076--61371	0	1	1	1	2	1	0	1	0	1	0	0	1	1	1	0	0	2	2	1	0	1	0	0	0	1	2	1	2	0	1	2	0	1	0	0	0	1	2	0	0	0	0	1	0	1	2	0	1
3076--61372	0	1	0	2	1	2	1	1	2	1	1	0	1	0	1	0	0	0	0	1	1	1	0	1	0	0	0	0	0	1	2	1	0	1	0	0	1	1	1	0	0	1	1	0	1	1	1	1	0
3076--61373	0	1	2	0	1	0	0	1	0	0	0	0	0	0	1	1	2	0	0	0	1	1	2	1	1	1	0	0	0	0	0	1	0	0	0	0	1	1	1	2	1	1	0	1	0	0	1	1	0
2023--23111	0	1	0	1	0	0	0	0	2	1	1	1	0	1	1	2	1	0	1	1	2	1	1	2	2	2	3	0	2	0	1	1	1	1	1	1	2	2	0	1	1	0	1	5	1	2	2	3	1
15--31133	0	0	0	0	0	0	0	0	0	0	1	2	3	6	1	4	1	2	2	3	0	5	2	2	6	9	8	5	2	4	1	8	7	5	7	10	9	16	25	62	56	35	14	20	26	29	22	16	11
2023--23113	0	1	1	0	1	0	2	2	1	0	0	2	1	1	0	1	0	0	0	0	0	1	0	0	0	0	0	0	1	2	2	0	1	0	1	1	4	1	1	2	5	3	3	1	1	2	1	1	2
2023--23112	0	0	1	0	1	1	1	1	0	1	1	1	1	1	0	0	0	0	0	2	0	1	0	0	0	0	1	1	1	2	1	2	0	0	1	1	0	1	0	0	0	1	0	0	0	0	0	0	0
15--31132	0	0	0	0	0	0	0	0	0	2	1	1	0	6	1	3	3	1	2	2	0	4	4	3	3	2	8	7	5	6	0	3	7	6	4	8	9	21	26	30	47	39	24	21	35	28	9	19	9
3081--15713	0	1	0	1	0	0	0	0	0	0	0	0	1	0	0	0	0	0	1	0	0	0	0	0	0	0	0	0	0	0	0	0	1	0	0	0	0	1	0	1	0	0	0	1	1	1	2	0	0
3081--15712	1	0	0	0	0	1	0	1	0	0	1	0	2	1	0	1	1	0	3	1	0	1	3	1	0	2	2	1	1	2	2	2	1	1	3	2	0	2	2	0	2	2	2	3	4	2	0	0	2
3081--15711	0	2	1	2	6	4	1	0	2	4	1	0	0	1	2	1	0	1	2	1	1	2	2	1	2	0	1	0	2	2	2	0	1	1	2	0	1	1	0	1	6	1	2	0	1	3	2	1	2
3076--6123	0	1	0	0	1	2	1	1	1	0	0	1	0	1	2	1	1	5	6	7	6	6	4	0	1	2	3	3	3	3	3	2	2	2	0	3	2	3	2	3	1	4	1	3	2	2	2	2	2
3076--6122	3	3	7	7	6	7	7	4	4	6	4	5	10	3	3	5	5	4	5	4	3	2	6	4	7	7	5	4	5	0	3	4	0	4	2	9	4	2	6	3	2	4	3	3	2	3	6	6	9
3076--6121	3	0	2	3	1	2	1	2	0	1	0	1	1	0	0	0	2	3	0	2	2	4	1	2	3	0	2	2	2	2	2	1	1	1	3	3	1	3	1	2	1	3	1	0	1	1	2	1	1
3081--7023	0	0	0	0	0	0	0	0	0	0	0	0	1	1	2	0	0	1	1	0	1	0	2	0	0	0	0	0	3	2	2	1	0	1	1	1	0	2	2	2	2	1	2	0	1	0	0	1	0
3081--7022	0	0	0	0	0	0	0	0	0	0	0	0	1	1	0	0	0	1	0	3	1	1	0	3	0	0	0	0	2	2	1	1	1	0	1	1	1	0	0	1	0	1	0	0	1	0	0	0	2
3081--7021	0	0	0	1	3	1	0	0	1	0	0	0	0	0	0	0	0	0	0	0	0	0	0	0	0	0	0	0	0	0	0	0	0	0	0	0	0	0	0	0	1	0	0	0	0	0	0	0	0
3001--1212	0	0	0	0	0	0	0	0	1	0	0	0	1	0	0	1	1	1	0	0	0	1	1	1	0	0	1	1	1	0	1	2	0	2	0	0	0	0	0	2	2	0	0	2	0	1	0	0	1
3001--1213	2	0	0	0	0	1	0	1	1	1	0	2	1	0	1	0	2	0	3	0	0	0	0	0	1	1	0	0	0	2	0	1	1	0	0	2	1	2	0	1	0	2	0	0	1	0	1	0	2
2012--34751	4	3	4	7	5	6	3	4	1	1	3	3	2	1	2	1	0	1	1	3	1	4	1	0	2	4	1	3	0	0	5	0	2	1	2	4	1	3	3	2	2	2	1	2	4	0	1	0	0
3001--1211	0	0	1	1	0	1	1	0	1	1	0	0	0	0	0	0	0	2	2	2	4	1	1	2	2	2	5	3	4	4	5	4	2	4	2	1	3	2	2	4	4	2	1	5	2	0	3	1	2
3076--6651	2	0	0	0	0	0	0	1	0	1	0	1	0	0	1	0	1	1	0	0	0	0	0	1	1	2	1	0	2	3	1	0	0	0	0	1	0	0	0	1	0	0	0	2	2	0	1	1	1
3001--61632	9	10	7	10	20	8	20	27	12	11	20	7	10	12	17	12	8	20	16	9	15	17	10	7	12	4	23	14	9	26	14	75	9	5	11	20	10	9	9	11	9	19	36	35	9	12	16	10	5
3001--61631	1	1	2	2	2	2	2	1	3	2	0	6	2	2	4	5	4	5	3	6	4	4	3	3	4	5	4	4	4	5	3	4	12	3	2	5	1	5	6	10	4	6	8	1	3	7	6	1	2
3076--6652	0	0	0	1	1	0	1	0	1	0	1	0	0	0	1	0	0	0	1	0	1	0	1	0	1	0	0	0	0	0	0	0	0	0	0	0	1	0	0	1	0	1	3	1	1	1	1	0	0
15--27503	0	0	0	0	0	0	0	0	0	0	0	0	0	0	0	0	0	0	0	0	0	0	0	0	1	0	0	0	0	0	0	0	1	0	0	1	1	4	5	10	7	8	4	0	3	4	2	1	0
2012--6271	0	0	1	0	1	0	1	0	0	0	0	0	0	0	0	0	0	0	1	1	1	0	0	0	1	0	0	0	0	0	0	0	0	0	1	1	1	0	1	0	1	0	2	1	0	0	2	2	0
15--27501	0	0	0	0	0	3	2	3	0	0	1	0	1	3	2	0	0	1	1	1	0	0	0	1	0	1	1	0	0	0	1	1	1	0	0	0	1	3	5	9	12	4	1	1	5	2	1	1	0
3081--10611	1	1	4	2	2	3	2	2	0	0	1	1	1	2	1	0	4	3	3	2	4	3	5	0	2	1	2	2	0	3	1	1	2	0	0	1	1	0	0	2	1	1	0	1	1	0	0	1	1
3081--10613	0	2	2	1	2	1	0	0	1	1	1	1	0	0	0	0	1	1	5	0	2	2	2	2	2	1	3	3	2	3	1	2	3	4	1	0	1	4	0	3	3	2	2	2	2	3	0	1	3
3081--10612	1	2	0	2	3	1	1	2	2	1	1	0	2	1	1	3	0	0	0	1	1	1	0	0	0	1	1	2	0	0	0	0	0	0	4	0	0	0	1	4	6	3	2	1	3	1	6	2	1
3001--2002	1	0	0	2	2	2	1	0	0	1	0	0	0	0	0	0	0	1	0	0	0	1	2	2	1	0	1	1	2	0	0	0	0	0	0	0	0	0	0	0	1	0	3	0	1	1	1	2	0
3001--2003	0	0	1	1	0	0	2	1	0	2	1	0	0	0	0	1	0	1	0	0	0	0	0	0	0	0	0	1	0	0	1	0	0	1	1	0	0	0	0	2	0	1	1	1	0	0	0	0	2
3001--2001	7	8	10	11	8	5	6	2	5	5	3	8	6	7	10	5	7	6	7	5	7	9	7	4	8	7	5	9	7	10	5	6	7	6	5	6	3	10	11	4	11	12	7	9	9	12	6	11	4
2059--5753	0	0	0	29	10	8	11	6	6	12	4	4	9	8	3	7	16	9	5	14	14	14	18	18	9	4	18	16	15	7	7	10	6	4	7	13	14	9	13	9	13	16	22	14	10	8	10	8	9
2059--5752	0	0	4	16	14	14	11	9	8	18	9	6	10	7	3	13	15	6	9	17	10	19	7	12	7	15	13	19	16	8	13	5	9	12	17	9	9	12	10	11	13	21	15	10	17	4	10	14	8
2059--5751	0	0	0	3	0	2	1	1	1	3	2	3	0	1	2	1	0	4	1	5	2	4	1	2	1	1	3	1	2	2	1	1	1	2	3	4	2	2	2	2	2	3	6	4	5	3	2	2	5
3001--4273	0	0	0	0	0	0	0	1	1	0	2	1	3	2	1	2	1	2	0	3	1	1	2	1	1	2	0	2	2	1	2	0	1	1	1	1	2	2	1	1	7	1	3	1	0	3	1	0	2
[truncated: 41 more columns]
