# Supplementary material for: Social and Spatial Clustering of People at Humanity’s Largest Gathering
Source: PLoS One. 2016 Jun 3;11(6):e0156794. doi: 10.1371/journal.pone.0156794 (PMC4892527; doi:10.1371/journal.pone.0156794)
Supplement: S1 Data — This includes full network data taken over the full duration of the Kumbh Mela. In addition it contains daily handset count data, stratified by state. (ZIP) [file pone.0156794.s002.zip › KumbhSpatialCircleLevel_110.txt]

15--6911	3	2	0	2	1	2	1	2	3	3	1	0	0	0	1	0	1	1	3	2	1	0	2	0	1	1	1	0	0	0	2	0	2	3	7	7	3	2	2	0	2	2	1	3	4	5	1	5	2
15--6912	2	6	1	2	1	1	1	0	1	4	3	2	0	0	1	5	2	2	1	1	0	1	2	2	2	2	0	0	0	3	1	3	3	6	1	3	1	4	4	3	4	5	3	1	5	5	4	5	3
15--6913	1	1	2	0	1	2	1	0	2	3	2	1	3	0	2	1	1	1	0	2	3	1	1	2	2	2	3	3	2	1	2	5	2	3	5	7	4	1	4	3	3	4	5	5	3	3	3	4	5
15--6561	7	1	9	5	10	6	9	8	6	4	4	6	6	5	4	5	3	5	7	6	3	3	6	7	4	7	4	6	3	5	5	8	8	5	6	6	5	9	8	10	8	9	8	6	9	10	9	9	9
15--6563	4	2	1	5	3	6	3	3	3	4	3	5	4	2	2	4	3	4	4	4	5	4	4	4	4	3	3	4	4	2	3	2	6	5	8	7	6	4	5	5	4	8	6	7	3	5	4	7	5
15--6562	2	3	3	2	5	3	2	2	3	1	4	3	3	4	2	2	3	5	4	6	6	5	2	2	4	5	5	5	4	4	3	6	6	6	8	3	6	5	5	9	5	6	6	4	5	6	4	2	6
3002--10993	15	12	9	10	19	7	19	15	13	15	9	14	17	11	10	11	8	14	7	9	6	10	13	12	12	12	18	12	9	13	11	14	9	12	12	15	9	5	13	11	7	17	22	3	14	18	13	9	9
3076--61641	11	16	9	11	6	6	12	11	9	13	13	13	14	18	24	18	15	16	13	11	12	6	14	13	13	18	18	20	11	12	11	10	8	8	4	7	9	3	9	10	13	21	11	12	11	15	11	12	10
3076--61642	9	10	15	11	14	6	12	9	7	8	3	9	10	9	9	21	21	13	12	17	16	9	10	11	12	16	18	17	12	11	9	10	11	13	11	10	12	11	8	8	14	16	13	15	10	13	11	12	4
3076--61643	15	11	14	11	15	17	13	17	9	16	13	16	31	35	31	30	22	23	18	21	24	24	26	20	27	20	29	29	28	14	15	10	14	11	16	14	14	19	12	27	29	17	20	31	22	18	21	19	15
15--27341	2	2	6	3	5	3	2	4	1	1	4	2	4	4	4	3	2	3	5	4	2	1	3	3	3	2	5	2	3	3	5	3	3	5	2	4	4	6	3	4	6	6	4	3	4	3	5	5	6
15--27343	12	14	19	15	8	7	14	8	15	14	10	10	6	10	17	8	9	7	6	6	5	10	10	11	8	10	6	11	10	11	9	11	9	7	15	20	13	16	20	17	11	14	15	11	7	9	8	8	9
15--27342	2	4	2	3	0	2	0	2	2	3	1	1	2	1	0	1	3	0	2	1	2	3	2	3	2	2	1	3	1	2	2	5	6	3	1	3	3	2	7	3	2	5	3	3	1	1	4	1	1
15--61351	7	5	2	10	6	9	10	10	4	9	4	5	2	2	6	6	5	10	3	3	7	5	12	7	5	6	5	5	7	6	7	13	9	9	8	10	12	6	13	6	10	4	9	4	8	12	10	8	11
15--61352	8	14	10	10	5	6	7	5	11	8	12	12	7	6	10	15	12	8	13	5	12	10	11	10	4	9	8	6	10	11	16	13	4	10	9	14	9	14	6	11	12	6	7	10	8	9	11	6	15
15--61353	12	15	12	11	14	9	18	14	17	22	17	22	15	15	16	17	26	11	7	7	18	20	19	20	13	14	14	20	25	18	19	17	18	14	20	21	22	22	18	14	16	18	19	19	16	18	19	10	19
2012--6311	3	3	3	3	2	2	2	1	1	1	5	3	4	7	5	5	8	8	7	5	7	4	7	11	8	10	6	9	10	6	9	4	9	2	3	3	6	0	1	9	7	2	3	5	5	5	0	5	5
2012--6313	0	2	2	0	1	3	2	1	2	1	1	0	0	1	1	3	1	2	2	4	2	2	1	1	1	0	0	1	1	2	3	2	1	2	1	3	3	2	2	4	2	0	0	2	2	0	1	1	2
2012--6312	0	0	0	0	1	1	1	0	0	0	0	0	0	0	0	0	0	0	0	1	0	1	2	1	1	0	1	0	0	0	0	0	1	0	0	0	0	2	0	0	2	1	0	0	0	0	0	1	0
2012--6251	15	16	8	19	27	12	20	15	16	12	15	21	28	25	18	13	16	10	9	9	9	19	11	19	23	26	15	13	12	8	8	4	5	11	8	6	6	6	11	10	12	24	13	11	11	9	11	14	10
2012--6252	12	9	5	14	8	9	9	13	10	14	10	6	12	16	19	22	22	25	19	9	24	17	20	21	24	26	19	14	13	19	16	14	14	16	11	13	8	12	12	13	13	9	11	10	11	18	18	15	9
2012--6253	2	2	5	7	5	3	7	4	7	5	2	5	7	3	14	10	10	9	12	10	12	13	11	18	14	11	11	18	16	13	6	15	11	11	4	11	5	4	4	11	11	14	12	8	10	13	9	16	9
15--14941	3	5	4	1	1	4	5	2	6	11	6	4	2	4	7	3	3	3	4	3	2	4	5	2	2	3	2	3	4	2	3	5	5	5	9	4	7	2	2	3	2	8	6	3	6	4	4	5	6
3076--7502	11	10	12	12	9	4	6	7	6	7	8	4	7	3	4	7	7	9	8	6	5	5	8	1	3	5	10	4	3	3	3	2	2	1	4	5	4	6	7	6	7	0	0	0	0	0	0	0	0
15--14943	2	1	2	2	5	1	7	9	8	8	8	6	5	4	14	7	7	4	9	2	4	8	10	5	5	6	2	5	2	5	6	5	9	6	4	7	12	5	8	6	6	6	7	5	6	10	6	6	7
15--14942	11	5	2	8	7	2	7	9	10	9	10	5	2	2	5	8	4	5	1	5	4	3	6	3	4	4	6	7	6	4	7	12	8	5	9	5	7	9	3	5	6	6	8	6	3	10	7	9	15
15--61423	4	9	8	8	8	5	6	5	6	9	5	12	14	12	10	9	11	10	9	5	6	12	9	11	11	9	7	7	12	9	8	3	7	7	8	10	9	14	11	13	21	27	12	10	13	16	10	9	3
2012--111	2	2	1	2	1	0	1	2	2	1	2	1	2	2	2	1	1	3	1	3	2	1	2	1	1	1	3	1	2	1	0	0	1	0	0	0	0	2	1	0	1	1	0	0	0	1	1	4	3
2012--112	0	0	0	0	0	1	0	2	0	0	0	1	0	0	0	0	2	1	0	0	0	0	0	1	1	0	0	0	0	0	0	1	1	2	1	2	0	0	0	0	0	0	2	1	1	1	0	2	0
2012--113	2	1	2	2	0	2	2	1	1	1	2	2	2	3	2	3	1	1	1	1	2	1	2	2	1	1	2	3	2	1	2	2	2	0	3	3	2	5	3	5	5	3	4	4	3	1	3	3	2
2023--7111	0	0	0	0	1	1	0	0	1	0	0	0	0	0	0	0	0	1	0	0	1	0	0	0	0	0	0	0	0	1	5	1	2	1	3	2	0	0	0	0	0	1	2	2	4	3	2	2	2
2023--7112	28	22	18	18	21	16	23	17	22	20	18	21	21	17	16	20	19	20	16	12	15	13	17	16	20	12	16	12	10	16	12	10	10	17	13	17	18	22	22	26	30	14	16	15	17	20	14	16	13
3076--7501	84	45	46	36	47	44	40	46	38	59	40	20	29	20	29	20	24	15	17	22	26	22	18	24	17	22	23	24	15	20	27	17	14	11	12	18	23	19	26	35	29	1	0	0	0	0	0	0	0
3076--6171	5	3	4	3	5	6	7	5	7	4	5	3	2	7	5	9	2	1	4	2	1	3	2	4	2	2	4	4	5	4	7	3	1	4	1	1	3	2	0	3	2	1	2	0	0	4	3	1	2
109--10742	1	0	2	1	2	2	1	1	1	0	0	0	3	0	3	5	1	1	1	4	1	1	1	1	3	3	1	3	2	3	1	4	2	2	3	2	2	6	2	1	3	3	2	2	3	3	2	0	3
109--10743	6	0	5	4	5	0	2	2	1	4	0	0	4	0	1	8	3	6	4	2	3	3	2	1	3	1	1	3	5	3	3	1	5	12	5	1	4	4	6	5	13	10	9	6	5	8	11	7	5
109--10741	2	0	2	1	4	1	2	1	2	4	0	0	3	0	1	2	1	2	3	4	2	3	3	0	0	1	3	2	1	3	3	1	2	3	3	4	3	3	3	7	11	6	2	10	1	8	5	3	2
2012--6723	15	16	28	37	35	37	42	2	4	2	4	2	5	2	5	2	0	3	4	3	1	1	4	4	2	2	1	1	1	3	2	1	3	3	2	4	3	2	1	2	3	2	5	1	2	5	4	3	4
109--15722	0	0	0	0	0	0	0	0	0	0	0	0	8	0	2	2	2	2	2	0	2	2	1	2	1	0	0	0	0	3	1	2	1	0	0	0	0	0	1	2	1	3	2	1	0	1	1	1	1
15--10801	13	14	20	9	5	3	5	3	9	6	5	5	4	7	5	5	3	4	2	9	8	6	5	6	8	3	4	6	6	6	4	5	7	6	6	4	4	5	6	12	12	13	7	6	6	8	7	12	4
15--10802	6	6	3	5	7	5	6	5	8	6	9	4	4	3	7	4	7	4	5	6	4	4	8	5	6	6	6	10	4	6	6	7	5	7	4	8	4	4	4	10	12	10	11	13	8	15	9	6	5
15--10803	6	27	12	11	5	9	11	7	11	12	7	3	3	9	6	7	8	6	5	6	7	6	7	6	12	7	7	6	7	3	8	6	8	9	7	8	6	4	6	7	13	7	9	5	6	5	6	11	7
2012--12091	3	4	2	4	3	7	5	4	9	6	7	4	9	4	6	4	4	5	4	5	4	6	13	8	6	7	4	7	7	6	4	12	2	3	9	6	5	6	9	6	7	11	4	5	5	4	9	6	9
2012--12092	4	1	0	3	0	0	1	3	0	4	1	1	0	1	1	1	2	2	1	1	5	2	0	0	2	1	2	3	0	3	1	1	2	2	0	1	1	1	1	2	0	0	2	0	4	4	2	1	2
2012--12093	1	1	0	2	1	1	1	1	1	0	2	2	1	2	2	1	1	1	3	3	4	1	4	1	3	2	3	2	3	2	2	3	1	2	1	1	1	2	1	1	2	2	1	2	1	1	2	3	0
2023--1141	2	5	3	4	5	4	5	7	6	5	4	3	5	2	5	5	3	7	4	4	10	6	3	3	5	6	6	7	9	10	4	7	7	7	4	5	6	8	6	15	16	11	15	14	14	9	8	5	3
2023--1143	12	19	16	8	24	24	17	20	18	25	12	21	16	12	23	9	20	16	17	19	15	18	22	8	22	29	26	20	19	25	15	16	7	14	9	10	11	6	13	29	59	27	33	10	21	20	4	13	14
2023--1142	0	0	1	0	1	1	1	0	1	1	0	0	1	1	0	1	1	0	0	2	0	0	0	0	1	2	0	0	0	1	3	3	2	3	2	3	2	3	2	0	0	3	1	0	3	1	1	1	1
15--61431	2	6	8	7	7	7	6	7	9	3	2	5	8	6	4	4	4	5	9	4	6	4	3	1	3	5	4	3	3	0	6	5	1	6	4	7	5	4	13	12	14	5	8	8	9	7	8	11	11
15--1271	5	8	4	4	5	2	9	7	4	8	8	3	4	3	7	4	8	8	6	3	5	5	6	9	6	3	2	6	3	4	1	7	6	2	10	3	6	5	5	5	7	3	4	9	4	2	7	8	6
15--61433	27	45	41	35	28	16	33	37	44	41	41	34	12	8	13	10	4	10	8	16	7	10	9	5	9	9	19	19	14	12	11	13	10	20	16	22	24	16	33	48	59	31	31	35	38	36	45	17	22
15--1273	47	51	49	39	52	33	29	41	27	38	39	29	38	42	42	31	26	20	30	22	26	32	18	30	28	22	28	17	12	26	17	22	19	26	27	41	40	31	53	67	80	87	57	57	37	31	32	41	40
2023--4011	1	0	0	2	2	2	0	1	1	1	1	1	2	1	1	1	1	2	2	1	1	1	1	0	1	0	1	1	1	1	1	1	1	1	1	2	0	1	2	2	1	1	1	0	0	0	1	1	0
2023--4012	2	5	8	3	6	5	4	4	5	5	6	10	12	7	7	6	9	9	11	9	13	14	15	12	6	6	5	8	8	9	7	5	11	5	4	6	4	10	6	11	11	11	9	12	10	2	3	6	6
2023--4013	5	7	5	4	5	4	3	4	7	3	3	7	6	6	7	4	3	6	1	6	4	0	4	5	3	5	4	2	4	1	1	2	5	2	0	3	3	2	3	4	5	6	3	4	2	5	2	4	4
3076--6112	4	9	9	10	7	11	8	8	10	11	6	5	9	9	5	7	10	13	7	6	9	4	5	2	7	3	4	4	9	4	3	7	9	9	8	6	7	5	4	5	8	8	4	5	10	3	7	4	6
3076--6113	7	8	7	6	10	13	11	11	13	5	9	6	10	8	6	7	7	7	8	9	2	5	8	5	4	7	4	10	3	2	2	1	2	5	4	6	3	2	5	3	3	2	6	7	3	11	10	9	8
3076--6111	2	4	2	2	2	5	6	3	3	3	3	3	2	2	5	3	3	3	3	1	5	2	2	2	6	3	6	5	3	2	4	3	1	3	1	4	7	7	1	4	4	7	6	6	5	3	3	3	5
15--62791	24	30	22	25	15	24	28	16	35	23	10	23	20	21	26	17	21	22	25	31	17	27	28	22	18	13	17	22	20	12	14	13	15	24	25	19	17	18	21	29	29	43	25	23	24	25	22	30	24
15--23163	2	2	2	3	3	0	0	4	3	5	3	1	2	0	2	1	2	0	4	2	3	0	2	1	2	1	1	2	5	4	0	6	3	2	2	2	3	1	1	5	1	6	4	4	5	1	4	3	3
15--62792	3	8	10	10	7	9	5	9	7	5	4	8	7	5	8	6	8	9	7	4	4	3	6	5	7	13	8	7	8	5	9	11	8	5	9	5	5	7	7	5	7	8	6	9	7	4	5	10	7
3081--24502	3	2	3	0	0	1	1	2	3	2	5	5	3	3	3	4	6	3	5	1	4	6	2	2	3	3	1	4	1	2	7	3	0	0	3	1	1	5	1	4	3	5	3	6	5	3	7	2	3
3081--24503	4	1	4	1	2	0	4	2	3	2	4	9	4	3	2	4	2	3	4	5	1	0	2	1	1	1	0	5	3	6	3	4	2	2	3	3	5	2	4	4	3	5	6	9	5	5	7	10	5
3081--24501	1	1	4	3	3	2	3	1	1	3	5	1	2	3	1	1	1	2	2	1	2	2	1	3	1	4	1	0	2	0	0	2	2	4	4	1	2	2	2	3	1	2	2	2	2	2	2	1	3
3076--61583	2	1	6	5	6	6	9	4	2	3	2	4	3	5	6	5	5	5	4	4	5	5	1	5	2	4	3	4	3	4	6	3	3	3	2	1	1	1	1	1	3	0	0	0	0	0	0	0	0
3076--61582	4	8	5	11	8	4	7	12	11	10	10	10	6	9	7	6	8	8	10	6	7	8	7	9	10	9	6	2	7	9	10	10	10	12	8	6	7	5	5	9	6	0	0	0	0	0	0	0	0
3076--61581	2	1	2	2	2	3	1	0	1	2	1	3	1	4	1	0	2	1	2	3	1	1	1	0	1	1	3	0	3	1	3	1	0	2	2	2	0	0	0	0	0	0	0	0	0	0	0	0	0
15--31773	0	0	0	0	0	0	0	0	0	38	76	69	80	141	73	87	82	71	82	86	64	68	73	73	73	87	102	70	65	71	64	123	116	159	126	157	177	169	202	351	360	213	229	197	265	255	145	148	72
15--31772	0	0	0	0	0	0	0	0	0	14	15	35	21	26	11	24	25	29	17	20	14	20	10	17	20	20	25	20	19	13	15	21	27	37	27	34	28	23	31	56	97	42	40	39	42	43	38	6	25
15--31771	0	0	0	0	0	0	0	0	0	92	155	127	156	184	114	106	64	65	51	57	44	51	34	33	34	31	27	33	39	20	26	66	72	90	72	82	113	176	161	410	432	376	286	286	336	401	235	139	82
15--6213	11	18	15	15	15	17	13	20	24	25	28	25	11	12	18	21	25	16	21	16	17	17	14	13	14	19	16	16	10	13	27	18	25	39	20	20	26	26	16	30	15	19	28	25	25	17	13	14	19
15--6212	7	8	6	12	6	8	11	12	10	8	9	10	6	9	12	11	15	9	9	5	13	13	11	11	9	18	9	10	8	12	8	12	16	17	14	20	11	17	15	20	18	12	12	13	14	15	11	15	10
15--6211	30	20	15	19	27	32	28	31	23	22	31	19	10	15	19	15	17	10	14	12	23	23	9	18	13	23	18	20	21	20	15	15	18	33	21	23	29	22	17	20	29	25	22	20	19	22	32	33	16
3076--31333	0	0	0	0	0	0	0	0	0	0	0	10	44	73	84	128	0	0	173	363	377	370	315	324	302	371	395	370	344	319	345	217	197	195	215	232	254	242	177	172	296	259	297	301	258	334	219	103	45
15--50001	11	10	11	5	12	8	8	7	10	9	13	10	7	6	7	11	7	4	15	14	10	17	11	8	8	14	13	9	9	13	13	12	14	15	18	22	17	16	20	27	26	19	23	19	24	17	11	12	12
15--61362	11	9	13	8	12	15	9	11	9	10	5	14	14	8	11	9	7	10	12	8	11	4	7	9	10	6	10	8	10	9	13	10	9	14	21	14	15	11	13	11	11	15	13	12	9	11	10	11	15
3076--61461	4	4	5	3	2	2	3	3	5	5	3	4	5	2	1	3	4	6	2	3	4	4	4	1	4	3	5	2	4	5	3	1	1	1	0	0	4	1	2	2	0	0	0	1	1	2	4	6	1
3076--61462	9	4	4	2	9	11	3	6	4	4	5	5	6	3	6	5	4	4	8	11	7	7	8	5	3	6	3	5	4	3	5	6	4	7	3	5	3	2	4	4	4	5	3	3	7	3	5	4	7
3076--61463	6	1	7	5	3	5	4	3	2	2	2	4	1	2	3	2	4	4	4	7	7	6	4	6	7	11	8	9	8	9	10	9	6	7	6	8	7	6	5	10	5	7	5	4	6	2	7	5	5
15--44701	5	5	12	14	12	16	21	20	17	16	10	3	9	9	7	8	7	7	8	8	6	3	6	6	5	2	3	4	4	3	8	7	7	5	4	8	5	7	4	7	6	3	5	2	1	5	4	2	4
3076--31083	0	0	0	0	0	0	3	29	92	43	97	104	127	118	71	0	0	36	83	71	61	69	50	52	80	90	90	59	62	56	69	36	25	38	27	35	49	31	60	84	69	67	60	56	71	59	46	40	30
3076--31082	0	0	0	0	0	0	22	46	179	116	220	112	142	197	106	64	77	71	53	47	55	56	74	70	102	132	224	90	79	94	92	59	77	67	54	62	93	43	114	118	127	95	80	81	127	133	43	66	60
3076--31081	0	0	0	0	0	0	7	93	243	93	172	200	338	236	165	183	181	175	135	73	80	74	203	184	240	236	256	220	196	208	197	110	107	113	104	140	142	73	190	163	205	164	165	148	186	182	115	77	29
3076--5001	3	5	4	1	4	5	5	3	5	8	5	6	2	6	5	5	4	6	7	7	9	7	5	5	9	6	0	0	5	8	6	4	4	2	3	3	5	4	2	2	4	2	5	5	7	5	6	5	8
3076--5003	5	5	5	7	4	7	5	6	5	5	3	5	7	9	4	11	6	5	9	6	8	4	10	8	5	10	0	1	12	8	5	5	6	6	6	10	7	8	3	10	14	15	7	10	14	10	10	10	7
3076--5002	6	6	3	3	6	7	6	6	9	4	6	11	21	28	14	15	15	13	20	14	17	10	19	19	18	15	1	2	14	6	10	6	13	9	12	9	7	9	16	17	17	21	16	15	22	20	14	17	10
3076--27101	0	0	0	0	0	1	1	1	7	8	10	1	4	4	0	1	1	2	4	2	1	3	1	1	3	1	1	1	2	1	2	1	0	1	1	1	2	2	1	1	0	2	1	1	2	1	1	1	1
3076--27103	0	0	0	0	0	1	1	0	2	3	2	4	4	4	4	2	3	3	2	3	3	2	9	6	4	1	4	3	2	5	2	2	2	3	3	3	4	3	2	2	7	3	6	4	2	5	2	3	4
3076--27102	0	0	0	0	0	3	5	3	11	11	13	8	5	9	8	13	13	14	10	13	20	10	20	13	12	12	8	16	12	14	21	13	13	19	15	11	9	20	13	12	10	12	11	13	14	11	14	9	9
3081--10552	7	7	5	4	2	1	1	3	2	4	11	6	3	3	4	2	3	1	2	7	5	2	3	4	1	3	4	3	2	0	5	2	2	4	5	2	3	6	3	3	2	0	0	0	0	0	0	0	0
3081--10553	9	9	7	5	10	7	8	10	2	7	10	9	10	5	6	10	11	9	5	10	8	9	8	4	9	11	8	5	10	10	5	5	7	2	7	2	5	4	3	4	6	0	0	0	0	0	0	0	0
3081--10551	2	1	0	2	2	0	1	0	0	2	1	1	1	2	1	0	0	1	1	0	0	1	0	1	1	1	2	1	1	1	1	2	0	0	0	1	0	0	1	0	0	0	0	0	0	0	0	0	0
15--641	4	3	3	2	3	2	3	2	3	2	5	3	1	4	4	7	7	5	2	2	3	4	7	4	1	5	4	3	4	5	1	3	4	5	4	6	8	7	3	3	4	8	3	5	5	2	0	4	6
15--643	12	14	8	14	10	7	10	12	14	13	10	3	8	10	13	17	15	16	6	10	15	12	10	14	8	7	8	18	18	16	12	11	10	10	17	13	12	23	16	15	12	16	21	20	22	9	8	12	18
15--642	11	8	10	7	7	11	14	14	13	17	9	13	9	5	11	14	16	9	7	7	10	15	11	9	10	7	13	20	17	15	19	10	13	10	14	13	15	13	17	7	8	17	21	21	15	6	10	7	16
3001--11753	3	2	1	1	1	1	0	0	1	0	2	3	1	2	3	1	1	1	1	0	1	2	3	1	3	1	2	1	2	0	1	4	1	1	2	0	0	2	3	1	1	1	0	1	3	0	0	1	1
2012--6282	14	11	12	12	14	8	12	11	6	17	14	9	10	13	18	6	12	12	14	14	21	12	15	9	16	14	17	15	13	10	12	14	13	19	12	15	14	12	14	17	9	16	18	10	17	15	19	19	18
3001--11751	2	3	4	4	3	3	0	1	1	3	2	4	5	2	3	2	3	2	1	3	2	2	4	1	0	2	1	3	3	3	1	1	3	4	4	3	1	3	4	2	4	4	5	7	4	3	3	2	3
15--31443	0	0	0	0	0	0	0	0	0	0	0	1	25	24	27	30	24	26	22	20	22	26	27	29	29	32	44	40	27	34	32	31	36	35	41	59	89	92	102	149	145	141	121	121	134	100	69	54	50
3002--7631	0	0	2	2	3	4	3	4	1	1	2	1	5	1	2	5	2	2	3	4	2	3	0	2	2	1	1	0	0	1	5	4	2	1	0	1	0	1	6	2	1	2	3	7	2	1	2	2	2
15--31092	0	0	0	0	1	1	0	0	0	0	0	0	11	11	7	9	12	2	8	16	11	10	8	11	10	13	16	16	10	10	14	15	13	20	13	16	17	13	17	29	56	27	20	12	16	21	5	18	11
15--31093	0	0	0	0	9	11	0	0	0	0	0	4	24	44	32	30	35	10	31	33	26	25	27	31	30	32	35	32	32	23	19	27	34	34	27	39	39	48	44	56	108	61	49	48	44	61	22	34	30
15--31091	0	0	0	0	12	22	0	0	0	0	0	13	55	52	55	69	69	88	57	79	84	93	102	91	113	110	112	98	109	96	93	114	128	125	109	115	111	114	126	157	257	165	161	135	171	221	53	127	110
15--61481	22	16	20	28	20	26	25	31	26	21	27	25	18	29	22	35	29	32	28	23	31	32	28	28	25	23	27	23	21	19	30	35	32	26	42	36	35	38	38	51	86	98	79	63	57	60	57	43	49
15--61482	17	12	26	21	17	15	33	37	25	30	33	23	15	21	24	27	20	22	14	15	22	20	19	21	10	9	13	25	15	25	19	21	27	23	30	39	33	30	42	53	96	96	45	46	38	50	33	26	30
15--61483	4	5	8	5	7	6	11	14	10	9	5	7	4	7	11	10	9	5	7	8	10	8	14	4	10	8	14	8	6	9	7	7	10	7	4	13	8	9	6	15	18	15	13	21	12	6	5	14	16
15--31442	0	0	0	0	0	0	0	0	0	0	0	5	47	22	24	22	35	20	10	13	7	10	18	17	33	33	43	27	42	42	44	52	70	83	74	86	88	89	92	112	114	77	65	62	77	66	51	40	37
3001--7311	9	11	6	9	8	9	11	8	7	7	7	10	10	10	14	11	9	9	9	9	11	8	11	7	7	11	8	14	9	9	5	11	7	10	12	9	10	11	7	9	10	8	13	14	12	13	13	7	8
3099--31181	0	0	0	0	0	0	0	0	0	0	0	0	0	187	212	241	243	142	33	35	39	30	41	31	29	42	40	32	37	36	38	34	36	37	28	28	48	56	68	95	84	62	58	35	50	59	47	36	37
3099--31183	0	0	0	0	0	0	0	0	0	0	0	0	0	18	28	16	24	9	11	11	12	14	9	13	20	16	20	12	19	15	14	10	8	16	15	25	23	20	41	63	50	49	27	29	30	24	27	14	12
3099--31182	0	0	0	0	0	0	0	0	0	0	0	0	0	23	31	27	24	18	14	18	20	14	18	26	22	35	29	27	29	21	20	8	8	15	10	13	15	13	20	37	35	21	19	18	20	23	13	11	9
3076--18451	4	2	7	2	6	5	1	6	7	4	4	5	2	9	9	9	7	7	4	7	7	7	4	5	6	6	5	6	4	2	7	3	2	5	7	5	6	3	12	13	15	27	9	12	13	21	6	5	6
3076--60541	2	5	2	3	4	3	3	3	1	2	4	4	2	1	5	3	5	4	1	1	2	2	2	4	4	3	5	6	3	3	4	3	0	1	2	1	0	1	1	0	2	1	0	1	2	2	2	4	0
3076--18453	4	4	3	5	3	3	7	5	5	8	5	4	6	4	2	4	3	1	3	1	4	0	3	6	2	1	0	1	7	6	4	4	5	4	3	7	4	2	4	2	1	2	2	2	1	1	1	1	3
3076--60543	1	1	3	2	0	2	0	1	4	1	1	0	2	3	2	2	0	1	4	0	2	1	2	2	1	2	1	1	1	1	1	0	1	1	0	1	0	0	0	0	1	0	1	0	1	1	0	1	1
2012--6793	13	14	14	12	11	16	11	11	15	10	15	11	10	6	16	19	17	20	21	8	14	10	13	8	9	8	5	9	11	10	12	9	13	4	6	4	11	13	15	18	12	19	19	17	17	15	17	20	18
15--31001	0	0	0	0	0	0	0	0	12	22	22	27	28	28	55	61	39	45	42	50	52	56	28	41	41	40	70	72	66	44	58	45	60	59	66	58	77	68	76	97	124	123	118	97	66	84	120	95	108
15--31003	0	0	0	0	0	0	0	0	2	3	5	17	11	11	10	14	18	10	17	16	12	13	10	9	15	16	26	22	17	14	20	24	35	34	23	33	25	31	41	46	55	56	51	40	47	54	54	48	47
3001--7312	8	8	11	7	11	12	7	10	5	8	9	7	18	9	13	17	10	14	12	13	12	14	13	17	20	14	12	10	15	15	22	11	12	16	14	17	12	19	14	12	15	25	15	12	20	19	12	14	10
2012--14401	9	6	6	8	9	7	9	8	9	10	14	10	12	13	16	16	16	17	17	12	11	9	12	12	10	9	8	11	13	10	11	4	6	1	4	5	6	4	6	20	31	6	5	2	4	4	7	11	5
2012--14403	5	4	3	4	10	4	4	5	4	8	5	9	10	18	10	6	7	4	5	6	5	7	6	9	10	4	7	3	6	2	2	2	3	5	3	3	3	5	4	19	25	9	5	8	6	5	8	4	7
2012--14402	5	2	2	7	9	3	5	10	9	6	4	6	10	3	5	5	5	4	6	15	3	4	7	10	10	5	7	7	6	5	2	2	3	1	2	2	4	5	4	14	7	3	4	4	4	5	4	2	3
3081--10533	1	6	1	7	3	2	6	3	2	6	4	4	3	1	3	5	3	3	4	4	3	4	5	0	6	3	2	2	2	5	4	3	2	3	1	1	6	2	2	1	2	4	1	0	2	5	1	2	3
3076--1012	8	3	4	6	7	5	6	5	6	6	4	5	10	6	8	6	6	6	4	7	7	9	7	6	11	8	7	5	7	8	5	3	1	6	3	7	5	4	3	6	7	0	0	0	0	0	0	0	0
3076--1013	8	1	5	10	11	6	8	7	8	5	11	9	10	13	15	6	11	6	13	7	14	11	11	12	11	9	11	7	12	4	9	9	9	5	8	5	2	4	12	7	9	0	0	0	0	0	0	0	0
3076--1011	5	7	6	6	8	10	16	10	9	18	28	13	6	5	6	3	3	4	3	6	2	3	10	5	6	4	5	7	3	6	6	2	4	6	6	4	4	2	3	3	1	0	0	0	0	0	0	0	0
3076--31332	0	0	0	0	0	0	0	0	0	0	0	6	36	48	53	56	0	0	5	12	11	8	7	7	5	7	8	8	7	9	13	14	11	17	11	18	20	22	35	61	74	33	17	8	16	20	13	12	6
15--23161	3	2	4	4	4	5	1	3	4	2	2	1	1	2	3	5	8	5	2	8	3	0	0	3	1	2	2	2	3	3	3	2	5	6	7	1	8	6	5	9	2	4	3	8	11	30	20	1	2
15--62793	8	7	6	6	3	1	3	5	4	5	5	8	3	9	7	9	6	7	6	2	7	3	8	6	11	8	6	12	9	10	9	9	7	5	11	7	7	9	8	12	13	8	8	4	8	10	5	6	10
15--23162	3	8	2	3	2	2	4	3	1	2	4	0	2	4	2	4	3	2	3	6	4	2	2	4	5	3	6	3	5	6	5	5	8	7	4	1	5	2	6	0	7	6	5	2	4	4	3	7	2
2023--662	17	23	24	17	24	20	30	15	17	29	26	16	14	14	15	15	15	16	19	25	14	10	11	18	16	13	14	19	16	18	14	11	22	17	13	8	17	15	15	19	20	21	19	17	16	13	11	20	16
2023--663	7	10	9	13	6	11	8	8	9	11	10	14	12	9	9	9	13	12	7	10	6	11	13	9	11	15	18	11	10	14	15	11	7	11	11	7	7	9	16	11	35	20	9	17	13	10	12	10	5
15--61363	26	23	24	24	22	22	20	20	24	23	18	22	20	15	17	25	20	24	24	23	23	22	16	21	22	20	24	32	27	26	30	26	28	38	28	23	25	19	21	21	20	33	29	25	32	20	25	28	20
2023--661	2	3	5	3	9	11	3	3	3	3	1	4	9	5	8	10	10	7	8	5	5	11	8	11	8	13	12	14	14	7	4	12	10	9	10	4	6	7	7	11	21	14	12	9	7	10	5	6	7
2012--14122	5	11	12	8	5	9	3	8	3	9	6	9	15	10	3	4	7	4	5	4	4	8	6	7	7	9	6	8	8	9	9	10	5	10	6	7	6	4	4	15	12	7	4	0	6	6	3	11	6
2012--14123	3	2	1	1	1	2	0	2	2	2	2	6	6	3	1	0	0	2	3	7	2	2	5	3	3	1	1	4	0	2	1	3	1	0	3	1	2	0	2	5	3	3	1	3	1	7	2	4	1
2012--14121	12	10	10	16	14	16	4	9	10	14	10	18	15	11	10	11	14	16	16	14	13	16	18	13	21	14	18	20	9	13	11	12	12	11	11	9	9	11	10	17	21	18	16	16	7	15	12	13	9
2012--6283	1	1	1	0	2	1	2	3	3	2	3	1	4	2	6	0	4	2	4	2	2	2	2	3	1	3	1	14	3	1	4	3	2	4	1	3	2	2	2	3	3	2	2	2	1	5	1	1	0
3001--11752	3	5	2	1	1	2	2	5	0	1	1	2	3	3	3	6	1	2	2	4	2	2	3	5	1	2	3	3	3	1	3	2	2	3	3	3	2	5	3	3	3	5	4	3	3	3	2	3	3
2012--6281	16	9	17	18	18	14	10	11	12	10	4	10	15	13	11	14	11	16	9	12	11	12	17	12	8	12	12	13	13	8	12	15	11	8	9	16	8	9	14	14	20	19	18	19	12	15	14	12	12
15--6222	3	9	10	12	5	5	7	12	11	14	4	7	6	3	2	11	16	16	6	6	14	13	17	13	9	3	11	9	5	4	5	5	4	6	3	8	14	14	16	4	8	5	9	12	8	3	5	6	13
15--6223	18	13	11	7	12	8	13	8	15	9	12	12	7	9	8	16	12	17	11	10	20	13	12	17	19	16	7	12	11	10	9	14	15	11	20	11	11	16	13	22	28	33	16	14	14	12	18	13	18
15--6221	13	4	9	11	9	9	12	16	19	19	23	15	18	14	20	25	20	22	17	17	22	15	19	19	17	13	12	17	19	20	18	19	20	19	20	11	16	26	16	39	40	26	23	23	35	27	18	26	21
3076--6893	1	0	0	3	3	1	1	1	0	1	0	1	0	0	1	0	1	4	3	5	2	4	4	1	0	4	4	4	2	5	1	0	1	2	0	1	0	1	3	3	3	2	3	4	0	2	1	1	1
3076--6892	11	16	12	8	13	7	12	13	16	15	14	13	14	11	15	14	5	7	11	9	11	10	12	17	12	12	11	8	15	9	12	8	5	7	6	6	9	6	11	8	9	7	19	8	11	17	13	9	6
3001--4271	6	7	3	2	6	4	6	7	3	7	6	4	5	1	1	1	2	6	5	2	4	1	5	4	3	1	5	1	3	6	3	3	1	4	4	4	7	0	4	5	24	35	3	5	4	5	3	6	0
109--7811	0	0	0	5	3	1	2	0	5	2	0	0	0	0	0	0	0	0	0	0	1	0	0	1	0	0	0	0	0	0	0	0	0	0	0	0	0	1	1	0	0	0	2	2	0	0	0	0	0
3002--10992	7	12	9	6	12	10	8	11	11	8	14	8	14	9	14	9	11	9	13	14	10	11	12	15	19	17	10	9	16	17	11	16	10	6	7	6	6	7	7	9	8	6	9	7	8	8	7	10	13
3002--10991	13	16	20	14	20	21	8	16	12	12	10	11	18	13	23	14	10	17	17	10	8	9	14	9	20	26	16	20	8	16	8	14	14	10	10	10	12	8	13	14	8	13	19	8	12	11	10	13	11
109--7812	3	0	3	5	4	3	5	3	6	4	0	0	3	0	3	2	6	2	1	1	2	2	3	1	0	4	1	1	1	1	1	1	6	3	3	2	4	4	4	4	4	7	3	5	6	6	4	9	5
3076--6141	7	7	4	2	4	4	4	5	5	12	10	13	9	8	4	3	7	4	2	1	7	4	2	4	5	7	6	5	3	2	2	1	3	2	2	3	3	5	2	9	3	2	1	0	3	4	1	1	0
3076--10843	3	2	2	2	2	0	0	0	0	1	0	1	0	2	0	1	1	0	3	1	1	2	2	1	2	1	0	0	0	2	0	1	1	1	0	1	1	1	1	3	3	3	2	3	2	2	1	2	3
3076--6143	9	6	8	7	8	4	11	7	5	7	14	12	6	2	5	4	3	0	6	3	4	5	4	4	3	7	2	2	4	3	4	3	0	2	0	0	1	1	3	0	3	2	1	2	0	1	5	2	2
3076--6142	10	6	4	6	3	4	8	8	4	10	8	10	9	6	8	5	4	9	6	5	5	7	11	8	6	11	7	6	5	2	7	1	3	4	5	1	1	3	1	2	2	1	1	1	5	0	5	2	0
15--681	6	11	10	12	8	14	11	4	4	5	4	3	2	3	5	4	5	2	10	8	6	9	4	9	5	10	6	8	4	5	5	5	6	8	5	7	7	11	8	7	7	8	10	13	13	6	10	11	8
15--683	5	4	7	12	5	6	4	9	4	5	5	9	4	4	6	4	3	5	4	2	6	2	1	5	4	6	4	4	3	4	6	3	8	7	6	3	5	2	9	10	12	12	6	14	7	7	8	12	3
15--682	3	7	12	12	15	12	15	9	7	6	9	2	2	4	6	2	2	4	7	7	2	3	2	2	4	3	6	3	3	3	2	1	3	2	3	1	5	3	0	3	7	4	3	2	7	6	6	4	2
3076--1801	3	0	1	2	3	3	4	7	1	3	2	1	6	2	3	2	0	1	1	6	2	2	3	0	2	4	1	1	2	1	2	2	1	5	1	1	0	2	3	2	0	0	2	2	2	0	2	2	2
3076--61411	4	6	7	6	3	8	2	5	4	4	8	2	9	4	7	7	12	6	12	6	3	8	5	6	7	10	8	6	17	17	13	14	5	10	5	10	6	12	16	17	13	12	12	7	13	8	5	9	6
3076--61413	2	1	2	3	1	0	1	1	1	1	0	2	3	3	0	0	2	0	2	2	4	4	2	2	4	2	3	3	3	5	3	2	3	1	2	4	2	1	0	2	1	1	2	1	1	2	1	1	2
3076--61412	3	5	4	5	3	4	7	5	7	8	6	2	4	4	4	4	10	8	4	6	7	9	10	9	12	11	11	8	16	13	8	15	8	9	13	11	7	9	10	6	5	17	8	10	13	10	7	12	8
2012--27133	0	0	0	0	0	0	0	0	0	1	6	2	1	3	3	4	1	2	5	5	3	1	1	0	1	0	3	2	2	2	1	0	0	0	0	3	1	1	0	0	4	1	1	0	0	0	2	3	1
2012--27132	0	0	0	0	0	0	0	0	0	7	5	4	7	5	5	6	6	6	6	5	9	5	4	2	1	0	2	2	2	2	2	1	2	3	2	1	3	0	1	3	2	1	2	3	3	4	3	2	5
2012--27131	0	0	0	0	0	0	0	0	2	8	7	5	8	4	6	5	1	2	3	5	7	3	0	2	3	0	0	1	2	1	1	0	2	3	1	1	2	2	1	3	3	1	1	2	3	2	3	1	3
3076--27663	0	0	0	0	0	0	0	0	0	2	3	6	6	4	6	7	8	4	6	4	5	3	6	8	5	17	11	10	5	6	3	9	8	6	8	7	10	6	10	18	24	15	5	11	19	24	9	9	8
15--31882	0	0	0	0	0	0	0	0	0	0	0	1	31	34	17	16	13	27	21	18	14	22	23	21	20	24	31	15	18	18	26	24	30	20	27	25	20	18	32	44	101	42	37	25	27	50	37	27	22
3076--27093	0	0	0	0	0	0	0	0	0	0	72	332	315	339	287	235	316	324	241	224	219	222	307	305	348	360	369	354	340	317	360	278	270	267	271	309	297	324	301	235	293	328	334	334	349	365	214	128	92
2012--16781	24	28	30	23	15	23	27	28	26	25	16	14	11	16	15	25	20	17	9	10	10	13	8	4	8	5	2	6	5	5	5	2	4	6	7	7	4	3	6	1	3	2	6	8	5	6	4	2	5
2012--16782	0	0	1	0	0	0	0	1	0	0	0	1	0	2	1	1	0	0	1	0	0	0	0	1	0	0	0	1	0	0	0	0	0	1	0	1	0	0	1	0	0	1	0	0	0	0	0	0	0
2012--16783	1	0	0	1	0	0	0	1	0	3	1	1	2	1	0	0	0	0	2	1	2	2	1	1	1	0	1	1	1	1	1	2	1	2	2	1	1	1	1	8	0	0	0	1	1	2	0	1	1
3076--48573	143	135	134	127	123	131	113	101	53	88	69	33	44	44	44	36	40	37	35	30	46	37	40	39	59	48	29	51	53	45	54	25	19	34	22	17	25	30	29	48	45	44	33	33	38	36	33	15	14
3076--48572	8	6	6	4	4	5	5	7	4	7	8	10	5	3	4	6	5	7	6	5	5	4	8	3	8	5	6	3	4	7	7	4	4	7	1	2	1	4	8	16	14	11	9	19	32	15	12	4	5
3076--48571	11	9	19	18	22	31	32	30	43	24	29	30	15	17	19	10	12	19	15	12	10	18	16	21	11	19	11	11	8	20	20	13	7	10	11	5	11	15	16	28	32	17	13	13	16	18	11	5	3
3081--10563	2	2	3	2	3	2	4	1	2	2	3	3	5	2	1	4	6	5	6	6	6	4	2	4	2	5	3	0	3	3	1	0	1	1	0	0	1	1	1	1	2	1	0	0	1	0	0	2	2
3081--10562	1	2	4	4	4	2	2	3	2	2	1	1	2	3	3	3	3	2	1	2	4	2	2	2	0	1	1	5	2	2	2	1	2	2	3	4	2	2	3	4	2	0	1	3	3	2	1	2	5
3081--10561	3	3	1	0	2	5	2	1	3	3	1	4	3	2	3	1	6	3	3	3	3	5	5	6	3	5	3	5	1	1	4	0	5	1	3	1	1	0	0	1	1	1	1	2	1	0	2	1	1
3076--1212	3	4	3	3	1	2	3	2	1	1	0	4	5	4	3	3	3	2	3	4	2	3	4	6	6	5	1	0	1	4	4	3	1	2	1	2	2	3	5	6	3	4	2	6	2	1	2	2	1
3001--4272	1	2	3	1	1	1	1	3	3	1	1	1	4	2	3	2	2	2	3	3	1	3	2	4	0	2	3	3	2	1	0	2	1	2	2	1	4	1	3	6	33	40	10	4	2	7	5	0	2
3076--6891	4	3	3	1	2	0	3	1	1	3	2	1	5	1	1	2	3	2	3	2	1	2	4	5	4	5	2	1	2	0	2	1	1	2	0	0	1	2	0	1	0	2	2	0	2	2	0	0	0
15--612	12	11	8	13	8	5	13	15	13	8	4	14	4	2	9	12	10	10	14	6	17	20	9	13	9	10	15	10	10	14	25	21	14	10	23	20	20	12	18	26	32	26	24	28	16	16	18	17	19
15--613	7	13	12	9	9	8	14	8	7	6	14	15	9	10	8	13	14	10	7	7	12	9	17	13	16	8	13	3	11	16	9	20	12	14	16	14	8	13	10	15	26	15	20	22	14	15	9	11	16
15--611	21	24	22	23	25	29	13	26	22	17	18	21	23	14	16	30	24	27	22	15	17	14	20	26	25	29	23	21	16	15	15	26	35	19	20	26	20	27	30	34	16	37	33	23	22	23	19	29	24
2059--631	0	0	0	0	0	0	0	0	0	0	0	0	0	0	15	15	15	17	12	13	17	11	12	14	15	13	17	13	14	17	13	9	15	17	14	16	14	13	12	18	11	15	13	15	15	15	14	14	15
15--6451	13	11	10	11	3	10	10	10	9	15	15	11	12	7	14	21	15	20	15	8	20	16	20	12	14	12	11	12	17	6	7	12	17	9	8	12	10	8	16	25	32	20	14	12	15	7	7	9	7
15--6453	8	5	9	8	2	6	5	7	6	4	10	9	5	6	8	11	10	7	7	9	9	7	6	4	3	9	7	10	8	8	8	10	8	5	6	3	3	6	6	7	5	5	6	3	7	9	8	17	13
15--6452	6	5	5	7	1	9	9	5	6	5	5	5	6	7	4	7	7	6	9	5	5	7	7	8	7	7	9	7	10	13	10	14	9	7	10	8	11	10	17	17	34	20	21	15	13	10	12	8	16
2023--2023	3	4	5	5	4	3	2	3	2	2	2	5	5	3	4	3	2	3	5	5	1	4	4	3	5	5	2	4	4	2	4	0	4	2	2	5	4	1	4	4	6	4	3	6	1	4	8	2	7
2023--2022	0	1	0	1	1	1	1	0	0	0	0	0	0	2	2	0	0	0	0	0	0	2	0	0	0	0	0	1	0	0	0	1	0	1	0	0	1	0	0	1	0	1	0	1	0	0	1	0	0
2023--2021	2	2	2	0	4	4	4	1	4	3	2	2	1	1	0	1	0	0	2	2	0	3	5	2	4	2	3	2	3	4	2	2	3	2	0	3	4	0	0	1	1	1	0	2	3	0	2	2	2
3076--31921	0	0	0	0	0	0	0	0	0	0	9	84	91	38	13	27	44	56	50	53	50	61	54	78	61	98	82	63	69	65	48	48	51	58	57	68	63	77	107	110	125	123	105	85	116	106	53	46	34
3076--31922	0	0	0	0	0	0	0	0	0	0	0	19	19	15	16	15	42	45	38	43	36	46	30	44	30	38	45	59	44	43	47	36	39	39	40	40	37	37	42	68	69	56	42	44	42	43	38	32	20
3076--31923	0	0	0	0	0	0	0	0	0	0	0	0	1	6	4	5	1	0	1	2	1	3	0	3	2	4	2	2	0	0	4	0	0	1	1	0	3	0	4	3	8	7	7	9	8	14	7	6	3
3076--61323	1	2	2	2	3	3	3	3	1	2	1	1	2	1	3	2	2	1	3	2	2	1	2	2	3	2	3	5	2	6	2	2	2	2	3	2	2	3	2	2	3	2	3	2	3	3	2	2	4
3076--61322	3	6	2	5	6	5	2	6	3	7	7	7	4	10	5	6	9	11	9	8	11	5	4	5	2	5	4	5	7	2	8	3	0	3	1	2	0	0	2	3	1	2	0	3	1	0	3	3	1
3076--61321	1	2	1	2	1	3	1	1	1	1	1	2	4	4	5	2	1	4	1	4	2	4	1	1	2	3	5	4	5	5	1	3	4	1	1	5	1	1	3	2	1	0	1	0	0	0	1	0	1
3081--5573	6	5	16	4	10	10	6	8	7	7	11	8	10	6	9	7	9	12	6	7	6	13	10	14	12	13	15	9	9	7	8	5	5	8	4	7	8	11	6	8	14	13	9	7	8	5	5	10	8
3081--5572	9	7	15	8	19	7	8	8	5	4	4	12	8	7	8	9	8	7	11	10	8	11	11	9	11	9	8	8	8	11	7	4	2	6	2	6	3	5	1	2	3	4	8	3	1	2	4	2	4
3081--5571	7	9	8	3	7	8	4	6	5	2	3	3	4	3	5	10	4	5	5	6	8	7	6	2	3	5	3	6	8	3	5	4	5	3	1	2	4	3	6	6	3	2	6	1	2	5	0	1	2
2023--14651	6	1	6	3	8	8	5	6	7	6	9	6	4	5	11	6	11	11	6	8	6	6	10	6	10	6	8	8	4	7	6	8	9	5	5	7	8	8	8	9	10	6	11	12	12	7	12	10	8
109--7813	3	0	8	4	8	9	6	3	4	4	0	0	1	0	0	2	2	1	2	1	2	1	1	2	2	3	5	3	2	3	4	11	14	14	11	13	10	11	17	18	15	22	18	27	19	22	16	13	13
2023--8032	0	2	1	1	0	0	0	0	0	0	0	0	0	4	2	1	1	2	2	1	1	1	2	1	2	1	1	2	2	2	2	1	1	1	2	2	1	1	1	2	3	1	1	3	4	2	3	3	1
2023--8033	4	4	7	4	3	3	3	2	5	2	5	4	8	4	5	6	11	9	9	7	12	6	7	7	7	6	10	4	3	8	5	7	7	4	9	6	7	3	2	8	7	10	12	13	6	6	5	7	6
3076--29112	12	7	11	8	6	5	6	2	9	5	3	7	8	6	9	8	6	4	3	5	6	2	6	6	4	5	4	7	10	7	6	5	3	3	2	3	3	5	8	10	16	7	9	5	11	9	9	8	7
2023--8031	0	0	0	0	1	0	0	0	0	0	0	0	0	0	0	0	0	0	0	0	0	0	0	0	0	0	0	0	0	0	0	0	0	0	0	0	0	0	0	0	0	0	0	0	0	0	0	0	0
3076--1162	5	6	6	4	3	3	4	5	6	6	8	8	8	7	12	5	5	6	5	2	5	4	8	5	7	9	4	1	4	7	9	5	9	6	4	5	2	7	4	6	5	0	0	0	0	0	0	0	0
3076--1163	7	5	7	1	8	9	7	5	7	8	7	3	8	7	8	9	5	10	7	8	7	6	6	5	7	3	9	5	4	5	5	2	2	2	4	8	6	4	7	7	8	0	0	0	0	0	0	0	0
3076--1161	6	8	5	5	4	3	4	5	4	7	4	9	5	3	5	6	8	4	6	8	6	4	8	7	7	17	12	16	11	3	3	5	4	4	3	7	6	5	4	4	9	0	0	0	0	0	0	0	0
2023--14652	7	6	2	0	5	5	4	2	5	4	2	1	6	4	3	2	1	5	6	5	7	7	5	6	4	8	8	8	6	5	5	5	7	7	3	4	9	6	5	4	14	14	5	10	6	4	5	5	5
2023--2291	7	8	7	5	9	11	7	6	4	13	4	14	11	7	11	6	8	14	7	8	8	11	12	10	13	11	6	5	9	11	12	13	11	14	11	12	6	13	15	9	11	7	9	6	13	12	8	3	11
2023--2292	7	3	9	12	6	10	8	4	5	1	5	7	11	5	6	5	8	6	5	7	7	8	4	2	7	3	9	12	9	8	6	7	9	11	5	6	6	9	6	5	11	8	5	10	6	5	9	6	8
2023--2293	1	3	5	9	6	4	2	6	4	5	5	6	6	8	5	4	5	2	4	5	5	2	2	3	3	7	6	4	3	3	3	3	4	8	7	8	6	6	12	30	34	4	5	9	6	5	7	8	5
15--6191	27	22	23	29	23	26	24	18	27	19	37	24	36	19	21	28	15	18	21	23	19	29	35	19	20	39	17	24	22	14	12	30	23	53	23	29	24	43	18	41	55	39	36	36	31	50	35	43	30
15--6192	7	6	6	6	9	5	5	10	12	8	7	12	8	10	10	8	9	10	7	8	9	13	8	7	6	1	7	5	6	7	8	7	10	11	9	8	9	6	13	13	9	14	10	7	7	11	8	12	13
15--6193	6	2	3	3	15	12	11	9	13	8	6	8	7	8	9	7	4	4	9	9	7	5	9	12	6	5	11	10	5	5	6	14	11	9	8	13	14	14	8	10	16	18	12	10	10	18	15	18	11
15--6194	25	35	22	26	43	27	35	26	29	18	49	29	62	39	21	29	30	19	19	34	19	21	24	23	24	42	23	30	25	23	19	42	30	48	38	30	41	70	36	73	90	76	56	62	39	65	47	56	46
3002--7633	3	3	3	4	4	3	2	5	3	2	3	3	3	5	5	11	15	7	9	15	10	7	10	8	13	15	12	11	10	11	16	7	8	11	9	7	13	10	13	21	14	10	10	4	11	13	15	5	8
3002--7632	3	2	3	4	4	1	6	3	0	3	1	5	5	4	5	2	6	2	0	1	6	7	7	4	2	5	5	3	5	2	4	3	3	5	6	0	6	3	1	4	3	3	7	6	2	3	6	2	7
3076--10842	4	2	7	7	7	7	8	7	4	6	5	6	10	6	5	4	5	6	5	7	11	5	4	4	9	5	3	4	1	3	4	2	6	4	5	4	5	5	4	4	4	2	2	8	4	5	3	4	4
15--61422	6	5	10	4	7	6	4	12	3	9	14	8	11	6	6	7	7	11	7	10	9	6	7	4	5	4	7	7	7	4	6	11	5	5	7	5	2	6	9	11	15	10	10	8	6	6	7	5	8
109--4323	0	0	0	0	0	0	0	0	0	0	0	0	0	0	0	0	0	0	0	1	0	0	0	0	0	1	0	1	0	0	0	1	0	0	1	1	0	0	1	0	0	1	1	0	0	0	1	0	0
109--4321	2	0	0	0	0	0	0	0	0	1	0	0	0	0	1	0	1	0	1	1	0	0	0	1	0	0	0	1	1	1	1	0	1	1	0	0	0	0	0	0	1	0	0	0	0	0	0	0	1
3076--10841	0	0	1	4	3	1	0	1	2	0	2	1	1	1	2	1	2	2	2	1	1	0	0	1	1	0	1	0	0	0	1	1	1	0	0	1	1	1	1	1	0	0	1	1	2	2	2	1	2
15--1272	7	7	6	8	5	6	8	6	7	7	12	4	9	7	14	9	12	7	6	5	6	9	6	11	9	7	7	9	10	8	3	9	5	6	7	9	11	11	6	16	10	8	14	13	5	4	6	9	7
15--61432	27	22	31	35	31	22	18	22	20	23	29	22	18	14	18	19	18	14	21	14	15	12	11	16	21	22	20	21	18	10	13	18	24	18	23	21	20	22	27	37	53	45	32	34	42	41	39	24	37
3076--9211	2	2	0	1	2	1	2	2	4	2	2	2	6	17	10	12	16	13	20	8	11	12	14	15	16	19	18	13	16	15	18	11	13	11	11	9	14	9	14	17	20	10	19	11	11	17	9	11	9
3076--9212	10	8	10	9	6	6	8	8	13	15	11	15	9	17	13	9	19	13	8	13	12	12	14	13	13	7	19	10	11	12	17	7	8	8	6	7	4	5	13	17	26	18	15	10	12	46	13	15	6
3076--9213	5	5	5	5	9	4	4	6	8	9	9	12	7	10	21	18	11	8	10	18	9	8	19	12	15	9	9	19	17	19	17	19	10	17	24	20	19	21	18	22	15	23	28	23	19	27	23	6	22
3076--61451	1	4	3	4	2	7	6	3	5	2	2	4	5	6	1	2	3	3	2	3	4	4	1	4	3	1	4	5	8	4	2	2	0	4	2	3	2	5	2	3	1	2	3	4	1	5	5	3	2
3076--61453	11	8	6	6	8	7	11	5	5	4	2	3	5	3	5	5	7	8	6	5	1	4	3	3	3	4	4	4	6	6	6	1	5	5	3	1	2	2	0	1	2	3	0	1	2	0	0	2	1
3076--61452	15	15	15	11	10	10	10	17	12	10	8	12	8	10	13	7	11	9	10	10	10	12	16	10	10	13	10	11	11	13	12	8	8	8	10	8	9	7	7	4	7	6	5	1	5	3	5	5	7
109--7352	2	0	5	5	4	3	4	4	4	3	0	0	3	0	5	6	2	5	3	7	3	2	0	4	4	1	1	1	2	4	0	5	4	3	5	3	11	8	4	4	13	7	7	7	9	4	4	0	2
109--7353	1	0	1	3	3	5	5	3	2	3	0	0	3	0	5	1	4	1	2	1	1	0	2	1	1	2	1	2	2	1	2	1	1	4	1	2	3	2	1	1	3	3	1	1	2	2	0	1	1
109--7351	2	0	4	3	2	1	2	1	4	2	0	0	5	0	5	3	4	4	2	6	2	3	6	4	1	2	4	3	4	2	3	1	4	2	5	5	4	7	2	3	5	0	3	2	1	4	2	1	2
3076--34152	1	2	3	4	3	3	1	2	3	2	2	1	0	0	1	0	1	1	1	3	1	4	3	2	3	2	3	5	3	3	2	2	3	2	3	4	2	2	2	0	2	4	4	4	2	5	1	3	1
3076--34153	4	3	0	2	3	1	3	1	1	3	4	1	0	1	1	3	2	1	2	1	1	3	2	0	0	1	1	0	2	2	1	0	0	0	1	0	1	1	1	0	1	1	1	1	0	0	1	3	0
3076--34151	0	0	2	2	4	4	2	4	2	1	0	2	2	1	2	1	3	1	4	0	1	1	1	1	1	2	2	1	0	3	1	0	2	0	1	0	2	3	1	1	2	1	0	0	0	1	2	0	1
3076--7212	2	1	2	2	0	0	1	0	0	0	0	1	2	1	1	0	2	0	1	1	0	0	0	2	0	0	0	0	1	1	1	0	0	1	0	0	1	1	0	0	4	10	1	1	0	0	2	2	0
3076--7213	1	0	0	0	1	1	1	1	1	2	1	3	1	0	0	3	1	2	2	1	1	2	2	1	3	3	3	2	1	1	3	1	0	0	1	1	0	1	0	0	2	3	0	1	1	0	0	0	1
3076--7211	3	2	3	0	3	1	2	1	1	2	2	2	0	3	1	1	1	0	1	1	0	1	1	2	1	2	1	0	1	3	1	1	1	2	1	3	0	0	0	0	5	4	1	20	14	27	22	0	0
3076--6172	5	8	5	4	9	9	9	7	11	10	11	7	4	7	9	2	4	4	1	2	4	1	1	2	2	6	6	2	7	4	0	2	3	3	0	3	1	0	0	1	4	6	2	1	1	3	1	4	8
15--10053	2	6	5	2	2	5	3	7	8	6	3	3	3	2	7	8	4	2	5	7	1	8	4	4	4	3	7	2	4	3	7	5	7	7	6	6	4	5	5	4	3	5	3	2	8	6	6	5	9
15--10052	15	15	18	12	9	14	15	12	12	11	17	15	13	15	17	16	9	21	17	15	17	14	13	13	12	19	12	15	12	22	15	17	17	16	17	21	22	22	14	14	18	23	15	13	18	47	36	15	18
15--10051	10	13	13	10	10	14	9	15	11	8	14	15	15	9	16	12	14	17	13	12	13	10	9	13	9	9	9	12	9	12	8	11	12	13	14	16	12	14	12	7	7	10	10	14	9	11	15	12	10
109--4322	0	0	0	0	0	0	0	1	0	0	0	0	1	0	0	0	0	1	0	1	0	1	1	0	1	0	1	0	0	0	1	1	0	1	0	0	1	1	1	2	0	3	1	0	0	0	1	1	1
15--61672	0	4	3	2	0	0	1	0	2	1	2	1	0	0	2	1	1	1	3	1	0	2	5	5	1	0	0	1	1	2	1	0	2	2	2	1	2	2	1	1	5	1	1	2	3	1	1	3	4
3081--7953	2	2	7	5	4	0	1	1	4	2	1	5	2	2	3	4	2	5	7	2	2	3	2	0	2	3	2	0	2	2	0	1	0	1	0	1	1	0	1	1	1	1	0	3	0	2	2	0	1
3081--7952	1	0	1	2	0	0	0	0	0	0	1	0	0	1	0	1	0	0	0	0	1	0	0	2	0	0	1	0	0	0	0	0	1	1	0	1	0	0	2	0	1	1	0	0	0	2	1	2	0
3081--7951	2	1	1	1	0	1	0	0	0	0	0	0	1	0	0	0	0	1	1	0	0	0	0	0	1	0	1	0	1	0	0	0	1	1	1	1	0	0	0	1	1	0	3	1	1	1	1	2	1
3001--1371	9	4	6	3	6	4	6	3	5	2	4	4	4	4	3	2	1	4	3	1	5	3	6	2	4	6	4	7	3	7	1	4	3	2	5	4	3	4	1	6	4	1	5	4	3	7	5	5	9
3001--1373	1	0	2	1	1	2	1	1	2	1	2	2	1	1	3	3	2	2	1	0	1	0	0	1	2	2	0	2	0	3	3	2	3	3	0	3	4	1	1	4	3	4	2	2	1	3	0	0	1
3001--1372	15	9	14	15	11	11	8	7	11	11	9	8	11	16	11	15	8	16	14	13	12	18	12	20	18	8	15	15	17	9	12	12	11	11	11	7	10	16	13	7	35	11	12	12	10	9	12	10	10
3076--6923	0	4	1	0	2	5	2	2	3	2	0	1	1	4	1	1	5	3	1	3	2	1	0	1	0	1	1	3	2	2	5	0	1	0	2	3	1	3	1	3	0	3	3	1	2	1	2	2	0
3001--61711	0	2	1	1	1	1	2	1	5	0	1	1	1	1	2	2	0	0	4	2	5	5	7	8	2	3	3	2	1	3	5	1	2	2	2	3	5	0	1	2	0	0	0	1	2	1	0	3	0
3001--61712	0	1	0	0	0	1	0	0	2	1	1	1	0	0	0	0	1	1	1	0	1	0	1	0	0	1	0	0	0	1	0	1	0	0	2	0	0	0	0	0	2	2	1	1	1	0	3	1	0
3001--61713	8	7	6	4	4	4	4	8	9	7	6	5	7	4	4	12	11	8	11	14	9	8	10	11	8	10	15	10	4	14	9	9	8	7	6	4	7	4	6	9	8	8	8	11	9	11	7	9	14
15--61673	7	9	8	7	8	7	7	10	13	3	11	6	7	6	9	4	15	9	4	11	9	11	8	9	10	7	6	10	11	11	15	12	10	20	10	15	23	23	17	35	30	19	17	10	16	35	6	5	9
15--1033	9	9	10	8	10	1	8	18	8	9	7	11	8	10	8	4	8	8	8	6	16	12	8	10	9	14	6	11	11	8	9	7	20	20	9	13	11	10	14	9	24	16	14	15	20	19	14	12	9
15--61671	31	51	36	30	27	21	27	25	26	29	18	39	22	20	26	24	23	23	29	29	23	22	31	29	31	34	19	28	32	35	17	16	19	27	20	22	29	30	33	34	22	37	27	28	37	30	36	12	25
15--1031	10	10	10	8	15	10	9	8	10	8	16	11	7	9	13	12	8	3	9	9	9	9	9	10	11	4	14	8	12	12	17	13	9	16	19	12	13	12	11	11	15	14	15	14	14	15	17	15	10
15--6503	5	4	3	3	4	1	4	5	3	6	3	3	1	2	5	2	4	4	4	3	4	5	10	4	5	4	1	3	6	5	2	6	7	1	7	7	9	10	5	7	6	6	7	7	8	9	6	5	11
2023--10022	16	17	19	12	13	21	19	19	24	23	16	14	20	18	17	24	16	19	14	18	13	13	14	15	12	14	9	16	14	13	21	12	15	12	11	14	8	10	11	16	24	15	11	12	14	5	11	11	9
2023--10021	4	1	1	2	2	5	0	4	3	2	2	1	3	3	3	1	2	2	2	1	0	2	0	2	1	2	0	2	0	1	2	2	1	0	1	0	0	1	2	5	7	2	2	2	3	1	0	3	0
2023--1131	6	6	8	5	6	4	5	7	4	3	3	2	4	4	5	4	8	6	5	6	9	3	4	2	3	8	1	5	4	8	6	5	6	3	6	2	6	3	5	9	36	11	13	9	8	3	12	5	6
2023--1132	5	6	4	2	5	9	4	9	4	7	4	9	5	6	10	11	10	7	9	10	9	4	10	10	9	4	5	7	3	6	6	9	9	13	8	16	9	12	9	7	31	10	12	7	7	8	18	8	11
2023--1133	4	2	2	3	7	5	3	3	1	1	3	2	0	1	3	3	4	3	5	1	6	0	3	4	3	3	3	2	3	6	6	7	7	2	4	5	3	4	1	4	15	4	6	9	7	4	3	4	3
3001--26102	3	2	0	2	2	3	2	1	2	1	4	3	3	2	2	1	3	1	1	1	1	2	4	0	1	2	2	2	2	1	3	2	1	2	1	2	1	4	1	2	14	16	2	2	4	4	3	2	2
3081--10822	7	7	11	20	7	7	8	6	6	7	11	8	8	6	4	6	10	11	7	16	16	11	5	9	6	8	15	8	4	8	4	5	3	9	7	4	2	2	6	6	10	12	1	4	7	6	3	6	6
3081--10823	24	33	30	17	18	15	12	15	16	16	16	15	15	15	14	18	12	16	13	13	17	18	15	19	16	11	9	16	17	12	11	10	11	12	13	11	10	6	8	6	6	10	11	11	9	14	9	14	6
3081--10821	0	0	2	0	0	0	0	0	0	0	0	0	1	1	3	0	1	2	2	2	0	2	1	1	1	1	2	3	2	6	4	3	0	5	3	3	5	2	0	3	4	3	1	1	2	0	2	3	1
2012--6272	3	5	3	6	8	3	4	4	8	7	4	5	7	7	5	10	6	5	8	6	4	10	12	11	9	10	8	11	11	10	18	6	8	11	13	7	5	5	4	8	12	12	7	11	4	11	14	9	9
2012--6273	5	8	7	14	17	10	10	10	11	9	14	11	22	21	18	26	14	15	17	18	11	11	11	14	14	12	12	11	21	21	11	13	14	7	8	9	6	10	15	14	10	18	14	9	10	16	16	14	11
3076--7031	7	6	4	10	8	7	8	12	15	15	14	14	13	12	13	9	12	14	17	21	21	24	20	28	30	23	24	30	24	32	24	23	13	24	25	25	21	22	22	23	22	33	24	29	19	32	31	22	20
3076--7781	0	3	1	0	1	3	1	1	1	1	1	2	0	0	3	2	0	3	1	0	0	2	0	1	0	1	1	0	1	2	4	3	2	1	1	2	1	1	1	1	1	2	0	0	3	2	0	1	1
3076--7782	3	5	7	10	4	3	1	2	2	3	3	4	3	3	4	3	5	3	4	2	2	1	1	3	1	2	2	3	4	2	1	3	0	6	4	2	3	1	4	6	7	5	4	2	2	3	2	1	0
3001--26103	1	2	1	4	1	0	1	1	5	1	2	3	2	1	5	2	5	0	5	4	4	1	3	6	4	5	11	4	6	5	3	6	5	6	2	4	4	4	10	22	31	30	19	10	6	16	8	2	5
2012--6572	11	9	4	8	7	10	11	7	10	15	10	13	7	7	12	6	6	8	6	11	13	12	12	11	11	8	10	9	8	9	8	4	6	5	6	9	7	11	8	12	8	8	8	11	7	13	14	14	13
15--31441	0	0	0	0	0	0	0	0	0	0	0	11	126	83	105	88	84	44	26	23	17	12	16	20	69	119	150	127	133	136	145	155	190	182	173	155	173	168	185	209	204	271	227	207	245	199	157	125	60
3076--31692	0	0	0	0	0	0	0	0	0	3	3	3	3	8	8	8	2	9	4	0	6	2	6	10	6	8	5	7	3	5	4	3	0	3	4	3	3	8	4	10	14	21	5	7	10	5	6	10	5
3076--31693	0	0	0	0	0	0	0	0	0	1	6	1	5	5	2	6	1	3	2	0	2	6	5	5	3	3	1	9	4	2	2	2	1	1	2	3	0	3	6	2	16	14	10	10	7	9	9	4	3
3076--31691	0	0	0	0	0	0	0	0	0	6	5	11	10	7	3	6	5	3	3	0	4	6	4	3	5	9	10	4	3	2	0	2	1	1	2	4	3	5	12	23	48	51	48	31	55	64	26	0	3
15--6301	14	58	97	79	28	15	106	115	95	104	84	9	10	12	100	121	111	93	21	14	99	100	91	79	10	9	15	106	93	86	84	99	19	26	116	84	81	93	70	11	19	21	145	100	98	15	23	20	117
15--6303	21	22	28	24	34	32	49	34	34	20	14	19	12	19	18	14	6	8	3	6	4	6	8	9	5	9	13	18	12	14	13	12	12	17	11	16	14	24	15	20	28	23	28	14	26	21	22	17	18
15--6302	28	36	29	21	28	19	25	26	28	22	13	9	5	8	24	17	15	11	9	3	8	6	12	14	9	5	7	20	15	9	13	14	8	8	13	14	10	19	14	11	10	10	13	16	12	11	12	18	13
2012--6153	22	16	23	15	13	17	28	14	11	14	15	16	28	13	12	13	13	13	8	8	8	15	16	11	14	14	14	11	13	22	10	17	9	16	10	10	10	17	16	15	20	12	13	13	9	16	13	21	16
2012--6152	13	12	13	12	16	10	15	13	12	11	22	12	39	23	15	13	15	10	16	16	20	17	19	19	20	16	20	16	13	17	18	19	22	19	21	6	10	9	4	9	14	23	13	14	14	17	13	11	13
2012--6151	18	21	22	14	29	20	26	30	28	20	29	22	18	13	23	22	22	20	17	20	25	22	15	11	19	17	14	17	26	14	19	19	14	8	10	6	18	24	23	16	24	19	27	22	19	6	19	26	21
15--61361	12	12	12	14	14	11	16	18	10	12	11	10	12	12	14	12	11	10	10	8	13	16	15	17	13	16	14	16	19	19	22	18	17	17	15	21	25	20	17	18	24	27	25	24	25	26	22	27	24
15--18053	11	10	11	7	8	10	6	10	13	9	9	9	20	18	11	10	14	10	10	12	4	4	13	13	10	12	12	10	11	9	10	15	11	15	14	15	21	16	29	26	30	27	26	16	21	22	9	16	17
15--18052	137	52	41	41	51	36	47	48	52	47	30	13	14	13	10	11	13	6	4	7	6	6	8	15	17	17	17	14	18	10	12	17	19	22	18	14	17	23	28	32	43	43	34	31	34	20	20	24	24
15--18051	25	26	31	40	36	32	38	37	53	38	30	16	11	7	11	12	6	15	15	10	8	9	9	7	6	12	9	9	8	9	12	8	12	8	10	11	9	17	12	22	19	11	12	12	9	15	18	16	16
3076--23141	161	106	104	112	122	122	113	98	19	67	42	19	40	159	100	56	42	50	34	23	32	41	22	29	47	40	44	24	39	36	37	27	18	28	37	26	38	44	47	72	67	2	0	0	0	0	0	0	0
3076--23143	7	8	9	9	8	7	6	9	3	4	7	9	5	7	5	2	3	2	5	4	2	4	2	3	4	6	6	7	4	6	4	4	2	4	3	2	4	6	4	7	16	1	0	0	0	0	0	0	0
3076--23142	68	62	67	69	73	96	76	68	31	41	91	33	18	11	9	8	5	10	5	4	4	9	8	3	6	6	5	0	9	6	6	3	7	6	3	6	6	8	12	18	15	0	0	0	0	0	0	0	0
2012--10603	10	12	9	9	12	13	18	3	6	10	4	11	9	13	11	8	9	11	11	10	12	9	9	12	8	16	12	7	7	10	12	13	11	11	7	12	9	10	14	13	11	11	14	16	13	10	15	16	15
2012--10602	10	7	16	22	12	7	11	11	8	11	10	9	17	11	10	4	6	6	2	8	11	6	14	10	10	5	9	6	5	9	10	7	6	9	4	5	9	3	4	7	9	11	7	10	3	1	7	6	5
2012--10601	2	1	0	4	5	3	8	6	3	3	3	2	5	1	6	10	7	6	5	6	6	5	3	5	5	9	5	1	7	7	8	8	3	8	6	6	8	12	14	8	9	9	8	4	6	8	7	4	3
2012--6721	0	1	1	0	7	5	3	5	5	6	4	4	4	3	2	4	2	2	3	3	2	1	6	2	1	0	3	4	6	2	2	4	2	2	4	4	3	5	1	3	3	4	3	5	2	4	1	1	1
2012--6722	2	4	1	3	5	4	5	36	38	36	40	36	33	35	38	38	32	38	35	35	37	35	36	39	24	32	31	41	37	36	40	29	31	32	34	34	41	36	29	26	27	26	36	36	32	35	31	28	35
3076--6173	5	6	12	7	8	10	12	10	5	20	11	10	14	12	8	7	9	11	9	9	11	7	5	9	9	13	11	11	13	6	5	7	4	8	8	7	6	5	7	8	7	8	9	4	5	4	7	5	7
15--692	7	8	7	6	6	5	9	8	5	4	8	8	10	6	10	9	8	6	5	10	5	10	6	7	7	8	10	6	15	9	8	10	21	14	8	12	13	13	10	15	17	14	15	12	9	11	11	11	13
15--693	3	3	5	6	4	5	7	5	8	5	5	8	11	3	5	3	5	5	10	11	8	8	7	7	7	10	7	6	9	7	11	11	5	8	6	5	5	10	11	7	4	8	8	11	9	7	5	4	10
15--691	8	6	8	4	6	2	5	4	7	3	9	7	8	7	7	4	2	7	2	3	4	4	10	5	6	5	2	5	10	1	1	2	5	8	6	5	6	3	7	10	10	8	7	10	8	9	8	9	3
15--44702	1	2	4	1	3	2	5	2	1	3	4	1	3	5	8	4	3	8	10	3	4	9	5	7	6	9	12	6	2	6	7	3	5	5	3	5	9	7	7	11	5	6	9	9	11	7	7	10	8
15--44703	6	7	5	7	3	8	2	6	5	4	4	5	0	3	8	6	6	5	7	5	3	5	4	1	1	4	2	5	7	5	5	1	8	8	6	5	9	7	2	3	4	9	10	7	6	2	5	2	5
15--50002	4	1	1	5	2	1	4	2	1	2	4	2	2	1	1	4	7	4	1	4	2	0	3	0	3	1	4	2	3	3	2	4	0	1	0	1	2	5	2	4	16	9	8	4	6	4	2	5	2
15--50003	5	5	4	9	8	8	9	4	7	8	9	9	7	6	6	8	6	6	8	8	7	3	6	12	4	5	7	8	6	7	10	7	8	9	8	10	10	6	4	10	23	9	15	9	11	10	5	7	7
15--31203	0	124	133	167	142	151	139	131	143	142	147	151	136	148	121	99	96	98	82	102	75	71	78	52	61	83	85	64	60	52	52	62	77	105	68	67	72	118	97	177	256	138	126	131	149	160	147	107	62
15--31202	0	76	176	187	185	180	210	163	125	304	137	121	152	197	139	143	144	153	183	148	173	133	125	91	89	109	109	97	98	89	101	131	135	138	160	138	150	220	206	238	273	221	203	192	198	242	173	108	75
15--31201	0	105	125	121	133	114	113	109	119	98	61	62	92	91	94	72	70	89	60	67	46	50	62	53	61	80	71	61	67	72	69	90	66	81	40	77	91	74	88	148	137	129	107	107	123	86	94	73	61
2012--6791	6	5	5	3	5	4	4	6	6	6	6	4	6	6	6	9	7	6	7	6	4	8	3	7	6	7	9	7	7	12	14	9	7	4	4	2	2	4	2	2	3	2	0	0	2	4	2	2	5
3001--7313	8	2	4	6	3	3	3	5	3	8	5	5	5	4	0	9	4	6	3	4	3	2	3	8	7	6	6	4	1	8	5	10	8	5	1	6	8	7	5	1	3	5	1	7	6	2	6	5	7
2012--6792	4	9	7	4	5	7	6	9	5	7	3	6	6	8	5	10	8	7	12	14	23	28	31	36	29	27	32	34	31	33	25	20	31	25	30	26	17	12	8	9	13	12	16	10	12	17	16	15	11
3076--31503	0	0	0	0	0	0	0	1	3	0	1	11	16	10	9	7	5	5	7	6	5	6	4	6	4	5	6	2	2	1	7	2	4	4	2	5	4	7	6	6	9	4	3	8	6	8	8	4	2
2023--2232	0	1	0	1	0	0	0	0	0	0	0	0	1	1	0	0	0	0	0	0	0	0	0	0	1	0	1	0	0	1	0	0	0	0	1	3	2	1	0	1	0	0	0	2	1	0	0	2	0
2023--2233	0	0	4	2	4	1	2	0	0	0	0	1	1	1	2	3	2	2	2	0	1	1	0	1	1	2	4	3	2	1	4	3	0	4	1	2	2	1	2	1	5	3	1	0	2	4	0	2	1
2023--2231	2	2	1	1	2	2	0	1	2	4	1	0	4	2	3	2	1	1	2	1	1	3	2	1	1	3	2	2	1	2	4	1	2	2	1	3	1	5	1	5	5	2	4	1	3	2	2	0	2
3076--6552	5	4	5	3	3	5	4	3	6	4	5	1	1	4	3	4	3	4	5	5	4	4	1	1	3	3	5	3	5	5	5	4	4	2	1	1	3	4	5	4	4	5	3	2	4	4	3	4	5
3076--6553	2	1	3	3	1	2	3	3	3	5	1	3	2	0	3	2	1	3	3	2	1	1	5	2	3	5	1	4	4	5	5	1	1	3	4	1	3	2	1	3	5	2	3	1	3	4	2	5	3
3076--6551	7	7	2	4	4	6	2	5	4	3	4	6	4	1	5	5	4	3	4	2	6	3	3	2	1	3	2	6	6	6	3	3	2	1	1	3	3	1	2	4	3	3	7	5	6	8	1	4	2
2059--632	0	0	0	0	0	0	0	0	0	0	0	0	0	0	2	1	0	1	0	1	0	3	1	0	0	2	2	0	1	1	1	1	0	0	1	0	0	0	1	1	1	0	1	1	2	0	2	0	0
2059--633	0	0	0	0	0	0	0	0	0	0	0	0	0	0	12	9	10	9	12	11	11	9	14	24	19	7	8	7	11	5	9	13	12	15	8	8	6	11	13	6	19	8	13	6	18	13	9	18	11
3076--27661	0	0	0	0	0	0	0	0	0	1	4	1	1	2	2	4	5	1	4	5	3	1	5	2	6	5	3	1	3	2	4	2	1	2	2	3	1	2	4	3	6	4	5	4	7	5	6	3	3
15--61633	17	36	34	30	35	29	34	29	39	31	24	18	27	36	40	41	33	21	18	31	32	37	35	36	15	26	41	37	36	27	26	31	25	45	51	46	30	41	38	72	58	51	47	31	52	33	46	48	52
15--61632	18	25	32	24	26	29	27	29	21	25	28	21	24	33	32	44	35	19	15	29	22	29	22	37	36	37	23	27	28	27	28	19	22	25	32	30	22	41	40	40	29	41	38	39	38	35	38	30	35
15--61631	144	217	175	216	173	148	116	162	141	147	129	134	138	173	196	152	123	135	97	114	137	133	134	140	124	136	143	117	122	134	111	119	179	213	155	168	151	194	208	225	249	258	244	191	206	241	272	217	207
3076--27662	0	0	0	0	0	0	0	0	0	3	20	14	13	12	18	10	12	11	14	14	22	18	23	30	25	30	21	29	23	22	22	19	20	17	24	14	18	24	31	35	42	36	25	25	25	24	25	17	13
15--1032	8	19	15	15	12	13	15	14	14	24	16	24	11	12	13	11	11	11	12	10	12	12	17	14	14	12	14	12	13	10	16	17	20	16	15	19	19	20	22	19	29	21	22	35	25	8	28	12	21
15--27111	11	12	9	12	9	8	11	9	10	7	4	6	6	8	6	5	6	11	14	14	9	6	5	10	12	15	12	12	8	8	7	3	4	6	10	7	3	3	8	13	18	16	6	12	13	13	13	12	6
15--27112	20	13	13	16	16	12	17	10	13	12	10	19	14	20	16	19	13	11	11	8	14	13	12	24	18	30	14	17	12	11	11	13	7	10	9	10	21	17	34	25	55	41	36	21	22	25	36	23	19
15--27113	108	17	44	37	32	32	43	41	43	37	37	35	9	13	13	6	4	4	9	12	8	12	9	13	16	17	21	14	9	10	14	18	7	19	18	22	28	22	31	50	57	51	19	24	26	29	36	22	14
2012--10832	4	5	4	6	5	6	3	4	4	3	2	2	5	5	5	3	5	2	2	7	1	1	3	2	5	4	3	5	3	1	4	4	3	3	2	3	1	4	6	4	2	6	0	3	3	3	6	3	3
109--6513	5	0	1	1	1	2	2	2	4	1	0	0	0	0	0	1	2	0	2	0	2	2	2	1	2	1	2	3	2	2	3	2	4	1	2	4	5	2	8	10	19	24	10	6	5	4	1	4	4
109--6512	0	0	0	0	0	0	0	1	0	0	0	0	0	0	0	0	0	0	1	0	0	0	0	0	1	0	0	0	0	0	0	0	1	0	0	1	4	1	1	0	0	2	2	2	1	1	0	0	0
109--6511	0	0	1	3	1	2	3	4	1	4	0	0	2	0	2	2	2	1	0	1	2	1	2	1	1	3	0	0	2	0	2	0	2	1	1	1	3	3	2	5	8	14	4	1	3	3	1	6	3
2012--10833	2	9	3	5	5	8	5	7	15	3	5	3	6	4	13	19	7	9	4	6	6	6	4	3	3	2	0	6	14	16	12	10	5	1	7	2	12	8	18	7	8	9	9	14	8	10	12	17	7
3076--27092	0	0	0	0	0	0	0	0	0	0	40	148	178	49	42	85	32	38	31	40	31	36	56	55	59	45	49	47	40	31	63	29	41	41	35	49	42	61	90	188	171	148	85	73	88	78	51	40	32
109--10691	1	0	2	1	2	1	1	1	2	0	0	0	2	0	0	3	0	0	1	1	1	3	1	1	3	1	1	0	3	2	1	2	1	1	0	0	0	1	1	1	3	2	2	4	1	2	2	2	1
109--10692	8	0	3	4	2	4	2	4	3	3	0	0	0	0	3	3	2	2	3	1	3	2	3	3	0	1	2	2	4	2	1	2	2	2	2	3	1	1	3	1	2	1	2	4	4	3	4	0	4
109--10693	7	0	4	3	7	6	8	7	4	8	0	0	9	0	4	4	2	7	5	5	3	6	5	3	5	4	6	5	7	1	3	6	7	4	4	4	8	3	5	4	4	8	7	7	7	4	4	6	9
2023--10023	7	8	9	13	9	6	9	12	15	8	11	9	8	6	7	4	5	6	8	4	10	5	4	6	7	3	6	5	10	7	9	4	5	12	5	6	4	5	6	6	48	15	8	6	5	4	8	6	5
15--6502	1	0	1	2	0	3	2	0	1	1	0	1	0	2	1	1	4	0	0	0	1	1	3	1	3	2	1	5	1	1	2	2	2	2	4	4	3	6	1	2	3	3	1	1	4	3	3	6	9
15--6501	9	3	4	7	6	7	7	6	1	7	5	8	7	6	5	2	1	4	6	5	3	5	3	8	4	2	4	2	5	6	4	3	5	6	5	7	3	6	7	12	5	7	6	7	11	8	6	11	9
15--61332	12	15	9	15	13	10	16	11	28	21	14	16	21	11	16	21	17	14	19	15	17	17	29	15	10	13	17	11	12	12	14	18	15	6	19	10	24	23	17	20	29	33	24	20	23	25	28	25	27
15--61333	8	10	13	11	7	10	13	14	9	14	10	8	13	9	12	13	16	16	16	13	21	14	16	18	13	13	18	13	16	16	8	14	17	10	12	16	15	15	27	29	24	22	15	15	23	22	29	23	21
15--61331	32	28	37	29	30	26	40	36	25	32	30	45	39	38	53	40	37	40	39	28	33	42	32	40	51	34	33	29	32	27	37	28	44	38	33	31	50	30	52	47	53	86	52	49	57	38	45	47	46
2012--10831	2	2	1	2	1	3	3	2	1	1	1	0	0	1	2	1	1	1	0	1	2	0	0	0	1	2	0	1	2	1	2	3	2	2	1	2	2	2	0	1	0	1	0	3	1	0	1	0	1
15--6591	5	12	8	12	15	7	8	9	7	16	13	7	9	14	7	11	12	18	16	18	22	19	16	15	19	13	15	12	19	11	24	22	18	24	21	23	24	16	29	38	47	40	25	30	27	35	24	27	18
15--6592	13	10	10	13	16	18	16	23	21	16	17	9	17	18	20	13	12	14	18	16	15	16	13	15	16	27	21	15	17	15	19	12	19	17	15	22	25	14	20	25	19	48	28	26	25	31	19	26	13
15--6593	4	7	10	6	10	14	14	12	8	14	6	7	10	9	8	11	19	11	6	11	10	10	7	16	7	16	6	11	8	5	10	11	22	25	16	10	6	16	8	16	5	13	11	14	10	14	10	19	12
2023--2263	0	0	0	1	0	1	0	0	1	0	1	3	3	1	0	0	0	0	0	0	0	3	1	1	0	1	1	2	2	2	1	1	0	0	1	1	2	3	4	4	4	5	3	3	3	1	3	1	1
2023--2262	3	4	2	4	2	3	2	0	1	3	2	4	4	4	2	3	3	1	4	1	4	3	4	8	3	3	7	6	3	5	6	5	6	1	4	2	1	1	6	5	2	3	6	6	5	6	4	7	6
3076--7503	5	9	2	3	4	4	3	1	7	6	4	2	2	3	3	2	1	4	6	3	3	3	4	6	6	2	4	7	8	3	4	2	3	7	1	2	4	2	3	4	9	0	0	0	0	0	0	0	0
3076--6922	2	2	4	4	5	3	2	4	3	1	3	1	2	2	2	5	2	3	5	0	2	3	4	7	3	0	6	2	5	2	2	2	1	3	4	2	1	0	2	0	0	1	2	2	2	1	1	0	0
109--7111	0	0	0	1	0	1	0	0	0	0	0	0	0	0	0	0	0	1	0	0	0	1	0	1	2	1	1	2	0	1	0	0	1	0	3	0	1	1	1	1	1	1	1	1	1	0	0	0	0
109--7112	0	0	1	1	1	1	0	0	0	1	0	0	1	0	2	0	1	0	0	1	1	1	0	0	1	0	1	1	1	1	0	0	1	1	0	2	0	0	0	0	0	1	0	1	1	0	0	1	0
109--7113	1	0	1	0	1	0	1	1	1	0	0	0	0	0	1	0	1	0	0	0	0	1	1	0	0	0	0	1	2	1	2	0	1	1	0	1	2	2	0	0	0	0	1	0	0	0	0	0	0
3076--6881	3	4	4	5	2	1	6	12	6	21	10	19	13	22	11	18	14	7	12	10	7	8	8	9	13	11	13	17	13	11	16	7	6	5	5	7	3	12	8	11	8	10	6	6	5	9	6	5	3
3001--12042	0	3	5	5	2	1	3	4	3	1	6	6	4	8	7	9	3	6	6	11	11	7	12	10	6	5	7	5	10	5	3	4	2	4	4	1	6	2	0	3	3	1	0	3	4	1	2	0	2
3001--12043	14	8	9	13	9	6	6	10	10	10	13	12	11	10	28	26	18	23	22	31	53	41	24	30	23	12	20	17	17	15	12	14	5	13	9	12	11	10	6	5	8	14	13	14	11	8	9	8	13
3001--12041	2	1	0	0	1	3	0	0	3	3	1	2	0	3	11	2	3	2	6	5	5	11	7	5	2	6	8	5	1	2	3	4	2	2	0	3	3	3	1	0	4	2	4	2	3	7	0	3	1
3076--6921	3	3	1	0	2	4	1	0	2	2	0	4	0	3	4	4	3	2	1	2	3	2	1	1	2	3	2	5	3	1	3	1	1	0	0	1	2	1	1	1	0	1	2	1	0	0	0	0	2
3076--6882	69	37	48	58	57	48	52	41	23	35	26	20	21	31	20	20	13	14	15	20	21	13	16	21	17	23	33	19	37	43	40	43	35	41	34	40	26	29	31	55	35	43	34	33	32	23	36	28	30
3076--6883	9	6	6	5	12	7	8	8	6	5	16	11	13	8	8	15	14	13	21	10	15	10	16	14	16	10	16	12	7	9	11	4	5	4	6	6	3	4	2	2	9	5	14	5	5	7	8	5	7
2012--6603	17	19	15	15	19	8	17	14	8	22	8	11	18	29	6	10	7	14	15	5	6	17	17	12	20	12	13	13	9	17	11	9	6	3	7	12	7	10	13	16	10	14	6	8	8	15	13	12	7
2012--6602	5	4	8	8	8	3	9	3	10	11	10	5	13	9	0	12	12	12	13	11	8	11	11	9	17	12	16	9	12	9	10	17	24	14	10	12	10	17	11	9	7	15	11	11	15	15	10	7	11
2012--6601	0	0	0	1	1	0	0	0	1	0	1	0	1	0	1	2	1	2	1	0	0	1	0	0	2	1	2	2	0	1	0	2	0	2	2	2	6	4	1	3	2	4	4	5	4	4	4	2	3
2023--7113	0	0	0	0	0	0	1	2	0	0	0	0	0	1	0	0	1	0	0	0	1	0	0	0	0	0	0	0	3	3	0	3	2	2	1	2	0	0	0	1	0	2	3	3	0	4	2	0	0
3081--27752	0	0	1	3	1	0	0	1	0	1	4	1	0	0	0	1	1	0	1	0	0	0	1	0	1	0	0	1	1	0	0	0	0	2	0	0	0	0	2	1	2	1	1	1	0	0	2	0	1
3076--7043	2	1	0	0	1	0	1	2	0	2	0	2	2	3	0	0	0	0	1	1	1	1	0	2	2	2	2	2	3	3	2	1	1	2	1	0	2	1	3	2	4	3	6	3	1	1	3	1	4
3076--61961	4	1	1	1	4	1	1	0	0	1	2	0	0	1	2	3	1	0	1	2	1	1	1	0	1	2	3	1	4	4	6	3	3	2	1	2	5	2	2	3	8	0	0	0	0	0	0	0	0
3076--61963	1	4	1	3	7	7	4	3	6	4	5	2	11	7	4	6	8	5	5	6	7	5	4	3	6	5	9	3	5	5	5	5	2	4	7	6	4	5	4	9	8	1	0	0	0	0	0	0	0
3076--61962	7	9	8	8	5	7	8	6	2	4	8	6	7	4	5	5	4	3	4	3	6	5	3	4	7	6	6	6	6	2	2	2	5	3	3	1	3	3	3	4	5	0	0	0	0	0	0	0	0
15--6231	6	6	6	5	9	4	10	5	3	8	9	10	8	8	7	4	8	8	8	8	12	7	8	10	9	9	9	7	4	6	10	12	9	13	9	11	7	17	10	22	36	21	34	29	19	40	22	14	9
3001--10852	5	7	3	9	9	10	13	5	15	5	14	14	11	17	9	14	13	15	14	17	19	17	15	12	12	23	21	16	13	16	24	13	7	8	14	9	4	14	12	17	77	65	16	16	8	14	13	9	8
15--6233	6	5	10	6	7	13	4	6	10	14	5	15	10	18	10	6	7	9	6	8	2	7	6	9	10	8	11	9	14	9	6	12	16	17	15	14	15	16	16	26	31	21	23	25	13	15	19	20	14
15--6232	26	14	14	10	15	15	21	28	21	26	20	22	13	16	8	14	18	14	18	17	11	15	9	12	15	14	15	12	14	13	16	24	26	28	19	25	21	22	46	38	49	22	38	27	27	33	39	43	21
15--61441	13	6	8	8	13	29	24	24	26	35	23	30	32	27	21	14	18	18	16	13	14	18	19	21	26	27	25	30	16	15	18	29	29	21	23	38	34	37	36	46	70	35	47	36	42	46	36	27	20
3076--1802	1	2	1	2	2	2	2	3	2	2	1	3	2	2	2	0	2	4	2	1	1	2	1	1	1	3	2	2	0	1	1	1	2	1	3	2	3	1	0	1	1	3	2	0	1	1	1	1	0
3076--6312	12	13	10	6	8	11	10	10	8	8	13	10	10	2	5	10	12	4	9	11	4	5	5	6	11	6	4	7	12	10	10	7	8	7	7	13	10	12	8	11	11	10	6	8	4	6	8	7	8
15--61443	5	4	5	7	4	8	7	7	11	7	13	6	8	11	6	8	4	4	12	11	4	1	8	4	12	10	9	11	6	10	8	15	27	19	19	15	20	17	17	16	30	31	16	12	17	25	16	15	11
2023--2272	11	3	5	5	8	10	8	5	9	8	5	9	6	5	4	15	9	9	3	4	3	6	4	8	10	12	8	6	7	8	3	6	5	11	8	7	4	4	11	10	5	11	9	11	10	5	6	5	6
2023--2273	8	7	11	10	6	5	9	5	8	9	11	5	7	5	7	6	16	17	9	9	7	8	4	9	9	4	11	7	3	4	12	7	6	8	8	9	7	5	7	5	7	6	10	3	6	5	5	6	4
3081--27753	2	1	0	0	0	1	0	0	0	0	0	0	0	0	2	1	0	1	1	0	1	1	0	0	0	1	0	1	0	0	1	0	1	0	1	1	1	0	0	0	0	0	0	0	0	0	0	0	0
3076--7042	0	2	1	1	2	1	1	2	1	0	3	0	1	2	0	1	1	3	0	0	2	0	0	0	0	1	0	0	0	2	1	2	1	0	1	1	0	0	1	1	2	3	2	1	2	4	2	1	3
15--8422	1	1	0	2	1	1	2	0	2	4	3	3	2	1	1	0	0	0	0	1	0	0	1	1	1	0	1	1	2	1	4	3	4	2	2	2	2	2	2	1	1	1	3	2	3	6	4	4	1
15--8423	4	3	0	0	0	1	4	1	5	3	7	4	3	2	5	6	4	2	3	4	4	4	4	4	1	6	4	4	1	4	3	8	7	6	12	12	15	6	17	10	6	7	8	12	12	13	13	7	7
15--8421	4	7	4	6	8	5	4	8	3	5	0	1	4	3	2	3	5	4	2	5	3	2	3	2	2	7	5	5	7	5	5	5	5	5	8	6	6	8	4	9	9	9	4	7	9	8	8	11	4
3076--2031	1	2	2	4	2	4	2	4	1	0	2	2	4	0	1	0	3	3	0	1	0	2	1	2	1	0	1	2	4	5	1	1	0	2	1	1	0	2	1	3	1	0	1	1	2	2	1	0	1
3076--7783	0	0	1	1	1	1	0	0	0	1	0	0	0	1	1	0	0	0	0	0	0	0	0	0	0	0	0	0	0	1	0	0	0	0	0	0	0	1	1	0	0	1	0	0	1	0	0	0	1
3076--2033	12	8	5	8	12	8	10	11	8	11	11	11	9	6	5	6	7	5	10	3	8	11	9	11	7	9	10	4	6	5	7	4	3	6	3	5	4	4	10	5	7	6	4	7	7	4	5	6	5
3076--2032	11	9	9	10	11	9	7	8	6	6	9	6	14	6	8	4	6	9	7	7	10	8	3	6	4	6	7	8	6	3	3	3	3	6	6	5	2	4	8	6	10	7	9	9	10	10	5	9	6
3076--7041	2	4	5	1	3	5	4	8	3	11	9	6	5	11	10	7	8	7	5	6	7	8	9	8	10	9	7	14	8	7	9	7	8	6	4	10	7	6	8	6	8	8	11	7	13	9	8	7	3
3081--10531	4	3	9	4	9	8	6	7	3	5	5	4	6	6	3	6	6	4	4	4	6	4	2	4	4	7	7	9	3	8	9	4	9	4	3	3	4	7	7	8	5	9	11	8	3	6	2	5	3
3081--10532	2	1	0	1	2	2	2	3	2	2	1	3	1	2	3	1	2	1	0	1	1	2	1	3	2	3	3	1	2	1	2	1	2	6	2	4	3	2	2	2	2	1	4	1	1	3	1	0	1
3001--26101	1	2	1	2	2	3	3	1	2	1	1	2	1	0	0	3	0	3	1	2	1	4	0	1	4	2	0	1	3	5	5	2	5	2	5	0	3	2	3	12	34	24	3	4	1	1	1	4	1
15--31153	0	0	0	0	0	0	0	0	0	0	2	13	21	25	31	20	19	32	37	39	21	23	32	27	34	39	37	45	39	38	33	42	46	52	46	64	58	66	74	110	105	80	69	67	73	70	49	48	30
15--31152	0	0	0	0	0	0	0	0	0	0	7	55	48	50	44	57	46	42	41	34	43	37	39	54	53	73	61	77	55	69	91	88	93	115	97	116	111	131	168	169	174	152	135	156	195	173	105	91	66
15--31151	0	0	0	0	0	0	0	0	0	0	16	91	62	79	53	47	55	86	119	104	106	106	122	117	109	68	71	66	65	68	71	107	85	96	112	151	175	163	161	216	222	220	209	196	203	186	134	70	62
109--15723	0	0	0	0	0	0	0	0	0	0	0	0	2	0	1	1	3	2	2	0	1	3	1	2	3	4	3	3	3	1	2	2	4	3	1	1	3	3	1	2	0	2	2	3	2	3	3	3	2
3076--44121	7	5	9	7	6	7	10	9	9	2	5	7	6	7	6	6	8	5	6	6	8	4	5	5	5	4	8	6	9	8	8	6	6	6	2	4	5	6	5	5	8	2	4	0	0	0	0	0	0
3076--44122	13	6	5	5	6	10	7	7	4	6	8	6	7	5	4	4	5	6	6	8	5	5	6	7	4	7	7	6	4	2	3	4	2	6	2	4	4	5	2	5	6	4	3	0	0	0	0	0	0
3076--44123	8	8	4	9	6	4	9	8	4	9	5	10	5	6	5	7	11	4	5	6	3	6	6	4	8	7	9	8	6	6	8	4	8	7	7	9	6	5	9	9	4	3	2	0	0	0	0	0	0
2023--14653	4	3	1	4	6	4	2	4	2	2	2	6	2	3	4	2	2	2	5	4	2	3	4	3	2	5	4	3	4	3	3	4	7	6	8	5	7	5	6	5	9	5	4	5	5	4	5	3	3
15--27882	0	0	0	0	0	0	0	0	0	0	131	157	181	110	96	65	103	76	154	114	95	104	78	75	109	111	102	88	95	82	121	125	184	188	176	246	247	307	345	386	398	373	297	324	374	327	240	183	143
15--27883	0	0	0	0	0	0	0	0	0	0	12	23	34	38	34	34	31	22	23	21	24	28	24	28	25	37	27	24	32	29	32	38	44	48	36	34	48	32	48	85	75	65	38	48	54	64	28	26	34
3081--27751	1	0	2	0	1	1	0	1	2	1	1	0	0	1	0	1	0	0	2	2	1	2	0	0	0	0	1	0	2	0	0	0	1	2	0	0	0	3	0	0	2	0	1	0	0	0	1	0	0
15--27881	0	0	0	0	0	0	0	0	0	0	14	29	26	23	22	20	21	22	39	37	29	21	19	28	22	30	33	19	21	24	17	18	23	25	20	36	34	27	43	78	59	32	43	28	43	32	22	18	17
3076--6131	22	16	25	13	20	17	25	17	14	14	16	12	7	6	4	4	8	8	8	4	5	6	9	6	10	5	8	9	7	7	7	9	7	4	5	8	6	5	11	6	8	10	7	8	6	15	5	10	5
3076--6132	8	5	7	4	6	8	11	4	10	12	10	12	13	4	10	11	5	10	7	7	10	6	5	13	12	8	8	10	13	5	14	8	1	3	5	7	7	7	7	9	7	8	9	9	10	15	12	8	14
3076--6133	16	14	20	24	20	15	19	20	19	19	19	22	27	33	35	31	26	31	27	29	29	26	15	27	19	20	40	38	20	16	18	12	17	21	20	23	19	18	33	28	35	28	32	26	26	18	24	25	22
109--15721	0	0	0	0	0	0	0	0	0	0	0	0	1	0	0	2	0	0	3	2	1	2	1	3	1	2	0	4	1	3	0	3	0	3	4	1	1	3	3	2	2	10	1	3	3	0	1	2	0
2012--6831	5	2	4	5	7	2	10	9	4	8	5	9	4	7	6	0	2	3	1	6	1	5	6	7	4	2	8	3	3	6	3	2	3	3	1	0	1	1	2	3	6	4	2	2	4	6	6	2	4
2012--6832	6	4	5	6	4	9	8	4	11	3	9	11	11	15	16	9	14	13	11	7	12	19	11	19	24	18	16	12	16	10	5	6	6	8	4	9	10	7	2	10	15	15	8	8	16	14	13	6	11
2012--6833	6	3	3	3	3	4	5	3	7	8	6	4	6	3	4	7	8	9	9	7	6	12	8	6	8	7	6	5	6	6	6	4	7	7	4	2	5	3	3	6	13	10	5	6	4	9	4	5	10
15--17071	4	1	3	4	5	2	2	6	4	2	3	4	3	6	1	3	3	2	2	5	3	2	2	2	5	3	2	4	3	4	3	2	3	4	3	1	4	4	4	5	9	3	6	4	1	3	4	3	2
3076--27602	0	0	0	0	0	0	0	4	14	7	0	0	3	7	4	4	2	3	1	4	4	6	4	6	1	1	3	0	1	2	2	2	2	1	1	4	3	2	2	5	7	2	4	1	4	3	0	4	1
3076--27603	0	0	0	0	0	0	0	2	9	3	0	0	7	14	10	9	8	9	10	15	6	8	9	2	7	8	13	4	12	8	7	5	1	5	5	5	6	7	7	5	6	5	5	7	9	17	13	10	9
3076--27601	0	0	0	0	0	2	0	115	271	175	0	0	47	84	69	47	36	40	38	34	31	40	39	27	21	21	30	20	18	17	18	15	16	18	17	26	17	25	14	23	22	36	25	19	28	26	32	16	16
3076--6161	14	11	12	12	17	12	14	12	12	7	16	15	15	8	5	7	3	9	9	10	5	8	5	1	5	8	5	5	5	5	7	3	2	4	0	2	7	10	17	32	52	47	48	79	97	100	44	4	6
15--61743	6	4	2	6	5	7	12	6	6	6	8	3	3	3	6	8	6	6	3	3	2	5	4	6	1	5	2	4	2	3	7	8	6	8	6	7	6	4	6	6	4	8	7	8	2	4	2	4	8
15--61742	2	3	4	4	2	1	3	3	6	3	2	1	3	4	3	2	6	5	4	3	4	3	5	3	3	4	4	5	3	3	3	3	5	4	5	4	0	4	3	2	5	3	4	3	5	3	6	2	3
15--61741	7	11	17	9	14	9	14	15	13	9	6	6	6	3	5	7	8	7	3	7	7	10	6	8	9	5	8	7	9	7	8	8	6	10	10	11	11	8	7	10	9	9	13	8	6	6	7	10	8
3099--43052	0	0	0	0	0	0	0	0	0	3	4	1	3	12	9	8	9	10	9	9	8	10	9	4	6	4	7	5	4	5	4	4	5	5	1	4	5	5	3	8	12	9	3	5	7	3	9	6	4
3099--43053	0	0	0	0	0	0	0	0	0	13	8	6	15	13	10	9	15	12	11	18	14	17	16	13	8	9	6	8	8	9	10	9	8	11	7	9	5	14	5	9	6	7	7	10	13	13	9	8	10
3099--43051	0	0	0	0	0	0	0	0	0	6	10	12	19	20	29	30	27	25	35	25	22	24	23	17	18	16	13	21	28	22	15	14	13	20	14	13	11	7	10	16	13	11	17	10	14	11	13	11	9
109--62931	0	0	0	0	0	0	0	0	0	0	0	0	0	0	2	0	0	0	0	0	0	0	0	0	1	0	0	0	0	0	0	0	0	1	0	0	3	0	0	0	0	1	0	3	2	0	0	0	0
109--62932	1	0	1	0	1	2	2	3	4	1	0	0	5	0	3	2	3	2	6	3	4	3	1	1	4	3	5	1	4	2	3	6	3	4	5	7	6	5	4	2	9	14	8	13	3	3	4	11	6
109--62933	2	0	2	4	2	4	3	3	1	1	0	0	7	0	6	4	2	4	4	3	2	2	1	1	2	5	1	2	6	3	3	7	9	5	5	4	6	9	7	4	35	30	3	39	57	48	36	5	8
3001--15623	7	6	12	7	9	8	12	16	16	14	18	11	12	8	7	3	4	7	3	2	3	3	3	1	6	3	2	0	3	2	4	4	2	4	4	7	6	12	15	33	27	23	4	6	4	2	3	6	3
3001--15622	1	3	1	3	2	0	1	1	1	2	2	3	3	0	2	0	1	1	1	4	1	3	1	2	4	1	3	2	3	1	3	1	2	3	2	2	3	3	4	2	4	2	3	1	2	1	1	1	1
3001--15621	2	3	0	2	2	3	2	0	2	1	3	1	4	7	3	2	3	1	0	1	0	1	1	3	1	4	4	1	2	4	1	0	0	3	1	0	3	3	2	1	3	2	3	3	4	2	4	1	2
15--31023	0	0	0	0	0	0	0	0	0	0	0	0	5	36	39	46	55	46	42	33	29	39	25	28	26	33	45	20	31	24	20	40	82	87	71	67	65	72	52	118	164	91	95	83	156	120	49	93	77
15--31022	0	0	0	0	0	0	0	0	0	0	0	0	4	29	40	37	37	21	14	19	22	11	13	18	11	25	22	19	18	19	16	36	45	57	51	44	34	58	59	78	163	78	54	50	73	89	35	64	32
15--31021	0	0	0	0	0	0	0	0	0	0	0	0	17	81	52	47	28	28	19	20	22	20	10	15	7	14	13	8	5	11	13	16	34	19	20	21	21	27	32	49	85	49	37	34	45	44	18	35	15
15--25062	108	107	107	98	123	146	189	209	203	193	144	127	46	54	53	61	56	51	7	31	88	97	80	68	68	81	75	66	59	43	81	55	85	78	67	78	90	89	105	104	140	140	128	104	150	123	135	92	71
15--25063	12	15	18	17	15	19	11	18	12	17	8	8	8	10	10	13	11	16	10	8	17	12	14	12	16	19	19	11	9	13	10	11	16	16	12	11	17	24	19	31	34	25	25	18	24	27	21	29	17
15--25061	23	29	32	31	30	23	31	34	36	48	57	46	80	58	20	25	21	14	11	6	2	5	12	9	5	11	6	5	6	8	7	17	14	11	14	22	21	21	38	81	90	51	21	23	36	37	18	16	12
3076--6763	4	3	4	4	4	3	4	4	4	4	8	4	4	4	3	3	3	3	3	4	5	10	9	7	10	6	11	5	9	8	15	6	11	11	10	11	13	7	12	11	11	10	10	7	9	7	10	8	5
2023--6892	0	0	0	0	0	0	0	0	2	0	0	1	1	0	1	1	1	2	0	0	3	1	4	2	2	1	1	1	1	0	2	2	0	1	1	0	2	2	0	0	1	2	0	1	2	0	0	0	0
2023--6893	2	1	1	2	6	1	2	2	2	3	3	1	3	0	2	0	0	0	2	2	0	0	0	0	0	0	0	1	0	1	0	0	0	1	0	0	1	1	0	0	0	0	1	1	0	0	0	0	0
2023--6891	4	11	13	7	7	7	7	10	6	3	8	7	11	11	3	7	5	13	12	8	5	13	11	7	2	9	10	7	7	8	6	7	7	4	4	7	8	5	4	11	8	6	6	8	7	12	7	5	2
3076--25583	7	4	3	4	7	10	6	6	6	5	2	5	3	2	2	4	3	3	2	5	4	5	4	5	5	3	3	6	5	6	1	3	1	1	2	2	2	2	2	2	2	1	1	0	0	0	0	0	0
3076--25582	1	2	2	3	2	4	4	2	4	2	7	4	3	1	2	5	2	3	4	5	3	2	5	3	2	4	3	2	2	1	0	2	2	3	4	0	1	3	3	2	3	3	3	0	0	0	0	0	0
3076--25581	5	1	5	5	5	6	4	6	7	5	5	7	5	4	5	1	2	3	3	7	3	3	3	3	4	5	4	3	4	4	3	1	0	0	1	0	3	0	0	2	1	1	1	0	0	0	0	0	0
2023--7873	1	1	2	2	1	3	2	3	5	1	3	5	3	1	1	2	4	3	1	3	4	0	0	1	0	7	3	3	1	2	3	3	2	1	1	1	2	3	3	1	2	3	2	3	4	2	4	2	3
2023--7872	0	0	0	0	0	0	0	0	0	0	0	0	0	0	0	0	0	0	0	0	0	1	0	1	1	1	1	1	2	1	0	0	0	0	0	0	0	0	1	0	0	0	0	0	1	1	0	0	0
2023--7871	3	0	1	2	1	1	1	2	3	2	1	4	1	3	2	3	1	1	1	3	2	2	3	2	1	2	5	4	3	1	1	0	0	0	0	0	0	0	1	0	0	1	0	0	0	0	0	0	0
15--1111	6	6	7	5	6	2	8	5	8	3	14	9	7	4	9	7	9	6	8	4	16	12	5	7	5	2	6	5	5	15	6	10	9	7	10	20	13	12	6	9	8	15	9	9	12	6	5	10	13
15--1113	5	6	11	3	7	10	8	3	10	10	14	9	8	10	11	6	10	10	12	8	8	13	17	5	8	7	3	14	11	5	11	6	8	8	12	11	3	11	12	9	10	15	15	11	12	9	8	9	8
15--1112	8	9	10	11	3	3	5	11	7	7	7	4	5	3	12	10	9	9	9	10	13	10	15	10	10	4	6	15	11	9	8	11	14	5	12	15	12	8	9	10	21	16	14	14	11	11	17	8	6
15--61343	1	4	5	4	3	4	2	1	7	2	3	5	6	4	5	2	3	7	5	6	4	1	7	4	5	6	5	0	4	9	5	6	6	9	8	3	5	8	9	12	9	12	10	8	4	11	1	4	6
15--61342	9	9	12	17	7	18	10	5	7	9	6	5	13	9	5	3	7	12	6	13	10	9	8	10	12	8	8	7	4	6	4	9	8	15	13	3	4	8	10	10	10	8	8	11	9	8	6	5	6
15--61341	7	8	7	9	9	6	6	6	6	7	7	7	6	11	9	8	7	8	2	6	5	8	10	11	5	4	4	7	8	9	4	5	5	10	6	6	9	7	6	14	18	14	11	10	9	9	6	7	7
2023--33002	3	2	1	2	5	4	5	4	6	7	11	4	8	3	5	9	9	6	5	4	6	2	8	5	9	7	6	7	8	6	6	6	5	3	4	4	5	8	6	4	8	6	3	8	5	5	3	3	5
2023--33003	3	1	3	2	5	4	2	1	1	2	1	2	4	2	5	6	5	6	7	4	4	9	4	2	4	3	5	4	6	4	5	8	7	4	6	6	5	7	8	5	9	7	7	9	6	5	0	2	5
3099--31952	0	0	0	0	3	15	0	0	0	0	0	7	19	17	13	11	6	11	13	9	10	12	9	12	16	15	17	14	14	10	15	9	8	11	13	13	9	6	22	27	17	12	11	11	8	7	8	9	8
2023--33001	6	5	6	5	3	3	6	11	4	3	4	6	6	3	9	7	11	9	11	12	9	3	5	11	5	7	6	4	10	15	13	15	14	9	15	7	8	11	9	11	9	12	16	14	11	9	4	10	14
3076--6261	8	10	17	17	20	25	12	18	14	20	15	11	15	17	16	12	15	7	16	16	20	19	27	13	23	23	19	27	11	20	18	13	11	17	11	18	18	16	16	9	28	17	13	11	8	15	10	11	14
3076--6262	2	1	3	4	3	4	3	5	1	2	1	1	1	1	1	0	3	0	4	2	1	4	2	3	3	1	3	2	4	2	2	2	1	2	0	2	1	3	2	3	3	3	0	1	1	5	1	3	2
3076--6263	3	1	1	7	9	21	5	2	6	11	8	11	8	9	11	4	2	4	3	5	2	6	10	1	9	1	7	5	3	4	2	5	3	6	1	3	3	3	2	3	10	4	0	1	3	5	4	4	5
3076--31502	0	0	0	0	0	0	0	0	0	0	0	15	9	14	10	8	13	19	12	12	9	8	10	9	11	10	17	13	13	11	24	26	21	25	30	25	26	29	21	29	22	32	20	23	31	21	18	18	19
15--31221	0	0	0	0	0	1	11	12	9	15	11	8	10	9	12	22	10	10	3	5	13	9	19	8	8	7	20	11	13	17	13	7	13	8	14	19	11	18	34	43	37	46	30	18	24	41	30	14	17
3076--31501	0	0	0	0	0	0	0	0	5	0	0	19	20	19	11	21	28	24	19	20	26	25	30	25	34	43	42	25	21	25	20	22	19	29	31	24	27	27	36	61	83	59	42	31	40	37	35	20	18
3001--62423	2	6	2	4	3	4	3	3	3	3	1	3	3	3	3	7	4	3	2	3	4	3	4	5	4	3	4	2	3	2	5	1	3	3	3	1	4	6	6	2	1	3	3	3	3	2	3	1	5
3001--62422	4	3	4	2	1	3	1	1	4	4	3	4	4	4	3	2	2	2	3	1	0	3	1	5	3	2	4	3	1	2	5	5	2	1	2	5	2	3	4	5	2	5	1	2	2	4	2	2	3
3001--62421	7	7	5	4	6	5	1	6	5	6	5	5	5	3	2	5	7	9	7	2	6	4	6	3	6	5	3	8	8	9	10	2	6	6	4	1	2	2	2	6	3	11	4	8	3	5	10	5	4
15--31223	0	0	0	0	0	0	0	0	0	26	66	55	68	66	65	77	76	60	62	67	76	77	65	82	65	64	79	80	47	58	52	52	62	88	90	53	68	74	61	99	199	207	155	102	82	111	110	100	78
3099--31953	0	0	0	0	3	4	0	0	0	0	0	7	8	8	10	11	6	9	7	10	19	21	20	17	18	21	17	16	16	18	12	8	12	11	14	9	19	18	25	37	38	23	17	16	24	24	16	12	12
15--31222	0	0	0	0	0	12	61	59	74	53	51	62	56	77	76	75	75	67	62	87	72	77	71	106	79	108	129	116	116	112	116	100	116	127	133	134	109	136	120	156	208	276	190	168	137	157	177	161	141
3076--7032	4	0	2	7	3	4	4	4	4	4	5	2	7	13	5	8	15	10	8	11	10	11	11	10	11	14	16	13	8	14	6	9	10	11	8	5	9	7	9	10	7	11	14	12	4	16	10	7	8
3076--7033	4	4	5	2	8	6	5	6	6	6	6	3	9	4	3	6	5	4	7	6	4	7	9	11	6	8	8	9	11	7	7	8	10	10	9	10	7	12	5	7	10	10	6	10	13	9	14	15	8
3076--27091	0	0	0	0	0	0	0	0	0	0	14	49	56	56	73	51	51	54	53	43	55	66	47	59	57	64	68	54	56	50	121	43	39	28	39	33	28	35	49	52	52	40	42	56	54	55	66	47	28
3076--6311	13	7	9	3	8	8	6	9	8	8	7	5	7	14	8	11	8	11	10	13	9	6	3	10	6	6	11	12	9	9	9	5	8	11	5	10	10	4	7	11	15	12	8	8	8	9	11	11	9
15--61442	2	4	5	4	13	2	4	5	6	8	13	11	8	7	5	8	3	8	8	8	7	12	10	8	6	10	4	9	7	5	8	9	10	19	13	12	7	11	12	13	19	20	20	27	12	13	18	19	11
3076--6313	11	13	12	17	8	15	9	15	7	10	18	17	10	14	11	9	23	28	16	19	13	16	24	16	16	15	25	25	13	19	15	10	11	15	15	15	15	15	14	14	11	19	10	12	12	15	13	6	9
2023--11002	7	4	5	9	4	6	5	6	9	10	11	7	8	7	2	5	3	7	3	8	1	7	3	5	5	6	4	5	9	4	6	3	3	2	1	1	3	4	4	3	6	5	7	4	5	4	4	4	5
2023--11003	4	5	5	2	6	4	4	1	3	4	5	6	1	2	3	1	4	4	2	1	1	4	4	3	0	1	4	2	2	2	2	4	2	3	3	4	2	1	3	6	3	2	3	6	0	3	0	0	1
2023--11001	4	10	9	11	14	8	9	13	7	8	13	8	7	10	10	9	9	7	8	8	8	9	8	10	7	10	3	5	7	6	4	3	9	5	7	4	3	6	11	8	9	9	10	8	9	3	4	5	5
2012--25052	1	2	3	1	2	1	5	1	6	6	2	3	7	8	5	4	3	2	4	3	7	4	5	2	3	3	3	4	4	3	4	3	1	2	5	2	3	6	3	4	4	3	1	2	1	2	3	2	0
2012--25053	5	7	2	5	4	7	7	9	3	9	8	5	8	1	9	2	6	11	5	3	8	3	6	8	10	7	8	6	8	4	6	6	6	7	6	10	5	7	5	4	4	3	5	6	5	7	10	5	8
2012--25051	3	1	7	4	4	7	5	9	4	7	5	3	6	6	5	6	5	5	1	4	3	5	6	4	6	3	2	5	7	5	3	4	0	4	2	4	3	4	1	5	5	10	1	7	6	2	3	5	5
3076--6163	16	8	9	12	48	100	101	59	10	11	54	20	16	16	28	19	13	16	16	23	13	19	10	11	11	16	17	18	11	16	18	16	13	12	16	19	16	15	10	10	23	23	11	8	7	7	6	6	6
3076--6162	12	10	13	8	10	14	9	14	21	12	10	19	20	33	12	15	8	12	10	11	15	14	13	19	9	19	19	10	12	13	6	9	9	9	14	8	8	6	18	19	19	23	7	10	12	17	6	8	7
15--17072	1	1	2	0	1	0	0	0	1	2	0	3	1	3	0	0	0	0	0	1	1	0	0	0	0	1	0	1	1	2	0	2	1	1	1	4	2	1	2	1	0	4	7	2	1	2	2	0	0
15--17073	3	2	1	3	3	3	3	2	2	3	4	5	3	3	2	1	2	0	2	3	2	1	1	1	1	0	1	1	1	2	2	3	4	1	4	4	4	4	4	7	4	3	4	3	5	6	2	5	4
15--12551	3	2	3	2	2	1	3	3	4	3	1	6	2	3	2	4	4	2	2	3	3	4	7	5	1	3	9	4	4	1	2	3	4	3	1	6	2	5	3	11	20	6	5	3	2	9	3	3	4
15--12552	2	8	2	2	1	1	2	0	6	2	6	3	5	16	5	0	5	5	2	3	1	2	5	0	6	7	15	3	0	3	2	1	10	10	5	10	3	11	10	25	37	7	17	14	16	28	10	11	37
15--12553	1	4	4	1	1	2	3	1	3	4	7	8	4	3	2	6	7	3	8	6	5	4	4	6	4	5	6	7	2	3	5	4	1	8	2	2	2	2	9	15	16	3	6	2	3	9	5	10	5
3099--31951	0	0	0	0	4	8	0	0	0	0	0	12	20	20	18	17	20	23	28	24	20	29	24	27	36	28	33	23	26	25	21	9	17	15	20	15	18	29	46	89	74	45	36	26	27	34	33	13	11
3076--1211	2	5	9	6	9	2	2	1	5	3	3	1	4	4	2	1	2	0	2	1	1	4	2	4	2	1	2	2	5	4	1	0	3	3	1	2	2	1	2	4	4	5	1	4	7	11	9	9	3
15--6202	16	11	14	14	6	12	17	13	10	23	16	14	7	13	8	9	7	5	9	10	9	10	13	9	5	11	23	15	10	8	10	10	17	16	10	21	17	10	18	44	64	23	17	15	21	55	24	18	19
3076--1213	12	7	14	14	11	9	23	28	17	29	16	9	12	8	6	7	9	5	5	5	5	9	8	8	8	6	11	8	10	7	14	11	8	11	7	8	12	13	8	17	17	14	9	10	15	13	15	14	13
15--6201	9	13	8	15	6	11	9	12	12	9	13	12	14	9	11	16	14	19	20	15	19	22	19	14	18	10	12	13	14	11	18	11	17	18	11	12	14	12	13	20	31	15	17	26	9	12	16	20	18
2023--2221	5	2	5	4	6	5	5	3	6	4	3	5	3	8	3	2	3	1	0	2	5	4	4	4	5	6	8	6	6	6	6	1	8	7	3	6	5	5	6	8	7	6	12	8	5	10	6	8	5
2023--2223	8	1	5	3	3	2	6	6	5	6	6	4	7	5	7	5	5	8	2	11	7	6	7	6	2	8	5	7	5	4	7	5	8	3	6	11	6	9	4	7	11	7	9	4	7	4	6	10	5
2023--2222	3	1	1	3	0	2	3	3	2	1	0	1	3	2	3	3	0	1	3	2	1	2	0	0	0	1	1	0	2	3	1	1	4	3	1	1	4	2	2	0	2	3	2	8	3	3	2	4	3
109--4533	4	0	5	1	0	2	3	0	4	1	0	0	2	0	0	4	1	1	1	3	2	0	1	4	2	3	3	1	0	2	2	1	4	7	6	4	2	6	5	2	6	6	6	7	7	5	3	5	3
109--4532	3	0	1	4	0	1	0	0	0	0	0	0	1	0	1	0	0	0	1	0	1	1	0	2	0	2	1	2	0	0	0	1	0	3	1	0	0	0	1	0	0	1	1	0	0	2	2	2	2
109--4531	0	0	0	0	0	1	0	0	0	0	0	0	0	0	0	0	0	0	0	0	0	0	0	0	0	0	0	1	1	0	0	0	0	0	1	1	0	0	0	0	1	0	0	0	0	0	0	0	0
15--6203	10	5	5	6	7	10	6	7	5	5	5	11	12	24	9	10	13	19	16	16	12	11	9	19	8	11	7	8	8	15	16	15	13	12	21	23	24	17	24	76	164	61	98	87	87	122	54	21	23
3001--61602	3	1	5	4	6	2	5	4	4	7	3	2	5	7	9	8	7	5	9	11	6	8	7	6	5	6	6	3	6	6	10	6	4	9	9	1	4	3	3	4	7	6	7	7	6	7	4	6	4
15--6612	16	22	23	24	22	32	26	20	21	25	28	29	11	17	5	3	4	10	11	8	9	14	8	9	8	11	16	4	4	4	10	12	22	14	16	15	14	23	35	39	38	25	27	32	34	45	52	26	17
15--6611	4	8	9	8	5	7	14	8	12	5	5	10	4	6	4	6	5	6	4	5	3	7	3	5	9	4	5	1	3	5	3	5	6	9	5	4	5	8	7	14	28	14	9	17	8	13	11	12	8
3001--61601	6	4	2	6	2	3	1	3	3	3	1	3	2	6	5	3	6	4	4	3	4	2	6	2	3	3	2	1	4	0	2	0	2	6	1	1	0	0	0	4	0	4	1	1	5	0	1	3	4
3076--6761	3	1	3	3	3	5	5	3	4	2	4	4	2	4	2	4	4	1	2	2	7	7	4	7	5	9	11	13	8	9	9	5	6	3	9	7	4	5	8	6	10	12	9	4	6	14	7	12	9
15--61621	6	1	2	2	4	5	6	6	6	0	5	8	7	1	5	3	4	2	5	7	7	7	10	6	3	12	7	6	6	4	4	7	6	9	6	5	6	9	10	10	17	11	9	11	9	7	9	9	7
15--61622	11	14	11	10	16	15	12	10	11	13	9	10	18	11	9	10	11	14	9	12	14	9	8	10	10	12	15	8	11	12	11	12	9	9	10	11	8	8	8	12	14	11	9	11	8	11	11	15	8
15--61623	4	2	2	1	3	3	3	3	5	4	7	5	6	8	4	4	13	8	10	8	6	4	6	7	8	6	10	4	7	7	5	8	12	6	6	7	7	6	7	7	10	10	3	4	7	10	6	9	7
15--671	24	31	28	28	22	20	27	22	30	29	14	19	24	18	22	15	21	25	20	20	26	27	26	17	35	19	23	24	22	20	23	25	34	28	27	27	29	24	31	37	56	32	31	42	31	29	28	29	29
15--672	3	5	3	2	3	4	5	6	4	10	4	4	6	3	1	2	4	3	2	1	4	2	3	3	3	3	4	4	8	5	6	9	5	5	7	6	7	5	10	5	7	4	5	6	6	3	3	4	1
15--673	8	11	14	5	10	9	5	9	11	9	1	10	5	9	9	8	10	8	8	9	12	14	16	16	11	8	8	10	13	9	10	11	6	8	14	12	9	8	13	13	41	9	7	18	18	11	11	14	9
3001--10853	7	7	13	13	14	12	10	12	7	11	12	13	13	16	9	16	15	11	12	9	10	11	11	11	6	10	7	13	5	13	10	8	7	8	6	9	9	14	6	18	46	60	14	5	10	13	9	9	6
15--34561	5	3	4	4	7	8	4	3	3	5	4	9	7	2	8	8	1	8	6	6	4	6	5	5	11	8	6	4	10	2	5	7	9	8	5	7	7	8	11	10	7	10	15	8	11	5	7	5	6
2012--34753	11	8	20	22	21	13	28	22	10	26	31	23	30	24	19	19	20	18	13	16	18	29	22	23	26	25	20	25	26	12	18	17	11	8	6	9	14	12	12	11	16	11	14	16	7	14	15	11	10
3001--10851	3	4	7	4	4	11	8	9	6	6	5	10	2	8	6	7	4	4	3	2	2	0	7	1	3	4	5	1	4	3	2	8	8	8	2	4	1	4	8	2	52	16	8	13	3	7	6	2	3
2012--34752	9	4	8	10	11	7	10	8	6	10	10	16	15	11	10	12	8	13	7	10	11	8	13	13	13	10	8	15	14	8	8	8	6	3	7	8	7	5	3	6	10	16	10	7	7	11	11	9	8
15--6103	6	7	7	2	4	4	2	4	4	4	8	5	6	7	8	5	9	10	10	6	2	6	7	5	7	3	6	9	8	8	3	9	11	11	15	8	7	13	13	12	11	12	12	14	16	14	15	15	24
15--6102	4	2	1	1	2	2	2	4	3	2	5	6	3	4	1	3	2	3	3	2	3	1	6	2	1	2	2	2	2	1	1	8	4	4	6	9	4	2	3	7	3	7	6	9	5	4	4	7	6
15--6101	18	19	13	15	19	16	18	25	20	25	30	21	20	25	28	17	24	25	25	21	28	30	17	16	20	21	20	22	35	23	20	32	33	32	29	30	29	36	37	39	27	34	30	28	32	28	21	17	32
3076--27181	0	0	0	0	0	0	0	0	0	0	8	44	28	28	23	25	53	51	48	58	58	54	40	37	47	52	47	62	52	43	9	31	32	39	39	39	45	48	53	78	73	70	37	42	48	63	51	35	22
3076--27183	0	0	0	0	0	0	0	0	0	0	56	288	174	258	178	139	234	195	162	115	122	162	100	145	133	139	121	99	94	118	37	88	110	63	61	77	82	81	84	110	112	84	77	83	70	83	63	48	38
3076--27182	0	0	0	0	0	0	0	0	0	0	3	4	12	66	62	56	46	40	40	33	43	46	47	33	54	49	51	37	52	46	12	25	35	7	6	21	20	30	54	88	119	66	55	48	59	67	38	28	26
3081--10711	7	3	5	2	4	4	4	7	5	3	3	7	5	3	3	5	6	9	6	3	7	6	6	7	4	4	5	7	8	8	6	2	4	3	4	1	2	3	2	1	4	5	2	3	4	4	5	3	5
3081--10712	16	14	6	14	10	14	13	12	6	8	10	7	7	10	11	13	13	5	15	10	11	9	16	13	13	12	9	13	12	14	8	4	6	9	8	3	10	4	5	3	3	2	9	5	7	7	3	7	7
3081--10713	11	9	13	9	13	16	16	15	11	9	12	11	7	7	8	6	11	13	12	10	11	15	11	8	12	10	7	8	13	9	8	8	8	3	6	8	8	8	5	5	5	5	6	10	6	5	9	9	12
2012--61691	2	4	3	3	3	5	3	2	6	5	7	1	4	5	4	4	5	6	4	5	6	6	4	7	10	12	3	7	9	2	2	5	2	5	4	3	5	3	3	6	5	5	4	4	3	3	6	7	9
2012--61692	1	0	4	2	3	1	1	1	4	2	2	4	0	2	1	1	3	5	2	2	3	2	2	3	3	2	1	3	3	5	3	2	0	2	1	4	2	1	1	2	1	1	1	3	2	2	3	1	2
2012--61693	14	9	11	11	8	13	16	12	14	14	8	11	12	11	9	10	11	8	6	7	8	9	8	5	4	7	12	6	6	7	11	5	10	11	3	5	7	9	6	8	9	10	8	8	7	3	5	9	7
3001--61633	9	8	7	8	11	9	7	8	4	9	10	9	4	4	5	6	8	5	8	7	10	10	8	9	12	9	8	6	7	7	9	11	5	10	3	11	5	4	6	5	10	9	7	6	5	7	4	8	6
3076--60542	4	2	0	0	3	2	0	4	2	0	2	4	1	3	1	3	2	3	4	1	2	3	2	2	1	1	4	5	4	0	1	1	2	1	1	1	2	0	0	2	1	1	2	0	4	4	5	3	1
15--31881	0	0	0	0	0	0	0	0	0	0	0	0	21	27	19	18	19	16	10	19	15	15	12	15	19	18	27	17	15	16	22	19	24	33	16	20	38	25	59	78	109	70	69	66	77	87	39	35	27
15--31883	0	0	0	0	0	0	0	0	0	0	0	0	51	70	44	39	29	33	40	47	45	47	37	33	50	50	64	49	54	57	67	94	97	109	79	93	91	79	94	106	156	101	112	111	119	142	48	91	104
3076--18452	7	6	7	4	5	5	1	3	5	7	7	9	6	6	3	8	5	5	3	3	6	7	5	7	7	5	4	6	6	3	5	6	4	4	2	2	2	3	3	3	6	8	3	3	2	5	1	0	2
3076--6653	1	1	2	5	1	3	2	1	2	2	2	0	4	2	2	2	1	1	0	1	3	2	1	1	3	1	2	5	0	1	3	1	1	2	0	1	1	3	0	1	2	0	2	2	0	1	2	0	3
15--61421	6	5	12	8	11	9	9	7	8	5	3	6	6	5	5	7	7	5	9	8	7	4	7	5	5	8	9	6	6	4	4	3	5	4	7	6	5	6	6	12	14	8	4	7	4	7	6	8	4
109--10672	4	0	3	2	4	5	5	2	4	4	0	0	2	0	1	2	3	1	1	3	1	1	2	0	0	2	2	3	3	4	2	3	4	3	4	2	7	2	4	3	11	26	8	9	9	7	15	12	7
109--10673	2	0	2	3	0	0	0	1	1	0	0	0	0	0	0	1	1	0	1	1	1	1	0	0	0	0	0	2	0	1	0	0	2	0	1	0	0	2	0	2	4	3	3	1	2	2	1	5	3
109--10671	1	0	3	3	2	2	3	3	4	6	0	0	3	0	2	0	0	2	2	1	2	1	1	2	0	1	2	2	2	2	2	2	2	2	0	3	3	4	3	3	4	10	3	6	6	4	4	3	2
3076--7521	2	6	9	6	8	3	3	8	5	5	6	5	7	7	8	13	8	4	2	10	7	9	11	5	10	10	6	8	5	7	6	6	7	3	4	6	4	3	10	3	5	10	6	8	4	9	4	6	5
3076--7522	4	3	4	4	4	3	1	6	1	3	2	1	3	1	1	3	2	4	1	4	1	2	3	2	3	3	1	2	2	4	3	3	3	1	1	3	2	1	0	4	4	4	2	4	3	1	1	3	2
3076--7523	2	5	4	4	1	3	3	3	3	7	0	4	6	5	4	5	4	6	4	7	9	11	8	6	5	4	5	9	8	5	3	5	3	5	1	6	2	7	4	5	13	8	6	8	6	6	5	4	5
15--27502	0	0	0	0	0	5	5	8	3	5	3	1	4	1	3	2	2	4	3	0	2	3	3	2	1	2	2	0	2	3	3	4	2	3	1	3	3	5	3	8	5	4	1	4	1	1	2	1	1
3076--31331	0	0	0	0	0	0	0	0	0	0	0	7	74	113	107	81	0	0	7	2	9	11	10	5	9	9	15	14	5	11	13	7	7	11	14	14	14	15	20	45	52	23	13	17	12	23	15	4	9
15--31002	0	0	0	0	0	0	0	0	4	7	9	10	16	14	23	38	24	15	25	17	15	22	24	25	29	22	9	13	10	16	10	14	12	21	18	11	16	14	24	19	15	15	20	20	20	26	26	16	23
109--10683	0	0	0	0	0	1	0	0	1	0	0	0	1	0	1	0	0	0	3	0	3	4	3	2	2	1	2	4	1	3	2	2	0	0	0	1	1	1	0	0	0	0	1	0	1	0	0	1	0
109--10682	4	0	6	4	10	13	7	4	10	4	0	0	5	0	7	9	6	4	9	6	3	7	8	6	20	5	8	7	7	11	6	8	5	15	5	10	10	12	17	7	25	40	23	17	10	15	8	21	19
109--10681	7	0	4	7	4	4	3	7	5	6	0	0	7	0	7	4	9	9	6	6	5	5	3	3	6	4	6	3	4	5	5	4	6	4	6	6	3	5	6	7	10	10	11	10	3	8	7	7	8
2012--6571	5	5	5	12	3	3	5	6	5	6	6	4	5	2	4	9	6	4	6	6	2	5	6	4	7	6	6	4	6	7	4	3	2	4	3	3	7	3	4	1	11	9	8	7	7	6	5	7	6
15--6613	25	21	22	21	27	31	24	23	22	34	34	33	17	21	11	11	10	17	10	15	17	11	13	14	14	16	15	9	8	8	10	21	23	34	25	22	35	34	33	40	56	36	34	38	35	48	29	30	27
2012--6573	13	9	15	18	11	16	15	10	14	18	19	15	31	17	11	9	9	7	11	9	14	9	8	6	7	5	7	4	6	7	5	9	7	8	4	9	6	5	5	8	5	8	7	4	4	5	4	7	7
2023--2271	1	2	0	3	0	0	1	0	0	0	1	0	0	2	2	2	0	2	0	1	0	0	0	1	0	1	1	4	3	0	3	2	3	0	1	4	4	2	2	4	2	2	2	0	1	3	0	0	1
3076--17043	2	6	3	12	26	30	12	8	9	4	7	5	6	5	9	7	7	4	2	5	6	5	10	4	4	4	7	5	1	10	9	5	7	12	6	5	3	5	2	7	17	3	4	5	4	3	6	4	4
3076--17042	11	17	12	17	15	13	14	11	6	6	1	1	3	3	2	4	1	3	5	2	7	3	8	3	5	3	4	5	6	1	6	5	6	4	9	4	8	2	5	2	3	3	7	4	6	4	3	2	3
3076--17041	10	10	9	12	18	10	8	8	4	6	8	6	8	6	8	4	4	2	5	8	4	5	6	2	4	3	3	3	4	3	2	1	1	6	3	2	5	5	3	3	7	6	3	4	7	3	5	2	6
3001--61603	4	5	6	6	10	9	8	7	6	6	4	6	6	9	7	6	7	7	7	3	5	5	5	4	4	6	5	6	6	5	8	4	5	5	3	2	2	3	2	7	9	4	5	4	4	6	6	3	4
3076--162	1	4	1	1	1	2	1	0	3	1	3	4	1	2	3	2	1	2	3	3	3	4	1	3	0	0	2	3	3	3	2	0	0	0	0	0	0	0	1	0	0	0	0	0	0	0	0	0	0
3076--163	4	4	2	0	3	3	4	4	0	5	3	4	2	1	1	2	3	2	2	3	2	4	4	2	3	1	3	3	4	3	2	2	1	2	1	2	6	2	2	2	2	0	0	0	0	0	0	0	0
3076--161	3	3	6	3	3	3	3	1	5	5	5	2	3	4	2	3	2	5	2	1	2	0	2	3	3	4	2	2	7	1	2	0	0	0	2	0	2	2	2	2	6	1	0	0	0	0	0	0	0
109--10702	4	0	3	5	3	6	5	9	5	8	0	0	6	0	6	3	1	2	3	3	2	5	2	0	2	2	4	5	5	3	1	6	2	5	5	7	5	4	8	8	8	6	8	6	6	5	5	8	4
109--10703	2	0	3	4	3	5	6	5	2	4	0	0	3	0	1	2	2	4	3	2	2	2	4	2	4	1	2	2	3	3	2	4	3	3	2	4	3	3	4	3	5	7	5	3	5	4	4	3	5
109--10701	0	0	0	0	0	0	0	0	0	0	0	0	0	0	0	0	1	0	1	0	0	0	0	1	0	0	0	0	0	0	0	1	1	0	0	0	0	0	0	0	0	2	0	0	0	1	0	0	0
2012--1071	9	8	6	10	10	12	4	11	10	8	21	16	28	17	8	11	12	10	7	11	10	10	9	20	10	17	12	9	11	5	7	3	4	6	10	2	5	6	5	4	6	7	9	4	10	2	7	7	8
2012--1073	7	5	10	7	7	9	10	13	6	7	9	9	10	6	1	3	8	6	5	7	3	8	5	5	3	7	14	1	4	3	3	5	3	6	6	4	5	5	1	5	4	6	3	3	3	4	1	5	2
2012--1072	17	9	15	15	19	19	14	19	13	17	13	14	15	20	12	18	11	10	23	16	15	11	12	12	13	14	16	12	15	16	18	13	8	11	7	8	8	5	5	7	6	6	12	8	9	7	15	12	9
2023--2261	3	2	5	2	2	3	4	5	7	4	4	1	3	7	8	2	5	4	7	6	3	10	4	6	3	3	2	4	4	3	4	4	6	4	2	5	4	4	2	11	10	5	6	11	7	8	4	2	3
3076--61731	8	8	2	8	2	7	5	6	6	9	6	9	4	8	11	9	7	4	5	6	9	6	5	6	8	6	7	6	7	7	8	7	5	8	4	6	7	8	6	10	7	0	0	0	0	0	0	0	0
3076--61732	8	7	3	6	5	4	8	3	3	10	5	10	7	6	7	8	2	4	7	4	1	5	7	10	5	10	10	7	6	4	9	3	3	9	3	8	10	3	5	5	8	1	0	0	0	0	0	0	0
3076--61733	7	1	5	6	4	5	5	3	7	5	7	4	7	7	7	6	4	4	2	6	5	6	5	4	2	4	3	6	3	2	3	4	4	3	2	4	1	7	3	6	11	1	0	0	0	0	0	0	0
3076--7231	10	7	6	10	9	10	10	6	15	10	14	14	10	10	8	14	9	7	8	14	12	7	12	10	10	11	7	12	9	13	8	6	12	11	13	10	12	10	7	9	11	10	15	14	11	6	8	5	10
3076--7232	1	4	4	5	3	2	3	3	5	4	2	4	5	9	12	10	19	8	10	10	14	8	10	11	15	12	11	13	9	13	7	8	13	6	6	4	10	14	9	8	11	9	14	20	3	8	7	7	10
3076--7233	8	7	5	8	11	10	5	9	9	10	15	10	5	0	0	1	0	1	1	0	3	1	0	0	0	0	0	0	1	0	1	1	1	1	0	1	1	0	1	1	1	1	1	1	0	0	1	0	2
2012--23142	2	1	3	1	3	5	1	1	1	1	1	3	2	0	0	0	0	0	2	1	0	1	9	7	12	11	13	15	0	0	0	0	0	6	8	6	0	0	0	0	0	0	0	0	0	0	0	0	0
2012--23143	3	1	3	1	3	1	2	2	0	0	2	3	2	4	0	0	0	3	1	0	0	1	4	5	11	4	7	4	0	0	0	0	2	3	1	5	0	0	0	0	0	0	0	0	0	0	0	0	0
3076--1803	2	2	3	2	3	2	0	2	2	3	3	1	3	3	4	3	4	4	3	2	1	2	1	3	0	1	1	1	1	3	0	1	1	4	3	4	0	2	1	4	5	4	2	2	2	2	1	1	2
2012--23141	8	8	6	5	9	4	10	9	3	8	10	9	8	8	0	0	0	5	5	8	0	0	4	4	1	6	3	2	0	0	0	0	0	5	4	6	0	0	0	0	0	0	0	0	0	0	0	0	0
3076--6762	4	2	2	5	2	2	8	5	7	3	6	7	5	7	10	9	7	3	4	9	12	10	10	12	13	11	14	11	16	13	16	11	9	11	12	18	27	14	14	16	12	18	20	17	27	11	13	12	22
15--27002	6	6	1	6	4	6	3	7	6	7	8	8	8	8	9	9	11	8	7	10	7	15	12	9	8	4	12	12	13	15	10	11	14	16	19	26	18	17	18	26	53	31	22	21	19	21	14	9	13
15--27003	10	13	12	6	10	10	9	13	15	11	11	10	8	10	13	14	12	13	13	11	11	7	10	8	13	16	12	9	5	11	8	17	9	16	17	18	17	15	16	39	55	31	29	22	22	12	28	9	15
15--27001	3	5	7	4	3	1	9	5	10	9	5	4	2	2	4	8	11	8	4	8	5	12	12	13	9	7	3	6	6	8	4	6	7	16	4	8	9	10	5	3	15	5	6	10	5	3	4	7	7
3076--29111	12	11	7	9	8	4	5	10	12	6	9	5	1	2	1	2	5	5	3	2	3	4	1	3	4	3	1	3	8	4	6	4	5	2	4	4	1	1	3	6	5	5	4	7	11	16	5	4	1
15--31131	0	0	0	0	0	0	0	0	5	110	205	197	189	160	155	116	101	131	71	164	128	158	137	154	192	197	194	128	148	148	39	179	209	225	214	236	236	251	303	349	331	319	277	258	323	301	194	136	67
3076--29113	14	11	11	10	7	9	12	7	12	16	15	6	6	4	5	4	1	0	6	6	2	5	5	3	2	4	6	2	5	7	4	6	5	3	3	8	7	7	10	14	13	13	15	9	14	11	10	4	8
3076--61371	6	5	6	2	2	3	1	3	0	2	2	2	0	1	0	3	5	7	2	5	7	4	3	5	3	5	4	0	6	5	5	2	1	0	2	2	3	3	3	2	2	1	2	3	0	3	0	1	2
3076--61372	2	2	2	6	3	3	5	3	3	2	3	2	5	2	4	4	1	3	5	6	8	4	3	2	4	5	3	4	3	5	7	3	0	1	1	0	0	2	3	2	0	2	1	1	0	2	1	0	1
3076--61373	1	4	5	4	1	5	7	4	3	3	4	6	6	4	4	5	6	1	7	7	2	2	5	5	4	10	7	9	7	7	6	4	6	5	5	2	3	4	3	4	6	6	5	2	2	7	1	5	1
2023--23111	2	1	0	0	0	0	0	1	1	0	1	0	0	0	1	3	3	1	2	0	1	0	1	3	0	0	1	1	2	0	0	1	1	1	1	4	4	2	0	0	2	4	1	0	0	0	1	0	0
15--31133	0	0	0	0	0	0	0	0	6	33	53	17	35	33	36	40	35	33	33	35	37	26	27	44	40	33	36	34	40	35	5	39	45	58	52	71	75	91	99	148	138	123	90	94	114	110	78	67	46
2023--23113	13	11	13	14	8	14	9	17	10	9	6	8	10	6	9	9	4	8	8	6	10	7	6	9	10	9	3	2	6	4	7	7	5	16	10	11	5	9	8	14	11	13	15	11	22	14	10	11	13
2023--23112	1	3	2	1	1	1	1	1	4	8	6	7	6	6	6	9	10	7	5	5	4	8	4	6	6	6	6	8	4	5	5	5	1	1	0	0	1	0	1	1	1	1	0	1	2	1	0	1	1
15--31132	0	0	0	0	0	0	0	0	5	49	57	27	40	68	41	46	39	41	35	31	41	44	47	33	35	46	51	36	33	35	2	59	74	101	89	92	119	120	131	132	154	180	157	156	208	166	113	79	38
3081--15713	0	0	0	0	1	0	0	1	1	0	0	0	0	1	1	2	0	1	0	2	1	1	0	0	0	0	0	0	1	0	0	0	0	0	1	0	0	0	0	0	1	0	1	0	0	0	0	0	0
3081--15712	0	0	0	0	1	1	1	0	0	0	0	0	0	0	0	0	0	0	0	0	1	0	1	0	0	0	1	2	1	0	0	0	0	1	0	0	0	1	0	0	1	0	1	0	0	1	0	0	1
3081--15711	4	2	2	3	4	6	1	0	2	1	2	2	2	2	1	3	0	2	0	2	1	0	4	1	3	3	0	0	3	1	0	1	1	0	0	0	2	2	1	3	4	2	1	2	1	3	1	0	3
3076--6123	3	6	1	1	2	2	1	2	2	0	0	2	4	3	2	4	4	6	5	11	18	8	4	2	4	5	10	6	3	2	6	2	1	4	2	2	4	2	2	5	4	2	2	5	2	1	2	3	3
3076--6122	9	9	9	5	3	10	7	7	7	7	13	6	7	10	8	8	8	8	12	7	10	5	7	7	4	7	10	6	4	3	5	4	3	1	1	4	3	6	11	11	6	13	7	3	5	9	5	5	5
3076--6121	20	6	9	7	5	11	7	5	6	10	12	11	13	5	6	5	9	3	9	6	4	6	7	7	8	6	4	5	7	13	3	7	7	11	8	7	7	6	5	5	4	5	3	3	2	2	4	3	7
3081--7023	1	1	1	2	3	3	0	2	4	2	0	3	4	2	4	4	2	2	6	2	8	8	2	3	5	7	8	5	8	4	5	4	3	2	2	2	1	1	2	2	1	1	2	1	1	1	3	2	2
3081--7022	0	0	0	0	0	0	0	1	0	0	0	0	2	1	1	3	2	3	2	4	1	5	3	3	0	1	4	1	1	2	1	2	1	0	1	1	3	2	3	1	3	2	2	2	1	4	1	1	3
3081--7021	3	2	4	0	1	2	0	4	1	2	0	0	1	2	1	2	2	4	5	5	4	3	1	1	5	4	2	4	2	4	3	3	1	2	1	2	1	1	0	0	1	0	0	2	1	0	2	1	1
3001--1212	0	2	2	1	0	2	2	3	4	1	2	3	4	3	2	1	1	4	1	2	1	3	2	3	2	6	0	3	0	3	3	2	6	1	5	2	5	4	4	2	6	6	4	1	7	4	6	4	3
3001--1213	3	0	2	2	3	1	3	5	0	4	4	1	4	2	0	2	3	2	0	5	3	1	3	1	0	2	0	3	5	3	5	4	1	3	3	3	3	5	3	2	4	5	3	1	2	4	4	2	2
2012--34751	17	21	18	18	18	15	15	17	12	16	15	17	14	13	13	3	10	11	5	7	8	3	7	3	2	4	6	7	3	4	3	4	3	4	6	4	6	8	8	10	8	8	6	7	13	3	8	8	5
3001--1211	3	5	2	0	0	1	0	1	1	2	2	4	3	1	5	2	1	3	3	1	1	2	1	4	3	3	1	2	6	4	5	3	1	3	2	3	4	4	3	6	6	3	6	3	6	3	8	2	5
3076--6651	4	2	4	6	6	3	6	5	4	6	2	7	6	3	2	4	3	2	4	4	4	4	5	6	2	4	1	2	2	3	6	4	3	2	1	1	1	2	2	0	1	2	3	1	2	1	3	3	3
3001--61632	2	2	1	1	3	2	1	2	0	3	3	3	3	1	1	4	1	2	1	2	2	2	3	3	1	2	3	3	0	4	2	2	2	3	3	1	1	3	0	2	1	2	1	2	1	0	3	1	2
3001--61631	4	3	2	3	3	3	2	3	2	3	4	4	5	5	2	6	5	2	1	4	2	5	4	2	2	1	4	2	3	1	3	3	4	3	3	3	3	5	2	3	2	6	4	1	6	4	5	1	4
3076--6652	4	1	3	5	3	5	2	3	7	2	3	3	4	0	4	2	0	1	3	2	1	1	4	5	1	2	1	3	2	2	0	2	4	5	3	4	5	2	3	4	1	5	4	6	3	5	4	4	3
15--27503	0	0	0	0	0	3	2	3	5	1	3	2	4	8	4	4	7	7	10	6	5	5	8	4	11	10	10	7	8	11	5	9	10	7	8	15	12	6	20	18	27	16	12	9	11	18	10	9	10
2012--6271	3	2	3	4	2	4	3	6	5	5	4	1	6	3	6	6	6	4	2	6	7	6	9	6	10	4	7	6	7	3	12	5	6	7	8	11	7	5	4	4	4	4	3	2	10	3	5	11	6
15--27501	0	0	0	0	13	80	75	41	38	38	31	5	8	13	20	13	13	10	8	6	6	6	9	13	10	9	20	9	12	11	12	15	10	10	16	10	16	16	17	27	20	18	10	12	9	16	8	12	6
3081--10611	3	4	0	1	0	0	2	2	2	1	2	0	0	0	1	0	0	0	2	3	1	0	1	0	1	1	2	1	1	3	1	0	0	0	0	1	1	0	0	0	0	1	0	2	0	3	3	0	0
3081--10613	2	0	0	4	0	0	1	1	0	0	0	0	0	0	0	1	2	1	1	1	0	1	2	1	0	2	2	2	2	0	3	1	2	3	1	2	2	1	1	1	2	1	2	0	0	1	3	1	0
3081--10612	2	1	2	2	4	2	2	3	3	3	1	2	2	3	1	2	1	0	1	0	2	3	0	0	3	1	3	3	4	3	2	3	1	1	2	3	2	4	1	3	0	3	2	2	1	0	2	1	2
3001--2002	1	4	3	1	2	3	0	0	0	1	2	2	2	2	2	1	0	0	2	1	1	1	2	4	6	2	3	1	2	1	2	2	1	1	0	0	1	1	0	2	0	0	1	2	2	2	4	0	2
3001--2003	1	1	1	1	1	1	0	0	2	0	1	3	2	1	0	1	0	0	0	1	2	1	1	0	1	1	1	1	0	2	3	1	0	0	0	0	0	0	1	0	2	1	0	2	1	0	0	1	1
3001--2001	3	4	3	4	4	3	3	4	4	5	5	5	1	8	5	4	4	6	3	6	4	8	4	4	5	10	9	6	4	3	5	4	5	5	5	6	3	3	3	6	22	9	6	6	2	6	3	2	7
2059--5753	0	0	4	6	3	4	3	2	1	3	3	3	6	3	2	3	4	4	4	4	2	7	9	13	9	2	3	6	5	5	6	6	9	9	11	5	0	2	6	6	3	12	9	3	3	11	2	1	6
2059--5752	0	0	4	6	9	11	10	15	4	11	7	7	19	7	2	9	7	12	10	9	8	10	10	8	11	5	5	10	6	6	7	6	8	8	10	13	7	10	6	9	9	10	7	7	9	12	6	7	7
2059--5751	0	0	1	1	1	2	1	3	1	3	4	3	0	2	2	1	1	0	2	0	0	0	2	0	2	2	3	4	0	1	1	3	0	0	0	0	4	3	3	1	2	1	1	2	2	1	0	0	1
3001--4273	2	5	7	3	5	5	1	6	8	3	5	7	5	9	6	8	6	4	3	7	12	6	9	8	7	4	6	8	2	5	2	4	4	5	2	5	2	3	2	4	11	7	1	3	2	0	2	3	0
[truncated: 41 more columns]
