# Supplementary material for: Social and Spatial Clustering of People at Humanity’s Largest Gathering
Source: PLoS One. 2016 Jun 3;11(6):e0156794. doi: 10.1371/journal.pone.0156794 (PMC4892527; doi:10.1371/journal.pone.0156794)
Supplement: S1 Data — This includes full network data taken over the full duration of the Kumbh Mela. In addition it contains daily handset count data, stratified by state. (ZIP) [file pone.0156794.s002.zip › KumbhSpatialCircleLevel_111.txt]

15--6911	0	0	0	0	0	0	0	0	0	0	0	1	0	0	0	0	0	0	0	0	0	0	0	0	0	0	0	0	0	0	0	0	0	0	0	0	0	0	0	1	0	0	2	0	0	0	0	0	0
15--6912	0	0	0	0	0	0	0	0	0	0	0	1	1	0	0	0	0	0	1	0	0	0	1	0	0	0	0	0	0	0	0	0	0	0	0	0	0	0	0	0	0	2	0	0	1	1	0	1	2
15--6913	0	0	0	0	0	0	0	0	0	0	0	0	0	0	0	0	0	0	0	0	0	0	0	0	0	0	0	0	0	0	0	0	0	0	0	1	0	0	0	0	0	0	0	0	1	0	0	1	1
15--6561	1	0	1	0	1	0	0	0	0	0	0	0	0	1	0	0	0	1	0	0	0	0	0	2	0	0	0	0	0	0	0	0	0	0	0	0	2	0	1	1	1	0	0	0	1	1	0	0	0
15--6563	1	2	2	2	0	1	0	1	1	1	1	2	2	1	1	1	1	1	2	1	0	1	2	2	3	1	0	1	1	1	1	0	0	1	0	0	1	1	0	1	2	1	1	1	1	1	1	1	1
15--6562	0	0	0	0	0	0	0	1	0	0	0	2	0	0	0	0	0	0	0	0	0	0	1	1	2	0	0	2	2	1	3	3	3	3	3	3	1	1	2	1	1	2	3	1	1	1	1	1	1
3002--10993	0	0	0	1	1	0	0	0	2	1	1	2	0	0	0	0	1	1	1	1	0	0	1	1	1	1	0	0	0	0	1	2	1	2	0	1	1	0	1	3	0	6	3	1	1	1	0	1	0
3076--61641	1	4	1	4	5	4	3	2	2	0	4	3	3	4	1	1	3	7	4	4	6	3	1	2	5	1	7	4	3	5	3	5	0	0	2	0	0	2	3	5	9	4	1	1	4	4	3	4	4
3076--61642	8	4	10	6	5	7	7	9	0	7	11	5	8	4	13	5	11	5	9	10	5	18	7	2	10	4	21	5	14	6	10	3	6	14	4	10	5	3	1	2	13	10	16	10	6	8	7	12	7
3076--61643	7	3	3	12	12	24	11	12	6	6	8	9	12	7	10	9	13	11	9	8	10	11	8	8	16	15	33	22	12	15	17	8	7	25	8	17	5	6	9	4	7	17	12	15	12	11	10	19	14
15--27341	1	1	1	0	0	1	0	2	1	1	1	1	1	1	0	1	1	1	0	0	0	0	0	0	0	0	0	0	0	0	0	0	0	0	0	0	0	0	0	0	0	0	0	0	0	0	0	0	0
15--27343	0	0	1	0	1	0	1	0	2	0	1	2	1	2	0	1	0	1	0	0	0	1	0	0	0	0	0	1	0	0	0	0	0	0	0	1	0	0	0	0	0	0	2	0	1	0	0	0	2
15--27342	0	0	0	0	0	0	0	0	0	0	0	0	0	0	0	0	0	1	0	0	0	0	0	0	0	1	0	0	0	0	0	0	0	0	0	0	0	0	1	0	0	0	0	0	0	0	2	0	0
15--61351	1	0	1	0	1	0	0	0	0	0	0	0	1	0	0	0	0	1	0	0	0	1	2	0	0	1	0	1	0	1	1	0	2	1	0	0	0	0	0	0	7	0	2	3	0	0	0	2	0
15--61352	0	0	2	0	0	1	1	0	0	0	0	0	0	0	1	2	0	0	1	0	0	1	0	0	1	1	1	1	0	0	1	1	0	0	2	1	0	0	0	1	1	1	0	2	2	0	2	1	2
15--61353	0	0	0	0	0	0	0	0	1	2	0	0	0	0	1	0	0	1	0	0	0	0	0	0	0	0	0	0	0	0	0	0	1	0	0	0	2	1	3	4	2	1	1	2	0	0	0	0	2
2012--6311	1	0	2	1	0	0	0	1	1	1	1	1	0	0	0	6	2	3	4	2	3	4	2	2	1	2	3	2	2	1	0	1	0	1	0	1	0	0	0	1	0	1	0	1	0	0	0	0	0
2012--6313	0	1	1	0	1	0	1	0	0	0	0	0	0	0	0	0	0	0	0	0	0	1	0	0	0	0	0	0	1	1	1	0	0	0	0	0	0	0	1	0	3	2	2	2	0	1	0	1	1
2012--6312	0	1	1	1	2	2	0	0	1	0	0	0	1	0	1	0	0	1	0	2	0	0	1	0	0	0	0	0	0	0	0	0	3	1	0	0	0	0	0	0	0	0	0	1	0	1	0	0	0
2012--6251	0	1	2	2	4	0	4	2	0	6	0	0	0	0	0	1	0	3	1	1	1	0	1	0	4	4	0	2	0	0	0	0	1	0	2	2	3	1	2	2	2	6	1	1	4	1	2	1	1
2012--6252	1	1	1	1	0	1	1	0	0	0	0	1	1	0	0	2	1	1	1	1	2	2	1	1	3	3	3	1	2	0	4	0	2	1	0	1	1	0	2	0	1	1	1	1	0	1	4	0	1
2012--6253	0	0	0	1	0	0	1	1	0	0	0	1	1	1	1	1	2	2	1	0	0	1	1	3	2	3	1	0	0	0	1	0	1	0	1	2	0	1	0	0	1	3	0	2	3	1	1	0	0
15--14941	1	0	1	2	0	0	1	0	0	1	1	0	0	0	0	0	0	0	0	0	0	0	1	1	0	0	0	0	0	0	1	1	0	1	1	0	1	0	0	0	0	1	2	0	0	1	1	1	0
3076--7502	1	0	0	1	0	0	2	0	1	1	1	1	0	0	0	0	0	1	0	0	0	0	0	0	0	1	0	0	1	1	1	0	0	0	0	0	1	0	1	1	2	0	0	0	0	0	0	0	0
15--14943	1	0	1	0	0	0	0	1	0	0	2	0	0	0	2	0	1	0	0	0	0	0	0	1	1	0	0	0	0	0	2	0	1	0	1	1	0	0	1	0	1	1	0	0	1	2	0	1	0
15--14942	1	2	0	1	1	1	1	0	1	0	1	0	0	1	0	0	0	1	0	0	0	0	0	0	2	0	1	0	1	0	0	1	1	0	4	4	1	3	0	2	0	0	0	0	0	0	1	0	0
15--61423	0	0	0	0	0	1	1	0	0	0	0	0	0	1	1	0	0	1	0	0	0	0	0	0	0	0	0	0	0	0	0	0	1	0	0	0	0	0	0	0	3	3	1	0	0	1	0	2	2
2012--111	0	0	0	0	0	0	0	0	0	0	0	0	1	0	0	0	0	0	0	0	0	0	0	0	1	0	0	1	1	0	0	1	0	0	0	0	0	0	0	0	0	0	0	0	0	1	0	0	0
2012--112	0	0	0	1	0	1	2	3	0	0	0	0	1	0	0	1	0	0	0	0	1	1	1	1	0	0	1	0	0	0	1	1	5	0	0	1	0	1	0	7	1	2	4	3	0	2	1	1	0
2012--113	1	0	0	0	0	0	0	0	0	0	0	0	0	0	0	1	0	1	1	0	1	0	0	0	1	0	0	0	1	1	0	0	0	0	0	0	0	1	0	0	0	0	1	2	0	2	1	1	0
2023--7111	0	0	0	0	0	0	0	0	0	0	0	0	0	0	0	0	0	0	1	1	0	0	0	0	0	1	1	0	2	1	0	1	2	1	0	1	1	1	1	0	0	1	0	0	1	0	1	1	1
2023--7112	4	2	3	8	3	5	2	2	1	3	2	5	3	1	3	2	2	4	3	1	2	2	4	3	6	3	2	2	2	4	2	2	4	4	3	7	5	4	3	4	5	1	4	2	4	6	3	4	3
3076--7501	8	4	4	3	4	0	4	2	5	8	10	5	8	6	10	3	4	8	3	4	4	1	3	1	5	6	5	2	2	2	2	3	1	5	1	8	0	5	15	10	9	1	0	0	0	0	0	0	0
3076--6171	0	0	0	0	1	1	3	0	0	0	0	0	0	2	0	0	1	0	0	1	1	0	0	0	0	0	0	0	0	0	0	0	0	0	1	1	1	1	0	0	0	1	1	1	2	1	0	0	0
109--10742	0	2	2	2	0	1	1	0	1	0	0	0	3	1	0	0	0	0	0	0	0	0	0	0	2	0	1	0	1	0	0	0	1	1	0	0	0	0	0	0	0	1	0	0	0	0	0	0	0
109--10743	1	4	2	3	2	4	1	3	2	3	0	0	4	2	1	3	5	2	3	1	4	3	2	1	1	2	2	2	1	5	0	2	8	1	0	5	2	10	9	2	10	29	6	11	3	6	4	5	3
109--10741	2	1	2	2	2	1	1	0	0	0	0	0	2	0	3	0	2	1	1	1	0	1	1	1	1	0	1	0	0	2	1	0	2	2	3	2	1	4	3	11	5	10	5	6	3	3	3	2	4
2012--6723	0	0	0	0	1	1	1	0	1	1	0	0	0	0	0	1	0	0	0	0	1	0	0	0	0	0	0	0	0	0	0	0	0	0	0	1	0	0	0	0	0	0	1	0	0	0	0	0	0
109--15722	0	0	0	0	0	0	0	0	0	0	0	0	1	3	1	1	2	1	2	2	3	2	2	2	2	1	1	1	0	1	1	1	2	1	1	1	2	1	1	0	0	1	1	3	3	1	2	2	1
15--10801	2	1	3	1	3	1	1	0	1	0	1	1	2	1	1	1	0	2	0	0	0	0	0	1	0	1	0	4	2	3	1	1	0	1	2	2	2	3	3	3	2	2	1	4	2	3	3	1	4
15--10802	0	0	0	1	0	1	0	0	0	0	0	0	1	1	1	2	0	1	0	0	0	0	1	0	0	0	0	0	0	0	0	0	1	2	0	0	0	0	0	0	0	1	0	0	0	1	1	3	0
15--10803	0	4	1	1	1	1	0	0	0	1	0	0	0	0	0	0	0	0	0	0	0	0	1	0	0	0	0	0	0	0	0	3	1	0	0	0	1	2	0	2	3	1	2	1	1	1	1	1	1
2012--12091	0	1	1	1	1	0	1	1	0	0	0	1	0	0	0	0	1	2	1	1	1	2	1	1	1	2	0	1	1	2	1	1	1	1	0	0	0	0	1	2	0	0	0	0	0	0	0	1	1
2012--12092	0	0	0	0	0	0	0	0	0	0	0	0	0	0	0	0	0	0	0	1	0	0	1	1	0	0	1	0	1	0	0	0	0	0	0	0	0	0	0	0	0	1	1	0	1	0	0	1	1
2012--12093	0	0	0	0	0	0	0	0	0	0	0	0	0	0	0	0	1	0	1	1	0	0	0	0	0	1	1	0	0	1	0	0	0	0	0	0	0	0	0	0	0	0	1	0	0	0	0	0	0
2023--1141	2	2	1	0	3	0	1	0	0	0	1	3	1	2	0	1	2	1	1	2	1	0	0	1	0	4	2	1	1	2	2	1	4	2	0	1	1	1	1	1	3	2	1	5	3	4	2	1	2
2023--1143	2	3	7	1	10	6	7	3	1	1	4	3	6	4	3	3	3	3	4	2	4	3	6	5	2	7	5	3	2	0	1	3	3	2	2	1	3	2	2	2	2	9	3	6	2	3	1	0	1
2023--1142	0	0	0	0	0	0	0	0	0	0	0	0	0	0	0	0	0	0	0	0	0	0	0	0	0	0	0	0	0	0	0	0	0	0	0	0	0	0	1	0	0	0	1	0	0	1	0	1	0
15--61431	0	1	1	0	1	1	0	0	1	1	0	1	1	0	1	1	3	1	4	0	0	1	0	0	0	1	1	0	0	0	0	0	2	0	0	1	0	0	1	4	3	1	1	4	5	7	7	6	5
15--1271	0	0	0	1	0	1	0	0	0	1	0	0	1	0	0	1	2	2	0	0	0	1	0	0	0	0	0	0	2	1	0	0	0	0	0	0	1	0	0	0	2	2	1	1	0	0	0	0	0
15--61433	4	4	6	13	1	3	3	9	7	3	7	8	4	2	2	2	3	3	2	7	0	0	2	4	4	0	5	4	1	3	1	4	7	2	2	7	4	3	13	9	12	4	16	11	7	6	7	5	5
15--1273	19	19	20	29	32	29	26	12	14	17	17	13	19	13	21	24	20	21	17	20	0	16	14	10	11	11	5	9	20	9	9	8	7	7	10	17	17	16	17	14	21	24	23	16	19	10	9	13	15
2023--4011	0	0	2	2	0	0	1	0	1	1	1	1	0	2	1	0	0	1	0	1	0	0	1	0	1	0	0	0	0	0	0	0	0	0	0	0	0	0	0	0	0	0	0	0	0	0	0	1	0
2023--4012	1	0	1	1	1	1	1	0	1	0	2	5	2	1	2	0	0	2	0	0	0	1	1	3	0	0	2	1	0	0	0	1	0	1	0	0	2	0	1	1	1	2	1	0	1	0	1	0	0
2023--4013	1	1	1	1	0	0	1	0	0	0	0	1	1	1	1	1	0	2	2	0	0	0	0	0	1	1	0	1	0	0	0	0	1	0	1	0	0	1	1	2	2	2	2	3	3	1	2	0	0
3076--6112	0	0	0	0	0	0	0	0	0	0	0	0	0	1	0	0	0	0	0	0	0	0	0	0	0	0	0	0	1	0	1	1	0	0	0	0	0	0	0	0	1	0	0	1	0	0	0	0	0
3076--6113	2	0	0	0	1	0	1	1	1	0	1	0	0	0	1	0	0	0	0	1	1	1	1	1	1	0	1	0	0	1	1	1	0	1	1	0	0	0	1	0	0	0	0	0	0	0	0	1	0
3076--6111	0	0	1	0	0	0	0	0	0	1	0	1	0	0	0	0	0	0	0	0	0	0	0	0	1	0	0	0	0	0	0	0	1	0	0	0	0	0	0	0	0	0	0	0	0	1	0	0	0
15--62791	4	11	6	5	8	4	6	4	3	1	5	4	4	6	8	6	8	6	7	1	0	4	3	4	6	6	2	4	4	4	3	3	2	2	3	5	9	2	1	7	6	10	3	2	7	5	6	1	3
15--23163	1	1	1	0	1	1	1	0	1	1	0	1	1	1	0	0	0	0	0	0	0	0	0	0	1	1	0	1	0	0	0	0	0	1	0	0	1	0	1	0	0	0	0	1	0	0	0	0	0
15--62792	0	0	1	0	0	0	0	0	1	0	0	0	0	0	1	0	0	0	0	0	0	0	0	1	0	0	0	0	0	0	0	1	0	0	0	0	0	0	0	0	0	0	0	0	0	0	0	0	0
3081--24502	9	4	7	8	8	9	3	14	10	6	2	7	18	5	7	2	4	2	5	2	4	10	6	3	5	4	9	2	8	6	3	4	2	13	2	17	2	3	1	2	4	10	13	13	9	2	9	10	7
3081--24503	5	4	6	3	6	2	1	3	3	3	6	4	2	7	2	7	3	2	1	4	4	2	2	0	0	3	6	2	4	3	2	2	1	44	2	3	5	4	1	20	18	42	4	4	4	8	31	2	5
3081--24501	1	0	0	0	1	1	0	0	2	0	1	2	0	0	1	0	0	1	1	2	0	1	1	1	0	1	0	2	1	2	0	0	1	0	0	2	1	1	1	0	2	1	1	1	2	1	0	1	2
3076--61583	1	1	1	1	0	0	0	0	0	0	0	0	0	2	1	0	0	0	0	1	0	0	0	1	0	0	0	0	0	0	0	0	1	1	0	0	0	0	0	0	1	0	0	0	0	0	0	0	0
3076--61582	0	0	0	0	1	0	0	0	0	0	0	2	0	0	0	0	0	1	1	2	1	0	0	1	1	1	1	1	0	0	0	0	0	0	0	0	0	0	0	0	0	0	0	0	0	0	0	0	0
3076--61581	0	0	1	0	0	0	0	0	0	0	2	1	0	0	0	0	0	0	0	1	1	1	0	0	1	0	0	0	0	1	0	0	0	1	0	0	1	0	0	0	0	0	0	0	0	0	0	0	0
15--31773	0	0	0	0	0	0	0	0	0	13	17	32	31	42	16	13	9	19	16	14	0	18	15	10	6	21	22	12	14	11	11	11	25	35	32	37	50	55	82	161	143	85	60	62	88	79	27	19	9
15--31772	0	0	0	0	0	0	0	0	0	0	7	4	3	3	4	1	1	4	2	4	0	3	1	2	2	1	0	1	0	0	2	5	0	6	9	4	4	7	10	16	16	5	6	8	3	4	6	1	2
15--31771	0	0	0	0	0	0	0	0	0	25	42	49	69	72	38	23	17	13	10	13	0	11	3	8	7	4	9	1	8	3	3	9	13	13	15	24	34	67	62	150	138	101	73	82	91	89	35	12	6
15--6213	1	1	0	0	3	2	2	3	1	0	1	4	1	2	1	4	0	1	2	0	0	2	0	2	0	1	0	2	0	2	2	4	4	3	4	5	7	1	5	3	1	4	3	3	3	3	3	2	5
15--6212	1	1	3	1	3	2	0	3	2	3	0	3	2	2	1	0	0	2	1	3	0	3	0	3	4	2	0	2	3	1	1	1	1	1	2	6	5	1	5	6	5	8	1	2	4	10	4	5	2
15--6211	7	6	5	6	5	4	5	3	2	5	6	13	7	3	3	7	3	5	3	2	0	4	3	6	6	6	5	5	3	2	2	7	5	5	5	5	6	9	1	11	8	17	7	4	10	9	3	7	5
3076--31333	0	0	0	0	0	0	0	0	0	0	0	3	11	24	38	40	0	0	53	81	112	87	65	63	56	82	96	82	76	91	92	79	81	69	88	112	141	143	134	124	165	115	128	121	108	141	76	39	17
15--50001	1	1	1	1	1	0	0	0	0	0	1	0	0	3	2	0	1	2	0	0	0	0	1	0	3	1	0	3	0	1	1	1	1	0	1	3	2	0	3	7	7	2	2	3	0	1	3	0	0
15--61362	1	2	0	0	0	0	0	0	0	0	0	0	0	0	0	0	0	1	0	1	0	0	0	1	0	1	0	0	1	0	0	0	0	1	0	0	0	2	3	0	0	0	1	0	0	0	0	2	1
3076--61461	0	0	0	0	0	0	0	0	0	0	1	2	0	1	2	1	0	0	1	0	0	0	0	0	1	1	0	1	1	1	1	2	0	0	0	0	1	0	1	0	0	0	1	0	1	0	0	0	0
3076--61462	0	1	0	0	2	0	0	0	0	0	0	0	2	1	1	1	1	1	1	1	1	2	2	0	0	0	0	2	1	1	1	1	0	1	1	0	0	1	2	0	2	0	2	1	0	1	2	2	1
3076--61463	0	0	1	0	0	0	0	0	0	1	0	0	3	0	1	0	0	1	1	0	0	0	1	0	0	1	1	0	0	0	0	0	3	0	3	1	3	0	0	0	1	0	0	0	0	1	0	0	1
15--44701	2	0	1	0	0	0	1	0	0	0	0	0	0	1	0	0	0	0	0	0	0	0	0	1	0	1	0	1	1	1	0	0	0	0	0	0	0	0	0	0	1	1	2	0	1	0	0	0	1
3076--31083	0	0	0	0	0	0	0	2	13	5	13	14	20	14	16	0	0	1	10	3	14	6	10	3	6	12	8	4	6	5	5	4	5	2	3	5	6	3	12	17	10	6	8	4	10	7	1	3	5
3076--31082	0	0	0	0	0	0	2	16	44	25	53	31	48	66	36	21	16	19	8	7	11	13	7	18	21	20	25	14	15	13	11	17	18	15	16	22	26	16	47	34	35	36	18	30	34	46	13	10	14
3076--31081	0	0	0	0	0	0	9	23	63	31	58	47	108	80	34	35	30	31	17	10	14	12	46	45	44	43	33	38	37	23	32	24	24	27	32	42	49	46	111	91	90	73	55	61	72	55	28	15	4
3076--5001	1	2	1	0	0	2	2	3	0	1	1	2	2	3	2	4	4	0	4	4	1	2	0	2	1	0	0	0	3	1	2	0	0	3	0	1	0	1	0	2	6	3	1	1	1	2	2	2	3
3076--5003	26	23	14	59	18	15	4	20	7	5	19	25	14	17	16	38	25	25	55	20	26	30	61	7	38	11	0	1	15	53	45	38	43	69	27	66	42	20	19	16	24	80	53	10	17	18	17	34	64
3076--5002	4	3	9	5	5	8	7	6	5	9	10	14	9	8	10	8	5	15	11	9	9	11	12	5	14	10	0	2	15	10	10	11	3	7	6	4	5	6	4	7	5	11	6	10	10	8	9	5	4
3076--27101	0	0	0	0	0	1	0	0	1	2	1	0	1	0	0	0	0	0	0	0	0	0	0	0	0	0	0	0	0	0	0	1	0	0	0	0	0	0	0	0	0	0	0	0	0	0	0	0	0
3076--27103	0	0	0	0	0	0	1	0	0	0	0	0	0	0	1	0	2	1	1	0	0	0	3	0	2	1	2	0	0	0	1	0	1	1	0	1	1	2	1	3	2	2	3	2	1	0	1	3	2
3076--27102	0	0	0	0	0	1	1	0	3	2	4	4	7	3	4	1	4	2	4	11	6	1	1	6	1	1	0	2	0	1	1	2	0	3	0	3	1	2	0	0	3	3	3	4	5	1	2	1	0
3081--10552	0	1	2	2	1	0	0	4	0	2	1	4	4	3	1	1	2	1	2	3	1	3	2	1	1	0	1	0	4	0	1	0	0	1	3	0	2	2	2	0	0	0	0	0	0	0	0	0	0
3081--10553	13	11	16	7	3	12	10	10	7	10	10	12	20	8	10	8	7	9	9	10	10	9	11	10	10	7	7	6	10	8	7	5	5	5	8	14	11	10	4	3	4	0	0	0	0	0	0	0	0
3081--10551	3	4	3	0	2	3	1	2	3	1	2	1	1	3	2	0	1	2	3	4	4	2	1	1	3	1	4	2	1	2	2	1	2	2	0	1	2	1	1	0	1	0	0	0	0	0	0	0	0
15--641	0	0	0	0	0	0	0	0	0	0	0	0	0	0	1	0	0	0	0	0	0	0	0	0	0	0	0	0	0	0	0	0	0	0	0	0	0	0	1	0	0	1	1	0	1	0	1	0	0
15--643	1	0	3	4	3	2	1	0	0	1	1	1	2	1	1	1	0	2	3	0	0	2	1	1	2	0	0	1	1	0	0	0	2	1	1	0	0	2	1	0	1	2	1	3	3	1	0	1	2
15--642	1	1	0	1	0	0	0	0	0	0	0	0	0	0	1	0	1	0	1	0	0	0	1	1	1	1	1	1	1	1	1	2	1	1	2	2	1	1	1	2	1	1	1	2	2	2	0	0	0
3001--11753	1	1	1	1	2	1	0	0	1	0	3	3	2	2	1	1	1	0	2	1	1	0	3	1	1	3	1	2	3	0	0	2	1	3	2	3	1	2	1	1	3	2	1	2	0	3	0	2	3
2012--6282	2	0	1	1	4	1	2	0	1	4	3	2	1	0	0	0	5	1	0	0	2	0	2	3	0	1	2	4	0	2	0	3	2	2	3	2	1	0	4	3	2	0	2	3	3	3	4	2	4
3001--11751	2	3	1	2	5	0	3	2	2	2	0	2	1	3	3	3	0	1	1	2	3	4	4	2	1	1	1	2	1	1	3	1	2	2	2	2	1	5	1	2	1	2	4	6	2	1	2	1	1
15--31443	0	0	0	0	0	0	0	0	0	0	0	1	4	1	5	3	2	2	2	3	0	1	4	3	5	5	4	9	6	5	4	3	4	3	7	9	14	18	26	30	31	19	12	25	25	20	13	8	10
3002--7631	0	1	0	0	0	0	0	0	0	0	0	1	1	1	1	0	1	0	0	0	2	0	1	1	0	1	0	1	0	0	0	0	0	0	0	0	0	0	1	1	0	0	0	0	1	0	0	0	0
15--31092	0	0	0	0	0	0	0	0	0	0	0	0	5	4	0	0	2	0	1	1	0	0	0	2	0	0	1	1	1	0	0	1	0	0	3	1	2	3	2	3	14	1	2	3	3	1	0	2	0
15--31093	0	0	0	0	0	1	0	0	0	0	0	0	1	5	0	1	0	1	2	3	0	1	2	0	1	1	1	0	0	0	3	1	1	1	2	1	2	4	5	5	12	3	5	1	5	5	0	0	1
15--31091	0	0	0	0	0	1	0	0	0	0	0	0	7	6	5	4	3	7	5	4	0	4	5	9	7	9	14	11	5	6	4	8	5	7	9	11	10	20	17	31	44	20	16	11	16	24	2	9	9
15--61481	9	2	13	7	6	4	13	9	10	4	7	14	6	16	10	12	5	10	10	6	0	6	6	8	15	22	13	11	15	10	9	20	16	17	26	13	16	17	13	14	20	32	21	14	21	19	23	14	14
15--61482	4	5	3	5	4	6	8	10	1	6	8	11	12	6	13	6	2	7	6	7	0	6	5	3	3	11	5	8	10	5	1	7	7	6	7	10	7	11	5	10	16	24	15	16	9	10	10	10	10
15--61483	1	0	2	1	0	2	1	1	0	0	0	0	2	1	0	2	0	2	2	0	0	0	2	0	2	2	1	1	1	2	0	0	0	3	3	0	1	0	1	0	2	5	1	3	3	0	0	4	3
15--31442	0	0	0	0	0	0	0	0	0	0	0	1	6	1	2	1	3	2	0	0	0	1	0	1	1	3	2	2	2	2	3	1	5	3	7	6	9	10	14	22	17	12	10	6	3	7	5	5	6
3001--7311	0	0	0	0	0	0	1	0	0	0	0	0	0	0	0	0	1	0	0	0	0	0	0	2	0	0	0	0	0	1	1	0	0	1	1	1	2	2	2	1	0	1	1	1	1	0	0	1	2
3099--31181	0	0	0	0	0	0	0	0	0	0	0	0	0	13	15	14	9	6	2	6	6	5	7	6	7	6	3	7	8	8	7	4	5	8	5	10	25	29	36	47	42	32	19	14	8	9	7	9	10
3099--31183	0	0	0	0	0	0	0	0	0	0	0	0	0	6	3	5	2	1	1	1	1	1	1	0	0	0	1	1	0	0	2	1	0	0	1	3	8	9	21	28	16	15	9	4	7	5	1	1	0
3099--31182	0	0	0	0	0	0	0	0	0	0	0	0	0	3	4	4	2	4	4	1	5	4	2	5	5	1	5	2	4	2	2	2	2	1	1	2	5	4	7	19	14	9	7	6	13	6	5	3	4
3076--18451	5	6	0	1	1	5	1	0	2	1	4	2	3	4	0	1	2	1	3	0	2	1	0	0	1	0	1	2	5	0	1	0	3	3	0	3	4	1	1	3	10	14	1	0	1	5	2	0	3
3076--60541	0	0	0	0	0	0	0	0	0	0	0	0	0	1	0	1	0	0	0	0	0	0	0	1	0	0	0	0	0	0	1	0	0	0	0	0	1	0	0	0	0	0	0	0	0	0	0	0	0
3076--18453	1	1	0	0	0	0	0	0	0	2	0	1	0	0	1	1	0	0	0	0	0	1	0	0	0	1	1	0	0	1	0	0	0	0	0	0	0	0	0	0	0	1	0	0	1	1	0	0	0
3076--60543	3	0	0	1	0	1	1	2	1	1	0	3	2	1	2	0	2	4	5	3	0	0	1	3	2	11	4	1	3	4	2	0	1	2	2	3	4	5	1	4	6	3	2	3	2	2	3	3	5
2012--6793	5	7	2	1	1	3	2	1	0	1	1	2	1	1	2	5	5	5	2	2	2	2	1	1	2	0	1	5	3	0	3	0	3	0	2	0	1	2	2	1	0	2	0	0	2	1	2	1	1
15--31001	0	0	0	0	0	0	0	0	1	2	6	4	4	1	9	10	9	14	12	3	0	9	2	10	13	17	5	1	5	4	6	8	7	5	4	8	4	8	13	20	13	14	20	8	11	13	11	3	3
15--31003	0	0	0	0	0	0	0	0	0	0	1	1	0	1	0	1	1	0	0	0	0	0	0	0	0	2	9	1	2	1	1	3	2	3	2	0	5	7	4	6	3	5	3	8	10	4	8	7	2
3001--7312	2	3	2	1	6	1	1	1	0	0	0	2	2	3	0	2	1	1	1	3	1	1	0	4	1	2	5	2	1	3	0	1	1	3	2	2	0	2	1	2	3	9	7	4	1	5	2	4	3
2012--14401	1	1	0	1	1	1	1	2	2	2	0	2	1	1	2	1	2	3	1	1	2	1	1	1	0	1	0	2	1	1	2	1	1	1	1	1	0	1	1	18	26	2	1	1	2	2	1	1	0
2012--14403	0	0	0	0	1	2	2	0	1	3	2	0	0	1	0	2	1	0	0	0	0	0	0	1	1	1	0	0	0	0	0	0	0	0	1	1	1	1	1	3	5	1	0	3	0	0	0	1	0
2012--14402	1	0	0	0	0	0	3	0	1	0	0	2	0	0	0	0	0	1	2	2	0	0	1	1	0	1	0	2	0	0	0	0	1	1	1	2	0	1	1	1	2	0	0	1	1	1	2	0	0
3081--10533	16	2	2	0	4	2	1	5	0	5	2	2	16	3	1	5	1	3	5	1	1	6	4	5	1	4	7	0	5	4	2	3	2	7	1	7	4	1	1	3	13	11	9	2	4	2	10	3	6
3076--1012	0	0	2	0	0	0	2	0	1	2	1	1	0	3	1	0	1	0	2	0	2	2	1	0	1	1	0	0	2	1	0	0	0	0	0	1	1	0	0	2	0	0	0	0	0	0	0	0	0
3076--1013	0	1	4	4	5	3	2	3	2	0	0	2	3	4	2	3	4	3	2	0	3	3	3	1	1	1	6	1	1	1	0	0	0	1	2	1	0	1	5	2	0	0	0	0	0	0	0	0	0
3076--1011	0	0	0	1	1	1	2	0	1	2	0	0	3	1	0	2	2	2	1	1	0	1	2	3	3	2	2	2	1	1	2	0	1	0	0	2	0	1	0	0	1	0	0	0	0	0	0	0	0
3076--31332	0	0	0	0	0	0	0	0	0	0	0	1	7	26	9	13	0	0	0	0	0	0	0	0	1	1	2	0	0	0	1	1	0	0	2	0	0	2	2	12	16	1	0	2	2	3	0	0	0
15--23161	0	0	0	0	0	0	0	1	0	0	0	0	0	1	1	0	0	0	0	0	0	0	0	0	0	0	0	0	0	0	0	1	0	0	0	1	0	0	0	0	0	0	0	2	1	0	1	4	1
15--62793	0	0	0	1	0	1	0	2	1	0	1	1	1	1	1	1	0	0	0	0	0	2	3	2	1	1	1	1	1	1	0	2	0	1	1	0	2	1	0	0	2	4	2	2	1	4	2	1	2
15--23162	1	1	0	0	1	0	1	0	0	0	0	0	0	0	0	0	0	0	0	0	0	0	2	1	1	0	1	2	1	0	0	1	1	1	2	0	1	1	1	1	1	1	2	1	1	1	1	0	1
2023--662	2	5	4	2	5	2	6	6	5	6	4	5	0	3	2	3	1	2	0	1	0	2	0	3	1	4	0	1	1	1	2	2	1	3	2	1	2	1	1	1	4	4	2	3	1	1	0	3	1
2023--663	1	1	0	2	0	1	1	1	0	1	1	0	1	2	4	1	1	1	0	0	1	2	2	2	0	0	0	4	3	2	1	1	1	0	0	0	0	2	2	0	5	2	0	2	2	1	3	1	1
15--61363	0	1	1	1	0	2	1	2	1	3	3	2	1	1	2	3	2	1	2	1	0	1	3	1	2	2	2	4	2	3	3	3	2	2	3	6	5	7	4	4	4	3	4	4	4	2	3	3	2
2023--661	0	0	0	0	4	0	0	0	0	0	2	0	0	2	1	0	0	1	0	0	2	1	1	2	1	0	4	1	0	0	0	1	0	1	1	1	1	1	1	5	1	2	3	1	1	3	0	1	0
2012--14122	2	2	4	3	4	0	0	2	0	4	1	0	0	0	0	1	3	1	0	1	1	0	1	1	2	1	2	0	0	1	1	3	0	0	0	1	1	0	2	4	2	2	1	0	0	0	4	0	2
2012--14123	1	0	1	3	0	0	0	1	0	0	0	0	0	0	1	1	0	0	0	1	0	0	0	0	0	0	0	0	0	0	0	0	1	0	0	0	1	2	0	0	3	0	0	1	0	0	1	1	1
2012--14121	2	1	1	3	2	2	0	2	1	2	1	2	2	2	0	2	3	0	0	2	1	0	3	2	3	3	0	1	1	2	0	2	3	2	0	3	0	1	3	5	2	4	4	7	0	3	3	1	2
2012--6283	0	1	2	0	0	0	0	1	0	1	1	1	0	1	0	0	0	0	0	2	0	0	0	2	0	0	1	0	1	0	0	0	0	1	1	0	0	1	0	1	2	0	0	2	0	2	1	0	2
3001--11752	1	2	1	1	0	0	0	1	2	1	1	1	0	1	0	1	0	2	0	0	1	2	2	1	2	0	0	3	1	2	0	2	2	2	0	1	1	1	0	1	1	2	1	1	0	0	0	1	1
2012--6281	1	1	3	0	1	1	2	1	1	1	2	2	1	1	0	1	1	2	0	0	1	1	2	3	5	2	2	0	3	0	1	3	2	2	1	1	1	2	2	1	1	1	1	2	2	2	3	2	1
15--6222	1	0	0	0	0	0	0	0	0	0	0	0	0	0	0	0	1	1	1	1	0	1	1	2	1	0	0	1	0	0	1	2	0	0	1	1	0	1	0	0	0	5	0	0	0	0	0	0	0
15--6223	2	3	0	2	2	2	1	3	1	2	2	3	2	2	2	2	3	2	2	3	0	1	2	1	2	2	3	2	2	4	2	1	2	7	4	4	2	4	3	6	3	7	5	2	3	3	2	2	3
15--6221	1	0	0	0	1	0	1	3	1	1	0	2	2	1	1	1	3	1	0	1	0	3	1	0	0	1	2	0	1	1	0	0	0	0	4	1	1	2	3	9	12	2	1	4	3	3	1	1	0
3076--6893	0	0	0	0	0	0	0	1	0	0	0	0	0	0	1	0	1	1	0	0	0	0	2	0	2	0	1	0	0	0	0	0	0	0	0	0	0	0	0	0	0	0	0	0	0	0	0	0	1
3076--6892	0	1	4	2	6	1	0	3	0	1	1	0	0	2	0	1	0	2	0	0	1	0	1	2	3	1	0	2	1	2	1	2	1	0	1	0	0	1	0	2	2	1	0	3	1	2	0	0	0
3001--4271	2	0	2	1	0	0	2	2	2	2	0	1	1	4	0	1	0	0	1	0	4	1	1	0	1	1	3	0	0	0	1	0	1	0	0	4	0	1	2	1	13	10	1	1	2	2	0	0	0
109--7811	0	0	0	0	0	1	0	2	0	0	0	0	0	0	0	0	0	0	0	0	0	0	1	0	0	0	0	0	0	0	0	0	0	1	0	0	1	0	0	0	1	0	0	0	1	0	0	0	0
3002--10992	1	2	5	2	0	1	0	1	1	0	1	2	2	2	1	1	2	2	3	2	1	1	2	3	1	0	0	1	1	0	1	0	1	1	2	1	0	0	0	1	1	6	4	1	2	0	1	0	1
3002--10991	0	0	0	2	3	1	2	1	1	0	1	1	1	0	0	0	1	2	0	1	2	1	0	2	1	0	1	1	0	0	0	1	1	2	0	1	2	3	2	4	1	2	3	3	0	0	4	2	1
109--7812	2	2	0	1	3	2	0	0	2	2	0	0	3	1	2	2	4	0	2	0	2	2	1	2	2	2	0	1	0	2	2	0	1	3	1	2	2	0	5	1	4	3	4	4	3	3	5	4	5
3076--6141	1	0	2	2	2	0	1	0	0	2	1	4	0	3	2	4	1	0	0	1	0	1	0	1	2	2	1	0	2	0	1	0	0	1	0	0	0	2	1	1	2	1	0	1	0	0	0	0	0
3076--10843	0	0	0	1	1	0	3	2	1	1	1	1	2	1	1	1	0	0	0	1	1	1	0	0	0	1	0	0	0	1	0	1	3	1	1	1	0	0	2	0	1	3	1	0	1	2	2	3	0
3076--6143	0	0	0	0	1	0	0	0	0	0	0	1	0	1	0	0	0	0	0	0	0	1	2	0	1	1	0	0	0	1	0	0	0	0	0	0	1	0	1	1	0	0	0	0	1	1	1	0	0
3076--6142	1	0	2	2	1	1	2	3	0	2	1	2	3	0	2	1	3	5	3	0	2	2	1	1	1	1	1	2	2	3	0	2	1	0	0	2	0	1	2	0	2	0	1	0	1	2	0	0	1
15--681	0	0	0	0	0	0	0	0	0	0	0	0	0	0	0	0	1	0	0	0	0	0	0	0	0	0	0	0	3	0	0	1	0	0	0	0	1	0	0	0	3	1	1	0	1	0	0	1	0
15--683	0	1	0	0	1	0	0	0	0	0	0	0	2	1	0	0	0	0	0	1	0	1	1	1	2	2	1	1	2	2	0	2	1	2	0	0	1	0	0	1	1	2	3	2	3	1	1	0	0
15--682	0	0	0	0	1	1	0	0	0	1	0	1	0	0	1	0	1	0	0	0	0	1	0	0	0	0	0	1	0	0	0	0	0	0	0	0	1	0	0	0	0	0	3	1	1	3	2	3	2
3076--1801	0	0	0	3	3	4	1	1	0	0	2	3	0	0	4	1	1	1	0	0	0	1	3	3	4	0	1	2	3	3	3	2	0	4	1	3	2	3	2	1	2	2	3	3	3	1	3	1	1
3076--61411	1	0	1	0	1	1	1	1	2	1	3	4	0	0	0	0	2	2	0	0	0	1	0	0	4	0	2	1	1	3	0	1	1	0	1	2	2	3	2	1	2	2	0	0	3	0	1	0	0
3076--61413	0	1	2	0	0	0	0	0	0	0	0	0	1	1	0	0	1	0	0	0	0	0	0	0	0	0	1	0	0	0	0	1	0	0	0	2	1	0	0	0	1	1	0	0	0	0	0	1	1
3076--61412	0	2	4	1	0	0	2	0	2	1	1	0	1	3	0	0	4	0	1	0	6	5	1	3	3	0	1	0	3	1	3	3	0	2	1	4	2	1	4	2	1	1	0	2	0	0	2	0	1
2012--27133	0	0	0	0	0	0	0	0	0	0	0	1	2	0	1	0	1	1	0	0	0	0	2	1	0	1	0	0	0	0	0	0	0	0	0	0	1	0	0	0	0	0	0	0	0	2	0	0	0
2012--27132	0	0	0	0	0	0	0	0	0	2	0	1	1	1	0	2	1	1	0	0	0	0	1	0	0	0	1	0	1	1	0	0	0	0	1	1	0	0	0	0	0	1	0	1	0	0	1	1	1
2012--27131	0	0	0	0	0	0	0	0	0	1	1	0	1	2	0	0	1	0	1	4	0	0	0	1	1	1	1	1	0	0	1	0	0	0	0	0	0	0	0	0	1	1	0	1	0	1	2	1	1
3076--27663	0	0	0	0	0	0	0	0	0	0	1	0	0	1	0	3	2	2	1	5	3	16	15	18	10	5	3	4	0	0	0	0	0	0	0	0	3	1	0	10	4	0	1	3	2	5	1	2	1
15--31882	0	0	0	0	0	0	0	0	0	0	0	0	0	4	2	0	0	1	2	0	0	1	2	1	0	2	5	1	1	1	2	1	1	1	0	3	3	7	9	13	17	10	8	2	5	12	3	3	1
3076--27093	0	0	0	0	0	0	0	0	0	0	32	99	113	121	69	54	67	79	40	35	41	38	42	40	41	54	50	47	51	36	54	34	34	39	45	53	46	58	94	68	67	65	79	65	93	96	56	18	17
2012--16781	8	7	7	4	3	1	1	2	1	0	0	1	0	0	0	4	4	1	2	2	1	0	1	1	2	1	0	1	2	2	2	1	1	0	2	2	0	0	0	1	0	0	0	0	0	0	0	0	0
2012--16782	1	1	1	1	1	1	0	0	0	0	0	0	0	0	0	0	0	1	0	0	1	1	1	0	1	1	1	1	1	1	1	0	0	0	0	1	1	1	1	1	0	0	1	1	1	0	0	0	1
2012--16783	0	2	0	0	0	0	1	0	0	0	0	0	0	0	1	0	1	0	0	0	0	0	0	0	0	0	0	0	2	0	0	0	1	0	1	0	0	1	2	0	0	0	0	0	0	0	0	0	0
3076--48573	22	18	17	26	22	20	16	17	10	21	22	11	23	6	2	7	3	8	2	1	4	1	0	5	3	6	5	5	2	4	2	0	2	3	3	4	4	9	5	10	11	14	5	9	9	12	7	1	0
3076--48572	0	0	0	0	0	0	0	2	4	0	0	1	2	0	1	0	2	2	3	2	1	2	1	0	1	2	1	1	1	2	1	1	1	2	2	1	1	1	1	3	5	9	4	0	0	1	2	2	1
3076--48571	3	1	6	4	5	6	6	4	3	6	6	4	4	2	4	1	2	5	0	2	1	0	1	0	0	1	1	1	1	0	1	1	1	2	0	1	2	1	0	4	8	3	3	3	3	0	2	0	4
3081--10563	1	0	1	0	2	0	1	2	3	2	4	1	0	2	0	1	2	5	2	1	1	1	2	2	1	0	1	2	1	0	0	0	0	0	0	1	0	0	0	0	2	0	1	0	0	0	0	1	0
3081--10562	2	2	0	0	3	1	1	1	2	1	1	1	1	0	1	1	1	2	0	0	2	2	2	1	1	0	0	1	3	0	1	0	3	0	0	1	1	1	2	1	1	3	1	2	3	1	2	3	3
3081--10561	0	0	6	1	0	2	1	2	3	3	0	0	19	3	5	4	0	6	8	2	8	11	8	3	7	4	3	3	1	5	4	0	7	27	1	4	1	0	0	5	6	4	3	5	2	7	2	5	2
3076--1212	2	1	2	0	3	0	0	3	1	0	1	1	0	1	1	2	1	0	2	1	1	0	0	0	0	2	0	1	0	1	0	0	0	1	0	0	1	2	2	0	1	0	0	1	0	2	0	0	0
3001--4272	2	2	3	3	3	2	2	2	0	0	1	1	5	2	0	1	2	1	1	2	2	4	0	3	4	1	2	3	1	3	2	1	2	6	5	3	8	2	5	7	10	16	5	2	2	4	3	1	1
3076--6891	0	0	0	0	0	1	0	1	0	1	0	0	0	0	0	0	1	2	0	0	0	0	0	0	0	0	0	1	0	0	0	1	0	0	0	0	0	0	1	0	0	0	0	0	0	0	0	0	0
15--612	0	0	0	1	3	1	2	0	2	1	1	1	0	0	0	1	1	1	0	1	0	1	1	1	1	1	1	2	1	1	2	1	1	1	0	3	2	2	2	0	4	3	5	2	2	3	0	3	1
15--613	0	1	0	1	0	0	0	0	1	0	0	0	0	0	0	2	0	0	1	0	0	0	0	1	0	0	0	0	1	1	0	2	1	2	0	0	0	1	2	2	1	3	4	2	2	1	2	2	1
15--611	3	2	1	0	0	0	0	1	0	1	1	0	1	2	0	3	0	0	2	3	0	1	1	2	2	3	2	2	1	2	0	0	1	3	3	1	0	2	2	0	1	3	2	1	2	1	3	1	1
2059--631	0	0	0	0	0	0	0	0	0	0	0	0	0	0	3	1	1	0	0	2	2	1	1	2	2	0	1	0	1	1	1	1	0	1	1	2	3	2	1	1	1	0	2	2	4	4	3	2	3
15--6451	2	2	2	1	0	0	0	1	1	0	0	1	1	0	3	0	1	1	1	0	0	0	2	1	0	0	1	0	2	0	0	0	1	0	1	0	0	1	0	4	10	1	2	2	1	2	4	0	1
15--6453	0	2	0	0	0	0	0	1	0	1	1	0	2	3	1	3	2	1	1	0	0	0	0	0	0	0	0	0	0	0	0	0	0	0	0	0	0	0	0	0	1	0	3	2	2	4	3	0	1
15--6452	0	1	0	0	0	1	0	0	0	0	0	1	1	1	1	0	0	0	1	0	0	0	0	1	0	0	0	1	0	0	1	1	0	0	1	0	2	4	5	0	5	1	2	0	1	1	4	3	2
2023--2023	0	1	0	0	0	0	0	0	5	0	0	0	0	0	0	1	1	0	0	1	1	1	1	0	0	0	0	1	0	0	1	1	0	2	1	2	1	0	3	5	2	2	4	1	0	1	1	0	1
2023--2022	0	0	0	0	0	0	0	0	0	0	0	0	0	0	0	0	0	0	0	0	0	0	0	0	0	0	0	0	0	0	0	0	1	0	0	0	0	0	2	0	0	0	0	1	1	1	1	1	1
2023--2021	1	1	1	0	1	0	0	1	1	0	0	1	0	1	0	1	0	0	1	1	1	0	1	3	0	0	1	2	0	1	0	3	0	0	0	0	0	0	2	0	2	1	3	1	2	3	1	3	2
3076--31921	0	0	0	0	0	0	0	0	0	0	1	9	19	8	3	7	9	6	6	6	10	10	14	5	8	13	20	7	8	6	10	7	7	11	16	10	23	25	20	39	26	30	22	29	26	22	9	11	13
3076--31922	0	0	0	0	0	0	0	0	0	0	0	1	3	2	3	1	0	1	0	2	0	1	2	1	0	0	1	1	0	2	2	1	0	1	2	0	2	1	2	12	10	5	2	2	4	4	2	3	3
3076--31923	0	0	0	0	0	0	0	0	0	0	0	0	0	0	0	0	0	1	0	0	0	0	0	0	1	0	1	1	0	2	0	0	0	0	1	0	0	0	3	4	5	2	3	3	2	4	0	1	0
3076--61323	0	0	0	0	0	0	0	0	0	0	0	0	0	1	2	0	0	0	0	1	1	2	0	0	0	0	0	0	0	0	0	0	0	0	0	0	0	0	0	0	0	0	0	0	0	0	0	0	0
3076--61322	0	0	2	0	0	0	0	0	0	0	1	2	0	0	0	1	0	1	0	0	1	0	1	1	0	2	0	0	0	0	0	0	0	0	0	0	0	0	0	1	2	0	2	0	0	1	0	0	0
3076--61321	0	0	0	0	0	0	0	1	0	0	1	1	0	0	0	0	0	0	0	1	0	0	0	0	1	0	1	0	0	0	0	0	0	0	0	1	0	0	0	1	0	0	0	2	1	1	1	0	0
3081--5573	6	4	3	11	5	4	6	9	6	1	2	0	4	4	5	5	3	2	4	3	3	17	7	19	10	5	7	5	8	4	4	1	2	15	13	36	8	43	4	5	9	12	28	10	5	5	1	12	5
3081--5572	4	4	5	6	8	0	8	3	4	2	3	1	3	3	4	6	3	4	7	2	4	5	4	13	0	6	2	0	3	2	4	2	1	5	9	30	1	11	1	0	4	7	15	3	0	3	3	3	3
3081--5571	2	2	3	1	2	1	4	1	1	4	2	1	1	3	1	1	1	1	0	2	1	1	1	1	2	5	0	1	1	4	1	2	1	0	3	1	1	0	0	3	3	1	0	0	0	1	2	1	1
2023--14651	0	0	1	0	0	0	0	1	1	1	0	0	0	1	0	0	0	0	0	0	1	0	0	0	0	1	0	0	0	0	0	0	0	3	1	0	0	2	0	1	3	4	0	0	2	2	1	0	2
109--7813	0	0	2	1	1	2	3	0	1	0	0	0	0	0	0	1	0	0	0	1	1	1	0	0	0	0	0	1	0	0	0	0	0	1	1	4	1	1	3	3	4	3	2	2	1	4	3	4	6
2023--8032	1	0	0	1	0	0	1	1	0	0	0	0	0	0	1	0	0	0	1	1	1	0	0	1	2	1	2	0	1	2	1	1	0	0	0	0	1	1	2	1	2	2	2	2	1	1	1	1	1
2023--8033	0	0	1	1	2	0	0	2	1	0	1	2	0	3	4	2	2	3	3	3	4	2	2	1	5	0	2	1	0	2	1	0	3	2	0	0	2	2	1	2	1	3	2	4	0	3	2	4	4
3076--29112	2	0	1	1	1	3	1	0	0	3	0	1	1	1	2	1	1	1	1	2	2	0	3	1	2	1	1	1	1	0	1	0	1	1	2	2	2	1	1	1	1	2	1	0	1	1	0	1	0
2023--8031	1	0	0	0	0	0	0	0	0	0	0	0	0	0	0	0	0	0	0	0	0	0	0	0	0	0	0	0	0	0	0	0	0	0	0	0	0	0	0	0	0	0	0	0	0	0	0	0	0
3076--1162	0	0	0	0	0	2	1	0	1	0	0	0	0	0	0	1	1	2	1	1	0	2	0	3	1	2	0	2	0	0	0	0	0	0	1	0	1	1	0	4	4	0	0	0	0	0	0	0	0
3076--1163	1	1	1	0	0	0	0	1	0	0	1	0	0	0	1	1	1	0	0	0	1	0	2	0	1	0	0	5	1	0	1	0	1	1	0	0	0	2	2	1	0	0	0	0	0	0	0	0	0
3076--1161	0	0	1	0	0	1	0	0	0	0	0	0	2	0	0	1	0	2	4	2	1	3	0	3	2	2	3	1	0	3	1	1	0	2	1	1	0	1	0	0	1	0	0	0	0	0	0	0	0
2023--14652	0	0	0	0	1	1	0	1	4	0	2	0	0	0	0	0	0	0	0	0	3	0	1	0	2	0	1	0	1	2	0	2	1	0	1	1	0	1	0	1	1	1	1	2	2	0	0	0	1
2023--2291	2	1	3	5	2	0	1	0	2	0	0	2	2	1	0	1	1	2	2	0	1	0	2	2	1	3	1	2	2	0	0	2	0	2	1	3	2	1	0	2	3	2	0	2	2	5	1	1	1
2023--2292	2	2	2	2	4	2	2	1	4	0	3	2	3	5	2	4	2	1	2	1	1	1	2	0	2	1	4	2	2	3	3	1	4	3	0	2	0	1	1	1	3	2	1	2	1	3	1	1	1
2023--2293	5	5	3	4	4	4	0	3	6	1	4	2	4	4	5	4	3	1	2	2	4	1	2	2	5	2	4	1	3	3	2	3	2	1	2	4	3	4	4	3	6	5	4	5	6	6	5	6	5
15--6191	3	0	1	3	6	3	4	1	3	6	2	1	3	3	1	1	2	3	1	2	0	2	4	3	2	5	1	2	1	2	1	2	1	1	3	0	11	2	2	2	5	10	3	3	8	5	2	3	3
15--6192	0	0	0	0	0	0	0	0	0	0	0	0	0	0	1	0	0	0	0	0	0	1	0	0	0	0	1	0	0	0	0	0	1	1	0	2	0	1	0	0	1	1	1	1	2	0	1	0	1
15--6193	0	0	0	0	0	0	0	0	0	0	0	0	0	0	0	0	1	1	0	1	0	1	0	0	0	0	1	0	0	0	1	1	0	0	0	1	2	0	1	2	1	0	1	1	1	0	1	1	4
15--6194	3	1	5	4	31	2	4	2	3	2	4	12	13	5	3	1	2	2	3	4	0	1	6	6	1	7	2	1	1	5	5	5	4	1	1	3	38	8	3	8	6	4	7	3	8	7	6	7	3
3002--7633	0	0	0	0	0	0	0	0	0	1	0	0	0	0	0	2	0	2	2	3	2	3	1	2	2	1	1	2	1	2	2	1	2	0	0	0	2	0	0	0	1	0	1	2	1	3	0	1	0
3002--7632	0	0	0	0	0	0	0	0	0	1	0	0	0	0	0	0	1	1	0	0	0	0	0	0	0	0	0	1	0	0	0	0	0	0	0	1	0	1	0	1	0	0	0	2	0	2	0	0	1
3076--10842	0	1	0	0	0	0	1	0	1	1	0	0	0	0	0	0	2	0	0	0	1	0	0	0	1	1	0	0	0	0	0	0	0	0	1	0	0	0	1	0	0	0	0	2	0	0	0	1	0
15--61422	0	0	1	0	0	0	1	0	3	1	0	1	0	0	0	1	1	1	1	1	0	1	0	0	1	0	0	0	1	0	0	1	0	0	0	1	0	0	1	3	3	2	1	2	4	1	3	0	1
109--4323	1	0	0	0	0	0	0	0	0	0	0	0	0	0	0	0	0	0	0	0	0	0	0	0	0	0	0	0	0	0	0	0	0	0	0	0	0	0	0	0	0	1	0	1	0	0	0	0	0
109--4321	2	1	0	0	1	1	1	1	0	1	0	0	2	3	1	3	0	3	1	1	1	1	2	2	0	1	3	1	2	1	0	0	0	0	2	0	1	0	1	1	1	0	0	0	0	1	2	0	0
3076--10841	1	0	0	0	0	0	0	0	0	0	0	0	0	0	0	0	0	1	0	0	0	0	0	0	0	0	0	0	0	0	0	0	0	0	0	0	0	0	1	0	0	0	0	0	0	0	0	0	0
15--1272	1	2	2	0	1	1	1	0	1	0	3	0	3	2	1	0	3	0	1	1	0	2	1	0	1	1	1	2	0	2	2	1	3	0	2	0	2	5	1	3	5	4	2	2	2	2	2	1	1
15--61432	1	0	3	1	8	2	0	2	5	1	4	2	1	4	2	2	2	3	2	0	0	3	3	2	3	5	1	2	2	5	3	4	6	3	4	3	8	9	16	12	10	5	5	10	13	8	3	4	5
3076--9211	0	0	0	0	0	0	1	0	1	0	0	0	2	7	0	0	0	1	1	0	0	1	0	0	3	1	6	3	3	1	1	1	0	1	1	4	0	2	4	9	11	8	1	1	3	4	1	1	4
3076--9212	2	2	5	2	3	4	2	1	1	3	0	8	5	8	1	5	3	1	3	3	5	4	5	2	3	4	4	3	2	1	1	3	1	3	2	0	1	2	9	19	14	22	6	3	8	12	3	1	4
3076--9213	0	2	2	4	3	1	1	0	3	3	0	1	3	1	3	5	4	4	4	2	1	0	3	2	3	7	4	3	0	1	1	2	1	4	1	2	1	3	2	1	2	9	2	3	1	2	1	1	3
3076--61451	0	0	0	0	0	0	1	0	0	0	0	0	0	1	0	0	0	1	0	1	1	1	1	0	1	2	1	0	0	2	1	0	0	0	0	0	0	0	0	0	0	0	0	0	0	0	0	0	0
3076--61453	1	1	0	2	2	3	1	3	2	1	1	0	0	0	1	0	1	0	0	1	0	1	0	0	0	2	2	2	1	0	2	2	0	0	0	0	1	1	0	0	0	0	0	0	0	0	0	0	2
3076--61452	1	0	0	0	0	1	0	0	1	0	0	1	1	0	0	0	0	0	0	1	0	0	0	0	0	0	1	0	0	0	0	0	0	0	0	0	0	1	0	0	0	1	0	0	0	0	1	0	1
109--7352	1	1	3	3	2	3	1	0	1	0	0	0	2	1	4	0	1	1	1	3	0	1	0	2	3	3	4	7	2	6	1	2	4	3	4	4	5	6	6	8	15	6	10	6	8	4	4	6	3
109--7353	2	0	1	1	0	0	2	2	1	0	0	0	0	2	1	1	0	1	1	1	1	2	1	1	0	1	0	0	2	1	2	4	1	3	3	4	1	1	0	2	3	3	3	2	2	1	2	4	4
109--7351	1	4	2	2	3	4	1	0	1	0	0	0	1	2	0	3	0	3	2	3	3	2	0	1	3	0	2	1	2	3	6	1	3	4	4	2	6	3	5	1	3	3	1	3	3	3	1	3	2
3076--34152	0	0	1	0	0	0	0	0	0	0	0	0	0	0	0	0	0	1	0	1	0	0	0	0	0	0	0	0	0	0	0	0	1	0	0	0	0	0	0	0	0	1	0	0	1	0	0	0	0
3076--34153	0	0	0	0	0	0	0	0	0	0	0	0	0	0	0	0	0	0	0	0	0	0	0	0	1	0	0	0	0	0	0	0	0	0	0	0	0	0	0	0	0	0	0	2	0	0	0	0	1
3076--34151	0	0	0	0	1	0	0	0	0	0	0	0	1	1	1	1	1	1	1	1	2	1	0	0	0	0	0	0	0	0	1	1	0	1	1	1	1	1	0	0	0	0	0	1	1	1	1	1	0
3076--7212	0	1	0	2	0	1	1	0	1	2	1	0	2	0	1	0	1	1	0	1	0	0	1	1	1	0	0	0	0	0	0	0	0	0	0	0	0	1	2	1	3	1	0	0	0	0	0	0	1
3076--7213	1	0	1	1	0	0	1	0	1	0	0	1	2	0	1	0	1	0	1	0	0	0	0	0	0	0	0	0	0	0	0	0	0	0	0	0	0	0	0	1	0	1	0	0	0	0	0	0	0
3076--7211	0	0	1	0	2	1	0	0	0	0	0	1	0	1	1	0	0	0	1	0	0	1	0	0	1	0	0	0	0	0	0	1	0	1	0	0	0	0	0	0	0	0	1	2	1	0	0	0	0
3076--6172	0	3	1	1	2	1	1	1	1	1	1	0	0	0	0	0	0	0	0	0	0	0	0	0	0	0	1	0	0	0	0	0	1	0	0	0	0	0	0	1	1	0	0	0	0	0	1	0	1
15--10053	0	0	0	0	0	0	0	0	0	0	0	0	0	0	0	0	0	0	1	0	0	0	0	0	0	0	0	1	0	0	0	0	0	0	0	0	0	0	0	0	0	0	1	0	0	0	0	0	0
15--10052	2	4	2	3	0	1	2	2	0	0	0	0	0	0	1	1	1	0	0	0	0	0	1	0	1	0	0	0	0	0	1	0	0	0	2	1	1	1	2	0	0	1	0	1	2	1	2	0	2
15--10051	0	0	0	0	0	0	1	1	0	0	1	0	0	0	0	0	0	0	0	0	0	0	0	1	1	1	1	1	2	2	4	2	2	1	2	1	1	0	0	1	0	1	1	1	0	0	0	0	0
109--4322	0	0	0	0	1	1	0	0	0	1	0	0	1	0	1	1	0	0	1	0	0	1	0	0	1	0	1	0	0	0	2	2	2	0	0	1	1	0	0	1	3	1	0	1	0	2	1	3	0
15--61672	0	0	0	0	0	0	0	0	0	0	0	0	0	0	0	0	0	0	0	0	0	0	0	0	0	0	0	0	0	0	0	0	1	1	0	1	0	0	0	0	1	0	0	0	0	1	1	0	0
3081--7953	4	1	4	2	4	8	2	7	4	9	3	15	52	7	11	6	7	6	6	5	0	3	3	0	0	0	5	5	0	0	0	2	0	3	1	1	4	5	4	5	1	9	8	7	8	12	1	2	1
3081--7952	0	0	1	0	0	0	1	0	0	0	0	0	0	0	0	0	0	0	0	0	1	0	0	0	0	0	0	0	0	0	0	0	0	0	0	0	0	0	0	0	1	0	0	1	1	1	2	1	1
3081--7951	0	1	1	0	0	0	0	1	0	0	0	0	1	0	0	0	1	3	1	2	0	1	3	1	3	1	1	1	2	1	2	1	1	2	1	1	2	3	1	2	1	1	3	1	1	2	0	0	1
3001--1371	2	2	3	2	3	2	2	1	4	4	2	4	3	2	2	1	2	2	1	2	0	3	1	1	3	3	0	1	1	1	3	0	2	3	5	2	2	4	3	4	4	5	6	5	5	5	6	5	4
3001--1373	2	1	1	0	0	1	1	1	0	0	0	0	0	0	1	0	0	1	1	0	1	0	1	0	0	0	0	0	1	1	0	1	0	0	0	0	0	1	1	1	0	1	1	3	2	1	0	0	1
3001--1372	4	4	2	2	1	2	2	1	3	5	3	1	3	2	2	1	1	2	2	2	3	0	0	1	0	0	4	4	3	3	0	1	0	3	1	5	1	2	3	2	10	7	4	4	3	4	2	0	1
3076--6923	1	1	0	0	0	0	0	0	0	0	0	0	0	0	0	0	1	0	0	0	0	0	0	0	0	0	0	0	1	0	0	0	0	0	0	1	0	0	0	0	0	0	0	0	0	0	1	0	0
3001--61711	0	1	0	0	0	1	0	0	0	0	0	0	0	1	2	1	2	1	3	0	1	0	0	2	0	0	2	0	0	1	0	1	0	0	0	0	1	0	0	0	0	0	0	1	1	1	1	1	0
3001--61712	0	0	0	0	0	0	0	0	0	0	0	1	0	0	0	0	1	0	0	0	1	0	0	0	0	0	0	0	0	0	0	0	0	0	0	0	0	0	0	0	0	0	1	1	1	0	0	0	0
3001--61713	1	1	0	1	1	0	0	1	0	2	0	0	0	0	0	0	1	3	0	2	1	0	0	3	0	2	4	1	1	2	2	5	3	4	2	2	5	1	5	1	3	2	1	2	0	3	1	0	1
15--61673	1	2	0	1	1	0	1	0	1	0	1	0	0	0	2	4	2	0	2	0	0	1	0	2	0	0	2	2	1	0	1	0	3	0	0	0	2	1	0	7	6	2	2	3	0	9	2	0	2
15--1033	1	1	1	3	10	1	4	2	2	4	5	4	5	5	1	2	1	4	0	2	0	2	1	3	2	2	4	2	2	2	0	2	2	4	5	8	4	1	6	2	5	5	5	4	1	8	3	4	3
15--61671	1	1	0	1	0	0	1	0	0	0	1	0	1	1	0	0	1	0	0	0	0	1	0	0	1	0	1	1	1	1	0	1	0	1	0	0	2	0	3	1	1	3	2	0	0	2	0	1	2
15--1031	0	0	0	1	1	0	1	1	2	3	2	0	6	4	3	1	1	0	0	1	0	2	4	2	2	5	2	2	0	0	4	3	2	0	0	5	3	3	6	0	7	3	2	4	2	4	3	1	5
15--6503	0	0	1	1	1	0	0	1	0	1	0	1	1	0	0	0	0	0	0	1	0	1	0	0	1	0	0	0	0	0	1	0	1	0	0	0	2	0	0	0	2	1	1	2	2	0	1	1	3
2023--10022	0	1	1	2	1	1	0	3	5	1	2	0	0	1	1	3	2	3	0	0	5	4	2	1	2	2	0	0	2	1	3	1	2	1	2	1	1	2	1	1	5	5	1	2	0	0	0	0	0
2023--10021	0	0	0	0	0	0	0	0	0	1	1	1	0	1	1	0	0	0	0	0	0	1	0	0	0	0	0	1	1	0	0	1	0	1	1	1	1	0	0	1	2	0	0	1	0	0	1	2	0
2023--1131	1	0	0	0	1	2	4	2	1	1	2	2	0	0	1	2	3	1	1	1	3	3	0	1	0	0	1	3	0	0	0	1	0	0	3	2	3	0	1	2	1	3	0	5	0	1	1	2	3
2023--1132	1	3	0	1	0	2	1	0	1	0	0	1	0	0	1	1	0	1	0	0	0	1	3	1	0	1	0	0	1	1	1	0	2	2	5	2	3	1	2	0	1	1	0	1	2	1	0	2	2
2023--1133	0	0	1	0	0	1	0	0	1	1	1	0	0	0	1	0	1	0	0	0	0	1	0	0	0	0	0	0	1	0	0	0	1	0	0	0	2	0	0	0	2	0	0	0	0	0	0	1	1
3001--26102	0	1	2	3	1	2	2	3	2	1	3	3	2	3	2	2	1	1	3	1	1	1	0	1	0	0	0	1	1	1	2	0	0	1	0	0	1	0	0	0	3	14	3	3	1	1	0	0	1
3081--10822	5	6	9	19	10	10	4	8	6	2	4	3	7	11	8	6	6	9	2	13	10	14	3	8	6	2	6	6	13	5	10	4	4	12	5	22	3	4	4	6	12	7	9	9	10	6	9	14	7
3081--10823	23	24	15	13	15	18	10	13	11	12	7	7	10	22	19	11	10	12	10	13	7	11	11	19	9	7	19	8	13	5	6	2	6	11	10	16	6	11	7	6	13	14	9	7	5	9	9	17	6
3081--10821	2	2	0	0	1	0	0	1	0	1	0	0	1	1	1	3	1	2	2	1	1	1	1	1	3	2	4	0	1	3	0	2	3	2	0	3	3	3	3	1	3	1	3	3	4	2	2	1	2
2012--6272	0	1	0	0	0	0	1	0	0	1	0	0	1	1	0	1	1	2	0	1	0	0	3	1	2	0	0	0	1	1	1	0	0	1	1	3	3	0	2	2	3	0	3	0	2	0	0	1	3
2012--6273	2	0	1	1	2	1	0	2	0	3	0	1	1	5	0	1	2	1	0	2	1	0	0	2	1	0	0	2	1	1	1	2	0	0	0	1	1	1	3	2	0	0	0	1	0	0	0	0	0
3076--7031	0	2	1	1	0	6	1	1	6	0	5	1	1	3	1	4	0	1	1	5	2	3	3	1	0	3	0	2	1	7	0	1	1	3	1	1	1	5	2	3	5	7	3	1	0	1	0	1	0
3076--7781	2	1	0	0	0	1	0	1	0	0	0	0	1	0	1	1	1	0	1	1	0	0	1	1	1	0	0	1	1	1	1	0	1	0	1	0	1	1	1	0	0	2	2	1	2	1	0	0	1
3076--7782	5	11	9	5	5	7	6	10	6	7	5	7	8	7	8	7	4	8	4	10	1	3	1	1	1	4	12	4	9	5	6	2	6	14	4	13	5	10	2	7	8	5	39	8	11	8	13	19	0
3001--26103	2	1	0	2	3	3	2	0	2	4	2	3	3	3	2	1	3	2	2	4	2	0	1	2	4	3	2	0	1	3	2	2	2	1	4	1	3	1	5	13	17	12	3	4	2	4	1	4	0
2012--6572	0	0	0	0	1	1	1	1	1	0	1	1	0	0	1	0	1	0	0	0	0	0	0	1	0	0	0	1	0	3	0	1	0	0	2	0	3	1	1	1	0	1	4	0	1	1	0	1	0
15--31441	0	0	0	0	0	0	0	0	0	0	0	12	77	49	44	29	18	14	5	7	0	2	2	2	16	29	33	32	42	25	33	33	35	36	35	35	44	57	63	127	126	113	75	79	97	82	44	23	10
3076--31692	0	0	0	0	0	0	0	0	0	0	1	0	0	1	1	2	1	0	3	0	1	3	1	1	3	2	1	3	1	0	0	0	0	0	0	0	0	4	1	2	11	4	2	2	3	0	2	2	0
3076--31693	0	0	0	0	0	0	0	0	0	0	1	0	1	0	1	1	3	0	0	0	3	1	1	2	0	2	4	4	1	0	0	1	1	0	0	1	2	0	4	1	9	12	1	1	1	3	1	1	1
3076--31691	0	0	0	0	0	0	0	0	0	0	1	0	1	1	0	0	0	0	0	0	0	0	0	1	1	1	4	1	2	1	1	0	0	1	1	0	1	1	2	2	8	18	1	2	1	1	1	1	0
15--6301	0	0	0	1	1	2	2	2	1	0	0	0	0	0	2	0	1	1	1	0	0	2	2	1	0	0	0	0	0	0	1	0	1	0	2	2	2	1	3	1	2	0	1	1	1	3	3	0	1
15--6303	5	3	3	6	4	3	3	5	4	5	5	6	1	3	4	1	1	0	2	0	0	1	1	0	1	2	4	0	3	1	1	2	1	0	1	4	5	4	5	3	8	2	4	2	2	4	4	2	6
15--6302	2	1	6	7	5	2	2	0	0	0	0	0	0	0	1	2	0	0	0	0	0	0	0	1	0	1	0	0	3	0	0	0	0	0	0	0	2	0	1	0	1	1	1	1	2	1	0	0	0
2012--6153	1	1	4	3	1	2	1	2	1	1	4	2	1	3	4	2	3	1	3	1	0	1	0	4	1	0	1	1	1	3	4	2	1	1	0	2	1	3	3	2	2	2	2	2	1	2	2	2	1
2012--6152	0	1	3	1	3	0	1	0	0	0	2	1	2	0	0	1	0	2	3	2	2	1	2	5	2	2	2	1	1	3	3	2	1	3	3	0	2	1	4	1	0	3	2	2	1	1	4	1	4
2012--6151	1	2	2	4	2	3	3	4	2	1	1	3	3	3	2	2	8	3	1	3	3	3	3	4	3	1	2	4	2	3	5	3	2	2	3	4	4	5	3	4	5	3	2	4	3	3	1	3	2
15--61361	1	0	0	1	1	0	0	0	1	0	0	0	0	0	1	1	2	0	2	2	0	1	0	0	0	0	0	0	0	0	0	2	1	1	1	1	0	0	0	0	0	1	1	1	0	0	0	0	0
15--18053	1	0	1	2	0	1	0	1	2	1	1	2	3	4	2	2	2	0	1	1	0	1	0	0	0	3	0	2	2	1	1	2	1	3	1	3	3	3	3	5	4	3	3	4	4	1	1	2	1
15--18052	28	15	8	4	12	9	13	13	10	16	5	1	3	1	1	1	2	0	1	0	0	3	2	1	2	1	1	3	2	2	1	3	2	1	2	5	5	6	3	6	6	7	5	5	3	3	1	4	1
15--18051	1	1	2	1	2	1	5	10	11	11	11	2	1	0	3	0	0	3	0	0	0	0	0	1	0	1	0	3	1	0	0	1	1	2	0	1	2	3	4	5	6	1	2	1	2	2	1	0	0
3076--23141	24	29	13	24	21	17	18	16	1	12	10	6	10	41	22	11	12	7	7	5	4	6	3	3	5	4	11	2	2	6	5	3	2	2	2	3	4	7	6	21	21	0	0	0	0	0	0	0	0
3076--23143	1	0	1	1	1	2	1	2	0	1	3	2	0	2	1	1	0	1	2	0	3	5	3	3	3	1	2	2	3	2	2	3	1	2	2	2	1	2	2	4	7	0	0	0	0	0	0	0	0
3076--23142	3	3	6	3	4	2	3	3	3	6	10	5	2	1	2	2	0	0	0	0	1	3	0	0	0	2	0	1	1	1	1	1	0	0	1	1	2	1	0	3	7	0	0	0	0	0	0	0	0
2012--10603	0	1	1	2	0	1	1	0	2	2	1	0	1	2	1	1	2	2	1	0	0	1	0	2	0	0	1	1	1	0	0	1	1	1	1	1	1	0	2	3	5	3	1	2	1	4	3	1	1
2012--10602	0	2	2	4	3	1	3	1	0	2	3	0	1	0	1	0	1	3	0	1	4	2	0	0	0	1	0	0	2	0	3	5	1	2	2	2	2	4	5	1	2	2	5	1	4	1	4	2	1
2012--10601	1	0	0	0	1	0	2	0	0	0	0	1	1	1	1	1	3	2	2	2	1	0	0	2	1	1	2	1	2	3	1	2	2	2	1	1	3	2	2	2	1	1	1	2	0	1	3	1	0
2012--6721	0	0	0	2	0	1	0	0	1	2	2	1	0	0	0	0	0	0	0	0	0	0	0	0	0	0	1	0	0	0	0	0	1	0	0	0	0	0	0	0	1	0	0	0	0	1	0	1	0
2012--6722	0	0	0	0	0	0	0	0	0	1	1	0	0	1	0	1	1	0	0	0	0	0	0	1	1	2	3	1	1	2	2	2	2	0	1	1	1	1	0	1	1	0	0	1	0	0	0	1	0
3076--6173	0	0	1	2	2	2	0	0	0	1	0	1	0	0	1	1	0	2	1	2	4	3	3	4	6	1	1	1	1	4	2	3	0	1	1	2	2	0	1	1	1	2	0	0	0	2	2	2	2
15--692	0	2	1	3	3	1	1	1	2	3	1	2	1	2	2	2	1	1	1	1	0	0	1	1	0	0	0	0	0	0	1	1	1	0	2	1	1	1	0	3	0	1	0	1	1	0	2	0	1
15--693	0	1	0	0	0	0	0	0	0	0	0	0	0	0	0	0	0	1	0	0	0	0	0	1	0	0	0	1	0	0	0	1	0	0	1	2	0	1	0	0	1	0	1	0	1	0	0	1	0
15--691	2	1	2	1	0	0	0	0	0	1	0	0	0	0	1	0	2	0	0	0	0	0	1	0	0	0	3	0	0	0	0	0	3	0	1	0	1	0	0	2	2	2	1	2	1	2	0	0	1
15--44702	0	0	1	0	0	0	0	0	0	0	0	0	0	0	1	0	0	0	0	0	0	0	0	1	0	0	0	0	2	0	0	1	2	0	0	0	1	0	0	0	0	0	1	1	0	0	1	0	0
15--44703	1	0	0	0	0	0	1	1	0	0	0	0	0	0	0	0	0	0	0	0	0	0	0	0	0	0	0	1	0	0	0	0	0	0	0	0	1	0	0	0	0	0	0	0	0	0	1	2	1
15--50002	1	1	1	2	1	2	1	0	0	0	1	1	0	1	0	0	0	0	0	0	0	0	0	0	1	0	0	0	1	0	0	1	0	0	1	1	2	1	1	1	1	0	1	2	0	1	0	1	0
15--50003	1	1	0	0	2	1	1	0	1	1	1	0	0	0	1	1	1	1	0	1	0	3	1	1	2	0	1	0	3	0	0	4	1	0	0	0	2	1	0	2	2	0	4	1	3	2	2	0	0
15--31203	0	8	5	10	3	8	10	10	15	6	5	10	15	11	11	11	6	5	5	5	0	4	7	4	6	5	6	8	5	1	4	7	5	8	12	5	8	16	20	37	40	20	9	13	20	17	19	14	6
15--31202	0	12	20	22	21	32	37	30	24	57	21	28	42	49	26	14	15	20	19	14	0	14	7	8	9	4	8	9	7	10	6	13	13	17	21	14	28	54	60	82	80	61	41	41	43	38	28	11	4
15--31201	0	10	15	22	22	26	26	31	33	22	15	8	8	11	11	8	6	7	3	3	0	3	3	6	4	4	7	5	7	2	4	2	5	6	9	10	14	12	29	37	26	17	12	12	8	9	3	5	7
2012--6791	0	1	0	0	0	0	0	0	1	1	0	0	1	0	1	3	1	2	0	0	0	0	0	0	1	0	1	0	0	2	0	0	0	1	3	1	2	1	1	3	1	0	2	1	1	2	2	1	0
3001--7313	1	1	0	2	0	1	1	1	0	0	2	0	1	4	1	1	2	2	0	3	2	1	2	1	1	2	1	3	3	2	1	1	0	1	3	1	0	0	2	1	0	1	0	1	0	2	3	1	0
2012--6792	0	2	2	0	0	0	0	0	0	0	1	0	1	0	0	0	0	0	0	1	0	1	2	1	3	3	4	1	1	0	2	2	1	1	1	0	1	0	0	0	0	0	0	0	0	0	1	0	0
3076--31503	0	0	0	0	0	0	0	0	0	0	0	3	0	2	1	0	0	1	1	0	1	3	1	2	1	2	3	1	1	2	2	2	1	1	1	2	3	1	0	6	4	2	0	2	2	0	2	1	0
2023--2232	2	2	1	0	1	2	0	0	0	0	0	0	1	1	1	0	1	0	1	0	1	1	0	1	0	1	0	0	0	0	0	0	0	0	0	0	0	0	0	0	0	0	0	0	0	0	0	0	0
2023--2233	0	0	0	0	0	0	0	0	1	1	0	0	1	0	0	0	0	0	0	1	0	0	0	0	0	0	0	0	0	0	1	0	0	0	0	0	0	1	0	1	2	0	0	1	0	1	0	0	0
2023--2231	0	0	0	0	1	0	0	0	0	0	0	0	0	0	0	1	0	0	1	0	0	0	1	0	0	0	1	0	0	0	0	0	0	0	0	0	0	0	0	0	1	0	1	0	0	0	0	0	0
3076--6552	0	0	0	0	0	0	0	0	0	0	0	0	0	1	0	0	1	0	0	1	0	2	0	0	0	1	0	0	0	0	1	0	1	0	0	1	0	0	1	0	0	0	1	0	1	2	0	0	0
3076--6553	0	0	0	0	0	0	0	0	0	1	1	0	0	0	0	0	0	0	1	0	0	0	0	0	0	0	0	0	0	0	0	1	0	0	1	1	0	0	2	1	2	1	2	3	0	2	1	1	0
3076--6551	2	2	2	1	1	2	2	1	2	2	1	2	1	2	2	2	1	1	0	0	0	1	0	0	0	0	0	0	1	1	0	0	0	0	0	0	0	0	1	1	2	1	2	0	1	0	1	0	2
2059--632	0	0	0	0	0	0	0	0	0	0	0	0	0	0	1	1	1	0	0	1	0	2	1	0	1	0	1	1	3	2	0	1	0	5	1	1	0	1	2	2	1	1	1	1	3	1	0	6	1
2059--633	0	0	0	0	0	0	0	0	0	0	0	0	0	0	12	8	14	16	29	9	13	17	18	20	13	8	15	11	40	14	8	9	7	55	14	20	24	13	25	10	44	21	42	28	15	18	12	45	27
3076--27661	0	0	0	0	0	0	0	0	0	1	3	1	0	0	0	1	2	2	1	0	1	1	1	0	1	0	1	1	0	0	2	0	1	0	1	0	1	1	3	3	3	3	1	4	4	1	1	0	0
15--61633	0	2	2	2	2	0	4	1	2	1	1	4	4	5	3	1	1	2	2	4	0	2	0	3	7	2	2	1	3	2	1	1	1	3	2	2	8	6	7	16	7	5	7	6	8	5	5	9	6
15--61632	0	2	1	6	3	1	3	4	0	1	3	1	1	7	6	5	2	3	4	0	0	4	2	3	6	5	2	4	2	2	1	5	2	7	3	3	4	4	6	3	5	11	3	3	8	5	8	8	10
15--61631	34	33	34	49	39	19	24	30	22	23	23	29	21	21	54	39	24	34	21	14	0	27	27	25	34	27	10	17	21	27	17	22	23	19	29	50	40	40	46	32	24	33	46	40	36	43	49	25	31
3076--27662	0	0	0	0	0	0	0	0	0	0	1	2	1	1	1	0	1	0	0	1	0	1	0	0	2	1	1	0	1	0	0	0	2	1	2	1	3	2	3	4	3	3	3	1	1	1	1	2	1
15--1032	3	4	0	0	3	1	5	2	0	1	5	3	6	2	3	4	1	0	1	1	0	2	1	1	1	2	3	5	1	4	0	1	1	4	5	6	2	5	3	4	2	6	3	4	4	1	5	4	3
15--27111	1	1	0	1	2	1	2	2	1	1	3	0	5	1	0	1	1	1	2	0	0	0	0	0	0	2	2	2	1	2	2	1	2	1	1	4	1	0	2	4	6	7	3	2	1	2	1	2	1
15--27112	0	1	1	1	1	0	0	1	2	0	0	0	4	2	1	1	1	1	1	0	0	1	0	0	1	0	3	3	1	1	0	1	1	2	0	2	5	5	6	5	8	7	1	3	4	3	6	2	0
15--27113	7	2	1	2	3	1	2	2	1	1	1	3	1	2	0	1	0	0	1	1	0	1	1	1	0	2	1	1	0	0	0	2	2	4	2	4	2	5	5	12	9	8	2	3	8	6	11	7	3
2012--10832	1	0	0	0	0	0	3	0	1	0	0	1	1	0	1	1	2	1	1	1	0	0	0	0	1	0	0	0	0	0	0	0	0	0	0	1	1	0	0	0	0	0	0	0	1	0	0	0	1
109--6513	0	0	1	1	0	0	1	0	1	2	0	0	1	4	2	0	1	2	2	2	0	0	0	0	1	0	2	3	1	4	1	3	1	3	3	3	3	3	2	4	17	24	7	6	2	1	3	3	4
109--6512	0	1	0	0	0	0	0	0	0	0	0	0	0	0	0	1	0	0	0	0	0	0	0	0	0	1	0	0	0	0	0	0	0	2	1	1	0	0	0	0	1	4	1	0	0	0	0	0	3
109--6511	2	1	2	2	2	4	3	1	4	3	0	0	1	0	3	2	2	3	2	2	2	2	1	1	3	3	5	3	3	2	3	3	5	3	3	4	8	5	4	3	6	3	4	5	3	1	1	1	1
2012--10833	0	1	1	0	0	0	0	0	1	0	1	0	0	0	0	0	2	0	2	0	3	0	0	0	1	0	1	0	2	1	1	0	0	0	0	1	2	3	1	0	2	0	0	0	0	2	2	1	2
3076--27092	0	0	0	0	0	0	0	0	0	0	3	15	23	10	5	22	5	4	9	5	4	1	3	2	0	2	2	4	3	2	9	1	0	3	3	5	5	10	16	49	47	30	17	11	22	18	12	6	7
109--10691	2	2	4	2	3	3	1	4	5	4	0	0	2	2	2	4	3	5	4	6	2	2	2	3	2	4	1	4	3	2	3	3	5	4	2	5	3	4	5	1	1	5	8	6	4	2	2	2	3
109--10692	2	0	0	1	2	0	2	1	1	0	0	0	0	1	0	1	0	1	0	0	1	1	1	0	0	0	0	1	0	0	1	1	0	1	1	0	0	1	0	0	0	1	1	0	0	1	0	0	0
109--10693	1	1	3	3	3	3	3	2	3	2	0	0	3	3	2	3	3	1	2	3	3	6	5	3	6	7	6	6	8	7	5	4	4	5	3	2	4	3	5	4	3	3	6	5	3	5	5	5	4
2023--10023	1	6	1	2	2	2	3	4	3	4	1	4	0	2	1	2	1	3	3	1	3	3	1	0	1	2	1	0	0	0	0	2	0	1	2	0	2	2	1	0	2	2	0	4	0	0	1	0	0
15--6502	0	0	0	0	0	0	0	0	0	0	2	0	0	1	0	0	0	1	0	0	0	0	0	0	1	0	0	0	1	0	1	0	2	0	0	0	0	0	0	0	1	1	0	0	1	0	0	0	0
15--6501	0	3	1	1	0	0	1	2	1	2	0	0	0	0	0	2	2	2	2	1	0	4	0	2	1	2	0	1	2	3	1	2	1	2	0	0	1	0	2	0	1	2	1	4	5	3	1	1	5
15--61332	1	4	0	1	1	1	3	2	3	1	0	1	2	1	0	0	1	2	1	0	0	2	1	0	1	3	3	2	3	0	3	7	7	3	2	5	7	2	3	0	2	5	3	2	3	3	3	0	2
15--61333	1	1	1	0	0	0	1	1	0	2	2	0	4	7	0	1	1	1	7	2	0	0	1	0	0	4	6	2	3	2	0	3	2	2	3	5	1	2	5	5	4	1	3	5	4	10	6	5	5
15--61331	18	13	11	33	27	23	27	18	8	17	26	22	14	23	16	16	13	20	17	18	0	20	11	12	20	24	24	15	21	17	15	17	17	13	24	16	12	15	12	15	22	33	23	20	14	10	20	17	18
2012--10831	0	0	0	0	0	0	0	0	0	0	0	0	0	0	1	0	0	0	0	0	0	0	0	0	0	0	0	0	0	0	0	0	0	0	0	0	0	0	0	1	0	0	0	0	1	0	0	0	0
15--6591	6	0	2	1	0	1	3	1	1	3	0	1	1	2	4	5	1	8	3	4	0	4	2	4	3	2	0	1	4	2	2	3	2	1	4	4	5	6	3	7	10	7	9	4	2	5	3	3	4
15--6592	1	0	2	0	2	2	2	2	2	4	3	1	6	3	0	3	3	3	1	3	0	2	3	2	0	1	3	3	3	1	5	6	2	4	7	2	3	2	6	9	12	12	6	5	5	3	1	2	4
15--6593	3	3	4	2	2	2	0	4	2	5	3	4	1	2	5	5	3	3	8	6	0	4	2	3	3	9	6	2	2	2	2	5	3	5	1	4	5	5	5	3	7	8	5	4	3	1	1	4	3
2023--2263	0	1	2	0	1	1	0	0	0	0	1	1	0	0	0	0	1	0	0	0	0	0	0	0	0	0	0	0	0	0	1	0	0	0	0	0	0	0	0	0	0	0	0	2	0	0	1	0	0
2023--2262	0	0	0	0	0	0	0	1	0	0	0	0	1	0	0	0	0	0	0	0	0	0	0	0	0	0	0	0	1	0	0	0	0	0	0	1	0	0	0	0	0	1	0	0	0	0	0	0	0
3076--7503	0	1	0	0	0	0	0	1	0	0	0	1	0	0	1	1	0	0	0	1	1	0	0	0	0	0	0	0	0	0	0	0	0	0	0	0	0	1	2	1	0	0	0	0	0	0	0	0	0
3076--6922	1	0	0	0	1	0	0	0	0	0	0	0	0	0	0	0	1	1	1	0	0	0	0	0	0	0	0	0	0	0	0	0	0	0	1	0	0	0	0	1	0	0	0	0	0	0	0	0	0
109--7111	0	0	0	0	0	0	0	0	1	0	0	0	0	0	0	0	0	0	0	0	0	0	0	0	0	0	0	1	1	0	1	1	0	1	0	2	0	0	0	0	0	1	1	0	2	1	2	1	1
109--7112	1	0	0	0	0	1	1	0	0	1	0	0	1	1	0	0	0	0	0	1	0	1	0	1	0	0	1	0	0	2	1	0	3	0	1	0	1	0	0	0	0	0	0	1	0	1	0	0	0
109--7113	0	0	1	0	0	0	0	0	0	0	0	0	0	0	0	2	0	0	0	0	0	0	0	0	0	0	0	0	0	1	0	0	0	0	0	0	0	0	0	0	0	0	0	0	0	0	0	0	0
3076--6881	0	1	0	0	1	0	1	0	0	1	1	0	0	1	2	3	0	2	2	0	1	0	1	2	0	2	1	2	0	1	2	2	0	0	0	0	2	1	1	2	3	3	2	0	0	2	1	2	1
3001--12042	0	0	1	0	0	0	1	0	0	0	0	0	1	1	0	0	0	0	0	0	0	0	1	0	1	1	1	0	0	0	0	0	0	0	0	1	1	1	0	0	1	0	0	0	1	2	2	0	1
3001--12043	2	4	1	2	3	3	3	1	3	2	3	2	3	3	4	3	3	1	1	4	5	3	3	3	2	2	1	0	0	1	1	1	6	1	1	2	0	0	0	2	0	0	0	0	1	1	3	0	0
3001--12041	0	0	2	0	0	0	0	2	1	1	1	0	0	2	2	1	2	1	1	2	2	3	1	3	1	5	1	2	2	0	1	1	1	1	1	3	2	0	2	1	2	4	2	2	3	1	1	1	1
3076--6921	0	0	0	1	0	0	0	1	0	0	0	0	0	0	0	0	0	1	0	1	1	0	0	2	0	0	0	0	0	1	0	0	0	0	1	0	0	0	1	0	1	0	0	0	0	0	0	0	0
3076--6882	3	3	3	4	2	2	7	5	2	10	3	4	0	14	1	0	1	2	2	0	1	3	1	1	2	0	7	1	3	2	3	1	1	2	2	2	1	3	3	10	7	5	6	1	3	4	1	3	5
3076--6883	1	3	0	3	3	0	7	1	4	5	2	4	4	2	2	0	4	7	4	3	4	4	2	1	2	2	3	3	1	1	0	3	1	0	0	1	2	2	2	2	0	1	0	2	1	3	2	3	2
2012--6603	2	4	3	1	3	6	1	0	0	17	5	1	3	2	0	0	0	1	2	0	1	1	0	1	2	2	0	1	2	1	1	1	1	0	1	1	2	1	5	3	1	0	1	0	1	0	3	1	0
2012--6602	0	0	3	0	0	1	0	0	0	1	0	0	0	1	1	0	0	1	2	1	2	2	1	6	0	2	0	0	0	1	0	1	0	1	0	2	2	0	1	0	0	2	0	0	1	1	0	0	0
2012--6601	1	1	0	2	0	0	0	0	1	1	1	1	0	0	0	0	1	3	0	0	0	0	0	0	0	0	0	0	0	0	0	0	0	0	0	0	0	0	0	0	0	0	0	0	0	1	1	0	0
2023--7113	3	2	2	1	1	1	1	1	1	1	0	1	0	1	1	1	1	1	1	1	0	1	2	1	1	1	1	1	0	1	0	0	1	0	0	1	0	0	1	0	0	1	1	0	1	1	2	0	2
3081--27752	0	0	0	0	1	0	0	2	0	0	1	1	5	2	0	0	1	0	1	3	0	3	0	1	1	0	1	0	2	0	1	0	0	1	0	6	0	1	0	2	1	5	2	0	2	0	1	0	1
3076--7043	0	0	0	0	0	0	0	2	1	0	0	0	0	0	0	0	0	1	1	0	0	0	0	0	0	0	0	0	0	0	0	0	0	0	0	0	0	1	2	0	0	0	0	1	0	0	0	0	0
3076--61961	1	0	0	0	0	0	0	0	1	1	0	0	1	1	0	0	1	0	0	0	0	1	0	0	0	0	1	1	1	1	0	1	1	0	0	0	0	0	0	0	0	0	0	0	0	0	0	0	0
3076--61963	1	0	0	0	0	0	0	0	0	0	0	0	0	6	0	0	2	1	0	0	2	1	0	0	0	0	0	0	2	0	1	0	0	1	0	1	0	0	1	2	2	0	0	0	0	0	0	0	0
3076--61962	1	1	2	3	3	3	2	1	0	4	0	0	0	1	1	0	1	0	0	0	0	0	2	1	0	0	1	2	0	0	0	0	0	0	2	1	0	0	1	0	3	0	0	0	0	0	0	0	0
15--6231	0	1	1	1	1	0	0	0	0	2	0	1	0	1	0	4	2	0	0	2	0	2	1	0	0	1	0	1	1	4	2	1	1	2	1	1	2	4	0	0	6	5	4	1	1	1	0	2	1
3001--10852	4	3	5	4	5	2	4	5	3	6	2	2	2	4	7	5	8	5	3	3	7	7	4	7	7	8	7	8	8	3	4	4	7	5	3	1	3	6	8	3	17	34	13	6	6	7	5	4	9
15--6233	0	0	2	2	1	1	2	0	0	3	1	0	0	2	2	1	3	2	2	1	0	0	0	1	1	0	3	1	1	2	3	2	1	3	2	3	2	3	6	6	7	10	8	3	2	3	3	5	5
15--6232	0	2	1	0	3	0	1	1	1	1	0	1	1	2	1	2	2	0	2	2	0	3	3	0	4	3	0	1	1	1	2	9	8	12	8	8	5	9	12	8	9	8	11	6	11	6	10	7	7
15--61441	1	0	1	1	3	4	3	2	3	5	2	1	1	7	4	3	2	0	3	4	0	2	1	3	3	1	4	7	4	1	6	3	4	3	5	3	8	7	9	2	7	22	8	10	10	6	9	4	7
3076--1802	0	0	0	0	0	0	0	0	0	0	0	0	1	0	0	1	0	2	0	1	2	1	0	0	1	0	1	0	2	1	0	2	1	1	1	1	0	1	1	0	0	0	0	0	1	0	0	1	0
3076--6312	6	3	7	2	5	5	2	9	3	5	7	6	5	4	12	7	5	5	4	2	6	8	0	2	4	7	7	4	6	2	8	5	1	6	2	2	4	4	0	5	4	7	6	2	5	6	4	11	4
15--61443	1	0	2	4	2	3	1	0	2	1	3	0	2	1	1	5	1	3	8	4	0	6	1	2	5	2	4	1	5	4	4	2	8	7	8	4	4	11	5	9	7	6	8	10	7	9	7	4	6
2023--2272	1	1	2	2	3	1	1	1	0	2	3	1	0	2	1	3	0	2	2	2	2	1	3	0	0	1	1	1	4	1	0	0	1	2	2	2	0	0	2	4	5	1	1	2	2	3	0	1	4
2023--2273	1	3	3	2	2	3	3	2	3	3	2	2	2	4	3	3	2	1	1	1	1	2	0	1	5	3	6	0	3	1	2	0	3	2	5	3	1	4	5	5	3	3	1	6	3	3	2	0	4
3081--27753	11	2	2	1	9	4	4	7	1	0	3	5	7	2	3	1	0	1	4	2	1	2	3	8	4	0	6	0	2	1	4	1	2	4	1	3	1	1	0	4	6	9	11	1	6	1	4	7	5
3076--7042	0	0	0	1	0	0	0	0	0	0	0	1	0	0	0	0	0	0	0	0	0	0	0	0	0	0	0	0	0	0	0	0	1	1	0	0	1	1	0	0	0	0	1	0	1	0	0	0	1
15--8422	1	0	1	0	0	1	1	1	0	0	0	1	1	0	0	0	0	0	0	1	0	0	0	0	0	0	0	0	0	0	0	0	1	1	0	0	0	0	0	0	1	0	1	0	0	0	0	0	0
15--8423	0	0	0	1	0	0	1	0	0	0	0	0	0	0	0	0	0	0	0	0	0	0	1	0	0	2	1	0	0	0	1	0	2	1	1	1	0	1	1	1	1	3	2	2	1	2	1	1	1
15--8421	0	0	0	0	0	0	0	0	0	0	0	0	1	0	0	0	1	0	0	0	0	0	1	0	0	0	1	3	1	1	1	1	0	1	1	1	2	2	1	1	0	2	1	1	0	0	0	1	2
3076--2031	0	0	1	0	3	0	0	0	0	1	0	0	2	1	1	2	0	1	0	0	0	0	0	0	1	0	0	0	1	0	0	0	1	2	2	1	1	3	6	1	0	0	2	2	1	1	0	1	0
3076--7783	0	0	0	0	0	0	1	0	0	1	0	0	1	0	0	1	0	0	0	0	0	0	0	0	0	1	0	0	0	0	0	0	0	0	1	0	0	0	0	0	0	1	0	1	0	0	0	0	1
3076--2033	0	0	0	1	0	2	1	0	1	1	1	3	0	1	2	2	2	2	1	1	0	1	0	1	1	1	2	0	1	1	1	1	0	0	1	0	2	1	0	1	5	1	0	4	3	2	0	3	2
3076--2032	13	21	15	15	14	31	4	23	0	11	25	18	12	6	30	19	10	18	14	22	17	25	37	6	20	16	77	15	23	20	18	14	14	32	16	27	27	19	6	12	45	26	42	19	14	18	23	35	28
3076--7041	1	0	0	2	0	0	0	0	0	0	0	0	1	0	0	0	0	0	0	1	1	0	0	1	1	1	1	0	2	3	1	1	1	1	3	1	1	3	0	3	3	4	1	0	2	2	0	0	0
3081--10531	8	6	22	9	10	30	20	48	9	44	13	32	178	6	21	7	8	12	6	7	7	17	16	12	9	6	7	5	12	9	8	5	27	70	7	12	37	67	8	85	193	67	107	76	25	109	37	63	17
3081--10532	2	2	1	1	0	1	1	0	0	1	0	0	0	0	0	1	2	0	2	1	0	1	1	3	0	0	1	0	1	1	0	1	0	0	0	0	1	1	1	0	0	1	0	1	0	0	2	1	2
3001--26101	0	1	1	0	1	2	0	0	0	1	4	0	2	4	2	1	3	3	2	2	2	3	1	2	3	1	4	1	2	4	1	3	2	2	0	2	2	2	5	4	15	9	5	2	4	4	4	0	3
15--31153	0	0	0	0	0	0	0	0	0	0	0	1	1	1	2	1	1	1	0	4	0	1	0	1	5	0	3	5	2	3	2	5	5	4	0	5	4	7	11	14	15	10	12	11	10	10	6	8	7
15--31152	0	0	0	0	0	0	0	0	0	0	0	8	7	9	1	5	6	5	4	2	0	4	6	6	5	6	6	6	6	4	11	4	11	20	16	21	17	23	39	42	39	31	19	14	28	21	8	9	8
15--31151	0	0	0	0	0	0	0	0	0	0	9	57	42	34	27	15	10	24	38	25	0	24	25	21	19	12	8	6	8	15	8	24	7	10	15	22	21	36	54	82	72	71	60	47	57	53	24	9	10
109--15723	0	0	0	0	0	0	0	0	0	0	0	0	0	0	0	1	0	0	0	0	1	0	0	0	0	0	0	0	0	2	0	0	0	1	1	0	0	1	0	0	0	0	0	0	3	2	0	2	1
3076--44121	0	0	0	1	0	1	1	1	1	1	0	0	1	3	0	2	0	0	0	0	1	0	0	0	1	1	0	0	0	0	0	0	0	0	0	0	0	0	0	0	0	0	1	0	0	0	0	0	0
3076--44122	1	0	1	0	1	1	1	4	1	1	1	0	2	1	2	0	1	0	0	0	0	2	1	0	2	1	1	1	0	0	0	0	0	0	0	0	1	0	0	0	0	1	1	0	0	0	0	0	0
3076--44123	0	1	0	0	0	0	0	1	0	0	0	0	0	1	0	0	0	1	0	0	2	2	2	1	1	1	1	0	0	0	1	0	0	1	0	0	0	0	0	0	0	0	0	0	0	0	0	0	0
2023--14653	0	0	0	0	0	1	1	0	0	1	0	0	0	0	0	0	0	1	1	0	0	1	1	0	0	2	0	1	0	0	0	2	2	1	2	1	1	1	0	0	0	0	1	1	2	0	0	1	1
15--27882	0	0	0	0	0	0	0	0	0	0	31	53	80	46	18	23	25	20	37	35	0	15	15	16	14	23	25	17	22	9	14	12	15	15	17	25	39	58	92	96	114	86	50	49	61	53	22	23	10
15--27883	0	0	0	0	0	0	0	0	0	0	1	5	3	10	2	4	6	4	2	3	0	2	1	4	5	5	3	3	2	2	6	3	6	4	6	5	0	5	22	22	36	15	5	7	6	8	5	4	2
3081--27751	0	0	1	0	1	1	1	0	1	0	0	0	0	0	1	1	0	1	0	2	1	0	0	0	0	0	0	0	1	0	1	1	1	0	0	0	0	2	1	0	2	2	0	0	1	1	0	0	0
15--27881	0	0	0	0	0	0	0	0	0	0	0	0	1	3	2	0	2	1	1	1	0	1	1	1	1	1	0	0	0	1	1	5	1	1	3	5	2	3	10	12	18	6	4	6	6	2	3	0	3
3076--6131	2	3	5	5	5	7	6	5	3	2	6	6	2	3	2	3	2	2	3	2	2	0	1	1	3	3	4	2	3	2	2	0	0	1	1	0	1	1	3	3	2	5	4	3	2	1	1	3	3
3076--6132	2	2	1	2	1	0	0	1	0	1	0	1	2	1	2	2	0	2	2	0	3	2	1	0	0	0	1	3	1	0	1	1	0	2	2	4	1	2	1	1	2	2	1	3	3	4	3	3	2
3076--6133	4	10	7	11	12	8	7	7	8	20	22	21	21	14	22	23	22	18	19	12	15	12	15	8	11	8	25	28	8	11	16	6	6	7	2	5	10	4	8	13	9	22	16	6	12	6	1	10	12
109--15721	0	0	0	0	0	0	0	0	0	0	0	0	1	0	0	0	1	0	1	0	0	0	0	0	2	0	0	2	1	3	4	3	4	3	1	3	2	5	4	4	8	13	5	3	1	1	1	0	3
2012--6831	0	0	1	1	1	2	0	1	0	0	1	0	1	3	0	1	0	0	1	0	2	0	0	0	0	2	1	2	0	0	0	0	1	1	0	0	1	0	0	1	5	2	0	0	4	1	0	0	1
2012--6832	1	0	1	0	3	0	0	0	0	1	1	0	2	1	2	2	1	2	1	1	1	1	2	4	7	0	2	2	1	0	1	2	0	3	0	1	1	1	4	6	2	4	2	0	6	5	9	2	0
2012--6833	0	0	1	0	1	0	0	0	0	2	2	0	1	0	0	0	0	2	1	0	0	1	0	0	0	1	0	2	0	0	0	1	0	0	0	1	2	0	0	0	0	0	0	2	3	0	4	3	2
15--17071	0	2	0	0	1	0	1	1	1	1	1	0	0	2	4	1	0	0	0	1	0	2	0	0	1	1	0	0	0	0	1	2	1	0	0	1	1	2	1	0	0	0	1	2	0	0	0	0	0
3076--27602	0	0	0	0	0	0	0	0	3	0	0	0	0	3	1	2	0	0	5	1	3	1	3	1	0	1	0	0	1	0	0	1	0	1	0	0	1	0	2	2	2	2	2	2	1	2	0	2	0
3076--27603	0	0	0	0	0	0	0	0	1	0	0	0	0	1	0	4	0	0	0	0	1	2	6	3	1	2	3	1	0	1	2	3	2	3	2	2	1	1	1	2	3	3	0	1	2	1	1	2	3
3076--27601	0	0	0	0	0	0	0	16	33	31	0	0	9	20	7	5	7	7	4	3	6	4	2	5	1	0	1	0	3	3	0	2	2	1	4	3	5	4	8	11	5	5	2	3	2	4	2	3	1
3076--6161	0	2	2	1	1	2	0	1	2	1	3	3	1	2	1	3	2	0	3	4	4	0	4	1	0	3	3	3	1	1	1	1	1	1	1	1	1	3	5	3	10	9	0	3	2	2	0	1	0
15--61743	1	1	0	0	0	0	1	0	0	0	0	1	0	0	0	1	0	1	0	0	0	1	0	0	0	0	0	0	1	0	0	2	0	0	0	0	0	2	1	0	0	2	1	0	1	1	1	1	1
15--61742	0	0	0	0	0	1	0	0	0	0	1	0	0	0	0	0	0	0	0	1	0	0	0	0	0	0	0	0	0	0	0	0	0	0	0	0	1	0	0	0	0	0	0	0	0	0	0	0	0
15--61741	1	1	0	2	0	1	0	1	1	3	0	3	0	0	1	2	2	0	1	0	0	1	0	0	1	0	0	0	0	1	0	1	1	1	1	2	1	2	2	1	0	0	2	1	0	2	1	0	0
3099--43052	0	0	0	0	0	0	0	0	0	0	0	0	0	0	1	0	0	0	0	0	0	1	0	0	1	0	0	0	0	1	0	0	0	0	0	0	1	0	0	0	2	0	0	0	0	0	1	0	1
3099--43053	0	0	0	0	0	0	0	0	0	0	0	0	0	0	0	0	0	0	0	0	0	1	0	1	0	0	0	0	0	1	0	1	1	0	1	1	1	0	0	0	0	0	0	0	1	0	0	0	0
3099--43051	0	0	0	0	0	0	0	0	0	0	0	0	0	0	2	1	0	0	0	1	1	1	1	2	1	1	2	1	1	2	1	2	1	0	0	2	3	2	1	2	2	6	2	3	2	2	2	2	2
109--62931	0	0	0	0	1	0	0	0	0	0	0	0	0	0	1	0	0	1	0	0	1	0	1	1	0	0	0	1	0	0	0	0	0	0	0	0	0	1	0	0	0	0	1	0	0	0	0	0	1
109--62932	0	3	1	0	0	0	1	0	0	2	0	0	0	1	2	1	1	1	2	3	1	1	0	3	2	3	0	0	2	1	4	2	2	2	5	4	6	5	3	0	2	4	0	3	2	1	0	3	1
109--62933	1	0	0	1	0	1	2	0	1	0	0	0	0	0	0	0	3	1	1	2	0	0	5	0	2	0	1	0	1	2	1	3	1	1	3	3	1	4	2	5	28	17	4	5	2	2	1	3	3
3001--15623	2	1	1	5	5	1	4	3	2	1	3	3	3	1	0	0	0	0	1	0	0	0	1	1	0	0	1	0	1	1	1	0	1	1	1	2	1	2	3	7	6	2	2	2	2	3	1	1	0
3001--15622	1	1	0	1	1	1	1	0	1	1	1	0	0	0	0	0	0	1	2	2	1	4	1	0	0	0	0	0	0	0	1	1	2	0	1	1	1	1	0	1	0	2	0	2	1	0	1	0	0
3001--15621	2	1	2	1	2	2	1	2	1	2	0	1	1	3	2	3	1	1	2	2	3	1	2	3	1	3	4	5	4	4	6	2	4	3	3	2	3	4	3	0	3	4	2	5	1	3	2	0	4
15--31023	0	0	0	0	0	0	0	0	0	0	0	0	0	6	2	4	5	7	3	10	0	3	0	3	2	9	6	4	3	4	5	7	13	10	12	10	9	11	26	35	22	21	20	31	29	22	2	11	19
15--31022	0	0	0	0	0	0	0	0	0	0	0	0	1	6	3	4	2	2	0	0	0	2	0	0	3	1	1	2	0	2	0	0	2	4	2	3	3	10	8	14	24	6	5	6	9	5	1	2	3
15--31021	0	0	0	0	0	0	0	0	0	0	0	0	0	20	5	9	8	3	3	1	0	2	0	0	0	0	3	1	0	1	3	1	2	3	4	2	4	3	12	12	25	11	9	8	8	6	2	1	4
15--25062	7	11	10	12	11	24	26	29	51	42	50	29	12	9	8	4	2	5	4	5	0	9	6	13	3	6	5	4	8	3	9	4	2	3	4	10	5	12	18	18	26	22	16	19	24	25	16	13	7
15--25063	1	1	2	1	2	1	0	0	0	1	0	1	1	0	0	1	0	0	0	1	0	0	2	1	1	2	0	0	0	2	1	2	2	3	1	0	1	1	2	3	7	5	1	3	2	5	4	3	3
15--25061	0	3	6	6	7	4	6	3	6	12	8	4	6	11	3	0	3	2	1	1	0	1	0	0	0	1	0	0	4	0	0	2	1	0	4	2	1	10	8	18	13	12	3	4	4	7	4	3	0
3076--6763	1	1	0	0	2	0	0	0	0	0	0	0	0	0	0	0	1	1	1	0	0	0	0	0	0	0	0	1	0	0	0	0	0	0	0	0	0	0	0	0	0	0	0	0	0	1	0	0	0
2023--6892	0	0	0	0	0	0	1	0	1	1	1	0	0	2	1	0	0	1	1	1	1	1	1	1	1	1	1	0	1	1	0	1	0	0	0	0	0	0	0	0	0	0	0	0	0	1	0	1	0
2023--6893	0	0	1	0	0	0	1	1	0	1	0	0	0	2	0	0	0	0	0	0	0	0	0	0	0	0	0	0	0	0	0	0	0	0	0	0	1	0	0	0	1	0	0	0	0	0	0	0	0
2023--6891	2	0	0	0	0	0	1	0	0	0	0	0	1	1	3	3	1	2	1	2	2	2	1	1	1	0	1	3	0	1	0	0	1	0	1	2	3	1	2	1	1	5	4	1	1	3	2	2	0
3076--25583	0	0	1	0	0	1	0	1	0	0	0	0	0	0	0	0	0	0	0	0	0	1	0	0	0	0	0	0	0	0	0	0	0	0	0	0	0	0	0	0	0	1	0	0	0	0	0	0	0
3076--25582	0	0	0	0	0	1	0	1	0	0	0	0	0	0	1	0	0	0	0	0	1	0	0	0	0	2	2	0	0	0	0	0	0	0	0	0	0	1	0	0	0	0	0	0	0	0	0	0	0
3076--25581	0	0	0	0	1	0	0	1	0	0	1	0	1	0	0	0	0	0	0	0	0	0	0	0	0	1	0	0	0	0	0	0	1	0	0	0	0	0	0	0	0	0	0	0	0	0	0	0	0
2023--7873	0	1	0	0	0	0	3	0	1	0	0	0	0	1	0	0	0	0	0	0	2	1	0	0	0	0	2	1	0	0	1	0	0	0	1	1	0	0	1	2	1	1	1	1	2	3	1	2	1
2023--7872	0	0	0	0	0	0	0	0	0	0	0	0	0	0	0	0	0	0	0	0	0	0	0	0	0	0	1	0	0	0	0	0	1	0	0	1	0	0	0	0	1	1	0	0	0	0	0	0	0
2023--7871	1	0	0	1	1	0	0	0	0	0	1	0	1	0	0	1	0	0	0	1	0	0	0	1	0	0	0	0	0	0	0	0	0	0	0	0	0	0	1	0	0	0	0	0	0	0	0	0	0
15--1111	0	0	0	0	0	0	0	1	1	1	0	1	1	0	5	2	0	1	0	0	0	0	0	0	1	1	2	2	1	0	0	5	0	1	4	2	2	0	1	1	1	3	4	3	4	1	7	3	0
15--1113	1	0	0	1	0	0	0	0	0	0	0	0	0	0	0	0	2	1	0	1	0	0	0	0	0	0	0	0	0	0	1	0	1	0	1	0	0	0	0	1	1	6	2	2	0	0	3	0	1
15--1112	4	1	1	0	1	0	0	1	0	1	3	2	0	1	3	2	1	1	0	0	0	0	0	1	0	0	1	1	5	0	0	1	1	0	2	0	1	0	1	2	3	3	0	5	1	1	2	0	1
15--61343	1	3	0	0	0	0	0	1	0	0	0	0	1	1	0	0	0	1	1	0	0	0	0	0	0	0	0	0	1	2	1	1	1	1	0	0	1	0	2	0	2	0	1	0	2	0	0	0	0
15--61342	0	2	2	2	0	0	0	1	0	0	1	0	2	0	1	0	0	0	0	0	0	3	0	0	0	0	0	0	1	2	1	0	1	0	0	2	1	1	1	3	4	2	1	0	0	0	2	1	1
15--61341	1	0	0	1	0	0	0	1	0	0	1	0	1	0	0	1	1	1	1	1	0	0	2	2	0	1	1	1	1	0	3	0	1	1	1	1	1	0	0	1	0	1	2	1	0	1	0	0	2
2023--33002	0	0	1	0	0	1	0	1	0	0	0	0	0	0	0	1	0	1	1	1	0	1	1	1	1	0	2	6	3	3	2	2	2	1	1	2	0	1	1	0	0	0	2	1	1	1	0	0	2
2023--33003	0	0	0	0	0	0	0	0	0	0	0	0	0	0	0	0	1	0	1	0	1	0	0	0	1	0	1	0	2	1	0	0	2	0	0	0	1	0	1	0	0	0	0	0	0	1	1	0	0
3099--31952	0	0	0	0	0	3	0	0	0	0	0	4	15	10	10	2	5	2	6	6	8	5	6	3	7	6	3	3	4	2	5	3	5	7	4	5	4	5	10	14	13	9	5	5	3	3	3	3	4
2023--33001	1	0	1	0	1	1	1	2	3	1	2	2	2	2	2	2	0	1	1	0	2	2	0	2	2	1	1	2	2	1	2	1	3	4	2	1	0	2	3	2	2	1	1	1	3	1	0	2	2
3076--6261	14	8	11	14	25	21	14	31	10	7	36	7	20	8	26	9	12	7	20	16	10	31	19	14	15	10	29	9	21	7	28	18	12	17	7	19	17	19	8	18	35	19	59	25	32	15	9	35	27
3076--6262	0	1	0	0	0	0	0	0	0	1	2	0	2	0	1	1	0	2	1	0	0	0	0	0	0	0	1	1	0	0	1	0	0	0	0	2	0	1	2	2	0	0	0	1	0	0	0	0	1
3076--6263	2	4	7	5	12	11	7	8	4	4	8	3	2	2	2	2	4	4	0	8	3	5	12	5	7	5	4	2	10	3	12	3	1	5	0	7	9	5	3	2	4	4	9	6	1	4	6	2	6
3076--31502	0	0	0	0	0	0	0	0	0	0	0	1	0	2	0	0	0	0	2	0	0	1	0	0	0	3	2	2	0	1	0	0	1	0	1	1	6	4	14	8	9	4	4	3	3	2	2	1	1
15--31221	0	0	0	0	0	0	1	2	3	2	3	3	7	0	2	4	0	0	1	1	0	1	1	3	0	2	0	2	4	0	0	1	1	7	2	4	3	3	7	6	11	4	4	0	3	4	0	0	4
3076--31501	0	0	0	0	0	0	0	0	0	0	0	4	5	3	0	0	1	2	3	4	1	1	4	3	3	5	4	1	2	1	2	3	2	0	3	2	3	3	10	11	15	12	5	4	3	4	2	3	0
3001--62423	0	1	0	0	1	0	0	0	0	1	0	0	0	0	0	0	0	0	0	0	0	0	0	0	0	1	0	0	0	0	0	0	1	0	0	0	1	2	3	2	1	0	2	0	0	0	0	0	0
3001--62422	2	0	0	0	1	1	1	0	2	0	1	1	0	0	0	0	0	0	1	0	0	0	0	0	1	0	1	0	0	0	1	0	0	0	0	0	0	1	0	1	2	4	1	0	2	1	2	0	0
3001--62421	0	2	1	2	1	1	1	1	1	1	0	1	0	2	3	0	1	1	1	1	2	2	1	1	0	0	0	0	1	0	1	0	1	0	0	0	0	1	0	1	2	3	0	1	2	3	1	1	3
15--31223	0	0	0	0	0	0	0	0	0	1	18	4	3	12	25	14	12	24	11	13	0	12	9	16	22	17	10	12	10	9	10	10	6	4	1	26	8	15	10	21	21	30	39	12	27	24	36	9	6
3099--31953	0	0	0	0	0	0	0	0	0	0	0	0	2	1	0	0	0	0	0	0	1	1	0	0	1	1	0	3	1	3	2	3	1	1	1	3	3	10	12	11	9	12	13	3	5	5	4	0	3
15--31222	0	0	0	0	0	4	17	8	14	6	14	16	11	13	24	25	23	32	18	17	0	16	25	21	22	39	40	29	32	40	29	41	35	36	24	34	28	33	24	42	46	66	42	51	48	29	48	42	28
3076--7032	2	2	2	1	2	2	2	1	1	2	3	1	0	3	3	8	3	4	3	2	4	2	2	3	7	1	1	8	1	1	3	3	0	1	0	1	2	3	5	0	5	4	1	0	0	3	2	0	0
3076--7033	2	1	3	0	0	2	1	1	0	1	1	1	1	0	1	2	1	0	0	0	1	1	1	1	0	0	2	0	0	0	0	0	2	1	0	0	2	0	0	2	2	1	1	0	1	0	1	1	1
3076--27091	0	0	0	0	0	0	0	0	0	0	1	5	13	11	10	11	7	8	11	9	4	3	5	7	8	5	7	7	7	3	16	2	4	8	4	7	7	8	15	15	19	13	11	21	12	13	12	9	5
3076--6311	1	3	3	2	7	5	0	6	4	2	6	4	5	9	7	2	5	4	4	2	5	7	3	3	10	6	9	3	1	2	1	4	1	8	4	9	5	4	4	3	7	6	8	3	5	8	8	4	5
15--61442	0	0	1	1	2	1	1	2	3	1	2	1	3	2	2	1	2	0	3	2	0	0	0	1	2	2	0	2	2	1	3	2	5	6	4	4	2	5	5	4	3	3	5	6	5	9	8	5	3
3076--6313	63	52	43	34	39	64	43	74	31	34	46	69	89	69	94	51	58	64	51	130	58	97	66	51	73	45	139	62	95	106	74	38	57	138	68	91	93	52	36	49	93	75	178	94	65	52	70	143	48
2023--11002	3	4	0	2	1	1	2	1	5	3	2	1	3	3	1	0	0	2	2	1	4	4	1	1	3	1	1	3	2	3	3	4	1	3	0	2	1	3	1	0	0	3	3	2	1	1	1	1	0
2023--11003	3	1	2	1	2	1	5	2	1	1	1	2	3	1	1	3	0	1	1	2	1	1	2	2	3	1	1	1	3	3	1	2	3	1	1	2	1	2	1	2	0	1	1	2	1	1	0	1	2
2023--11001	2	2	4	2	3	2	2	3	3	2	3	1	0	0	4	3	2	2	1	1	1	1	2	5	1	4	1	2	3	1	4	1	1	0	1	2	4	1	1	1	1	1	2	1	2	1	1	1	0
2012--25052	0	0	0	0	1	0	0	0	0	1	1	0	1	1	0	2	1	0	0	0	0	0	1	1	0	1	2	0	0	3	0	0	0	0	0	0	0	0	0	0	0	0	0	0	0	0	0	0	1
2012--25053	0	0	3	1	1	0	0	0	0	0	0	0	1	0	1	0	1	1	0	0	0	1	0	0	0	0	0	1	0	1	0	0	0	0	0	0	0	0	0	0	0	0	0	0	0	0	0	0	0
2012--25051	2	2	2	1	3	1	2	0	0	0	0	1	0	0	0	0	0	0	1	0	1	2	0	0	1	0	0	1	0	0	0	1	0	0	0	0	0	1	0	1	0	0	0	1	1	1	1	0	1
3076--6163	0	3	2	3	4	5	6	17	0	0	6	2	1	6	4	3	4	1	1	2	1	5	1	0	3	2	2	0	1	4	2	1	2	2	0	1	0	2	2	3	10	5	0	0	0	0	2	0	2
3076--6162	0	1	1	3	1	0	4	4	3	3	3	5	19	35	14	1	2	3	4	1	4	1	3	7	3	2	8	4	2	0	0	3	4	3	4	1	4	3	14	16	21	15	3	5	3	8	6	4	3
15--17072	0	0	1	0	0	0	0	1	0	0	2	0	0	1	0	1	0	0	1	0	0	0	0	1	0	0	0	0	0	1	0	0	1	0	0	0	0	1	1	0	0	1	0	0	0	0	2	1	1
15--17073	0	0	0	0	2	2	0	1	1	2	1	2	2	1	1	0	0	0	0	0	0	0	0	0	1	1	1	0	0	0	0	0	0	0	0	0	0	0	0	1	5	0	1	0	0	0	0	0	0
15--12551	0	0	0	0	0	0	0	0	0	0	0	0	0	0	1	0	0	0	0	0	0	0	0	1	2	0	0	0	0	0	0	0	0	0	0	1	0	2	1	2	3	0	0	0	2	1	1	0	1
15--12552	0	1	1	0	1	1	2	0	0	1	0	0	1	5	1	1	1	0	1	1	0	0	3	0	3	1	1	1	1	1	0	0	1	3	2	2	4	3	7	7	5	2	8	0	4	6	3	2	3
15--12553	0	0	0	1	0	0	1	0	0	1	3	1	0	0	1	0	2	0	2	0	0	1	0	1	0	1	0	0	0	0	1	0	0	2	0	0	3	0	0	2	8	3	6	1	1	2	1	0	0
3099--31951	0	0	0	0	1	2	0	0	0	0	0	3	9	6	5	2	3	5	5	6	8	3	6	4	6	5	2	2	1	2	3	0	3	2	0	0	1	3	5	11	13	6	4	3	0	5	4	0	0
3076--1211	0	0	0	0	0	0	1	1	2	1	1	0	1	0	1	1	1	1	0	1	0	1	0	2	1	1	0	1	0	1	0	0	1	1	1	0	2	0	0	0	0	0	0	0	1	1	1	0	0
15--6202	0	0	0	2	1	2	0	0	0	2	2	3	1	0	4	2	3	4	1	0	0	1	1	1	1	1	2	1	0	4	0	2	4	1	2	5	5	5	2	9	12	4	4	5	4	6	5	0	6
3076--1213	1	1	2	0	0	2	1	1	1	2	4	3	2	2	2	2	1	0	1	0	2	0	1	0	1	0	1	2	0	0	1	3	2	1	0	4	0	6	4	2	9	2	3	2	1	0	0	2	1
15--6201	1	0	0	2	1	1	1	0	0	1	0	0	1	2	1	1	2	1	1	1	0	0	0	1	2	0	1	2	0	2	2	2	1	0	2	4	2	1	1	4	5	1	0	0	1	1	0	2	2
2023--2221	3	2	1	4	3	1	2	2	3	1	1	2	3	2	4	2	2	4	1	2	0	2	3	2	4	3	2	3	1	3	0	0	0	0	1	0	2	2	1	0	1	2	2	3	2	1	2	1	0
2023--2223	0	2	3	1	0	1	1	2	0	0	0	1	1	2	3	3	1	1	2	2	1	0	2	0	1	4	2	2	1	1	1	2	4	1	2	1	1	1	1	1	1	3	1	0	0	1	0	2	0
2023--2222	2	0	1	0	0	1	1	1	0	0	0	0	0	0	4	0	0	2	1	0	0	1	0	1	1	0	0	2	0	1	0	1	3	0	0	0	0	0	2	2	1	2	2	2	3	1	4	1	1
109--4533	0	2	2	1	2	1	0	0	0	0	0	0	3	0	0	1	2	2	1	0	0	0	0	0	1	0	0	0	1	1	0	1	1	1	0	0	0	0	1	1	2	2	0	0	0	1	0	0	1
109--4532	0	1	1	1	1	1	0	0	0	2	0	0	2	1	1	1	1	3	2	0	2	2	3	3	1	2	1	4	5	2	5	3	2	2	4	3	3	5	4	2	3	3	3	5	3	2	3	2	3
109--4531	1	0	0	0	0	0	0	0	0	0	0	0	0	0	0	2	0	0	1	0	0	0	0	0	0	0	0	0	0	0	0	0	0	0	0	0	1	1	0	0	0	0	0	0	0	0	0	0	0
15--6203	1	3	3	3	3	4	2	2	3	5	2	5	8	10	3	3	5	3	5	7	0	3	2	3	7	2	4	3	5	5	3	5	6	4	6	2	3	11	4	17	16	10	9	5	6	21	9	6	11
3001--61602	4	2	2	2	7	3	1	3	1	1	1	1	1	2	2	1	1	2	3	1	3	1	1	4	1	2	4	2	2	2	1	1	2	6	2	2	4	2	3	1	4	4	6	4	2	6	0	0	1
15--6612	5	5	3	4	0	0	3	2	1	4	5	19	7	6	1	2	0	2	1	0	0	1	1	1	1	0	0	6	1	3	1	0	3	1	2	2	3	6	14	15	17	8	12	5	12	7	9	1	3
15--6611	3	3	1	2	1	2	1	1	1	0	2	5	0	1	0	1	0	2	1	2	0	2	2	3	1	3	0	2	2	1	1	0	3	2	0	5	2	1	6	11	5	7	5	3	4	5	0	0	1
3001--61601	2	1	1	1	0	0	1	0	0	3	2	1	0	0	1	0	0	0	2	0	1	0	0	1	0	1	0	0	0	1	0	2	0	1	2	2	1	0	2	0	0	2	0	2	0	0	0	0	2
3076--6761	1	2	2	1	0	2	1	0	0	0	0	0	0	1	0	1	0	1	0	1	0	1	1	1	2	2	0	0	0	0	1	0	1	0	0	0	0	0	0	0	1	0	0	0	0	0	0	0	0
15--61621	1	2	1	1	0	1	0	0	3	0	3	1	0	2	1	0	1	1	0	2	0	3	3	3	0	2	0	4	1	2	1	0	0	0	0	3	1	0	0	2	0	1	0	0	4	1	1	0	0
15--61622	0	0	0	0	2	0	0	3	0	0	0	0	0	1	2	0	0	1	1	1	0	0	0	0	0	0	2	1	0	1	0	1	1	0	4	0	2	2	2	3	1	1	2	0	0	0	0	0	0
15--61623	0	0	0	0	1	1	0	0	0	1	0	1	0	1	1	3	1	0	0	0	0	1	1	0	1	2	0	0	0	0	0	0	0	0	1	0	0	1	0	3	1	3	2	3	1	2	1	1	0
15--671	0	0	2	2	0	0	0	6	0	1	0	3	5	1	2	1	0	2	1	1	0	1	1	3	3	3	3	0	1	0	0	1	4	1	0	1	2	1	3	2	7	3	4	4	2	6	3	6	3
15--672	3	0	1	2	1	1	1	2	1	1	1	1	1	1	1	1	0	1	1	0	0	0	0	0	1	1	3	0	0	1	1	1	3	1	1	1	3	1	3	1	2	1	1	0	1	1	1	1	1
15--673	1	0	0	1	0	1	0	1	1	0	2	1	0	1	0	1	1	0	1	1	0	0	1	1	2	3	2	0	0	1	2	0	0	1	2	3	2	1	3	4	4	2	4	1	1	4	2	0	1
3001--10853	3	5	2	1	1	3	2	2	0	0	6	2	2	5	2	2	3	7	7	1	1	4	2	7	1	4	5	4	6	2	4	6	3	3	3	5	4	3	6	7	16	24	7	4	2	6	1	2	2
15--34561	0	1	0	0	0	0	0	0	1	1	1	1	1	0	0	0	0	1	0	2	0	0	0	0	1	0	0	1	0	0	0	0	0	0	1	1	0	1	0	0	1	0	0	1	0	0	1	0	0
2012--34753	5	2	2	0	6	2	8	3	3	3	5	1	4	2	1	1	1	4	1	0	0	2	2	0	1	4	0	1	3	3	1	4	1	0	1	1	1	2	4	1	3	5	2	2	0	1	2	1	0
3001--10851	4	2	0	1	0	2	2	3	2	3	0	2	1	1	1	2	1	1	1	2	0	1	0	1	3	1	2	1	1	1	1	1	4	0	0	1	4	4	4	2	14	8	2	0	3	2	3	5	4
2012--34752	0	0	1	0	3	0	0	1	0	0	0	1	0	0	0	1	1	0	0	0	0	2	3	0	2	0	0	2	1	0	0	0	0	0	0	4	1	0	1	0	1	0	1	0	2	0	0	0	0
15--6103	2	1	3	0	2	1	1	0	1	1	0	1	1	1	3	2	2	2	2	2	0	1	1	0	2	3	1	2	1	1	0	0	1	0	1	1	0	1	1	1	0	0	0	1	0	0	0	1	0
15--6102	0	0	0	1	0	0	0	0	0	0	0	0	1	0	0	0	1	1	0	0	0	0	0	0	0	1	0	0	0	0	0	0	0	1	0	1	0	2	1	1	1	1	4	0	1	0	0	1	1
15--6101	0	0	1	0	0	1	1	0	0	3	3	1	2	2	2	1	3	0	0	0	0	2	0	1	1	1	1	3	2	0	1	1	2	1	4	1	3	3	3	4	2	4	1	2	4	0	1	0	1
3076--27181	0	0	0	0	0	0	0	0	0	0	0	6	4	8	6	3	7	4	3	1	6	4	5	4	8	7	7	3	6	2	3	1	3	4	8	8	12	14	21	36	37	30	15	12	18	18	8	6	4
3076--27183	0	0	0	0	0	0	0	0	0	0	33	109	81	92	53	33	49	40	25	14	21	13	11	11	12	15	15	11	15	16	6	10	8	8	4	9	8	21	28	19	35	20	10	26	24	21	9	6	3
3076--27182	0	0	0	0	0	0	0	0	0	0	0	0	2	12	6	4	4	7	7	5	6	5	6	4	3	5	5	1	1	6	0	3	4	1	2	3	7	10	15	18	25	17	15	15	14	15	3	6	4
3081--10711	1	1	1	0	3	2	0	5	4	4	4	4	1	2	6	3	1	1	2	1	1	0	0	0	1	0	1	1	1	0	2	0	1	1	1	2	1	0	1	0	0	0	1	3	2	2	1	5	3
3081--10712	1	2	3	5	5	3	7	6	3	3	2	1	7	4	2	2	3	2	4	4	4	2	2	6	4	2	1	1	1	3	5	1	3	3	4	3	1	1	0	0	3	2	6	2	2	1	1	4	7
3081--10713	3	3	0	4	0	3	3	1	3	0	4	2	2	0	3	1	5	4	3	3	3	2	2	2	2	3	5	1	3	2	3	1	3	1	0	3	4	2	1	4	2	5	2	6	3	1	1	4	1
2012--61691	0	2	1	0	1	1	2	1	1	2	1	2	0	1	1	2	1	2	1	0	0	0	1	0	0	1	1	3	0	2	2	1	3	1	0	2	0	0	1	0	0	0	0	1	1	4	2	0	1
2012--61692	1	1	1	1	1	1	0	0	1	1	1	2	0	0	0	0	0	0	1	0	0	1	0	1	1	1	1	0	0	0	0	1	1	1	0	1	0	0	0	0	1	0	0	0	1	2	1	2	0
2012--61693	1	2	1	1	1	1	0	0	0	0	0	0	0	0	0	0	1	1	0	0	0	0	0	0	0	0	0	0	0	0	0	0	2	0	0	0	0	0	1	0	1	1	2	0	1	0	0	0	1
3001--61633	1	3	5	4	5	4	1	2	1	3	3	3	4	2	2	2	0	1	3	1	1	0	1	0	1	3	1	2	5	1	0	2	3	2	4	3	5	7	3	4	2	5	2	4	4	1	5	3	3
3076--60542	0	0	0	1	0	0	0	0	0	0	1	0	1	0	0	0	0	0	0	1	1	0	0	0	0	0	0	1	0	0	0	0	0	0	1	0	0	1	0	2	0	1	0	1	1	0	0	0	0
15--31881	0	0	0	0	0	0	0	0	0	0	0	0	6	9	11	0	6	4	3	6	0	3	3	1	3	2	6	3	6	2	1	2	6	8	6	2	5	10	26	22	39	16	21	11	27	17	3	9	4
15--31883	0	0	0	0	0	0	0	0	0	0	0	3	23	26	7	5	1	6	1	2	0	3	3	3	7	9	11	5	5	2	3	13	9	10	12	9	8	23	27	38	34	18	19	16	23	30	9	11	14
3076--18452	1	1	0	1	3	1	2	2	0	0	2	3	1	2	1	2	0	2	1	0	2	2	1	2	1	2	3	2	1	1	0	1	0	0	1	0	0	2	1	8	0	5	1	1	0	0	0	2	0
3076--6653	0	1	0	1	0	1	0	1	0	0	0	1	0	6	0	0	0	0	0	0	0	0	0	0	0	0	1	0	0	0	1	0	1	1	0	1	1	0	0	1	1	1	0	0	0	1	0	0	0
15--61421	1	0	0	5	1	1	1	1	0	0	0	0	0	0	0	1	0	0	0	0	0	0	0	1	0	0	2	2	0	1	0	1	0	0	0	0	0	1	0	0	2	1	2	2	1	1	3	1	2
109--10672	2	2	1	0	0	0	7	3	2	4	0	0	2	0	5	6	2	1	1	0	2	2	2	2	2	1	1	0	0	1	1	5	2	2	4	5	3	10	7	5	14	19	9	8	5	6	7	7	5
109--10673	1	6	3	1	0	3	1	2	1	2	0	0	2	2	1	3	1	2	0	1	2	1	2	1	2	2	1	2	1	1	0	2	0	0	1	0	1	2	1	0	5	5	2	2	1	3	1	5	3
109--10671	0	1	2	3	2	1	1	0	3	2	0	0	1	3	0	2	2	0	2	0	3	0	1	0	1	1	0	2	0	1	0	0	0	2	1	2	2	0	3	0	5	3	2	0	2	1	0	2	2
3076--7521	0	1	1	0	0	0	1	0	2	0	1	4	1	2	0	1	2	0	1	1	1	2	2	2	2	1	1	1	1	0	3	2	0	0	2	1	1	1	0	1	6	3	2	2	1	1	2	0	0
3076--7522	0	0	0	1	0	0	1	0	1	0	0	0	0	1	2	1	0	0	2	0	0	0	1	1	2	0	1	2	0	2	1	0	0	0	2	0	0	0	0	3	3	1	0	1	1	0	1	0	0
3076--7523	0	0	1	0	0	0	0	1	1	0	0	0	0	1	1	1	0	0	0	0	1	1	0	1	1	2	1	3	1	1	1	0	0	0	0	1	0	0	2	1	1	3	2	1	1	0	1	0	0
15--27502	0	0	0	0	0	2	4	0	0	0	0	0	1	0	0	0	0	0	0	0	0	0	0	1	0	1	0	0	0	0	0	1	0	0	0	1	2	1	0	3	2	0	0	0	1	0	0	0	0
3076--31331	0	0	0	0	0	0	0	0	0	0	0	2	17	31	9	11	0	0	1	0	2	0	1	0	1	0	0	1	0	0	1	0	3	1	1	4	6	6	5	17	16	5	3	3	0	4	1	1	4
15--31002	0	0	0	0	0	0	0	0	0	0	0	3	1	3	1	3	4	5	6	5	0	4	3	5	3	7	0	0	0	0	2	1	1	0	0	1	1	1	0	0	2	0	1	0	3	0	2	3	0
109--10683	0	0	0	0	0	0	2	1	1	0	0	0	0	0	0	1	0	0	1	1	1	0	0	0	0	1	1	0	1	0	0	0	0	0	1	1	0	0	1	1	0	1	2	1	1	2	2	2	3
109--10682	5	4	6	5	2	3	3	4	1	4	0	0	2	3	6	4	2	4	5	2	9	6	6	4	9	4	3	4	6	6	6	4	10	6	17	9	6	10	18	10	19	27	16	17	4	7	2	6	11
109--10681	0	3	2	1	0	0	0	1	1	6	0	0	7	2	3	2	1	1	3	6	1	3	3	4	2	2	4	2	4	1	4	4	1	3	2	6	3	5	5	2	8	7	7	5	3	5	5	8	2
2012--6571	0	0	0	0	1	1	0	1	1	1	0	0	0	0	0	0	1	1	1	1	0	1	1	1	2	1	0	0	1	0	4	2	1	1	2	2	3	3	1	0	1	1	0	2	1	0	0	0	1
15--6613	2	11	4	10	3	2	2	6	1	9	3	6	15	5	3	2	1	2	1	0	0	4	3	1	6	5	6	6	3	1	2	6	6	5	9	8	11	17	29	20	13	10	17	14	14	10	13	12	15
2012--6573	0	0	2	1	1	2	0	0	0	1	0	0	0	1	2	1	1	0	1	0	0	2	1	0	0	1	3	1	0	0	1	2	1	0	1	1	2	0	1	1	1	1	1	1	1	0	0	0	0
2023--2271	1	2	0	1	1	0	3	1	1	0	0	0	0	0	0	2	0	0	1	1	0	0	0	1	0	0	0	1	1	0	1	0	0	1	1	0	0	2	0	1	1	0	1	0	0	1	0	1	2
3076--17043	5	6	6	11	11	20	1	11	2	3	4	2	9	4	7	3	5	4	1	8	3	9	16	6	9	6	5	2	11	3	5	2	2	9	4	8	4	1	0	2	12	7	1	6	2	6	1	6	4
3076--17042	2	1	4	6	4	3	0	2	3	1	1	0	0	1	0	1	1	0	0	2	2	2	1	2	3	2	2	2	3	1	4	2	1	2	2	3	1	3	1	4	3	3	0	4	2	0	2	4	1
3076--17041	0	2	0	2	4	4	1	1	0	0	2	0	1	3	1	1	0	0	1	1	0	2	2	3	3	2	0	1	6	1	2	1	0	1	0	1	2	3	0	1	4	0	1	1	2	1	1	1	1
3001--61603	4	2	1	2	9	2	2	2	2	1	3	5	5	3	6	4	2	4	4	4	1	1	3	3	5	1	6	3	2	8	6	2	5	2	4	4	3	8	4	3	3	3	6	10	3	4	6	2	1
3076--162	1	1	1	2	0	2	0	1	0	2	2	0	1	0	1	0	0	1	1	0	1	1	1	0	2	1	0	0	1	1	1	1	0	0	0	0	1	1	0	0	0	0	0	0	0	0	0	0	0
3076--163	2	1	2	1	3	4	3	2	2	0	4	3	2	0	3	1	2	1	1	3	3	1	2	3	0	2	2	2	2	3	1	1	1	1	2	1	1	1	1	1	0	0	0	0	0	0	0	0	0
3076--161	2	2	1	2	1	1	3	4	1	1	1	4	2	1	3	1	3	1	2	2	3	2	0	0	0	0	1	1	2	1	2	0	1	0	0	0	0	3	1	3	3	0	0	0	0	0	0	0	0
109--10702	2	1	2	2	0	1	1	1	0	3	0	0	2	3	2	1	3	3	2	3	1	3	2	1	2	2	0	2	1	1	1	1	1	1	2	2	0	1	3	4	3	4	7	8	6	4	5	4	7
109--10703	0	0	1	2	1	1	0	1	3	1	0	0	0	2	0	2	0	3	1	1	1	1	1	1	1	0	2	0	1	1	1	1	1	2	0	1	1	2	4	2	3	2	1	1	2	4	3	4	3
109--10701	0	0	0	0	0	0	0	0	0	0	0	0	0	0	0	0	0	0	1	0	0	0	0	0	0	0	0	0	0	0	0	0	1	0	0	0	1	0	0	1	1	3	2	0	0	1	1	1	1
2012--1071	0	0	1	1	4	2	1	0	0	1	1	2	2	2	0	0	0	0	2	0	0	0	0	0	3	1	0	0	0	0	0	0	0	0	1	0	0	1	0	0	2	1	0	1	1	1	0	1	0
2012--1073	2	1	1	0	1	0	2	2	2	1	1	1	0	2	1	0	2	0	0	0	1	3	1	1	0	0	1	0	0	0	2	0	1	2	0	0	0	0	0	1	0	0	1	0	2	1	1	0	0
2012--1072	1	1	1	1	1	0	2	2	1	2	1	0	0	0	1	1	2	1	0	0	0	1	1	1	1	0	0	1	1	1	2	2	1	1	0	1	1	3	1	2	1	0	0	1	1	1	5	2	2
2023--2261	1	0	2	1	0	1	2	1	0	1	3	1	1	1	1	2	0	1	3	1	1	1	1	0	0	4	1	2	2	0	3	0	0	0	0	3	2	1	0	1	1	1	2	2	1	3	1	0	0
3076--61731	0	0	0	0	0	0	0	0	0	0	0	0	0	0	0	0	0	1	1	0	1	0	0	1	0	0	0	0	0	0	1	0	0	0	1	1	3	1	0	0	0	0	0	0	0	0	0	0	0
3076--61732	0	0	0	1	1	0	1	1	0	0	1	1	0	1	0	0	1	0	0	0	1	0	0	1	0	1	2	3	1	0	0	0	0	0	0	0	1	1	1	2	0	0	0	0	0	0	0	0	0
3076--61733	7	10	3	11	16	18	3	6	4	4	9	9	10	13	9	7	19	6	10	15	11	14	10	3	4	9	32	31	8	14	15	9	23	24	10	18	8	11	5	5	13	0	0	0	0	0	0	0	0
3076--7231	2	6	7	2	1	5	1	2	7	3	5	2	13	8	9	4	6	2	4	7	4	10	10	10	11	7	11	9	22	11	8	8	3	10	4	12	7	4	2	2	4	12	53	10	14	6	6	35	9
3076--7232	3	2	8	3	2	6	4	9	2	2	3	3	19	3	19	8	6	9	5	14	11	15	8	8	9	8	25	9	10	6	9	7	9	17	7	7	8	8	4	1	15	7	48	16	14	8	16	32	10
3076--7233	4	2	4	3	3	5	1	4	0	1	8	4	5	0	1	0	0	0	0	0	0	1	0	0	0	0	0	0	0	0	0	0	0	0	0	0	0	0	0	0	0	0	0	0	0	0	0	0	0
2012--23142	1	1	0	1	1	0	0	1	1	1	0	1	0	1	0	0	0	0	0	0	0	0	0	1	2	1	1	0	0	0	0	0	0	0	0	1	0	0	0	0	0	0	0	0	0	0	0	0	0
2012--23143	1	1	0	0	0	0	0	0	0	1	0	0	0	0	0	0	0	0	0	1	0	0	1	0	1	1	0	0	0	0	0	0	1	0	0	0	0	0	0	0	0	0	0	0	0	0	0	0	0
3076--1803	0	1	1	1	0	0	0	0	1	1	0	0	1	0	0	0	0	0	0	0	0	0	0	0	0	0	0	0	0	1	0	0	0	0	0	0	0	0	2	0	2	1	1	1	0	0	0	0	2
2012--23141	0	0	0	0	1	0	0	1	1	0	2	1	1	0	0	0	0	0	1	0	0	0	1	0	0	0	0	0	0	0	0	0	0	1	0	1	0	0	0	0	0	0	0	0	0	0	0	0	0
3076--6762	0	0	0	3	1	2	0	0	0	2	1	0	1	2	0	0	0	0	1	2	1	1	0	2	3	0	4	1	1	0	0	0	0	0	0	2	0	1	1	0	0	0	0	0	1	2	2	0	1
15--27002	2	1	0	0	1	0	0	3	3	0	3	1	2	1	2	0	3	1	1	0	0	2	3	1	5	0	1	2	0	0	2	2	3	2	0	1	2	1	2	4	5	6	3	5	4	6	4	2	5
15--27003	1	3	1	3	2	5	3	4	2	3	4	4	3	2	10	2	2	5	6	4	0	3	2	3	3	5	2	2	3	3	3	4	7	4	8	7	6	8	9	5	9	18	15	7	8	9	8	3	10
15--27001	0	1	0	1	0	0	0	0	1	0	0	0	0	0	0	0	1	0	1	0	0	0	0	0	0	0	1	1	0	0	0	0	0	0	1	0	0	0	0	0	2	1	1	0	1	0	1	1	0
3076--29111	0	1	1	0	1	2	1	1	0	1	0	1	1	1	0	0	0	1	0	0	1	0	1	0	0	0	1	0	0	0	0	1	0	0	0	0	0	2	0	0	2	2	0	1	0	0	0	0	0
15--31131	0	0	0	0	0	0	0	0	1	28	52	65	54	68	35	26	17	22	21	34	0	39	31	39	44	46	37	17	18	13	6	24	17	24	28	32	39	51	79	90	83	66	50	53	75	56	26	13	12
3076--29113	1	1	2	1	2	1	1	1	1	3	1	0	1	1	0	0	0	0	0	0	0	0	0	0	0	0	0	2	1	0	0	0	1	1	1	0	2	1	2	5	6	9	3	4	1	1	1	0	0
3076--61371	0	0	0	0	0	0	0	0	0	0	1	4	2	2	2	0	1	1	0	1	0	1	0	1	0	2	0	2	1	4	2	1	1	3	1	2	0	0	1	0	0	2	1	1	1	0	0	0	1
3076--61372	1	2	0	0	0	1	2	3	1	1	1	0	1	1	0	1	0	0	0	0	0	0	0	0	0	0	0	0	0	0	0	0	0	0	0	0	1	1	0	2	2	0	1	1	2	2	2	2	2
3076--61373	0	0	0	0	0	0	0	1	0	1	0	0	1	1	1	0	0	0	0	0	1	2	0	0	0	0	0	0	0	0	0	2	0	0	2	0	1	2	1	0	0	1	0	0	0	0	1	0	0
2023--23111	0	0	1	1	1	2	0	0	0	1	0	1	0	1	1	2	4	0	2	1	1	0	0	0	1	0	1	0	0	1	1	1	5	2	3	4	2	2	0	2	2	2	1	2	1	1	1	2	2
15--31133	0	0	0	0	0	0	0	0	2	11	11	4	10	10	10	6	6	5	7	9	0	5	3	4	4	8	7	3	6	8	1	8	4	16	6	17	23	24	53	54	73	41	26	37	35	31	26	14	15
2023--23113	0	0	0	1	3	1	0	1	1	0	0	0	0	0	0	1	2	2	0	0	0	0	0	0	2	1	0	0	2	1	0	0	0	1	1	0	0	0	2	0	0	1	3	2	1	0	2	0	0
2023--23112	0	0	0	0	0	1	0	0	0	0	0	0	1	0	0	0	0	0	0	1	0	0	0	0	0	0	0	1	1	0	0	1	0	0	0	0	0	0	0	0	0	0	0	0	0	0	0	0	0
15--31132	0	0	0	0	0	0	0	0	1	31	39	17	31	52	29	26	27	25	16	17	0	26	34	30	23	21	29	30	17	22	5	30	27	32	36	43	62	67	72	85	80	104	82	89	86	93	50	32	28
3081--15713	0	0	1	0	0	0	0	0	0	2	0	0	1	0	0	0	0	0	1	1	1	1	1	1	0	1	1	1	0	0	0	1	1	0	1	1	0	0	0	1	0	1	0	1	1	1	1	0	1
3081--15712	2	2	3	1	1	2	1	1	0	3	1	1	0	1	0	1	2	1	1	1	2	1	1	4	3	3	2	1	2	0	2	1	0	1	1	1	2	2	1	0	0	1	1	2	0	0	1	0	0
3081--15711	4	3	2	6	4	3	4	1	2	1	0	4	4	2	2	3	1	1	2	0	2	0	3	4	1	1	0	2	1	2	1	2	1	2	0	3	0	2	0	1	1	0	0	3	2	4	1	1	4
3076--6123	0	0	0	0	0	0	0	0	0	0	0	0	0	0	0	1	0	1	0	1	0	0	0	0	0	0	1	0	0	0	1	0	0	0	0	1	1	0	0	0	0	1	1	1	0	0	0	0	0
3076--6122	0	2	3	1	2	6	2	1	2	3	2	3	3	7	2	1	2	1	1	2	1	2	1	3	3	1	1	1	2	2	1	1	2	0	0	0	0	1	1	6	3	6	2	3	0	1	0	1	1
3076--6121	0	1	1	0	0	0	1	0	1	1	1	2	4	3	2	2	1	0	2	2	2	2	1	2	1	3	2	4	2	1	0	1	0	5	0	1	2	1	0	1	1	0	2	1	1	0	1	2	3
3081--7023	1	1	2	1	1	1	1	1	1	0	1	1	1	0	1	0	0	0	2	0	0	0	0	0	0	0	0	0	0	0	0	1	0	0	0	0	0	0	1	1	1	1	2	1	0	0	1	0	0
3081--7022	0	0	0	0	0	0	0	0	0	0	0	0	0	1	0	0	1	0	0	2	0	2	2	1	0	1	1	1	1	0	0	1	2	1	1	2	0	1	0	0	0	1	0	1	1	0	1	0	1
3081--7021	0	0	1	0	1	0	1	0	0	1	0	0	0	0	1	0	1	1	0	0	0	0	0	0	0	0	0	1	0	0	1	1	0	1	1	0	0	1	0	0	0	0	0	1	1	0	0	0	0
3001--1212	2	0	2	4	2	4	3	2	2	0	0	0	0	0	1	2	1	0	1	0	0	0	0	0	2	2	2	1	1	0	0	2	1	2	0	1	2	1	2	2	2	1	3	2	0	1	0	1	0
3001--1213	2	3	0	1	3	1	2	2	2	2	2	0	2	2	1	0	1	1	0	1	1	0	0	0	1	0	0	0	2	1	0	0	2	0	1	1	0	1	1	1	1	1	1	2	0	1	0	0	1
2012--34751	3	0	3	4	1	4	1	4	2	0	4	3	0	0	1	1	0	1	0	0	0	1	1	0	1	0	0	1	0	0	1	0	0	2	1	3	3	2	1	3	1	1	3	1	0	0	3	0	0
3001--1211	3	3	2	0	1	2	2	1	0	2	0	1	1	0	3	2	3	3	2	2	1	0	3	1	2	0	1	1	2	1	1	1	2	3	3	2	2	0	1	4	3	1	3	1	3	1	2	2	2
3076--6651	0	1	0	0	0	0	0	0	0	0	0	0	0	0	0	0	0	0	0	1	0	0	0	0	0	0	0	0	0	0	0	1	0	0	0	0	0	0	0	0	0	0	0	0	1	0	0	0	0
3001--61632	4	3	2	3	7	4	4	4	2	1	3	3	2	2	2	3	2	6	2	4	1	3	2	3	3	4	0	4	3	6	0	10	2	1	1	0	5	2	3	4	0	2	4	4	2	3	0	1	2
3001--61631	2	1	2	0	2	0	0	0	0	1	1	1	2	2	2	1	2	1	2	2	1	0	3	1	0	0	1	0	1	0	0	0	3	0	0	0	1	3	3	0	0	0	1	0	2	1	2	0	1
3076--6652	0	0	0	1	0	0	1	1	0	0	0	0	0	1	1	1	0	1	0	0	0	0	0	0	0	1	0	0	0	0	0	0	1	0	0	0	0	0	0	0	0	1	1	0	1	0	1	0	0
15--27503	0	0	0	0	0	0	0	0	1	0	0	0	1	1	1	0	0	1	0	0	0	1	0	2	2	0	1	0	0	1	0	0	1	2	0	1	4	6	3	6	4	2	2	3	3	4	4	3	3
2012--6271	0	0	0	0	2	0	1	0	2	1	2	1	2	0	1	1	1	1	0	0	1	1	0	1	0	0	0	0	0	1	0	1	0	0	0	0	0	0	1	1	0	1	0	0	0	1	1	1	1
15--27501	0	0	0	0	1	15	15	10	5	3	3	1	1	1	0	1	0	0	0	0	0	0	2	0	1	0	0	2	2	0	2	0	0	1	0	2	0	0	4	8	10	4	0	1	1	0	1	1	4
3081--10611	0	0	0	0	0	0	0	0	0	0	0	0	0	1	1	0	1	0	1	0	0	0	0	0	0	0	1	0	0	0	0	0	0	1	0	0	0	0	1	0	0	0	0	0	0	0	0	0	1
3081--10613	1	0	2	1	3	1	2	2	3	3	2	1	0	1	2	0	2	0	4	1	2	2	2	1	1	1	4	3	4	4	4	4	2	2	1	3	2	2	3	2	2	4	4	4	2	2	2	4	3
3081--10612	0	0	0	1	0	1	0	3	0	0	0	2	6	0	0	1	0	1	0	0	0	1	0	0	0	0	0	0	0	0	0	1	2	0	0	0	0	0	0	1	2	1	0	2	0	1	0	2	0
3001--2002	3	3	2	1	3	2	1	2	2	1	1	2	2	2	1	2	1	2	2	0	2	4	1	2	0	1	1	0	1	0	1	0	0	0	0	0	1	1	1	1	1	0	0	0	2	0	1	1	2
3001--2003	2	1	1	2	0	0	1	2	1	1	0	2	1	1	0	1	1	1	0	0	0	0	1	1	1	1	2	1	1	1	0	1	0	0	2	1	0	0	0	0	2	2	0	1	0	0	1	1	1
3001--2001	5	5	7	4	4	3	2	1	3	3	8	5	1	2	5	5	3	1	3	2	2	0	4	5	2	3	2	3	2	2	1	4	1	0	1	5	3	2	3	2	4	4	6	7	4	5	4	4	3
2059--5753	0	0	1	5	14	3	5	4	6	3	3	1	19	17	5	3	7	2	7	7	9	9	7	9	8	6	7	8	9	3	2	5	2	8	8	10	8	6	48	1	5	6	9	8	3	5	6	11	6
2059--5752	0	0	1	15	12	8	9	11	13	3	5	3	75	11	4	5	8	16	8	8	3	35	7	5	4	2	8	4	3	12	3	4	6	30	8	14	9	12	10	4	13	13	8	10	7	9	4	27	6
2059--5751	0	0	0	0	1	0	2	1	2	1	2	1	1	2	1	3	2	3	2	1	4	2	4	4	3	2	4	4	4	2	1	3	2	2	2	1	2	2	2	2	1	1	1	4	4	2	1	2	3
3001--4273	2	1	1	0	2	1	1	0	1	0	0	1	0	0	1	0	1	1	1	2	2	1	0	1	0	2	1	2	1	0	0	1	1	1	0	0	0	3	0	2	6	7	1	0	0	1	0	3	1
[truncated: 41 more columns]
