# Supplementary material for: Social and Spatial Clustering of People at Humanity’s Largest Gathering
Source: PLoS One. 2016 Jun 3;11(6):e0156794. doi: 10.1371/journal.pone.0156794 (PMC4892527; doi:10.1371/journal.pone.0156794)
Supplement: S1 Data — This includes full network data taken over the full duration of the Kumbh Mela. In addition it contains daily handset count data, stratified by state. (ZIP) [file pone.0156794.s002.zip › KumbhSpatialCircleLevel_112.txt]

15--6911	1	0	0	0	1	0	0	0	0	0	0	1	2	2	2	1	3	0	1	2	0	2	1	1	0	0	0	0	0	1	0	0	0	0	0	0	1	1	0	0	0	3	1	5	1	1	1	0	0
15--6912	3	0	2	3	1	2	2	1	1	1	1	1	2	1	0	1	0	1	2	1	0	1	2	0	1	1	3	1	4	0	2	5	4	3	4	1	1	3	2	2	0	1	0	1	2	2	3	1	3
15--6913	1	0	1	1	0	1	1	1	0	1	1	0	1	0	1	0	0	0	1	0	0	0	0	0	0	0	0	0	0	1	0	1	1	0	0	0	0	0	0	1	0	1	1	0	1	1	0	0	2
15--6561	1	2	2	1	0	1	1	0	0	2	1	2	0	0	0	0	3	1	0	1	0	0	0	0	0	0	2	1	3	1	2	1	0	2	1	1	0	0	4	1	2	3	1	2	1	2	2	0	1
15--6563	0	0	0	0	0	0	0	0	0	2	0	0	0	0	0	0	0	0	1	1	0	0	0	0	0	0	0	1	0	0	0	0	2	2	1	3	1	2	1	2	1	1	1	2	0	0	0	1	0
15--6562	3	3	1	2	1	2	2	4	2	1	5	1	1	2	1	2	3	3	3	1	0	1	2	2	1	4	2	2	2	1	1	2	2	2	2	2	2	2	2	1	1	1	2	1	3	3	3	3	3
3002--10993	0	1	1	4	2	2	0	0	1	0	2	3	2	0	0	0	1	0	0	0	0	2	1	0	1	1	2	2	2	2	2	3	1	3	1	1	2	1	2	3	1	2	1	1	1	2	1	0	4
3076--61641	6	5	5	20	7	13	8	13	9	13	19	12	8	10	14	10	13	10	18	16	13	21	14	17	11	12	36	18	24	13	25	13	9	6	10	14	10	8	13	10	13	10	7	7	9	10	6	6	9
3076--61642	1	3	2	5	11	4	3	4	4	7	7	5	5	6	2	2	8	4	4	1	4	4	3	1	5	7	2	6	8	6	5	7	7	10	5	6	8	3	7	12	6	11	5	11	8	8	11	7	7
3076--61643	13	23	22	19	23	29	25	24	24	21	30	23	42	23	32	22	26	22	32	31	20	32	37	31	28	25	45	40	30	25	28	20	18	29	13	15	9	19	16	18	16	23	20	27	23	20	13	14	14
15--27341	1	1	1	1	0	1	1	0	1	0	0	0	0	0	0	0	0	1	0	1	0	1	1	1	1	0	0	1	0	1	0	1	0	0	1	0	0	1	1	1	0	0	1	0	0	0	1	0	0
15--27343	3	1	2	4	3	4	3	0	2	1	2	2	2	3	2	3	4	2	4	2	0	1	4	5	4	5	4	2	3	0	2	1	4	1	3	3	1	4	4	2	3	5	8	4	6	2	2	4	4
15--27342	1	0	0	1	0	1	0	0	0	1	0	0	0	0	0	0	0	0	0	0	0	0	0	0	1	0	0	0	0	0	0	0	2	4	4	0	0	0	0	0	0	0	0	0	0	0	0	0	0
15--61351	1	0	0	1	1	0	0	1	2	0	1	0	1	1	1	1	0	1	0	0	0	0	0	0	1	0	0	1	2	2	1	1	1	0	3	0	1	0	1	0	3	2	0	3	2	0	0	1	3
15--61352	1	1	0	4	2	0	0	1	0	1	1	1	0	0	1	1	2	1	1	1	0	2	1	0	1	1	0	0	0	0	1	2	3	2	3	3	1	1	0	2	2	1	1	1	4	2	1	5	4
15--61353	1	0	0	0	0	0	0	0	0	0	1	0	0	0	1	2	1	0	1	2	0	1	0	0	0	2	0	0	0	0	0	0	1	0	1	0	4	2	2	0	2	1	1	1	0	0	0	1	0
2012--6311	0	0	1	2	0	1	1	0	0	1	1	3	0	0	1	0	2	0	1	0	1	0	1	1	1	0	1	1	0	1	0	1	2	0	2	1	0	1	1	5	2	0	1	0	1	1	0	0	1
2012--6313	1	2	2	2	1	1	2	0	2	1	1	1	2	1	2	1	1	1	2	0	1	1	4	1	1	1	1	1	1	1	1	1	2	1	0	1	1	1	0	1	2	1	0	2	2	3	0	0	2
2012--6312	3	4	1	0	2	3	3	1	0	1	2	1	1	2	3	0	1	0	0	2	1	5	3	1	0	2	3	1	5	6	3	4	3	2	1	2	5	1	4	2	2	1	2	2	4	4	2	3	2
2012--6251	0	0	0	0	2	0	2	1	4	0	6	2	0	1	2	0	1	0	1	0	0	2	1	0	2	1	0	0	1	0	0	0	0	1	0	1	1	2	1	0	1	1	1	1	1	1	3	3	0
2012--6252	0	0	2	2	1	1	1	2	1	1	2	0	1	1	0	0	1	1	2	1	0	2	4	1	2	0	4	2	1	4	0	4	1	2	1	1	5	2	4	1	5	2	2	2	1	5	0	6	1
2012--6253	2	0	1	0	0	0	1	0	0	0	0	0	0	0	0	1	2	1	1	0	3	0	1	1	2	1	2	1	0	0	1	1	0	1	1	0	0	0	0	1	3	0	0	1	2	5	2	0	3
15--14941	0	0	1	1	1	0	1	0	1	0	0	0	0	2	0	1	1	1	0	0	0	1	1	0	0	0	0	0	0	0	0	0	0	0	0	0	1	0	0	0	1	1	0	1	0	5	2	1	1
3076--7502	2	1	1	1	0	1	3	1	0	1	2	2	3	1	1	2	2	2	2	2	2	4	0	1	1	0	1	0	0	1	1	0	1	1	0	1	1	1	0	2	0	0	0	0	0	0	0	0	0
15--14943	2	0	1	1	0	2	2	2	0	0	0	1	2	1	0	1	1	0	0	1	0	1	0	0	0	2	0	0	2	1	1	0	0	2	3	0	2	0	0	1	1	3	0	2	0	1	0	2	1
15--14942	3	2	3	0	0	0	0	0	0	0	0	0	1	0	1	0	0	0	0	0	0	2	1	0	0	0	0	1	0	0	0	0	1	2	0	1	1	3	1	0	0	0	1	1	5	3	0	1	3
15--61423	0	0	1	1	0	0	0	2	1	1	1	1	0	1	0	1	1	1	1	1	0	1	1	2	0	1	1	0	1	1	1	3	1	0	2	1	0	1	4	4	4	3	7	1	0	2	0	1	2
2012--111	0	1	0	0	1	0	0	0	0	1	1	1	0	0	0	0	1	0	1	0	0	0	0	1	1	2	0	1	4	2	3	1	0	3	2	2	0	1	1	2	1	2	0	4	0	0	0	1	2
2012--112	0	0	0	1	0	0	1	0	0	0	0	0	2	1	0	1	0	1	0	2	0	0	0	0	0	1	0	1	0	1	0	1	0	1	1	2	0	1	1	8	6	1	2	4	3	3	3	1	1
2012--113	0	0	0	1	1	1	2	2	0	1	1	0	1	0	0	4	1	1	3	5	4	0	4	2	2	1	3	4	2	4	3	3	5	3	2	3	5	3	4	1	2	2	5	2	7	8	2	2	7
2023--7111	0	0	1	0	0	0	0	0	0	0	0	0	1	0	1	0	1	1	0	0	0	0	0	1	0	0	0	0	0	0	0	0	0	0	0	0	0	1	1	1	0	0	1	1	0	0	0	0	0
2023--7112	5	4	3	1	3	3	2	3	0	3	6	5	5	1	3	2	1	1	2	4	1	3	2	2	4	1	2	2	1	3	3	2	3	0	0	0	0	0	3	3	10	2	4	4	2	2	2	0	4
3076--7501	6	2	9	8	6	5	8	5	5	10	3	6	8	6	5	2	2	4	4	4	2	4	3	5	9	4	10	1	4	1	2	5	1	2	3	4	6	2	11	11	11	0	0	0	0	0	0	0	0
3076--6171	1	1	1	1	0	1	2	1	1	0	1	1	2	3	1	4	1	1	3	1	2	1	1	2	1	0	0	0	0	0	0	1	0	0	0	0	2	0	1	3	1	0	1	0	1	1	2	0	1
109--10742	1	3	0	2	1	2	2	2	1	2	0	0	2	0	2	1	1	1	2	1	1	0	1	1	0	2	0	1	0	2	1	1	2	0	1	0	1	0	1	1	1	1	0	2	0	0	1	0	0
109--10743	3	2	6	3	3	1	3	5	1	3	0	0	5	0	2	5	5	11	5	6	3	2	2	3	3	3	4	1	2	5	9	9	8	11	7	8	11	27	12	8	12	30	9	15	5	12	5	6	3
109--10741	4	1	3	3	4	2	1	2	1	2	0	0	3	0	2	1	2	4	2	3	5	3	2	2	3	3	2	4	2	3	4	4	7	9	2	5	11	8	12	8	18	8	6	3	9	1	3	3	10
2012--6723	1	2	0	0	0	0	0	1	0	0	0	1	0	0	1	0	1	0	0	1	0	1	2	0	1	0	1	0	1	0	1	1	1	1	0	1	0	1	0	0	1	0	1	1	0	1	0	1	1
109--15722	0	0	0	0	0	0	0	0	0	0	0	0	0	3	0	0	2	0	0	0	1	1	1	1	0	0	0	1	0	1	0	0	0	0	1	1	1	1	4	0	5	4	0	1	0	1	1	0	0
15--10801	5	4	2	3	2	4	3	1	4	2	2	2	3	7	1	1	3	2	2	2	0	2	2	3	1	4	2	1	0	4	1	1	0	4	4	1	4	4	3	6	4	3	3	5	4	7	7	2	2
15--10802	0	0	0	0	0	0	0	0	0	0	0	1	0	0	0	0	0	1	0	0	0	0	0	1	1	1	3	2	2	1	0	1	1	1	0	0	0	0	1	0	1	0	1	0	0	2	2	1	0
15--10803	1	1	2	1	1	2	3	5	2	1	1	1	1	2	2	1	1	2	1	1	0	1	2	0	0	0	1	4	1	4	3	1	1	2	2	1	0	0	2	6	4	2	1	2	4	5	3	2	2
2012--12091	3	1	1	2	2	0	0	0	0	1	0	4	2	1	2	2	1	3	3	2	2	0	2	2	0	1	2	0	1	1	1	1	4	0	1	1	0	0	0	1	0	2	1	2	3	4	1	4	3
2012--12092	0	0	1	0	0	0	0	0	2	0	0	0	0	0	0	0	2	1	1	0	1	2	1	0	1	1	0	0	0	0	0	0	0	1	0	1	0	0	0	0	0	1	0	0	0	1	0	0	0
2012--12093	3	2	1	1	1	1	1	1	1	1	2	1	0	0	0	0	0	0	0	0	1	0	0	0	0	0	1	0	0	0	0	0	0	0	0	2	1	0	1	1	1	0	0	1	1	1	3	2	1
2023--1141	0	1	3	3	3	2	3	4	1	1	2	2	4	2	4	5	0	1	5	1	2	3	5	2	6	7	4	6	4	7	3	3	8	1	1	10	1	5	6	3	6	8	6	6	3	5	3	2	5
2023--1143	11	3	3	10	31	6	13	4	9	12	7	7	8	8	8	9	3	9	6	8	5	10	9	13	5	6	9	1	5	5	11	5	3	7	4	10	4	3	2	9	7	16	9	16	3	13	8	2	2
2023--1142	1	1	0	1	1	1	0	1	1	0	1	0	0	0	0	0	0	0	2	0	0	0	0	0	0	0	0	0	0	0	0	0	0	0	0	0	0	0	0	0	1	0	0	0	0	0	0	0	0
15--61431	3	0	3	1	0	2	4	1	2	1	0	0	2	4	0	0	2	0	3	0	0	1	2	2	2	1	2	0	2	3	0	2	1	0	1	0	2	3	2	2	5	2	1	2	1	2	1	2	2
15--1271	1	0	1	0	1	0	0	0	0	0	2	0	0	1	0	0	3	0	1	0	0	3	0	2	2	1	0	0	0	1	0	1	1	1	0	1	0	2	0	1	0	3	1	1	1	0	3	0	0
15--61433	3	2	5	3	4	5	3	3	6	10	4	1	1	5	2	5	2	1	2	2	0	4	1	2	4	1	4	3	3	1	3	5	6	4	8	4	6	5	5	10	8	8	8	8	10	6	2	1	4
15--1273	84	108	95	132	100	103	53	57	83	79	98	75	97	67	68	73	80	55	56	60	0	53	59	63	35	44	49	22	37	32	23	47	28	20	33	50	48	67	49	43	71	91	54	61	61	36	56	52	36
2023--4011	0	0	0	0	0	0	0	0	0	1	0	0	1	0	0	0	1	0	0	0	0	0	0	1	0	0	0	0	0	0	0	0	0	0	0	0	0	0	0	0	0	0	0	0	0	0	0	0	0
2023--4012	2	4	5	5	4	5	0	5	2	4	2	1	5	2	4	2	8	1	0	3	6	1	2	8	6	3	2	0	2	4	1	2	2	2	1	2	1	2	5	2	1	5	0	1	4	0	3	9	0
2023--4013	0	5	2	0	0	0	1	3	1	0	1	0	1	1	1	2	2	0	4	1	2	2	2	0	3	2	1	0	1	1	1	0	2	0	0	0	0	0	0	0	1	0	0	0	0	0	0	1	0
3076--6112	2	2	2	1	4	1	0	0	1	2	0	3	0	1	1	1	0	1	0	2	0	1	1	0	0	1	2	0	3	1	1	2	1	2	1	1	1	1	2	0	0	2	2	3	1	2	7	4	3
3076--6113	0	1	1	0	0	0	2	0	1	0	0	1	0	0	0	0	0	0	0	0	0	0	0	0	1	3	2	5	0	2	2	0	0	0	0	0	1	2	2	1	0	0	0	0	0	0	0	0	0
3076--6111	0	1	0	1	0	0	0	0	0	0	0	1	0	0	0	0	0	0	0	0	0	1	0	0	0	0	1	0	0	1	1	0	0	0	0	1	1	1	0	1	1	0	0	0	0	0	0	0	0
15--62791	22	33	26	23	29	27	20	16	25	20	20	15	30	17	30	27	16	17	20	20	0	23	16	15	17	23	10	8	7	17	9	15	18	7	10	5	7	8	8	18	24	19	10	11	8	6	4	10	12
15--23163	0	0	1	0	0	0	0	0	0	0	0	0	0	1	1	1	0	1	1	0	0	0	1	1	0	1	0	0	1	0	0	0	0	0	0	0	0	0	0	0	0	0	0	0	0	0	0	1	0
15--62792	1	0	0	1	1	1	1	0	1	1	2	0	1	1	0	0	0	2	0	1	0	1	2	1	2	2	2	1	1	1	0	2	0	0	1	3	1	1	3	1	1	1	1	1	1	1	1	2	1
3081--24502	5	11	7	6	11	10	7	13	9	4	9	8	8	12	8	16	12	6	11	10	22	15	11	9	12	10	12	10	5	9	6	9	6	6	8	11	6	5	6	9	7	19	13	20	6	7	6	11	10
3081--24503	10	1	3	1	16	4	11	12	6	3	2	6	11	14	6	9	8	4	3	8	4	6	5	2	3	3	5	7	2	6	1	2	8	8	0	6	6	2	5	2	12	39	9	13	16	15	6	3	10
3081--24501	2	0	0	0	2	0	2	2	3	1	3	2	2	2	4	4	3	3	3	2	2	0	0	0	1	1	1	0	1	1	1	1	2	3	1	0	1	3	2	1	0	3	3	0	1	0	0	1	0
3076--61583	1	1	1	1	0	2	0	0	1	1	1	0	1	2	0	0	2	1	0	0	0	0	1	1	0	0	0	0	0	0	0	0	0	0	0	0	0	0	0	1	1	0	0	0	0	0	0	0	0
3076--61582	0	1	2	1	1	0	1	1	1	0	0	0	0	0	1	0	0	0	0	1	2	0	0	2	2	2	1	0	0	0	2	0	0	0	1	3	1	1	1	0	0	0	0	0	0	0	0	0	0
3076--61581	2	3	1	2	0	1	1	1	1	1	1	1	0	0	0	0	0	0	1	1	0	0	0	1	1	0	0	0	0	1	0	2	0	0	0	0	1	0	0	0	0	0	0	0	0	0	0	0	0
15--31773	0	0	0	0	0	0	0	0	0	0	10	6	12	17	14	9	12	9	11	7	0	10	12	8	6	8	9	8	15	4	6	12	18	18	22	27	33	39	64	95	69	46	38	30	56	45	16	16	10
15--31772	0	0	0	0	0	0	0	0	0	1	6	2	5	3	1	1	4	8	3	1	0	2	1	0	3	5	2	1	5	1	1	0	5	3	5	8	3	4	16	13	23	9	11	9	5	7	10	1	5
15--31771	0	0	0	0	0	0	0	0	0	5	25	25	46	40	25	19	10	11	7	12	0	6	0	1	2	2	4	2	4	4	3	10	5	8	11	14	20	39	39	104	103	71	40	55	67	48	28	15	6
15--6213	3	2	3	3	5	4	4	3	4	4	3	3	4	1	2	2	3	1	5	0	0	3	4	3	3	2	1	2	2	4	3	3	8	3	6	1	4	6	4	2	4	4	5	4	7	5	5	6	8
15--6212	2	7	3	4	7	10	1	9	3	3	11	0	10	1	8	7	6	3	6	9	0	4	6	5	10	5	7	5	8	4	9	9	6	11	9	9	6	7	11	12	11	21	9	12	15	10	3	15	9
15--6211	24	29	36	31	19	33	16	27	17	30	28	15	16	11	19	15	16	12	9	5	0	21	11	11	42	21	11	17	18	19	15	16	19	13	21	18	14	23	22	21	14	31	36	16	26	25	15	28	20
3076--31333	0	0	0	0	0	0	0	0	0	0	0	0	4	13	12	21	0	0	31	63	92	39	44	26	35	43	34	33	35	36	38	22	17	24	31	36	41	44	48	42	84	39	46	46	48	59	39	13	5
15--50001	1	1	1	0	2	0	0	2	1	1	0	0	1	1	1	3	2	1	2	5	0	3	4	6	5	2	3	2	0	4	3	2	2	3	3	2	0	2	5	2	2	5	6	1	1	0	3	0	1
15--61362	2	3	0	0	1	1	0	1	0	1	0	0	0	0	1	0	0	0	0	0	0	0	0	1	1	0	0	3	0	2	1	1	0	1	2	3	1	1	3	1	1	1	0	2	2	0	1	2	1
3076--61461	0	0	1	0	0	0	0	0	0	1	1	2	1	1	0	0	1	0	0	0	0	0	0	0	0	0	0	1	0	1	1	0	0	0	0	0	0	0	0	1	1	1	0	1	0	0	1	0	0
3076--61462	0	0	0	0	0	0	2	1	2	0	0	0	0	2	1	0	2	3	2	0	1	1	0	1	0	1	1	0	0	0	1	0	1	0	0	0	1	0	2	1	3	0	1	1	0	1	0	0	1
3076--61463	1	1	0	1	0	1	1	2	1	1	1	1	2	1	0	1	1	1	0	2	0	1	1	1	0	1	1	1	2	2	1	2	1	1	1	2	4	2	3	1	1	1	0	0	1	0	0	0	1
15--44701	3	3	4	1	0	2	3	0	1	2	2	1	0	1	2	0	1	0	0	1	0	0	0	0	0	0	1	0	0	1	1	2	1	2	1	0	1	1	0	0	0	0	1	1	0	0	1	1	2
3076--31083	0	0	0	0	0	0	0	11	53	11	36	43	22	15	9	0	0	12	22	18	23	23	21	19	31	27	16	11	15	13	11	5	7	5	1	5	8	2	6	18	18	5	7	6	8	7	3	7	7
3076--31082	0	0	0	0	0	0	0	3	18	6	23	11	30	54	18	20	20	19	11	11	9	17	17	11	15	23	41	17	12	19	12	7	5	7	1	14	11	11	27	41	26	17	14	12	18	22	5	9	5
3076--31081	0	0	0	0	0	0	0	8	38	9	18	30	66	56	38	29	35	30	26	12	13	5	22	18	24	28	32	25	20	20	18	12	20	12	16	20	11	18	48	49	40	34	30	20	33	47	7	11	7
3076--5001	1	4	6	4	8	6	0	4	2	1	3	0	0	2	5	7	6	3	1	2	3	5	6	7	3	4	0	0	7	7	5	3	1	2	1	2	3	2	0	1	7	2	3	4	4	1	1	3	1
3076--5003	32	29	35	24	37	21	16	20	29	37	21	56	33	35	52	65	34	43	61	59	51	64	53	75	94	70	5	4	36	45	24	49	42	84	49	70	54	89	50	35	38	52	87	36	56	103	43	46	65
3076--5002	29	43	35	52	35	23	35	26	26	58	40	55	54	32	59	38	34	46	38	43	66	62	55	55	32	47	1	3	53	37	50	30	20	31	22	20	26	15	23	30	22	15	28	20	36	29	17	17	24
3076--27101	0	0	0	0	0	0	0	0	0	0	1	0	1	0	0	0	1	0	1	0	0	0	0	0	1	1	0	0	0	1	0	0	1	1	0	0	0	3	2	0	1	0	0	0	0	0	0	1	0
3076--27103	0	0	0	0	0	0	0	0	0	1	1	0	3	1	0	0	1	0	1	0	0	1	1	0	1	0	0	0	0	0	0	0	0	2	1	0	4	0	0	0	3	4	4	1	0	0	1	0	2
3076--27102	0	0	0	0	0	0	0	0	6	6	2	4	6	4	5	1	2	4	0	0	2	0	4	2	4	5	1	1	5	3	0	2	3	3	5	3	2	1	0	1	3	3	4	1	4	0	1	2	2
3081--10552	1	2	1	0	1	1	4	2	0	0	2	3	4	0	3	3	2	3	1	2	1	4	3	3	3	2	2	2	5	0	6	1	3	2	4	3	4	4	2	1	1	0	0	0	0	0	0	0	0
3081--10553	8	7	8	11	7	2	13	9	9	6	3	13	7	9	14	9	10	13	12	13	16	13	12	10	6	15	8	8	10	6	6	4	6	10	6	7	8	7	12	8	4	0	0	0	0	0	0	0	0
3081--10551	0	0	0	0	0	0	0	0	0	1	1	1	1	0	0	0	1	2	0	1	0	0	1	0	1	2	0	0	1	1	0	1	1	0	0	0	0	1	0	0	0	0	0	0	0	0	0	0	0
15--641	0	0	1	0	2	0	0	0	0	0	0	0	0	1	0	0	0	0	0	0	0	0	0	0	0	0	2	1	1	1	0	1	0	1	0	3	1	1	0	0	0	1	1	0	1	2	3	2	3
15--643	0	2	2	5	1	1	2	1	2	0	2	0	0	0	0	2	1	1	0	0	0	0	0	0	0	1	0	0	1	1	2	1	0	3	3	3	2	2	0	0	1	1	2	3	2	0	0	0	2
15--642	1	1	1	1	0	1	1	2	0	1	1	0	2	2	2	0	0	0	0	2	0	0	1	1	1	1	1	2	2	4	4	3	1	0	4	1	1	1	2	2	1	0	0	0	1	2	0	1	0
3001--11753	6	4	2	1	3	3	4	2	2	4	6	3	1	1	4	3	2	3	2	2	2	6	1	3	1	6	0	2	1	4	3	1	2	2	4	6	2	3	8	3	1	6	3	3	4	6	4	8	2
2012--6282	3	1	0	1	2	2	5	3	0	1	0	0	3	1	0	0	1	2	1	2	2	0	0	1	4	2	1	5	2	2	1	1	3	4	5	2	3	7	3	2	2	2	2	4	0	0	2	1	1
3001--11751	1	2	3	4	2	3	0	0	1	2	1	1	4	2	3	1	1	3	2	2	1	3	4	2	3	1	2	3	2	1	3	0	2	2	4	3	3	6	3	3	5	5	4	6	7	5	3	3	3
15--31443	0	0	0	0	0	0	0	0	0	0	0	0	3	1	1	1	1	1	0	2	0	0	0	1	0	3	1	1	3	3	2	1	3	2	2	2	9	15	24	28	39	26	22	14	19	17	10	4	8
3002--7631	0	1	1	1	1	1	1	1	2	0	0	0	0	1	0	0	1	1	0	1	1	1	1	0	0	0	0	1	1	0	1	0	0	0	2	0	1	1	0	0	0	1	0	0	0	1	1	1	0
15--31092	0	0	0	0	0	0	0	0	0	0	0	0	1	3	1	1	2	1	1	0	0	3	0	0	0	2	0	0	0	0	1	3	3	2	1	1	0	3	3	3	12	5	4	3	5	3	1	4	2
15--31093	0	0	0	0	0	1	0	0	0	0	0	0	1	4	2	2	4	1	4	1	0	0	1	1	0	5	3	2	3	1	0	1	2	1	2	3	3	3	4	8	21	7	2	5	1	3	1	5	3
15--31091	0	0	0	0	0	0	0	0	0	0	0	1	2	8	7	8	12	4	11	8	0	5	9	5	5	13	18	7	10	5	8	9	11	14	18	9	11	11	20	26	38	32	12	14	17	28	4	9	13
15--61481	10	5	3	13	3	7	7	13	7	7	13	9	14	10	11	16	10	19	11	12	0	17	8	4	13	14	11	14	21	9	12	19	17	19	32	32	7	12	15	13	22	19	34	16	11	16	7	21	22
15--61482	11	4	6	8	4	5	7	6	7	8	10	10	2	7	4	6	2	7	4	4	0	6	4	7	7	7	5	11	9	14	3	3	14	9	12	19	6	9	20	9	14	27	21	9	11	8	15	5	6
15--61483	7	5	2	2	5	1	3	5	6	2	3	4	3	0	4	2	3	3	7	3	0	1	3	3	3	4	1	7	6	7	3	6	6	4	5	5	3	5	6	2	3	3	2	4	9	8	8	3	5
15--31442	0	0	0	0	0	0	0	0	0	0	0	1	2	5	1	1	3	2	0	1	0	1	0	0	2	1	3	2	4	0	1	4	6	4	3	5	5	8	18	23	21	19	8	9	11	12	9	3	4
3001--7311	0	0	0	0	0	1	2	1	0	0	0	0	0	0	0	0	1	0	0	1	1	2	0	0	0	0	0	0	0	2	0	0	1	0	0	0	0	0	0	1	0	0	0	1	0	1	2	1	1
3099--31181	0	0	0	0	0	0	0	0	0	0	0	0	0	13	23	21	22	0	0	1	5	0	2	3	4	4	5	4	2	1	2	3	2	2	3	5	11	22	21	49	41	18	10	3	8	5	8	2	1
3099--31183	0	0	0	0	0	0	0	0	0	0	0	0	0	8	6	9	4	0	0	1	1	0	0	2	2	1	3	1	1	3	2	3	0	3	2	3	6	5	13	26	19	11	4	0	0	0	1	0	0
3099--31182	0	0	0	0	0	0	0	0	0	0	0	0	0	4	5	5	2	0	0	2	3	1	3	1	1	2	3	5	2	3	2	4	3	6	4	3	5	3	4	7	10	11	6	3	0	1	0	4	0
3076--18451	1	1	3	1	1	2	1	1	2	2	2	0	2	4	2	4	4	3	2	2	0	0	3	1	2	3	2	3	2	3	1	2	2	2	2	1	0	4	0	7	12	9	0	3	0	1	0	0	4
3076--60541	0	0	0	0	0	0	0	0	0	1	1	0	0	0	0	0	0	0	0	0	1	1	1	0	0	1	0	0	0	2	0	0	1	1	2	2	0	0	1	1	0	0	0	0	0	0	0	0	0
3076--18453	1	0	2	1	1	0	1	1	2	5	2	1	2	0	0	1	1	2	1	1	4	1	2	0	0	2	3	2	1	1	1	1	1	0	1	1	2	0	0	0	0	1	0	0	0	0	1	0	1
3076--60543	1	0	2	1	0	0	0	0	0	0	0	0	0	0	1	0	0	0	0	0	0	0	0	0	2	1	0	0	0	0	0	0	0	0	0	0	0	0	0	0	1	0	0	1	0	0	0	0	0
2012--6793	3	1	1	0	2	3	3	1	3	1	1	2	0	2	5	1	2	1	2	3	4	2	2	1	2	2	0	2	3	1	3	0	2	2	1	2	2	5	3	3	4	3	5	1	3	4	5	4	2
15--31001	0	0	0	0	0	0	0	0	1	2	3	0	1	1	2	6	4	3	2	5	0	4	0	3	2	1	4	5	2	3	2	6	7	5	5	5	4	4	7	7	7	8	3	4	6	4	9	2	6
15--31003	0	0	0	0	0	0	0	0	0	2	0	0	2	1	1	1	0	0	3	1	0	1	1	2	1	0	1	2	0	3	1	6	8	2	3	4	4	6	1	4	8	5	5	15	11	8	9	5	7
3001--7312	1	1	2	0	1	0	2	0	1	2	2	3	1	4	5	4	3	3	4	2	5	4	3	4	1	1	6	5	4	8	4	2	7	6	4	3	4	0	4	3	5	8	4	4	5	5	4	7	6
2012--14401	2	1	2	0	0	1	0	1	0	2	0	1	1	1	2	1	1	2	0	1	2	0	2	2	0	0	0	0	2	1	0	0	0	0	1	0	0	0	0	3	1	1	0	0	0	1	2	1	0
2012--14403	3	0	3	1	0	0	0	0	1	2	0	1	1	4	0	1	0	0	1	1	0	0	0	0	0	0	2	0	1	1	0	0	0	1	0	1	0	0	0	1	2	0	1	1	0	2	2	0	2
2012--14402	4	1	0	1	0	2	3	1	2	1	0	1	2	0	0	2	2	2	0	0	0	0	0	2	0	0	1	1	0	2	3	1	1	1	1	0	1	1	3	3	1	2	0	1	0	0	0	0	0
3081--10533	6	3	6	3	12	2	6	10	11	4	6	6	7	8	5	7	9	4	10	5	4	6	6	6	10	10	6	15	5	5	5	4	4	2	9	6	12	12	9	6	2	14	11	4	8	5	12	7	9
3076--1012	0	1	1	1	1	2	2	1	1	3	4	1	1	3	1	1	0	0	0	0	0	0	1	0	1	1	0	1	1	0	0	0	0	0	0	0	1	2	1	3	4	1	0	0	0	0	0	0	0
3076--1013	6	4	4	3	4	6	3	6	6	9	9	6	7	6	6	4	10	7	3	6	9	7	7	11	6	10	10	2	6	4	8	8	0	1	4	5	1	7	5	8	5	0	0	0	0	0	0	0	0
3076--1011	1	6	3	1	2	4	3	5	1	5	5	3	3	5	4	8	2	6	2	3	2	7	3	1	3	5	7	3	4	2	7	2	1	0	1	2	2	0	1	3	3	0	0	0	0	0	0	0	0
3076--31332	0	0	0	0	0	0	0	0	0	0	0	0	2	7	1	2	0	0	0	2	1	0	0	0	1	0	0	1	0	0	1	0	0	0	0	3	0	1	1	9	15	6	2	1	0	2	2	0	0
15--23161	1	0	0	0	0	0	0	0	0	0	0	0	0	0	0	0	0	0	0	0	0	0	0	0	0	1	0	0	0	0	0	0	1	1	0	0	0	0	0	0	0	0	0	0	2	0	2	1	1
15--62793	0	0	0	1	2	0	0	1	0	1	0	0	0	0	2	1	1	2	0	1	0	0	3	0	0	1	0	3	0	1	0	2	2	3	4	1	1	4	0	5	2	3	3	1	1	5	1	4	3
15--23162	0	1	1	1	1	0	1	1	1	1	1	2	0	0	2	1	1	0	0	0	0	1	0	0	1	0	0	1	1	1	1	1	0	0	0	0	0	0	0	0	1	0	0	0	0	1	0	1	0
2023--662	4	2	7	4	4	3	6	0	5	1	5	8	2	2	0	3	3	3	3	1	3	2	0	6	2	1	0	1	1	6	1	3	2	4	1	2	2	2	1	2	2	8	2	3	4	3	6	3	1
2023--663	1	0	1	0	2	0	0	4	0	0	3	0	0	0	0	5	2	1	1	4	2	2	1	1	0	1	1	0	3	1	2	2	1	1	3	7	4	3	2	4	4	1	0	0	2	2	1	2	1
15--61363	4	2	6	3	1	1	3	3	2	2	4	2	4	1	2	2	5	3	1	2	0	2	4	4	4	5	3	3	3	4	5	6	3	5	5	3	5	6	3	2	2	7	7	8	3	6	3	4	5
2023--661	0	0	0	2	5	1	2	1	0	1	2	2	2	3	4	0	2	2	0	3	5	3	0	4	1	2	1	1	1	4	2	2	3	3	1	2	3	3	1	3	4	4	5	2	1	5	1	2	1
2012--14122	1	0	1	2	2	3	0	1	3	2	0	3	2	4	1	3	1	4	0	1	0	1	4	2	2	1	1	0	1	1	0	0	0	1	0	0	1	1	0	0	0	2	0	0	3	3	0	1	1
2012--14123	0	0	1	1	0	2	0	1	1	0	1	0	1	0	0	0	0	0	0	0	0	0	1	1	0	0	2	0	0	0	1	1	1	0	3	0	4	0	0	0	1	0	2	0	0	1	2	2	1
2012--14121	4	4	2	3	2	1	0	3	2	1	5	1	1	2	4	2	2	3	0	4	2	4	5	1	1	0	2	5	3	3	5	6	5	6	6	3	5	2	4	2	2	5	5	4	1	1	3	5	4
2012--6283	0	0	0	0	1	0	0	2	0	0	1	2	0	2	0	2	0	0	0	0	0	1	3	0	1	2	1	0	0	0	0	1	2	0	0	0	0	0	2	0	1	0	0	1	0	0	0	0	0
3001--11752	2	0	3	3	3	3	2	0	1	1	2	2	2	4	1	3	1	1	1	1	2	3	1	1	3	1	3	2	4	4	2	1	2	1	2	0	3	2	3	4	2	1	2	2	8	2	0	1	3
2012--6281	5	4	2	1	2	3	3	3	3	0	3	3	0	1	2	0	0	1	3	2	3	3	2	2	0	1	0	1	1	2	2	2	0	0	3	3	2	2	2	5	1	5	3	1	0	1	1	1	4
15--6222	1	0	0	0	0	0	0	0	0	0	0	0	0	0	0	0	0	0	0	0	0	0	0	0	0	0	0	1	1	0	1	0	0	0	2	1	2	1	0	1	0	0	1	1	0	1	0	0	0
15--6223	1	2	0	2	0	3	0	5	0	0	1	0	2	1	1	2	3	1	1	2	0	3	2	2	3	1	0	2	1	0	1	5	1	1	4	3	3	3	5	4	3	6	2	2	4	4	5	4	2
15--6221	0	1	3	3	0	0	1	1	0	0	0	0	0	1	4	2	3	5	3	1	0	4	3	2	4	1	2	2	2	3	6	4	4	1	3	3	3	2	2	4	3	1	4	1	4	0	4	4	3
3076--6893	0	0	1	0	0	0	0	0	0	0	0	0	0	0	2	0	0	1	1	0	1	0	0	0	0	0	0	0	0	0	0	0	0	0	1	0	0	0	0	1	0	0	1	0	0	0	0	1	0
3076--6892	3	0	6	5	3	3	1	0	2	2	1	1	3	6	7	2	3	6	2	2	3	7	6	3	2	3	5	1	2	3	5	0	2	0	1	2	1	1	2	6	3	2	2	1	2	2	0	2	2
3001--4271	3	2	2	1	1	0	2	2	1	3	2	1	0	1	0	0	1	1	2	0	0	1	3	0	2	0	0	0	1	2	2	1	1	1	1	1	1	0	0	2	6	8	2	0	0	1	0	2	2
109--7811	0	0	0	0	0	0	0	0	1	2	0	0	0	0	0	0	0	0	0	0	0	0	0	0	1	0	0	0	0	0	0	0	0	0	0	0	0	0	0	0	0	0	0	0	0	0	0	0	0
3002--10992	6	1	4	3	2	1	2	2	1	2	3	0	3	3	4	5	5	4	3	5	4	4	3	2	2	0	3	2	1	4	5	2	0	2	4	2	2	2	2	3	3	1	6	4	5	3	2	5	3
3002--10991	6	3	4	1	3	5	2	1	2	5	1	4	4	3	2	3	3	2	2	2	1	4	5	4	3	3	3	3	1	3	6	5	2	2	2	4	3	2	4	1	0	4	7	4	4	8	3	1	2
109--7812	0	0	0	0	0	2	1	1	0	0	0	0	0	0	0	1	0	1	0	0	0	0	0	1	0	0	0	0	1	3	3	1	1	2	1	2	2	1	0	2	4	1	2	1	0	1	1	0	1
3076--6141	3	5	6	1	3	5	1	3	5	3	2	2	4	6	5	1	4	3	4	2	3	1	1	1	4	0	3	1	6	5	1	2	3	0	1	1	1	0	1	5	0	1	2	1	2	4	1	1	4
3076--10843	0	0	0	0	0	1	0	1	0	1	1	0	0	2	1	0	0	0	0	0	0	0	0	0	0	0	0	0	0	0	0	0	0	0	1	0	2	1	0	0	1	1	0	1	0	1	1	0	0
3076--6143	0	0	0	0	1	0	0	0	0	1	0	1	1	1	1	0	0	0	0	0	1	0	1	0	1	2	0	3	0	1	2	0	1	0	0	0	1	2	0	0	0	0	0	0	1	0	0	0	0
3076--6142	2	2	8	4	3	4	11	5	2	2	3	2	5	3	2	5	6	5	3	1	4	6	2	12	5	7	11	6	3	4	2	2	1	2	0	1	3	2	3	3	1	1	1	3	2	4	2	2	1
15--681	4	1	0	2	1	0	1	2	0	0	0	1	0	2	0	1	1	1	1	0	0	0	0	0	1	1	2	1	2	2	1	2	0	3	1	0	2	2	2	2	2	2	1	2	1	5	1	0	1
15--683	0	1	0	0	0	2	1	0	1	0	0	0	0	0	2	2	2	1	2	2	0	4	2	2	5	2	0	1	1	1	0	1	1	1	1	1	1	0	1	2	0	3	3	0	1	2	0	3	4
15--682	0	2	0	0	0	0	0	0	0	3	0	1	2	0	1	3	1	2	1	0	0	2	5	0	1	0	0	0	0	3	2	2	0	0	0	0	0	0	1	1	4	2	0	0	0	0	1	1	0
3076--1801	1	0	0	0	1	3	0	0	0	0	0	1	0	1	1	1	2	0	0	0	0	1	2	1	1	0	0	0	0	0	0	1	0	1	2	0	1	2	0	0	4	0	0	0	0	2	1	0	3
3076--61411	0	1	1	2	0	3	1	0	2	0	5	0	2	2	2	0	3	0	0	3	0	1	0	2	1	1	2	2	2	4	3	0	1	1	2	2	2	5	3	3	4	4	2	6	6	3	0	4	4
3076--61413	0	0	1	0	0	0	0	0	0	0	0	1	0	0	0	0	0	0	0	0	0	0	0	3	0	0	0	0	0	1	1	0	0	0	1	0	2	1	1	1	1	1	0	0	0	2	0	0	0
3076--61412	3	3	0	1	1	1	4	2	3	4	3	3	0	2	2	0	1	3	3	3	3	3	3	2	3	3	2	4	2	2	3	3	3	1	0	5	1	3	3	1	5	1	4	2	3	2	3	1	2
2012--27133	0	0	0	0	0	0	0	0	0	1	1	1	1	1	0	0	2	1	2	2	3	2	1	0	1	2	1	1	0	1	0	0	1	0	1	1	2	2	1	1	0	2	1	0	0	1	1	1	1
2012--27132	0	0	0	0	0	0	0	0	0	5	2	1	1	2	3	3	2	1	0	1	1	2	2	2	1	1	1	0	1	1	1	0	1	1	1	1	2	2	0	1	1	1	2	1	2	1	0	0	1
2012--27131	0	0	0	0	0	0	0	0	0	2	1	1	1	3	1	0	1	0	2	0	3	4	1	0	0	0	0	1	1	1	0	2	0	1	1	1	0	1	1	1	0	1	1	0	1	0	1	0	0
3076--27663	0	0	0	0	0	0	0	0	0	0	1	1	2	0	0	0	0	2	2	3	2	3	1	2	2	4	4	0	0	0	0	0	0	1	0	1	3	2	1	5	8	1	0	1	2	1	1	1	2
15--31882	0	0	0	0	0	0	0	0	0	0	0	0	1	7	1	0	1	1	0	0	0	3	1	0	2	1	9	0	2	5	3	0	6	6	3	2	3	5	3	10	20	14	5	0	6	6	0	9	1
3076--27093	0	0	0	0	0	0	0	0	0	0	4	41	63	52	42	31	44	34	11	14	10	14	18	18	27	41	37	24	26	26	22	12	23	20	22	29	25	28	54	52	53	31	34	33	35	45	28	16	18
2012--16781	1	3	3	2	4	0	1	2	2	1	2	1	3	0	0	3	1	0	0	1	0	0	1	0	1	1	1	0	0	0	0	0	0	0	2	1	2	2	0	0	0	0	1	0	0	0	0	0	0
2012--16782	2	1	0	0	0	1	1	1	0	0	1	1	0	1	0	0	0	0	0	0	0	1	0	0	0	0	0	0	0	1	1	0	0	0	0	0	0	0	0	0	0	1	1	0	1	0	0	0	0
2012--16783	1	2	0	0	0	0	0	1	0	0	0	0	1	1	0	1	1	0	1	0	0	0	0	0	0	0	2	1	0	0	1	1	0	1	0	0	1	2	1	5	0	4	0	1	1	1	0	0	0
3076--48573	15	9	23	6	10	9	17	13	6	14	7	11	11	9	6	4	2	2	6	5	5	4	4	8	4	6	1	7	2	2	2	3	2	2	2	1	5	5	7	15	22	12	7	6	7	7	5	6	3
3076--48572	2	4	2	2	6	4	1	6	0	11	2	1	0	1	3	2	2	3	2	0	1	2	1	0	2	0	4	1	3	0	0	2	2	1	0	2	2	1	5	5	3	5	2	5	3	5	0	6	0
3076--48571	1	0	0	1	1	1	0	0	0	0	1	3	3	1	4	1	2	0	0	2	2	0	1	3	1	2	0	0	2	1	5	3	4	1	1	1	2	4	3	9	10	6	3	2	1	1	1	0	0
3081--10563	2	0	0	0	0	0	1	0	0	1	2	2	1	0	0	2	1	1	1	2	1	1	1	2	2	2	2	3	0	1	0	1	0	0	0	1	1	2	0	1	3	1	1	1	1	0	0	0	0
3081--10562	1	2	1	0	2	0	1	0	0	1	0	2	3	0	0	0	1	0	0	0	0	1	1	0	1	2	0	5	4	3	4	1	2	2	2	1	1	2	1	2	8	1	3	2	2	1	1	3	2
3081--10561	6	2	2	3	5	4	3	4	0	8	2	5	7	3	3	7	8	19	8	7	17	17	12	7	7	14	10	5	7	9	23	10	10	10	14	7	5	2	4	3	4	1	1	4	7	4	1	4	2
3076--1212	0	0	1	1	0	0	0	0	0	1	1	1	1	1	2	1	1	2	0	3	1	1	1	0	2	2	3	1	2	1	1	1	2	2	3	2	3	1	2	2	5	3	2	2	2	4	1	2	0
3001--4272	3	1	0	0	2	0	1	2	2	1	3	3	3	2	1	2	0	3	1	2	4	4	3	3	0	2	1	2	3	2	5	3	0	0	1	4	1	3	4	4	10	8	3	1	1	2	1	1	2
3076--6891	0	0	0	0	0	0	0	0	0	0	0	0	1	0	1	0	1	1	0	0	0	0	1	0	0	0	0	0	0	0	0	0	0	1	0	0	0	1	0	0	0	0	1	0	1	2	1	1	1
15--612	5	3	2	2	1	0	1	2	2	1	1	1	2	0	3	1	2	2	0	2	0	1	3	1	2	4	0	1	3	5	2	1	2	1	5	3	4	1	3	4	0	5	2	3	1	4	3	4	3
15--613	1	3	3	6	2	1	1	2	2	3	1	2	2	1	1	4	5	4	1	0	0	2	5	1	4	2	1	1	5	3	4	6	3	0	1	2	2	3	2	1	2	5	5	3	4	0	6	5	5
15--611	1	0	1	3	3	3	1	4	4	1	0	1	2	1	1	2	0	0	2	0	0	3	2	3	4	1	3	5	5	2	2	4	3	3	6	6	3	4	1	3	3	8	5	8	1	7	8	8	5
2059--631	0	0	0	0	0	0	0	0	0	0	0	0	0	0	3	2	1	1	1	3	2	1	2	0	1	0	1	1	2	1	0	1	4	2	5	4	4	1	4	5	1	4	5	3	5	6	3	7	3
15--6451	4	3	2	3	2	2	2	2	0	0	0	0	2	4	2	1	0	0	0	0	0	1	1	2	0	1	1	2	1	1	2	0	1	1	1	0	0	1	0	2	4	0	0	0	0	2	1	2	1
15--6453	2	1	1	2	0	1	2	1	0	1	0	0	1	0	2	2	0	2	0	1	0	2	1	2	0	3	0	2	2	1	1	1	1	4	0	1	1	1	0	0	1	1	1	0	1	0	0	1	1
15--6452	1	0	0	0	1	0	0	1	0	0	0	1	0	1	1	0	0	0	1	0	0	2	1	2	0	0	1	0	0	4	0	2	2	2	0	1	0	0	2	1	3	2	0	0	1	1	1	3	3
2023--2023	2	1	3	2	2	2	1	2	5	3	2	1	3	1	1	1	2	1	1	1	0	2	1	1	1	0	1	2	2	1	2	0	2	1	3	0	2	1	1	0	0	2	0	1	1	1	1	2	1
2023--2022	0	0	0	0	0	0	0	0	0	0	0	0	0	0	0	0	0	0	0	0	0	0	0	0	1	0	0	0	0	0	0	0	0	0	0	0	0	0	1	1	0	0	0	0	1	0	0	0	0
2023--2021	0	0	1	2	1	0	2	1	2	0	1	1	0	0	0	0	1	0	0	1	0	2	0	0	0	0	1	1	3	2	1	2	1	1	0	1	0	0	1	0	0	1	1	0	0	3	1	0	1
3076--31921	0	0	0	0	0	0	0	0	0	0	1	11	9	3	4	6	13	2	2	3	5	4	7	11	9	9	13	7	4	4	4	3	4	6	4	9	11	14	21	23	27	26	18	9	18	11	8	7	7
3076--31922	0	0	0	0	0	0	0	0	0	0	0	8	8	18	11	6	10	9	7	11	12	12	13	8	7	11	7	2	3	1	3	2	1	1	2	3	2	2	4	10	13	9	5	6	4	6	3	4	2
3076--31923	0	0	0	0	0	0	0	0	0	0	0	0	0	1	0	0	3	1	1	0	0	0	0	0	0	0	1	0	0	0	0	0	1	0	0	0	1	0	1	3	4	1	2	1	2	5	2	1	1
3076--61323	1	1	0	1	1	1	1	1	0	0	0	0	0	1	1	0	2	1	0	2	0	0	1	1	0	1	0	3	2	0	0	0	0	0	0	0	0	0	0	0	0	1	0	2	1	2	1	1	1
3076--61322	1	2	2	3	1	1	2	3	2	1	0	3	3	1	1	3	1	0	1	3	3	1	2	1	1	1	2	1	0	0	0	1	0	0	0	0	1	0	0	0	4	0	1	0	0	0	0	0	0
3076--61321	0	0	1	1	0	0	0	0	0	0	0	0	0	0	0	0	0	0	0	2	2	1	1	1	0	0	0	0	0	0	1	0	0	0	0	0	2	0	1	0	1	0	0	0	1	1	3	2	0
3081--5573	4	4	5	7	10	2	4	6	1	4	3	5	5	7	4	2	8	2	4	6	5	6	11	8	14	2	8	1	8	6	2	4	2	20	8	3	11	8	4	2	15	21	8	5	3	8	7	2	4
3081--5572	2	5	6	1	7	2	1	2	1	2	3	4	4	0	3	2	2	1	1	1	2	2	2	4	2	3	1	1	2	5	4	4	2	9	4	4	9	3	2	5	6	8	2	4	5	7	1	3	3
3081--5571	0	0	0	2	1	1	0	3	1	1	1	1	1	1	0	0	2	0	1	0	2	1	2	1	4	1	1	1	2	2	0	2	0	1	2	3	0	0	0	2	0	1	1	0	1	2	0	0	0
2023--14651	5	5	4	4	4	4	4	6	3	5	4	5	3	2	2	2	2	2	2	3	2	3	2	3	1	1	1	3	0	3	3	1	2	2	3	2	4	4	4	3	1	3	5	5	3	1	5	6	1
109--7813	1	1	0	1	2	1	1	1	2	5	0	0	2	3	1	0	2	1	1	2	0	1	0	1	1	1	0	1	0	0	0	1	0	0	0	2	0	2	2	2	5	1	0	1	1	0	0	1	2
2023--8032	0	1	1	2	1	0	0	1	0	0	0	2	3	0	0	4	1	2	1	4	2	2	1	3	5	3	3	1	2	1	0	0	0	0	0	1	1	1	2	1	1	2	2	0	1	1	1	0	2
2023--8033	2	2	1	0	3	1	1	3	1	3	0	1	2	6	5	3	2	3	1	4	2	2	2	3	2	4	2	0	1	1	1	2	0	1	0	0	1	0	0	0	0	1	1	1	1	0	1	0	0
3076--29112	2	2	2	0	1	2	1	2	0	0	2	1	0	0	0	1	2	1	0	0	1	2	1	0	1	2	1	0	2	1	0	1	0	1	0	0	2	1	1	0	2	2	1	1	2	1	1	2	4
2023--8031	0	0	1	0	0	1	0	0	0	1	1	0	0	0	0	0	0	0	0	0	0	0	1	0	0	0	1	1	0	0	0	0	0	1	1	1	0	0	0	0	0	0	0	0	0	0	0	1	0
3076--1162	0	0	1	0	0	0	1	2	3	2	0	0	1	2	1	1	2	1	0	0	0	0	1	1	0	0	1	1	1	1	1	0	0	0	0	0	0	3	3	4	2	0	0	0	0	0	0	0	0
3076--1163	0	0	0	0	0	1	0	0	0	0	0	0	0	0	1	1	0	0	0	1	0	2	3	3	1	1	3	1	1	2	1	4	2	0	1	3	2	0	1	1	3	0	0	0	0	0	0	0	0
3076--1161	1	3	2	2	4	2	2	2	2	1	2	2	0	2	2	1	0	2	2	3	1	2	1	2	2	3	3	3	2	1	1	2	1	0	0	0	0	3	1	4	2	0	0	0	0	0	0	0	0
2023--14652	1	0	1	0	0	0	0	2	1	1	1	0	0	0	0	0	2	2	0	0	1	3	1	2	0	1	0	1	0	2	0	1	0	0	1	1	0	0	1	0	1	0	0	2	1	2	1	0	1
2023--2291	4	3	2	2	1	3	3	2	2	3	1	4	3	3	1	2	6	4	3	2	5	6	7	5	2	2	9	2	5	3	6	8	9	5	6	4	4	5	5	6	8	6	1	3	5	3	3	5	3
2023--2292	4	2	2	2	1	1	1	1	1	0	2	2	2	2	4	2	2	1	4	3	2	0	4	2	2	2	3	4	3	0	1	2	1	0	2	1	1	2	2	1	4	6	4	3	6	4	3	3	3
2023--2293	2	4	3	5	3	4	2	2	1	1	1	0	3	1	1	4	1	1	1	4	5	2	4	6	2	1	11	3	5	3	4	4	4	3	2	5	2	2	0	2	6	8	3	3	1	5	8	4	5
15--6191	7	6	2	5	9	4	4	2	6	4	3	2	3	4	5	3	4	1	0	1	0	3	1	1	2	0	3	4	1	4	3	3	2	3	4	0	0	0	1	3	1	3	1	4	3	0	2	3	1
15--6192	3	1	0	1	2	2	1	2	2	0	1	0	1	1	2	1	2	1	1	0	0	1	1	2	2	2	0	1	0	0	2	2	2	2	0	0	2	3	3	2	7	4	2	1	2	4	0	1	0
15--6193	0	1	1	1	2	0	1	2	1	2	2	1	1	0	0	0	2	0	1	1	0	0	2	1	2	2	1	3	2	1	1	0	4	1	2	0	2	2	1	1	1	1	1	1	2	0	3	1	0
15--6194	4	5	2	0	6	1	3	0	4	3	4	1	3	1	0	2	4	3	3	3	0	3	3	3	2	3	3	2	3	2	0	4	1	4	5	1	4	3	6	2	5	4	3	3	5	5	3	6	3
3002--7633	1	0	0	0	0	0	1	0	0	1	0	0	0	0	0	1	3	3	2	2	1	4	5	1	1	1	1	1	3	1	1	0	2	1	1	3	1	3	3	2	2	1	2	0	0	2	3	1	2
3002--7632	1	0	0	0	1	0	0	0	0	0	0	0	0	0	0	0	0	0	1	0	2	0	0	0	0	0	1	2	0	0	0	0	0	0	0	0	1	0	2	0	1	1	0	1	1	1	1	0	0
3076--10842	0	0	0	0	0	0	0	0	0	0	0	0	0	0	1	0	0	0	0	0	0	1	0	0	0	0	1	0	0	0	0	0	1	3	1	0	1	0	0	2	1	0	0	1	0	2	0	2	2
15--61422	2	0	1	1	1	0	0	1	3	0	2	0	2	1	0	1	1	0	0	0	0	1	0	0	0	1	1	0	0	0	0	1	0	1	0	0	3	1	1	7	7	4	1	0	2	1	0	0	2
109--4323	0	0	0	0	0	0	0	0	0	0	0	0	0	0	0	0	0	1	1	0	0	0	0	0	0	0	0	0	0	0	1	1	0	1	0	0	0	0	0	2	3	0	1	1	0	0	0	0	1
109--4321	1	0	0	1	1	1	1	0	1	1	0	0	1	1	2	2	0	1	0	0	0	1	0	0	0	0	0	0	0	1	1	1	1	1	0	0	1	1	1	1	0	1	1	0	1	0	1	1	2
3076--10841	0	0	0	0	0	0	0	0	0	0	0	0	0	0	0	0	0	0	0	0	0	0	0	0	0	0	0	0	0	0	0	0	0	0	1	1	0	0	0	0	1	2	0	1	1	0	0	2	0
15--1272	9	9	12	6	10	17	10	11	11	10	11	5	3	4	6	9	13	9	6	12	0	6	12	9	14	10	6	10	11	10	5	11	10	6	5	6	5	9	9	7	5	10	3	11	11	6	8	4	4
15--61432	1	0	1	3	1	5	6	3	4	4	0	1	2	2	6	4	2	5	3	1	0	1	2	3	1	4	5	4	4	4	3	6	4	3	6	4	8	13	18	23	18	22	10	8	13	6	9	15	5
3076--9211	0	0	3	3	2	1	1	0	1	1	0	2	0	10	3	1	1	1	1	2	0	1	2	2	3	5	3	1	2	5	2	1	1	3	2	2	1	1	1	28	19	7	2	5	5	8	2	8	3
3076--9212	2	3	6	5	8	1	5	4	3	7	3	9	3	14	2	3	3	3	2	3	8	7	6	1	6	5	16	0	1	3	3	2	2	3	5	4	4	3	4	17	27	19	7	2	1	19	4	6	0
3076--9213	3	6	8	6	5	5	2	4	6	7	5	8	4	4	9	7	7	11	9	10	4	8	9	7	8	4	10	6	1	7	16	5	3	7	3	5	6	2	4	7	6	4	4	8	2	3	2	0	1
3076--61451	2	2	3	0	1	1	0	1	1	1	4	1	4	0	2	0	1	2	2	2	3	2	1	3	2	2	2	1	0	3	1	1	1	0	1	0	0	0	1	1	2	0	1	1	0	1	0	2	0
3076--61453	2	0	1	0	1	0	0	1	2	1	1	0	0	0	1	0	0	1	1	0	0	0	0	1	0	0	2	2	1	1	1	1	2	2	2	1	2	1	2	3	3	2	1	1	2	2	2	3	1
3076--61452	0	0	0	0	1	0	1	0	0	0	0	1	1	0	0	3	1	1	0	0	1	1	0	1	0	1	0	1	1	1	0	0	0	1	0	1	0	1	0	0	0	1	1	1	0	1	0	1	0
109--7352	3	1	5	4	6	2	7	4	2	3	0	0	3	3	4	5	11	3	5	4	4	3	1	8	1	8	2	2	3	3	6	25	5	7	6	6	10	10	10	9	27	6	9	6	5	7	5	6	14
109--7353	1	0	0	0	1	0	2	4	1	1	0	0	1	1	3	0	1	0	2	1	0	0	2	0	3	0	3	1	0	1	1	2	3	4	3	3	1	2	2	1	3	3	3	0	3	0	1	2	4
109--7351	3	0	3	0	2	3	3	0	1	1	0	0	4	1	2	2	2	0	3	3	2	3	6	2	3	2	3	4	2	4	3	1	1	4	2	0	1	2	2	5	2	2	1	3	2	2	3	3	9
3076--34152	1	2	0	1	1	1	0	0	0	1	1	0	1	1	1	0	1	1	0	1	0	0	0	1	1	1	0	1	2	1	1	1	3	0	0	3	2	1	2	1	0	0	0	0	0	0	0	0	1
3076--34153	1	2	2	4	3	2	1	2	3	2	1	2	2	0	0	0	0	1	1	0	1	1	4	0	0	2	2	2	2	1	2	0	0	0	0	0	0	0	1	1	0	0	0	0	0	0	1	1	1
3076--34151	3	0	0	0	0	0	1	0	0	1	0	1	0	0	0	0	0	0	0	1	0	0	0	1	0	0	0	0	0	1	0	0	0	0	0	0	0	0	0	0	0	1	0	0	0	1	0	0	0
3076--7212	0	0	0	1	2	1	1	3	1	3	1	0	3	0	1	0	1	0	1	0	0	2	0	0	0	3	0	0	0	0	1	0	0	1	0	1	0	1	0	2	2	3	0	0	0	1	0	1	0
3076--7213	0	0	0	0	0	0	0	1	1	1	1	1	2	1	0	0	0	1	0	0	1	1	0	0	1	1	0	0	1	1	0	0	0	0	0	0	0	0	0	0	0	2	0	0	0	1	0	0	0
3076--7211	1	0	1	0	1	3	0	0	1	1	1	1	0	0	0	1	1	0	1	1	0	1	0	0	0	1	1	0	0	0	0	1	0	0	0	0	0	0	0	0	2	2	1	3	1	0	1	1	0
3076--6172	0	0	0	1	0	0	0	1	0	2	0	1	1	2	1	0	0	1	1	1	1	1	0	1	2	1	1	1	1	1	0	0	0	0	0	1	1	0	0	4	2	3	1	1	1	2	1	1	1
15--10053	2	0	0	1	2	1	1	2	0	0	0	1	0	0	0	2	1	0	0	0	0	1	1	0	0	2	1	0	0	1	0	0	0	1	0	0	0	0	0	0	1	0	0	1	0	1	0	0	0
15--10052	0	1	1	0	0	2	0	1	0	0	0	0	0	0	1	0	0	0	1	2	0	1	0	1	1	1	1	0	0	0	3	0	0	1	2	2	1	0	1	1	0	1	2	1	0	1	1	0	1
15--10051	1	1	1	0	1	1	0	1	1	0	1	1	1	2	2	1	1	1	1	0	0	0	1	0	1	0	0	2	1	2	1	0	1	1	1	1	0	1	1	2	3	1	1	0	1	0	3	3	1
109--4322	0	0	0	0	0	0	0	0	0	0	0	0	0	0	0	0	0	0	0	0	0	0	0	1	0	0	0	0	0	0	0	0	0	0	0	0	0	0	0	0	0	1	0	1	0	0	0	0	0
15--61672	0	1	0	1	0	0	0	0	0	0	1	0	0	0	0	1	0	0	0	0	0	0	0	0	0	0	0	0	0	0	0	0	0	0	1	0	0	0	0	1	1	0	0	0	0	0	0	0	0
3081--7953	3	2	5	5	14	9	8	5	2	8	4	10	18	16	8	1	7	6	1	2	7	6	4	5	7	3	3	1	1	1	0	0	1	1	2	3	5	3	4	10	1	4	8	2	4	3	1	2	0
3081--7952	1	0	2	1	1	1	0	0	2	2	0	0	0	2	1	1	0	0	0	1	1	0	0	0	0	0	0	0	1	1	0	0	1	0	0	0	0	0	1	1	1	2	3	2	1	1	1	0	2
3081--7951	1	0	0	0	0	0	0	0	1	0	0	0	0	0	0	0	1	1	0	1	0	0	0	0	0	0	0	1	0	1	1	1	0	0	0	2	1	1	0	0	3	0	1	0	0	0	0	0	3
3001--1371	2	1	2	1	3	2	4	4	3	1	4	1	3	2	7	2	3	3	1	2	3	1	2	3	4	1	7	2	5	1	1	2	6	4	0	2	2	3	4	2	7	4	4	4	2	3	5	4	3
3001--1373	0	0	3	0	0	0	1	0	0	0	0	0	0	0	0	1	1	1	0	0	0	0	0	0	0	0	1	0	0	0	0	0	0	2	2	0	0	0	0	1	0	1	0	0	0	0	2	1	0
3001--1372	4	2	5	5	1	0	2	2	0	2	2	3	0	1	2	2	3	1	2	2	3	5	4	4	3	4	3	4	1	0	1	1	1	3	1	3	3	5	4	2	7	4	1	1	6	1	2	0	3
3076--6923	1	0	0	0	0	0	0	2	0	1	0	1	0	0	0	0	0	0	0	0	0	0	0	0	1	0	0	2	1	3	0	0	0	0	1	0	0	0	0	0	1	0	1	0	0	1	0	2	0
3001--61711	2	2	0	1	0	2	3	1	0	1	1	1	4	2	5	0	0	2	2	1	1	2	0	0	0	2	2	1	2	0	0	0	2	1	4	0	0	0	0	0	1	3	0	1	0	3	1	1	1
3001--61712	1	2	1	1	1	0	0	3	0	0	0	1	2	1	1	3	2	1	0	1	1	1	1	0	2	0	1	0	0	2	1	0	1	1	1	2	0	0	2	0	0	1	2	2	3	5	1	0	1
3001--61713	1	2	0	2	1	4	1	2	3	1	1	3	1	2	3	3	2	4	0	4	11	1	1	3	4	2	1	5	5	6	1	5	5	6	4	4	5	4	5	2	2	3	2	0	7	3	1	3	5
15--61673	2	0	0	1	1	0	2	1	1	1	0	0	1	1	1	1	0	3	3	3	0	1	3	1	1	1	1	2	3	5	3	2	0	0	1	1	2	2	5	2	5	0	4	3	3	1	1	1	2
15--1033	8	13	7	8	14	5	2	3	10	10	7	4	9	6	18	6	8	8	9	4	0	10	7	7	13	6	11	8	6	3	8	11	9	8	9	8	6	10	6	8	11	24	23	14	11	14	8	11	8
15--61671	1	1	0	0	1	0	0	0	2	0	0	1	0	0	1	0	0	1	0	0	0	2	0	1	0	3	0	1	0	3	0	0	0	0	1	2	0	2	2	0	1	1	2	0	3	2	2	0	0
15--1031	9	3	10	4	6	0	3	4	3	6	7	1	5	3	7	8	8	1	2	7	0	3	5	4	9	7	6	3	1	3	3	3	3	3	5	9	5	11	7	6	6	8	13	6	8	14	5	10	5
15--6503	3	3	1	2	1	1	2	1	1	1	0	0	0	1	1	1	1	2	0	0	0	0	0	2	0	0	0	1	1	0	0	0	1	0	4	2	0	0	2	1	0	1	2	1	0	1	0	2	1
2023--10022	4	2	2	2	0	4	2	4	1	2	2	2	4	3	2	3	3	3	6	4	4	6	4	5	2	3	2	5	0	3	0	2	1	2	1	0	4	3	3	0	2	0	1	2	1	2	1	1	1
2023--10021	0	1	0	0	0	0	2	0	0	1	0	0	1	0	0	0	1	1	0	0	1	0	0	0	0	0	0	0	0	0	0	0	0	0	0	1	0	1	1	0	0	0	1	1	0	2	0	0	0
2023--1131	2	1	2	4	1	2	1	1	3	1	4	1	3	2	0	2	0	2	2	3	1	2	4	2	2	2	3	2	5	3	0	3	2	4	3	3	1	1	4	2	3	2	3	4	0	1	1	3	2
2023--1132	1	1	1	0	0	0	1	0	0	1	2	0	0	1	2	2	2	5	2	0	0	0	3	2	2	1	0	1	3	1	0	3	2	5	2	4	1	1	2	2	6	2	2	4	3	2	3	2	2
2023--1133	0	0	0	0	0	0	1	1	1	0	1	0	0	0	0	0	1	2	1	0	1	0	1	0	1	3	0	1	0	0	0	2	1	0	1	1	1	1	2	2	2	2	2	1	0	0	0	0	0
3001--26102	2	2	1	2	2	3	2	3	1	1	1	2	0	1	1	1	2	3	3	3	3	4	2	2	1	0	2	4	6	2	0	3	6	3	2	3	3	4	7	5	7	15	3	4	5	4	6	6	5
3081--10822	3	1	3	12	15	8	2	4	3	3	3	5	1	4	6	7	5	7	6	2	5	5	9	6	8	1	0	5	3	3	1	5	5	8	4	3	5	4	3	3	15	8	4	5	7	3	4	3	4
3081--10823	10	5	6	6	9	6	4	5	2	4	4	9	4	10	3	8	7	6	5	7	6	6	10	13	6	2	10	6	2	4	2	8	12	2	8	9	7	7	5	7	7	9	5	10	4	6	2	7	7
3081--10821	0	0	0	0	0	0	0	0	0	1	0	0	0	0	0	0	1	0	1	0	0	0	0	2	1	1	0	1	2	0	1	1	0	0	0	0	1	0	0	0	0	1	0	0	2	0	1	1	1
2012--6272	1	2	1	4	2	2	1	2	0	2	1	3	1	1	3	2	4	1	0	2	0	3	2	3	3	2	2	3	4	2	1	3	2	2	3	4	1	2	4	1	0	1	5	1	3	3	4	5	0
2012--6273	0	2	0	1	2	0	0	2	3	1	0	1	1	2	1	1	3	1	0	1	0	3	1	1	2	0	2	4	1	1	1	2	0	0	1	0	0	3	1	0	1	2	2	1	2	3	1	0	3
3076--7031	0	4	7	3	2	5	1	3	2	7	11	4	11	10	6	10	9	10	4	4	8	6	7	1	7	5	14	4	4	8	7	6	3	1	7	5	5	6	3	2	3	1	1	1	5	2	4	6	5
3076--7781	0	0	0	1	0	1	1	0	1	0	0	0	1	2	2	1	2	0	1	0	1	2	0	1	0	1	0	0	1	2	0	2	0	2	6	1	1	3	3	4	1	3	2	2	4	2	3	1	2
3076--7782	5	8	9	5	14	10	5	10	14	10	8	12	5	7	15	14	11	21	8	13	10	7	3	3	5	11	7	12	14	10	12	13	10	16	10	14	10	8	11	11	5	17	34	30	20	15	16	16	8
3001--26103	1	0	1	1	1	2	0	2	3	1	2	0	0	0	4	3	5	0	3	4	2	1	6	3	7	7	1	7	2	1	7	1	5	4	1	3	5	4	4	10	16	16	4	4	4	5	4	4	6
2012--6572	1	0	0	2	1	0	1	2	6	2	3	1	0	1	1	0	2	1	1	0	0	0	1	0	0	1	0	0	3	7	5	3	3	0	5	2	0	1	2	2	2	2	1	2	1	1	2	2	2
15--31441	0	0	0	0	0	0	0	0	0	0	0	1	11	21	12	14	6	4	0	0	0	1	2	2	8	11	13	7	12	13	12	14	15	33	40	43	52	61	58	87	105	74	44	35	33	36	25	16	12
3076--31692	0	0	0	0	0	0	0	0	0	3	0	0	0	1	0	1	2	2	2	0	1	2	1	0	0	1	2	2	1	4	2	2	1	2	2	1	1	1	2	6	6	3	2	1	3	7	1	6	2
3076--31693	0	0	0	0	0	0	0	0	0	13	0	1	1	1	2	2	7	3	0	0	0	3	2	2	0	2	8	8	2	1	2	1	5	5	0	0	1	1	6	5	31	12	4	7	5	5	6	3	3
3076--31691	0	0	0	0	0	0	0	0	0	4	1	3	2	2	3	2	0	2	1	0	1	3	1	0	3	2	7	4	0	0	0	0	2	2	1	1	0	2	6	7	32	13	3	9	2	9	3	0	3
15--6301	2	2	2	1	2	2	0	3	0	1	0	2	0	0	1	0	2	1	0	1	0	1	1	2	1	0	0	0	2	1	0	2	0	0	1	3	5	1	1	1	1	2	2	1	2	3	1	1	1
15--6303	10	8	2	5	5	3	6	8	6	3	0	2	4	5	2	3	2	0	3	1	0	0	1	2	1	3	0	3	3	1	0	4	1	3	2	3	1	0	4	1	1	4	4	15	6	8	3	8	1
15--6302	1	2	7	4	4	3	4	2	1	1	0	0	0	1	3	1	0	0	0	0	0	1	0	1	0	1	0	2	1	1	0	1	1	0	0	1	1	3	1	2	1	0	1	2	2	2	3	3	3
2012--6153	4	3	0	2	2	4	5	2	2	4	4	4	4	3	3	4	2	3	0	1	1	3	2	4	3	2	4	2	5	3	4	2	3	2	1	1	5	2	4	3	4	5	8	4	3	6	4	5	4
2012--6152	0	1	0	1	2	1	0	1	0	3	1	2	1	1	2	2	3	2	3	2	3	2	3	5	4	2	1	4	4	3	2	1	0	2	6	3	1	0	3	1	1	1	4	3	2	3	0	2	2
2012--6151	3	6	5	4	3	1	1	1	1	4	0	1	5	1	2	1	2	3	2	2	0	0	4	3	2	4	1	2	5	4	3	1	4	1	1	1	6	5	4	2	9	6	4	3	3	0	1	5	3
15--61361	1	3	3	0	1	2	0	1	0	1	1	0	0	0	1	0	0	0	0	0	0	1	3	2	1	0	0	1	2	0	0	0	2	1	1	3	2	1	2	1	0	0	0	2	4	1	0	2	2
15--18053	0	2	1	4	1	3	1	0	0	0	0	1	9	4	0	2	1	0	3	1	0	0	2	1	4	8	5	6	3	0	1	1	2	2	2	1	7	3	5	6	10	5	2	1	3	4	1	4	1
15--18052	11	2	5	8	10	6	4	6	10	9	6	1	1	3	2	1	2	0	1	3	0	0	1	3	2	1	0	2	3	0	1	3	5	2	3	3	7	7	10	17	12	8	8	6	13	6	4	5	2
15--18051	4	3	2	3	4	1	3	2	3	4	1	2	5	3	3	2	3	1	1	2	0	3	0	0	2	1	2	1	2	0	0	0	0	0	0	0	1	1	1	6	6	5	1	1	1	3	0	2	0
3076--23141	26	14	73	13	25	29	61	46	4	37	7	6	1	33	17	17	24	12	6	7	4	2	4	7	3	2	10	11	4	2	4	2	4	2	4	1	4	6	4	17	14	0	0	0	0	0	0	0	0
3076--23143	0	1	1	1	1	1	0	1	0	0	0	2	0	1	0	0	0	0	1	0	1	0	0	0	1	0	0	2	1	2	1	1	5	7	7	5	6	7	3	11	13	0	0	0	0	0	0	0	0
3076--23142	0	2	2	0	3	5	3	0	0	4	9	4	3	2	4	0	2	0	0	0	0	1	0	0	2	0	1	1	0	0	1	0	2	2	0	0	0	1	0	0	2	0	0	0	0	0	0	0	0
2012--10603	4	1	3	3	3	3	3	1	3	1	4	1	3	4	3	1	1	1	3	2	2	2	0	4	5	3	3	3	5	4	3	2	4	4	3	1	7	7	3	3	3	6	2	0	4	2	5	3	4
2012--10602	3	2	4	5	2	4	1	5	1	3	2	2	3	2	4	1	3	3	1	2	3	2	2	1	4	0	1	1	3	4	2	0	2	1	0	0	1	0	1	0	4	0	1	2	0	2	0	0	1
2012--10601	1	1	1	2	2	1	2	1	0	2	1	3	2	0	1	1	2	1	3	4	2	2	3	0	1	3	2	0	1	3	0	1	1	2	1	0	0	4	0	1	2	2	1	2	1	2	0	0	0
2012--6721	1	1	1	2	1	0	0	1	0	0	2	3	0	1	0	0	0	0	0	0	0	0	0	0	0	0	0	0	0	0	1	1	1	0	1	2	0	0	3	0	0	0	0	1	2	1	0	1	0
2012--6722	2	1	0	0	0	0	1	0	0	0	0	0	0	0	1	2	1	2	2	2	1	1	0	1	1	1	1	1	1	1	1	1	1	1	0	1	2	1	1	1	0	0	1	1	1	1	0	1	1
3076--6173	2	1	3	2	1	4	0	1	2	4	3	3	4	2	2	2	0	3	1	4	1	2	1	2	3	1	2	4	5	4	2	2	4	0	2	1	1	0	2	1	4	2	3	1	1	2	3	0	3
15--692	1	1	1	1	2	0	0	2	1	3	1	0	0	3	1	0	0	2	1	3	0	0	3	0	1	1	2	1	2	0	3	2	3	4	1	2	3	2	3	5	2	2	6	2	2	2	3	3	1
15--693	0	1	2	1	2	0	1	1	2	0	0	3	1	1	2	1	1	2	0	1	0	0	1	1	1	0	0	1	2	2	1	1	1	1	2	0	3	1	0	1	1	0	2	1	2	4	4	2	1
15--691	4	2	1	2	2	0	0	1	2	0	2	1	0	2	0	0	0	0	1	0	0	0	0	0	0	0	0	2	0	1	1	1	0	0	3	2	0	2	2	1	5	1	2	1	1	3	1	0	1
15--44702	1	0	1	0	1	0	0	1	0	0	0	0	0	0	0	1	1	0	1	0	0	1	0	1	0	0	1	1	0	0	0	3	0	1	0	1	0	2	5	2	2	1	1	1	2	1	2	4	6
15--44703	0	0	0	0	0	0	0	0	0	0	0	0	0	1	1	0	1	0	0	0	0	0	1	0	1	2	1	0	0	0	1	0	1	0	0	0	1	1	1	1	0	1	1	0	1	1	0	0	1
15--50002	1	1	2	0	1	0	1	0	0	0	0	1	0	0	0	0	0	0	1	1	0	1	1	1	0	1	1	1	2	1	2	1	3	3	2	4	5	5	5	2	3	2	2	3	2	2	3	3	2
15--50003	0	1	2	1	1	1	0	1	1	1	1	1	1	0	2	1	1	0	1	0	0	0	2	0	1	3	0	1	0	0	1	1	1	0	1	1	3	1	0	1	5	0	2	0	3	1	2	1	2
15--31203	0	7	12	9	16	6	16	12	4	16	8	11	4	22	7	11	5	14	7	13	0	20	15	9	21	17	14	15	16	21	11	15	16	21	20	20	25	22	29	44	41	25	23	18	27	23	22	14	6
15--31202	0	1	15	12	13	16	24	11	11	42	8	17	30	38	23	20	25	31	23	19	0	23	9	12	12	12	11	9	17	15	21	19	17	19	19	29	27	46	39	66	81	50	28	37	43	37	18	10	10
15--31201	0	12	7	22	8	17	19	20	15	21	10	5	7	19	14	8	9	7	9	5	0	2	5	4	2	5	8	6	1	1	5	10	6	8	5	8	3	16	16	32	40	27	10	13	16	14	5	13	8
2012--6791	0	0	0	0	0	0	0	0	0	0	1	0	0	0	0	2	4	1	0	2	0	1	0	1	0	1	2	2	2	0	1	4	1	1	1	2	0	1	2	0	1	1	1	1	0	1	1	0	1
3001--7313	1	0	0	0	1	0	0	2	0	0	1	0	0	0	1	1	3	2	2	4	0	4	1	3	3	1	1	2	4	2	2	0	2	3	4	0	1	2	1	3	0	1	0	2	0	1	1	2	1
2012--6792	1	0	1	2	0	1	0	0	1	2	1	2	2	1	1	0	0	0	2	1	0	1	2	5	1	4	9	6	6	2	5	3	4	2	2	5	4	3	0	1	4	1	3	4	2	2	4	2	6
3076--31503	0	0	0	0	0	0	0	0	1	0	2	0	0	4	3	1	0	0	0	2	1	0	0	0	0	1	3	1	0	0	0	0	1	0	0	2	0	1	3	5	7	4	1	0	2	3	3	0	0
2023--2232	0	0	2	1	1	0	1	0	1	0	0	0	0	0	0	0	0	0	0	0	0	0	0	0	0	0	1	0	1	0	0	0	0	0	0	0	0	0	0	0	0	0	1	0	1	0	0	0	1
2023--2233	0	0	0	1	0	2	0	0	0	0	1	0	0	0	0	1	0	1	0	0	0	0	0	0	0	0	0	0	0	0	0	2	0	0	0	0	0	1	0	0	1	1	1	0	0	0	0	1	0
2023--2231	1	1	0	1	2	1	1	0	1	2	1	2	1	1	0	3	1	1	2	3	2	1	0	1	1	0	2	0	1	1	1	1	3	0	1	1	1	0	3	0	0	0	0	0	1	0	1	1	0
3076--6552	0	0	0	0	2	0	1	1	0	0	0	1	0	0	2	1	1	3	0	0	0	0	0	1	0	0	0	0	0	0	0	0	0	2	0	1	0	0	1	0	0	1	1	1	0	0	1	0	0
3076--6553	0	0	0	0	0	1	1	0	0	0	0	0	0	1	0	0	0	0	3	0	1	1	1	0	1	1	1	1	0	2	0	0	0	0	0	0	0	0	0	0	0	0	0	0	0	0	0	0	0
3076--6551	2	0	0	1	1	0	0	2	1	1	0	1	1	1	2	2	2	1	0	0	0	1	2	2	0	0	1	1	1	0	1	1	2	1	1	2	0	0	1	0	1	0	1	2	1	1	1	0	2
2059--632	0	0	0	0	0	0	0	0	0	0	0	0	0	0	1	1	0	0	0	0	0	0	0	0	1	2	0	1	0	1	0	0	0	1	0	0	1	1	4	0	0	0	0	1	1	0	0	0	0
2059--633	0	0	0	0	0	0	0	0	0	0	0	0	0	0	6	4	6	9	10	6	7	6	7	9	11	8	15	7	10	12	9	3	9	17	8	3	4	6	37	13	25	25	12	16	9	9	9	7	14
3076--27661	0	0	0	0	0	0	0	0	0	0	0	1	0	1	0	2	1	0	1	0	0	2	0	0	1	0	0	1	2	0	1	1	1	1	1	1	1	1	1	8	2	1	0	1	0	0	1	1	2
15--61633	4	6	9	8	7	0	1	5	5	7	6	7	5	3	5	2	12	4	4	7	0	8	5	4	6	10	8	6	6	9	4	9	8	9	7	14	7	7	8	12	15	19	8	17	13	14	14	10	10
15--61632	1	13	14	7	15	12	7	10	6	12	15	11	4	6	10	12	10	13	11	12	0	12	14	11	5	10	5	7	7	9	7	5	5	12	5	7	6	6	4	8	11	21	5	14	6	13	6	10	8
15--61631	57	51	52	63	38	40	27	46	28	34	38	27	52	47	37	42	48	41	31	33	0	63	43	34	28	38	36	33	27	31	30	27	48	42	46	61	42	62	52	56	57	42	47	56	60	44	40	54	51
3076--27662	0	0	0	0	0	0	0	0	0	0	7	14	12	13	7	8	6	2	3	4	5	2	2	1	2	3	1	0	1	1	4	2	4	5	4	4	4	7	7	14	21	10	4	3	2	2	0	1	2
15--1032	10	19	17	1	14	2	4	1	4	6	5	8	6	5	8	8	5	4	10	6	0	6	5	5	3	5	3	5	7	1	6	7	9	7	1	8	9	11	3	7	12	28	15	18	13	21	11	11	8
15--27111	2	3	1	3	1	0	4	1	2	3	1	2	3	0	2	2	0	1	3	0	0	1	2	1	3	3	3	3	0	4	2	6	5	2	0	1	1	5	3	6	7	5	5	3	6	1	7	3	6
15--27112	2	1	1	1	1	2	0	2	1	2	4	3	1	1	3	1	3	3	4	2	0	0	2	2	4	3	3	2	1	4	3	4	5	5	2	3	6	11	12	17	13	14	8	11	16	23	12	11	4
15--27113	7	3	1	1	3	1	2	0	2	1	0	2	2	1	2	0	0	0	1	0	0	1	1	1	2	1	2	0	0	0	2	5	4	3	7	6	5	7	11	17	17	10	9	6	9	11	7	6	3
2012--10832	0	1	1	0	0	0	1	0	2	0	1	0	0	0	0	1	0	0	1	0	1	0	0	0	0	0	0	2	2	0	0	1	2	0	1	0	0	1	0	1	0	0	0	1	0	0	2	1	0
109--6513	0	2	1	2	1	5	2	1	3	0	0	0	1	1	2	0	10	5	2	2	3	3	3	7	2	3	2	4	4	4	5	5	2	7	16	13	4	6	39	29	42	34	16	5	7	8	6	4	6
109--6512	0	0	1	0	1	0	0	1	1	0	0	0	0	0	0	1	0	0	0	0	0	0	1	1	1	0	2	0	0	1	0	1	1	1	3	2	1	0	2	0	0	5	1	0	1	0	0	1	1
109--6511	1	2	3	1	4	3	1	1	1	4	0	0	1	4	1	3	3	7	1	1	3	3	3	3	3	2	4	4	4	4	2	4	3	2	5	1	1	2	8	8	11	10	5	5	5	7	5	5	5
2012--10833	1	1	0	0	3	0	2	2	2	0	1	0	1	0	1	2	0	1	0	2	3	1	1	1	0	1	0	2	0	1	0	0	0	2	2	2	3	1	1	2	3	3	2	2	1	1	2	1	3
3076--27092	0	0	0	0	0	0	0	0	0	0	0	5	7	5	3	13	0	4	1	2	1	1	1	0	3	3	3	0	0	0	1	1	1	1	1	1	4	3	10	25	29	18	8	6	10	8	8	6	2
109--10691	3	4	2	3	2	1	3	2	0	2	0	0	1	1	3	0	1	0	1	0	2	2	2	0	0	0	2	0	1	2	1	1	1	2	3	2	0	1	2	2	5	2	3	3	1	1	1	3	2
109--10692	0	0	0	0	1	0	0	1	1	0	0	0	1	0	1	1	4	0	0	0	1	1	0	0	0	0	0	0	0	0	0	1	0	0	2	2	3	0	3	0	1	3	0	2	1	2	1	2	1
109--10693	0	1	0	0	0	1	0	1	1	3	0	0	5	6	2	3	4	3	6	6	5	3	3	2	2	2	3	3	2	2	3	0	3	2	3	2	4	5	2	1	2	3	2	1	1	1	0	2	3
2023--10023	6	5	3	3	2	5	4	5	3	4	2	3	3	2	2	0	4	0	1	1	3	1	1	2	4	1	0	1	1	1	2	3	3	2	3	1	1	2	3	1	6	3	4	3	2	0	2	3	2
15--6502	0	1	0	1	0	1	0	1	1	1	0	0	0	1	0	0	0	0	1	0	0	0	0	0	1	0	1	0	2	0	2	0	2	1	2	1	0	1	1	3	2	3	2	2	2	2	0	2	2
15--6501	1	6	3	2	4	3	2	3	3	0	2	1	1	1	2	3	1	0	0	0	0	1	4	2	3	0	0	1	2	1	2	0	2	2	1	3	3	1	1	3	3	4	2	3	2	1	0	1	2
15--61332	4	1	2	0	3	2	3	4	3	1	3	4	2	2	3	0	3	0	1	0	0	1	0	3	1	1	0	2	0	2	0	1	3	2	5	1	5	3	6	5	2	4	4	6	10	5	5	6	9
15--61333	2	0	2	1	0	0	0	4	0	1	2	0	4	2	2	0	2	1	5	5	0	3	4	1	2	5	4	2	8	3	3	2	3	7	6	10	3	5	9	4	2	5	1	1	5	0	4	8	6
15--61331	105	122	115	108	115	123	69	96	95	90	102	99	138	81	105	129	121	112	101	106	0	91	123	95	94	107	97	93	97	90	88	116	74	97	70	90	95	91	61	67	109	156	87	111	109	83	90	114	80
2012--10831	0	0	0	0	0	0	0	0	0	0	0	0	0	0	0	0	0	0	0	1	1	0	0	0	0	0	0	0	1	0	0	1	0	0	0	1	2	1	0	1	1	0	1	0	1	2	1	0	1
15--6591	0	4	4	4	4	0	2	6	5	1	2	0	2	3	4	5	3	3	5	2	0	2	2	2	5	1	3	4	3	2	4	5	4	2	3	2	4	2	8	9	13	5	9	2	4	4	5	7	8
15--6592	10	7	3	3	5	10	2	7	7	11	13	5	7	7	6	6	3	5	7	8	0	2	10	6	3	12	8	4	8	4	10	8	10	12	7	10	8	6	9	12	21	30	29	21	11	13	10	7	6
15--6593	7	8	13	6	9	11	5	7	7	9	20	8	10	6	8	10	11	10	9	12	0	18	13	12	17	14	11	16	15	9	18	12	16	14	6	16	9	8	14	7	9	16	21	13	11	12	11	12	12
2023--2263	1	0	1	0	0	2	0	0	2	1	1	2	3	1	2	1	3	2	3	2	2	1	2	1	1	1	3	1	1	0	3	2	0	1	1	1	1	1	0	1	1	1	1	0	1	1	0	1	0
2023--2262	2	1	1	3	1	1	0	2	1	2	1	1	4	1	0	0	2	1	1	0	0	1	3	1	2	1	0	2	0	0	0	0	1	1	2	1	0	1	1	0	1	0	0	1	1	0	1	2	3
3076--7503	0	3	2	3	2	0	0	0	2	1	0	0	0	1	0	1	0	1	3	1	1	1	0	2	1	2	2	2	0	2	1	0	0	0	1	0	0	1	3	2	0	0	0	0	0	0	0	0	0
3076--6922	0	0	0	0	0	0	0	0	0	1	0	0	0	0	0	0	0	2	0	0	0	0	0	0	0	0	0	0	0	0	0	0	0	0	0	0	0	0	1	0	1	0	0	0	0	0	1	0	0
109--7111	0	1	0	0	0	0	0	0	0	1	0	0	0	0	0	0	0	0	0	0	2	0	0	0	0	0	0	0	0	0	0	1	1	1	0	1	0	1	1	1	1	0	0	1	1	0	1	1	0
109--7112	0	0	0	0	0	0	0	1	0	1	0	0	0	0	0	0	1	1	0	1	0	0	1	1	0	0	0	0	0	0	0	0	0	0	0	0	0	0	0	0	1	0	0	0	0	0	0	0	2
109--7113	0	0	0	0	0	0	1	1	0	0	0	0	0	0	0	1	0	1	0	0	0	0	0	0	0	0	0	0	0	0	0	0	0	0	0	0	0	0	0	0	0	0	0	0	0	0	0	0	0
3076--6881	0	0	0	1	0	0	0	1	1	2	2	4	1	5	1	1	1	3	1	1	0	1	2	0	2	2	2	2	1	1	0	0	0	4	2	0	2	0	1	3	3	2	2	1	0	3	3	2	0
3001--12042	1	0	0	1	1	1	0	0	1	0	0	1	2	1	0	0	0	0	0	1	0	0	2	0	0	0	0	1	2	2	1	0	4	0	1	0	1	1	0	1	2	2	1	1	0	1	0	1	0
3001--12043	4	5	4	5	3	1	5	0	3	1	2	2	2	4	4	3	2	5	2	2	3	2	2	4	6	5	3	4	5	6	3	2	4	2	4	5	5	4	4	4	4	3	7	7	6	3	2	3	7
3001--12041	1	3	2	4	2	0	3	2	2	2	3	1	3	2	2	2	1	4	2	3	3	1	3	0	1	3	5	4	3	3	1	1	1	3	0	1	2	1	1	0	5	3	3	4	3	2	0	2	1
3076--6921	1	1	0	0	0	0	0	1	0	0	0	0	0	0	0	0	0	0	0	2	1	0	2	1	1	0	0	0	1	0	0	0	0	0	0	0	0	0	0	0	0	0	0	0	0	0	0	0	0
3076--6882	5	2	5	2	4	4	5	2	1	5	3	1	2	11	5	4	3	2	1	2	0	1	1	1	4	5	6	3	2	3	2	1	2	0	3	0	4	2	4	11	12	4	3	0	2	3	2	9	2
3076--6883	5	4	5	5	9	3	5	6	4	6	7	7	2	3	2	5	4	2	3	1	2	5	5	2	5	5	8	5	4	1	4	2	2	2	3	2	2	5	5	3	11	6	1	0	1	5	2	2	0
2012--6603	2	3	1	1	4	1	1	0	1	2	0	2	1	1	1	1	2	0	0	0	1	1	1	0	1	0	2	3	0	0	3	1	0	0	0	2	3	0	0	0	0	1	5	1	1	1	2	1	2
2012--6602	2	1	1	0	3	0	1	0	1	1	2	1	2	1	2	2	0	2	2	2	1	2	3	3	3	3	3	4	4	2	2	5	2	1	1	4	0	3	3	2	4	4	3	4	3	2	1	3	3
2012--6601	0	0	1	0	0	0	1	2	1	1	0	1	1	1	1	2	1	1	1	1	1	0	1	1	3	2	1	1	2	2	1	1	0	1	2	1	3	1	1	1	2	1	4	6	5	1	1	3	2
2023--7113	0	1	1	0	0	2	0	0	0	0	0	0	0	1	1	0	0	0	0	0	0	0	0	0	0	0	0	1	0	0	0	0	1	0	0	0	1	0	0	0	1	0	0	0	0	0	0	0	0
3081--27752	0	2	1	2	1	1	1	2	0	2	3	3	3	1	2	1	1	4	5	1	2	3	1	0	1	3	1	0	1	1	2	1	0	1	1	0	0	6	3	2	0	2	2	2	0	2	2	3	1
3076--7043	0	0	0	0	0	0	0	0	0	0	1	0	0	0	0	0	0	0	0	1	0	0	0	0	0	0	0	1	1	0	0	0	0	0	0	0	2	1	2	0	0	0	0	1	1	0	0	0	0
3076--61961	0	0	0	0	0	0	1	1	0	0	0	0	0	1	1	0	0	1	1	1	1	1	0	0	0	0	1	0	0	1	2	0	1	2	1	0	1	0	2	2	2	0	0	0	0	0	0	0	0
3076--61963	0	0	0	0	0	0	0	0	0	0	0	0	3	1	0	0	0	0	0	2	0	0	0	0	1	0	2	1	0	0	0	0	1	0	1	0	0	2	1	1	2	0	0	0	0	0	0	0	0
3076--61962	3	3	0	2	1	0	0	1	1	0	3	0	1	1	0	1	1	1	0	0	1	2	0	2	3	1	0	1	2	1	1	1	2	1	3	1	2	2	2	7	6	0	0	0	0	0	0	0	0
15--6231	2	2	2	5	3	1	1	0	1	2	5	1	2	2	3	1	1	2	2	2	0	2	4	1	2	3	3	1	2	5	2	5	4	1	3	3	5	3	2	6	7	7	7	2	1	4	2	4	1
3001--10852	5	3	5	2	2	5	0	1	1	1	1	1	3	2	7	10	6	5	3	6	7	6	3	5	5	12	7	5	7	4	9	5	6	7	5	9	9	6	13	8	20	21	6	6	7	8	4	11	5
15--6233	2	1	7	4	3	4	1	1	3	3	5	2	2	8	7	1	3	2	5	3	0	2	3	4	3	5	5	3	5	4	5	8	5	3	4	2	5	7	6	4	15	34	13	13	11	16	10	8	12
15--6232	3	1	0	1	0	1	1	1	2	3	7	1	0	1	5	4	3	2	3	4	0	2	2	3	1	3	4	2	1	4	3	8	5	7	4	4	8	4	11	11	15	12	10	8	13	9	3	7	6
15--61441	2	3	12	9	28	13	11	7	6	13	18	15	12	13	11	11	17	9	22	8	0	14	6	13	12	17	11	8	14	15	9	13	12	7	9	10	15	18	10	11	28	54	40	34	15	18	26	11	11
3076--1802	0	0	0	0	0	0	0	0	0	0	0	0	0	0	1	0	0	0	0	0	0	0	0	0	0	0	0	0	1	0	1	2	0	1	1	1	1	1	0	1	2	1	0	0	0	1	0	1	0
3076--6312	3	0	2	3	3	7	6	2	0	4	3	1	3	3	0	5	2	1	2	2	3	4	2	2	2	4	2	4	4	2	4	0	1	3	2	2	3	5	0	2	8	8	5	3	4	3	2	2	1
15--61443	4	4	6	9	7	9	5	3	7	12	4	7	7	4	5	8	8	6	6	3	0	5	5	9	11	10	10	6	9	4	8	2	6	12	15	12	4	9	15	13	17	18	23	13	12	45	7	5	1
2023--2272	0	0	1	0	0	0	0	0	0	0	0	2	1	0	4	2	2	1	1	4	2	5	1	2	2	2	2	3	3	3	1	3	1	2	1	2	3	2	1	4	2	1	2	2	2	3	2	2	1
2023--2273	4	3	3	3	0	2	1	4	1	3	1	2	1	5	4	1	2	3	2	3	0	3	3	1	5	1	2	4	3	3	5	1	2	3	2	4	2	3	1	1	2	4	6	3	1	3	1	3	1
3081--27753	3	1	5	0	9	3	6	2	6	5	4	7	5	7	4	5	2	6	9	2	5	7	6	3	8	4	5	5	5	7	3	5	7	9	8	1	6	7	2	6	4	15	5	7	8	7	7	4	16
3076--7042	0	0	0	0	0	0	1	0	0	1	0	0	0	0	0	0	0	0	0	0	0	0	0	0	0	0	0	1	0	0	0	0	0	1	0	0	0	0	0	0	2	0	0	0	0	0	0	0	0
15--8422	0	1	0	0	0	0	0	0	0	0	1	1	1	1	2	2	1	1	2	1	0	1	1	1	1	1	1	3	2	1	1	1	3	1	2	3	4	4	2	0	0	1	2	5	3	3	2	2	4
15--8423	0	0	1	1	0	0	0	1	0	1	1	0	0	3	1	1	3	3	2	3	0	1	1	1	2	5	1	2	3	3	2	0	0	1	1	3	3	5	2	2	3	4	3	1	3	3	2	3	2
15--8421	0	0	2	3	4	1	2	1	0	1	0	1	1	0	1	2	1	1	0	0	0	0	0	0	0	1	1	0	0	0	1	0	0	1	1	2	1	0	0	0	1	0	0	0	0	0	0	0	0
3076--2031	3	2	2	3	2	1	1	4	5	1	2	3	1	2	1	1	2	2	2	0	0	0	2	0	2	1	0	0	0	1	2	1	0	1	2	0	1	1	0	1	0	1	2	3	2	1	0	0	0
3076--7783	0	0	0	0	1	0	0	0	0	0	0	0	0	0	0	0	0	0	0	0	0	0	0	0	0	0	0	0	0	0	0	1	0	0	1	1	0	0	0	0	0	2	0	0	0	0	0	0	7
3076--2033	0	1	0	1	0	2	1	1	1	1	1	0	2	1	1	0	0	0	2	1	2	1	0	0	2	2	1	3	1	1	3	1	2	3	2	1	1	3	2	3	6	2	0	2	4	2	2	3	3
3076--2032	14	15	20	18	13	15	13	8	5	11	10	15	10	20	17	14	13	23	25	9	15	10	11	10	27	21	35	28	8	17	9	21	17	35	28	34	36	38	25	33	29	32	19	29	26	31	16	24	29
3076--7041	1	2	5	1	0	2	0	3	2	0	1	0	0	0	1	1	0	1	1	2	2	2	1	1	4	2	0	0	1	2	0	0	0	0	1	1	1	1	1	2	4	2	2	1	2	2	3	1	1
3081--10531	12	19	15	24	50	41	8	20	19	23	13	19	49	51	23	6	27	25	16	8	20	30	18	15	9	19	17	8	11	17	22	14	16	26	18	30	24	19	25	112	77	72	70	70	115	86	89	83	45
3081--10532	0	2	2	1	1	2	1	1	0	2	0	1	0	2	1	0	2	0	2	3	4	0	2	1	0	0	0	1	0	1	1	0	1	1	0	0	1	1	0	2	2	1	0	0	0	0	0	0	0
3001--26101	2	3	3	3	5	3	1	3	1	3	2	2	1	0	2	1	5	3	3	1	2	2	7	1	1	4	4	4	3	7	2	3	2	2	3	2	4	2	4	2	24	15	1	3	0	4	3	5	5
15--31153	0	0	0	0	0	0	0	0	0	0	0	1	2	4	2	1	2	3	2	3	0	2	2	5	2	4	3	4	3	1	1	1	2	6	2	1	5	2	16	20	19	20	11	8	9	12	7	2	4
15--31152	0	0	0	0	0	0	0	0	0	0	1	0	9	10	8	6	5	0	2	2	0	2	3	3	5	3	7	6	6	4	11	5	9	9	16	13	19	24	37	40	46	31	22	18	26	23	23	16	8
15--31151	0	0	0	0	0	0	0	0	0	0	4	6	5	6	6	4	4	3	14	9	0	4	5	10	3	2	2	4	2	3	3	6	5	2	7	23	21	14	35	56	53	50	34	23	31	24	14	19	7
109--15723	0	0	0	0	0	0	0	0	0	0	0	0	0	1	1	0	0	2	1	0	1	1	1	0	1	1	1	0	1	2	2	2	1	1	1	1	2	2	1	1	2	1	1	1	2	0	3	0	3
3076--44121	4	0	0	0	0	0	1	1	1	0	0	0	0	0	0	0	0	0	1	0	1	2	1	1	0	1	0	0	0	1	0	2	0	1	0	1	0	1	0	0	0	0	0	0	0	0	0	0	0
3076--44122	3	1	1	0	1	0	1	2	0	0	1	1	2	0	1	2	2	0	1	0	1	2	0	0	0	0	0	2	2	1	2	4	3	2	2	0	1	1	0	2	3	1	2	0	0	0	0	0	0
3076--44123	0	0	1	0	0	0	1	1	0	0	0	0	0	0	1	0	0	0	0	0	0	0	0	0	1	1	1	0	1	1	0	0	0	0	1	0	0	0	0	0	0	2	1	0	0	0	0	0	0
2023--14653	0	0	2	1	1	1	0	1	0	1	0	0	1	0	0	0	0	1	0	1	0	0	0	0	1	1	0	0	1	1	1	2	0	2	1	2	4	1	1	1	0	0	0	1	2	2	1	0	1
15--27882	0	0	0	0	0	0	0	0	0	0	8	21	38	29	19	11	11	12	20	7	0	7	3	8	10	16	13	8	11	6	13	16	13	14	17	15	34	44	84	98	91	79	44	41	59	38	30	23	12
15--27883	0	0	0	0	0	0	0	0	0	0	1	3	6	7	4	2	3	6	1	1	0	4	4	6	4	5	5	1	3	2	2	1	9	6	2	0	4	14	12	22	30	16	3	6	5	7	5	7	3
3081--27751	0	0	1	1	1	0	1	2	0	0	0	0	0	0	0	0	1	1	1	0	0	1	1	0	3	2	0	0	0	1	2	0	1	0	0	1	0	1	0	1	0	1	1	2	2	1	0	1	0
15--27881	0	0	0	0	0	0	0	0	0	0	1	1	2	1	1	0	0	0	1	0	0	0	0	1	1	1	3	1	4	1	0	1	3	3	3	6	3	6	12	14	16	8	5	6	12	10	1	4	2
3076--6131	1	1	2	1	2	2	1	0	0	1	1	3	4	2	1	2	1	0	1	2	1	1	3	4	4	4	5	2	3	3	2	4	2	6	4	7	5	7	16	11	19	20	14	14	8	13	8	8	4
3076--6132	2	2	1	1	3	2	2	1	1	3	0	3	2	1	2	1	2	1	2	1	3	0	2	2	3	1	3	2	1	2	1	3	2	4	3	3	0	1	3	1	5	6	3	1	0	4	0	2	1
3076--6133	19	45	22	32	39	43	21	30	25	50	48	43	41	40	47	31	36	34	27	33	37	32	33	41	44	35	60	43	54	27	41	16	16	17	18	18	21	27	24	27	20	21	22	12	28	34	22	18	15
109--15721	0	0	0	0	0	0	0	0	0	0	0	0	1	2	3	0	1	4	0	1	1	1	3	0	2	2	2	2	0	4	3	2	6	6	4	5	8	4	9	4	9	9	9	6	6	6	5	6	3
2012--6831	0	0	0	0	1	1	0	4	1	0	0	3	1	0	0	0	1	0	0	0	1	0	1	0	0	0	0	0	0	0	0	0	1	1	2	0	0	3	2	1	2	1	0	0	0	0	0	2	1
2012--6832	0	1	1	0	0	1	0	0	1	0	0	0	1	1	0	1	0	2	1	0	2	4	1	3	2	2	3	2	0	1	0	0	1	0	0	0	0	0	0	2	0	3	0	1	0	1	1	3	1
2012--6833	0	0	2	1	1	2	1	0	1	1	2	0	1	1	2	1	1	1	1	1	1	1	3	2	0	1	1	3	0	1	0	1	3	2	2	4	2	0	1	2	3	3	3	2	0	1	1	2	4
15--17071	1	2	0	1	1	1	1	1	1	1	1	2	1	2	3	2	2	2	3	1	0	1	1	2	1	1	0	0	0	0	1	0	0	0	0	1	2	1	2	1	1	1	1	0	0	0	1	0	0
3076--27602	0	0	0	0	0	0	0	0	2	2	0	0	2	5	1	1	2	2	0	0	0	0	0	1	0	0	0	0	0	0	0	0	0	0	0	0	0	0	1	2	14	0	0	0	0	0	0	0	0
3076--27603	0	0	0	0	0	0	0	1	0	1	0	0	1	5	2	3	2	2	2	2	1	2	4	1	1	2	2	3	2	0	2	1	1	0	1	1	2	2	1	3	5	4	3	4	4	3	5	1	4
3076--27601	0	0	0	0	0	0	0	3	14	16	0	0	3	10	11	4	3	5	5	1	1	1	2	0	2	2	2	0	2	1	1	2	1	0	2	0	1	4	3	8	6	4	3	3	3	4	4	2	2
3076--6161	1	3	1	2	4	3	2	7	1	3	2	2	4	4	3	3	6	0	2	0	4	3	2	3	6	3	1	2	3	3	5	2	1	0	3	0	2	4	4	7	19	14	2	2	4	3	2	3	2
15--61743	1	2	1	1	3	0	3	1	2	1	0	1	0	0	2	2	0	2	3	1	0	2	2	1	2	0	1	1	1	4	4	7	4	3	5	4	3	4	5	4	3	5	3	2	3	3	4	3	3
15--61742	2	2	1	0	0	0	0	1	0	0	0	1	0	0	0	0	0	0	0	1	0	0	0	0	1	0	0	1	0	0	0	0	0	0	0	2	0	2	1	0	0	0	0	0	0	0	0	0	2
15--61741	2	2	3	1	1	3	0	1	2	3	2	3	2	1	3	2	2	1	1	1	0	2	0	0	2	0	0	0	0	0	0	0	1	0	0	0	1	0	1	0	0	2	2	0	0	0	0	1	2
3099--43052	0	0	0	0	0	0	0	0	0	0	0	0	0	1	0	0	2	0	0	0	0	1	2	1	0	1	0	1	0	0	0	1	0	0	0	0	0	0	0	0	0	2	0	0	0	0	0	0	1
3099--43053	0	0	0	0	0	0	0	0	0	0	1	0	0	0	0	0	0	1	0	0	1	1	3	2	0	0	0	0	1	0	0	1	0	0	0	0	0	1	2	0	1	0	1	0	1	0	0	1	2
3099--43051	0	0	0	0	0	0	0	0	0	0	0	0	0	1	1	1	0	0	1	0	1	1	0	0	0	1	0	1	0	1	0	1	0	0	2	2	1	2	0	1	1	1	0	1	0	0	0	0	0
109--62931	0	1	0	0	0	0	0	0	0	0	0	0	0	0	0	0	0	0	0	1	0	0	0	1	1	1	0	0	0	0	1	0	0	1	0	0	1	0	0	1	0	0	1	1	1	2	0	0	0
109--62932	2	1	3	1	0	0	1	0	2	2	0	0	2	1	4	1	2	1	3	0	1	4	2	0	1	2	3	2	2	0	2	3	7	3	5	3	3	1	7	9	3	13	5	6	6	7	2	5	4
109--62933	0	0	2	0	0	0	0	1	1	1	0	0	3	0	2	0	2	2	2	0	4	6	1	1	6	1	4	2	1	1	2	5	7	2	2	3	7	6	3	3	20	23	5	10	11	8	5	2	1
3001--15623	1	1	0	2	1	0	1	0	0	2	1	2	3	1	2	0	0	0	0	1	0	1	0	1	1	0	0	1	0	0	0	0	0	1	0	0	1	2	1	10	9	3	0	0	0	1	0	0	0
3001--15622	0	0	0	0	0	0	0	0	0	0	1	1	0	0	0	0	0	0	0	0	0	0	0	0	0	0	1	1	0	0	0	1	1	0	0	0	0	0	0	0	0	0	0	0	0	0	0	0	0
3001--15621	0	0	1	1	2	2	1	0	0	0	0	2	0	2	0	0	0	0	0	0	0	0	1	1	0	1	0	0	0	0	0	0	0	0	1	0	0	1	1	0	1	0	3	2	2	0	1	3	0
15--31023	0	0	0	0	0	0	0	0	0	0	0	0	0	4	6	12	30	18	12	12	0	7	8	4	0	12	17	6	3	8	8	12	8	15	13	9	15	17	13	38	29	20	22	14	13	9	4	22	14
15--31022	0	0	0	0	0	0	0	0	0	0	0	0	0	5	5	14	12	2	2	2	0	3	2	2	3	0	0	2	4	2	2	3	5	2	5	3	1	7	9	12	13	7	3	2	9	8	2	7	5
15--31021	0	0	0	0	0	0	0	0	0	0	0	0	1	8	5	6	5	1	2	2	0	3	0	2	0	4	5	2	2	0	2	1	3	1	4	7	0	3	11	13	26	7	7	4	5	8	2	7	0
15--25062	3	4	5	3	6	2	7	5	8	4	7	12	7	4	2	1	0	2	0	2	0	5	5	1	5	5	3	4	7	3	5	7	4	7	5	8	8	10	11	22	21	21	12	21	16	19	14	8	7
15--25063	1	0	3	0	5	4	1	0	1	0	2	0	1	7	5	1	1	4	1	2	0	0	3	3	0	0	3	0	1	1	2	6	3	1	1	1	1	3	1	4	4	3	6	4	2	6	4	4	0
15--25061	1	0	0	2	0	1	1	0	0	2	5	4	6	9	2	1	0	1	0	2	0	0	1	2	0	0	0	0	0	1	0	1	3	0	1	1	1	3	9	10	19	9	5	1	4	4	4	2	3
3076--6763	0	0	0	0	0	0	0	0	0	0	0	0	1	1	0	0	0	0	0	0	0	0	2	0	0	0	1	1	0	0	0	0	0	0	1	0	0	0	0	2	0	0	2	2	2	1	1	1	4
2023--6892	1	0	1	1	1	1	1	1	2	0	0	0	0	0	0	0	0	1	1	0	0	0	1	0	0	0	0	0	0	0	0	0	1	0	0	0	1	0	0	0	0	0	0	0	0	0	0	0	0
2023--6893	1	1	1	0	0	1	1	0	0	2	1	1	0	0	1	0	1	1	0	0	0	0	0	0	0	0	0	0	0	0	0	0	0	0	0	0	0	0	0	0	0	1	0	0	0	0	0	0	0
2023--6891	7	1	3	4	4	4	2	5	5	7	6	7	4	3	4	3	3	3	1	3	4	3	3	1	7	4	2	4	3	3	3	2	4	1	3	1	3	1	3	2	2	2	1	5	4	5	7	5	4
3076--25583	1	1	0	0	0	0	3	0	0	0	0	0	2	0	0	1	0	1	0	1	1	1	0	1	2	1	0	0	0	2	2	1	2	0	1	0	1	1	2	0	0	0	0	0	0	0	0	0	0
3076--25582	1	0	0	0	0	0	0	1	0	0	0	0	0	0	0	0	0	0	0	0	1	0	0	0	0	0	0	0	1	0	0	0	0	2	1	1	0	1	1	1	1	2	0	0	0	0	0	0	0
3076--25581	0	1	0	0	1	0	0	0	1	1	2	1	2	1	0	2	0	0	0	0	0	0	0	0	1	0	0	0	1	1	2	0	0	0	0	0	1	0	0	0	0	0	0	0	0	0	0	0	0
2023--7873	0	1	0	0	0	0	0	0	1	1	2	0	0	0	2	0	2	0	0	2	0	0	1	0	0	0	0	0	1	1	5	1	1	2	1	1	2	1	0	1	1	0	0	1	2	2	1	0	2
2023--7872	0	1	0	1	1	1	0	1	0	0	1	1	0	1	0	1	0	0	1	1	0	1	0	0	0	1	1	1	2	0	0	0	0	0	0	0	0	0	1	0	0	1	0	1	0	0	0	0	0
2023--7871	0	1	3	0	1	1	1	0	0	2	0	0	1	1	1	0	1	3	0	0	0	1	0	0	0	2	2	0	0	0	0	0	0	0	0	0	0	0	0	0	0	0	1	1	1	0	0	0	0
15--1111	2	1	0	1	0	0	0	3	0	0	1	1	0	1	1	1	1	3	1	3	0	0	1	2	2	0	1	3	3	0	1	0	1	0	3	2	3	2	0	1	2	2	4	0	2	1	1	2	2
15--1113	0	0	0	2	2	0	0	2	1	0	0	0	0	0	3	0	0	1	0	1	0	0	1	0	0	0	1	1	3	1	4	1	2	3	1	3	2	1	2	2	3	5	3	2	1	1	1	2	1
15--1112	1	0	2	2	2	2	2	0	0	1	0	0	1	0	2	0	1	0	0	1	0	3	2	3	1	1	1	0	0	1	1	1	2	2	3	5	1	3	2	4	2	1	4	1	1	2	3	1	2
15--61343	0	3	0	0	0	0	0	1	0	0	1	0	0	0	1	0	1	1	2	2	0	0	2	2	1	2	2	3	4	0	0	1	1	0	0	0	0	1	4	2	0	2	3	1	1	1	0	0	2
15--61342	0	0	0	1	0	2	0	0	0	0	0	0	2	0	0	0	0	2	1	1	0	2	3	1	2	2	0	0	1	1	0	0	0	2	1	0	0	2	2	0	4	1	6	3	3	4	5	2	1
15--61341	1	0	1	1	1	0	0	1	2	2	1	1	2	2	1	0	1	1	1	1	0	1	1	2	2	3	1	1	1	3	1	2	1	3	1	2	2	4	1	2	2	4	3	2	3	5	4	5	3
2023--33002	0	0	1	1	1	1	0	1	1	2	0	0	0	0	0	1	1	0	1	1	0	1	1	2	0	0	1	0	0	0	0	4	0	0	0	1	0	3	1	1	1	2	1	1	0	1	0	1	0
2023--33003	0	1	2	1	1	1	1	1	0	0	0	0	0	1	0	0	1	1	0	0	1	0	0	1	1	2	0	1	1	2	3	3	2	0	0	1	0	1	0	0	1	1	1	0	0	0	0	0	1
3099--31952	0	0	0	0	0	0	0	0	0	0	0	3	1	5	2	3	3	3	3	3	1	1	2	1	3	3	2	3	2	1	1	3	3	1	2	5	7	7	11	17	10	11	8	1	4	5	2	2	1
2023--33001	2	1	2	2	2	0	1	2	3	2	2	1	2	1	2	0	1	2	2	1	3	1	2	1	2	2	2	1	0	1	2	0	1	0	1	3	1	3	3	0	4	6	4	5	4	4	1	1	2
3076--6261	3	13	3	14	18	38	16	13	13	16	14	12	10	10	20	9	17	10	11	10	11	17	16	15	12	5	10	8	4	14	8	12	11	24	17	15	16	13	10	20	38	38	23	13	19	13	11	17	20
3076--6262	0	0	0	0	0	0	0	0	0	0	0	0	0	0	0	1	0	0	0	0	0	1	0	0	0	1	1	0	1	0	2	2	0	0	0	0	0	0	0	0	3	0	1	0	0	1	0	2	0
3076--6263	0	2	2	1	10	17	2	1	5	2	2	2	4	15	4	2	1	0	3	4	1	5	10	4	8	2	3	1	2	4	4	4	2	9	7	2	6	4	2	4	8	4	0	1	1	2	2	3	5
3076--31502	0	0	0	0	0	0	0	0	0	0	0	3	1	1	1	3	2	1	0	1	2	0	2	0	1	1	1	1	1	2	3	1	2	3	3	2	0	3	7	10	14	2	3	2	2	4	5	3	2
15--31221	0	0	0	0	0	0	3	2	4	0	2	0	1	2	0	1	1	4	1	0	0	4	4	1	5	1	0	6	3	0	2	0	0	0	1	1	0	8	6	5	10	1	9	3	10	1	2	0	2
3076--31501	0	0	0	0	0	0	0	1	0	0	0	1	1	4	1	1	3	3	1	0	3	1	2	4	1	2	5	0	1	1	1	1	0	2	0	1	2	4	5	10	20	6	7	4	6	7	4	1	2
3001--62423	0	0	0	0	0	0	2	1	3	2	0	0	1	2	2	2	3	3	1	2	0	3	3	1	1	0	0	2	1	1	1	1	1	1	1	1	3	2	4	1	2	3	0	2	0	1	1	0	0
3001--62422	0	1	2	0	0	0	0	0	0	1	0	0	1	1	2	0	0	0	2	0	2	1	1	1	0	0	1	0	0	2	0	0	2	1	0	0	1	0	0	4	0	2	0	2	1	1	2	0	1
3001--62421	0	0	1	0	3	0	1	2	0	3	1	0	1	1	1	2	0	0	2	0	0	2	1	1	2	0	2	1	0	0	0	1	2	3	1	3	3	0	0	2	0	2	1	1	0	1	0	5	1
15--31223	0	0	0	0	0	0	0	0	0	2	7	5	6	14	9	4	6	4	7	4	0	5	13	8	10	10	11	6	7	6	5	4	5	5	4	10	5	12	4	7	20	24	14	10	13	12	15	5	4
3099--31953	0	0	0	0	0	0	0	0	0	0	0	0	0	0	3	0	2	2	1	2	3	2	1	2	1	3	2	2	1	1	1	0	0	2	1	2	4	5	9	10	14	11	8	6	6	6	5	5	3
15--31222	0	0	0	0	0	5	14	37	21	13	33	41	41	27	47	61	66	92	65	84	0	91	85	71	127	124	119	107	153	123	125	162	111	144	84	146	131	139	91	119	114	188	123	123	166	114	116	115	103
3076--7032	9	10	15	6	7	11	5	12	4	7	7	7	7	4	13	11	15	17	13	16	7	10	14	11	15	8	13	6	4	16	14	6	7	3	5	2	3	1	2	4	10	4	4	8	3	3	4	9	3
3076--7033	2	1	0	0	0	2	3	0	2	0	1	1	2	0	0	1	2	0	1	1	1	1	0	0	1	0	1	3	0	0	2	0	0	0	0	0	0	0	0	0	0	1	1	0	2	0	2	0	1
3076--27091	0	0	0	0	0	0	0	0	0	0	0	14	17	15	13	6	12	10	4	5	9	9	11	6	8	9	10	6	10	7	11	6	3	6	8	1	7	6	10	9	21	14	16	8	6	7	7	9	3
3076--6311	0	2	0	0	2	0	0	0	0	1	4	1	3	1	2	0	1	4	4	1	2	1	0	2	4	5	3	5	3	2	0	2	4	1	5	3	5	1	1	5	4	5	7	3	4	3	6	5	6
15--61442	5	2	1	2	2	1	0	0	0	0	1	0	2	5	0	0	1	1	1	3	0	4	4	2	4	4	4	1	4	2	4	3	6	4	2	3	4	3	2	4	4	5	4	6	8	7	10	10	2
3076--6313	29	28	24	31	31	24	28	24	11	22	34	19	31	23	28	41	45	34	32	36	21	26	25	39	42	49	39	31	29	27	32	49	80	81	62	57	84	74	85	77	70	111	94	105	78	95	78	97	88
2023--11002	4	3	3	4	1	0	2	1	3	2	2	3	2	2	2	3	0	4	0	1	3	4	0	2	3	4	3	3	2	1	0	1	1	1	2	1	2	1	2	0	2	2	3	2	2	1	2	2	2
2023--11003	2	1	4	1	0	0	3	0	1	2	2	0	0	2	2	1	1	3	0	0	1	1	0	2	3	1	1	1	2	1	1	2	2	1	2	1	2	3	1	2	2	3	3	1	2	2	1	3	3
2023--11001	2	1	0	0	0	1	0	1	2	2	0	0	2	1	3	1	0	0	0	1	1	0	2	1	2	0	0	2	4	1	1	0	0	1	0	1	0	2	0	1	0	0	3	2	1	1	0	2	2
2012--25052	0	0	0	0	1	1	0	1	0	0	0	0	0	0	0	0	0	0	0	0	1	0	0	1	0	0	0	0	0	0	0	0	0	0	0	0	0	0	0	0	0	0	1	1	0	0	1	2	0
2012--25053	4	5	3	2	2	2	3	1	2	1	2	3	2	2	2	0	4	2	1	3	1	3	3	2	5	2	0	0	3	1	1	0	1	1	0	1	1	0	1	1	0	0	0	0	2	1	0	1	0
2012--25051	4	3	1	2	1	0	1	3	4	1	1	2	1	3	3	1	5	2	0	2	2	2	0	1	1	1	1	3	1	0	0	1	3	2	1	1	0	2	0	3	1	3	1	2	4	1	2	3	3
3076--6163	3	1	1	1	6	14	8	9	1	4	8	0	2	1	1	2	2	4	5	5	4	2	1	2	2	1	3	4	5	2	4	2	3	4	0	2	1	2	2	0	5	4	3	1	7	3	2	3	1
3076--6162	5	7	9	3	6	5	4	3	4	3	5	6	9	18	3	5	6	2	2	3	2	0	3	3	3	11	29	2	3	4	2	4	2	1	3	3	3	0	8	8	10	9	4	1	7	4	3	3	2
15--17072	0	0	0	1	0	0	0	0	0	1	0	0	0	0	0	0	0	0	0	0	0	0	0	0	0	0	0	0	0	0	0	0	0	0	0	0	0	0	0	0	0	0	3	2	1	1	0	1	0
15--17073	0	0	1	1	0	0	0	0	0	0	0	0	0	0	1	1	0	0	0	0	0	0	0	1	0	0	0	0	0	0	0	0	0	1	0	0	1	0	1	2	2	2	2	1	0	1	1	0	0
15--12551	0	0	0	0	1	0	0	0	0	1	1	1	1	0	1	0	0	2	0	0	0	0	0	0	0	0	1	1	0	0	1	0	0	0	0	1	0	2	0	1	2	0	0	0	0	2	1	1	2
15--12552	0	1	1	1	0	3	2	0	0	0	2	0	0	1	2	2	1	0	0	2	0	3	0	0	1	2	3	2	2	1	0	1	0	2	4	3	0	3	2	3	7	3	2	1	2	5	3	8	5
15--12553	1	0	0	0	0	1	0	0	0	1	0	1	0	0	1	0	0	0	1	0	0	2	2	0	0	3	0	0	0	1	0	1	1	1	2	2	0	1	2	6	10	0	2	2	1	2	0	0	0
3099--31951	0	0	0	0	0	1	0	0	0	0	0	4	15	8	8	8	2	7	4	2	4	2	1	2	5	3	5	4	2	4	6	2	2	4	4	3	14	14	21	49	55	29	27	41	31	30	25	7	4
3076--1211	1	3	1	0	0	0	1	0	0	0	0	0	0	0	0	0	1	0	1	1	0	2	1	2	1	3	1	0	0	1	0	0	0	0	0	0	0	0	0	1	2	1	0	0	0	0	2	0	0
15--6202	4	2	5	0	2	0	2	3	4	4	1	3	4	5	2	3	3	1	4	7	0	5	2	7	4	4	3	2	5	2	5	6	4	3	4	4	4	5	10	6	14	6	4	4	10	7	4	4	3
3076--1213	1	0	1	1	2	0	2	2	2	2	2	0	2	1	1	1	0	0	1	0	1	0	1	0	0	0	2	1	2	0	1	0	0	1	1	2	0	1	2	4	2	1	2	4	1	1	1	2	1
15--6201	1	0	0	0	0	1	1	2	0	1	2	2	1	2	1	1	2	2	0	0	0	0	2	2	1	1	3	2	1	2	1	2	5	1	3	3	4	3	3	4	1	2	5	6	4	2	3	5	0
2023--2221	0	0	2	1	1	0	2	1	2	3	3	2	0	2	5	2	3	5	5	3	6	0	1	2	2	0	1	2	1	0	1	0	1	2	1	4	2	0	1	1	1	1	3	0	1	1	1	2	5
2023--2223	1	1	1	1	2	1	0	2	2	0	2	0	3	0	4	1	0	1	1	1	1	2	3	0	1	0	1	1	0	0	1	0	1	0	0	0	0	0	1	1	0	0	1	0	1	1	2	4	0
2023--2222	0	1	1	1	1	1	0	1	0	3	1	0	1	0	1	0	1	0	1	1	0	0	1	2	1	0	1	0	0	0	0	2	0	0	0	0	1	1	2	0	3	1	0	3	1	2	0	3	0
109--4533	3	1	0	3	0	3	1	1	1	2	0	0	2	0	2	0	0	1	2	2	1	0	1	1	3	0	0	2	0	2	1	4	2	3	6	5	5	4	3	3	3	1	2	1	3	2	0	2	0
109--4532	1	1	0	2	0	0	1	1	1	0	0	0	0	0	1	1	3	2	1	0	0	2	0	0	1	1	2	0	0	1	2	1	2	0	2	2	0	0	4	2	3	2	2	3	2	3	2	4	3
109--4531	0	0	0	0	0	0	0	0	0	0	0	0	0	0	0	0	0	0	0	0	0	0	0	0	0	0	0	0	0	0	0	0	0	0	0	0	0	0	0	0	0	0	0	0	0	0	1	0	0
15--6203	1	0	2	2	6	5	0	2	2	3	3	1	2	2	1	2	2	2	3	0	0	6	1	1	4	3	0	0	4	3	2	2	4	7	7	6	3	6	11	8	17	9	10	10	7	7	5	2	6
3001--61602	2	3	0	0	18	1	7	2	1	3	1	0	1	1	2	3	3	4	5	2	1	0	3	5	4	2	4	4	0	5	3	0	3	2	4	1	1	2	1	1	7	10	10	16	6	6	3	5	2
15--6612	2	2	1	3	3	4	10	23	18	15	14	9	8	1	2	18	16	21	11	24	0	17	4	2	13	6	2	2	5	3	4	3	2	7	11	19	2	6	8	10	25	16	7	4	14	11	8	6	4
15--6611	1	1	1	1	1	2	4	3	4	6	0	6	2	4	2	2	4	2	4	4	0	7	6	4	1	1	4	0	3	3	5	1	1	3	4	3	1	5	3	6	5	5	4	3	4	8	1	3	3
3001--61601	3	2	3	3	3	1	0	1	1	1	3	1	2	2	1	0	0	0	3	2	1	0	0	0	1	0	2	1	2	0	1	0	1	0	0	0	0	2	0	0	1	2	1	1	2	2	2	1	0
3076--6761	0	0	0	0	0	2	2	0	0	0	0	0	1	1	3	0	0	2	2	2	2	1	2	4	4	5	5	5	4	1	2	1	1	2	1	1	2	3	1	3	2	4	2	1	1	4	4	2	3
15--61621	1	2	0	0	1	0	0	0	0	0	2	1	1	0	0	0	0	0	2	0	0	0	0	0	0	0	2	0	0	1	4	0	4	2	2	1	2	4	2	2	2	4	5	3	1	0	2	3	3
15--61622	0	0	2	1	0	0	1	1	0	1	0	0	2	2	1	2	0	0	0	1	0	1	0	2	1	1	1	2	2	0	0	1	2	0	0	1	1	2	1	2	2	1	1	0	2	2	1	1	3
15--61623	3	2	1	2	1	1	1	0	0	0	2	1	0	0	2	1	1	3	2	3	0	2	3	1	5	3	1	2	3	3	3	1	3	0	0	1	4	1	2	2	6	4	1	1	2	3	4	4	3
15--671	3	4	4	7	4	6	3	0	1	7	2	0	3	2	3	4	4	5	7	3	0	6	6	4	5	4	7	7	8	3	5	11	5	4	4	5	4	2	11	7	14	2	3	8	2	2	4	4	3
15--672	1	2	1	0	0	0	0	3	1	0	0	0	1	0	1	0	0	2	1	0	0	0	0	0	0	1	0	0	1	1	0	1	0	2	4	1	0	0	1	1	2	2	2	3	4	5	2	3	2
15--673	3	1	2	2	3	1	4	2	1	1	1	3	1	4	0	0	1	4	1	0	0	1	2	2	2	5	2	1	1	4	1	3	1	3	3	5	1	0	2	3	3	3	2	5	3	1	2	3	4
3001--10853	3	5	3	5	2	4	6	4	1	3	3	1	3	7	5	4	8	3	9	1	9	5	4	2	3	5	4	9	6	4	1	7	4	8	7	4	5	6	7	8	18	21	10	7	7	7	7	9	4
15--34561	0	1	0	0	2	0	0	0	0	0	0	2	2	0	1	0	0	2	0	3	0	1	0	0	3	0	3	1	0	0	0	0	1	2	3	0	0	2	2	2	0	1	5	3	0	2	3	4	1
2012--34753	2	3	3	3	2	2	5	1	0	2	2	0	1	1	2	1	1	0	1	0	3	0	1	1	0	1	1	0	2	2	2	4	2	2	2	0	1	2	0	0	1	2	0	1	0	1	1	0	0
3001--10851	3	3	3	3	2	1	1	4	4	3	2	5	3	3	3	0	1	0	0	3	1	0	3	0	0	2	1	0	0	2	1	3	0	1	2	0	1	1	0	1	8	5	0	0	1	2	0	2	1
2012--34752	4	2	0	1	0	0	1	0	0	0	0	0	0	0	0	0	1	1	1	0	0	1	1	1	0	0	0	0	0	0	3	0	1	0	0	0	1	1	1	0	1	0	0	0	0	0	1	1	1
15--6103	0	1	2	1	1	1	1	0	2	1	1	2	1	1	0	3	0	0	1	0	0	2	2	2	2	2	2	5	6	3	1	2	4	4	1	1	0	2	1	2	2	2	0	1	1	0	1	1	2
15--6102	0	0	0	1	1	0	1	0	0	0	0	0	0	0	0	1	1	0	0	0	0	0	1	0	0	1	1	2	1	2	1	1	1	1	2	3	1	0	2	2	1	2	1	0	1	0	0	0	2
15--6101	0	3	2	0	0	1	1	1	2	2	1	3	0	1	3	1	1	1	0	2	0	5	2	0	1	0	3	2	3	2	2	5	7	2	2	1	5	4	6	4	2	3	1	4	2	4	0	4	3
3076--27181	0	0	0	0	0	0	0	0	0	0	1	4	9	4	4	1	6	2	2	5	7	7	5	4	5	6	4	2	1	1	2	2	2	1	2	3	3	8	13	7	14	9	3	4	6	4	2	7	0
3076--27183	0	0	0	0	0	0	0	0	0	0	8	35	32	37	22	19	27	29	22	14	25	26	11	13	16	11	13	8	9	7	1	3	6	7	5	5	5	10	9	21	21	8	4	8	5	4	2	2	2
3076--27182	0	0	0	0	0	0	0	0	0	0	0	1	2	10	5	8	6	6	4	2	7	5	6	3	3	2	8	6	6	2	1	3	2	1	1	2	2	5	9	25	25	11	11	9	12	13	5	1	5
3081--10711	3	1	2	0	0	1	3	0	1	0	0	1	1	1	2	2	0	2	0	1	2	1	2	1	1	0	1	1	0	0	0	0	1	0	0	1	1	0	1	1	0	0	0	0	0	0	1	2	0
3081--10712	1	0	1	8	5	8	1	6	2	3	4	1	1	3	0	2	4	2	2	1	1	2	3	2	3	1	3	3	2	2	1	3	2	3	5	2	2	1	0	1	4	2	1	0	2	0	3	2	1
3081--10713	1	3	2	3	5	0	1	5	0	1	1	1	4	3	1	5	3	3	3	2	4	4	3	3	5	2	1	2	2	5	2	0	0	3	1	1	6	6	5	2	0	5	1	4	5	3	5	3	1
2012--61691	1	0	0	0	0	0	1	0	1	1	1	1	0	0	0	0	1	0	2	0	0	1	1	1	1	1	0	1	1	1	1	0	0	0	0	0	0	2	2	0	1	2	0	3	0	0	1	2	1
2012--61692	1	1	1	1	1	3	0	0	2	0	1	0	0	1	0	0	0	1	0	0	0	2	1	1	1	0	1	1	1	1	0	1	1	0	1	0	1	0	0	0	0	1	0	0	0	1	0	0	1
2012--61693	2	1	1	2	2	3	1	1	2	1	3	2	2	3	3	2	3	4	2	1	2	1	1	1	1	2	3	2	1	1	2	1	3	1	2	1	2	1	0	1	1	0	0	0	1	1	3	3	2
3001--61633	3	4	0	1	6	1	2	5	2	4	2	4	3	5	2	7	2	4	2	5	3	1	0	3	1	4	4	4	4	7	5	7	4	5	2	1	1	4	4	0	3	4	3	3	2	6	7	4	5
3076--60542	0	1	1	0	0	1	2	1	0	0	0	0	0	0	0	1	1	2	2	1	1	0	0	2	2	1	1	1	0	0	1	0	1	0	0	0	1	0	1	5	7	1	0	0	1	0	1	1	0
15--31881	0	0	0	0	0	0	0	0	0	0	0	0	7	5	8	2	9	12	7	4	0	5	2	0	4	5	5	3	2	2	8	4	7	10	5	8	4	9	19	21	26	20	10	15	20	14	4	16	10
15--31883	0	0	0	0	0	0	0	0	0	0	0	1	3	9	7	15	20	17	25	25	0	15	12	7	18	14	8	8	7	5	6	10	16	19	14	10	12	13	30	34	33	21	22	20	22	17	4	20	14
3076--18452	7	2	1	5	4	1	1	1	1	3	2	1	0	2	1	2	3	3	2	2	6	3	1	4	3	2	2	2	1	4	3	3	3	1	5	0	2	3	0	3	2	5	7	2	2	2	3	1	1
3076--6653	0	2	0	0	1	0	0	0	0	0	0	0	0	0	0	0	0	1	1	0	0	0	1	0	0	0	1	1	0	0	0	1	0	1	2	0	0	0	0	0	0	0	0	0	0	0	0	2	2
15--61421	0	1	1	1	1	1	2	0	1	2	1	0	1	1	2	0	1	0	1	1	0	2	1	0	0	1	0	0	0	0	1	0	0	0	0	1	1	0	0	1	0	0	0	0	0	0	0	0	1
109--10672	4	6	5	3	4	4	4	2	4	6	0	0	6	3	5	5	4	2	1	5	3	6	2	2	1	6	3	1	3	3	3	8	5	5	5	6	6	13	7	5	19	26	8	5	7	6	3	8	4
109--10673	1	1	2	2	0	1	1	3	2	0	0	0	2	2	1	2	0	0	0	1	0	2	2	0	0	1	1	0	2	2	1	1	2	2	0	2	1	3	4	5	5	5	0	3	1	4	2	2	2
109--10671	2	0	0	2	3	1	0	2	0	0	0	0	0	0	2	1	1	1	1	2	0	1	1	2	1	1	3	0	0	0	2	2	3	3	0	3	3	1	2	1	10	4	2	3	3	5	3	5	2
3076--7521	3	1	2	2	1	3	0	2	1	3	2	1	1	3	4	3	0	2	1	2	4	2	1	1	0	1	2	1	2	2	0	2	2	0	1	1	1	2	1	1	6	4	4	3	2	2	2	3	0
3076--7522	1	0	1	0	0	0	1	1	1	1	0	1	1	1	1	0	0	0	0	1	0	0	0	0	1	0	0	1	1	1	0	0	0	0	0	0	0	0	0	4	2	0	2	0	0	0	1	1	0
3076--7523	0	0	0	0	0	0	0	0	1	0	1	0	1	1	2	1	1	1	1	0	2	2	3	2	1	0	0	2	1	1	2	0	1	1	0	1	0	0	4	0	2	1	3	1	0	1	1	0	1
15--27502	0	0	0	0	0	0	0	0	0	0	0	0	0	0	0	0	0	0	0	0	0	0	0	0	0	0	0	0	0	0	0	0	0	1	0	0	1	1	3	3	2	1	0	0	0	1	0	0	0
3076--31331	0	0	0	0	0	0	0	0	0	0	0	5	11	12	18	9	0	0	0	0	4	1	1	0	1	0	5	1	0	3	0	0	0	3	0	2	2	2	6	17	16	3	1	1	0	1	2	1	0
15--31002	0	0	0	0	0	0	0	0	0	2	3	1	0	2	2	9	9	5	2	0	0	7	1	2	2	0	0	0	0	0	1	1	1	1	1	2	1	3	3	1	4	2	2	1	1	6	3	4	2
109--10683	0	0	1	0	0	0	1	1	0	0	0	0	0	1	0	0	0	0	0	0	0	0	0	0	0	0	1	1	0	0	1	0	0	0	0	0	0	0	0	1	1	0	0	0	1	0	0	0	0
109--10682	6	7	18	8	6	7	4	8	8	9	0	0	6	3	8	5	11	16	8	9	13	8	4	4	8	5	11	10	7	7	6	8	16	21	14	16	12	15	30	25	30	29	14	15	15	15	9	13	16
109--10681	4	3	0	5	4	2	4	7	6	3	0	0	2	4	3	7	1	3	3	3	4	3	2	4	3	3	3	0	7	2	3	9	0	5	4	10	9	12	21	12	12	11	13	6	4	7	6	10	10
2012--6571	1	2	3	0	0	0	2	1	0	1	1	0	0	0	0	0	1	0	1	0	1	2	0	0	1	1	0	1	0	0	4	1	0	2	4	3	1	1	2	2	0	0	2	1	1	0	1	1	0
15--6613	12	3	22	27	15	10	44	27	29	60	49	24	11	4	4	10	19	21	12	5	0	16	30	10	5	6	3	5	6	8	15	5	9	15	29	18	14	17	24	20	24	14	14	18	15	6	12	15	18
2012--6573	0	0	0	1	0	1	1	0	1	1	0	0	1	2	2	0	2	0	1	0	1	0	1	0	0	0	0	0	0	0	0	0	0	0	0	1	1	1	0	0	1	0	0	0	0	0	0	0	0
2023--2271	0	0	2	0	0	0	0	1	1	0	0	0	1	0	0	2	0	0	0	1	0	0	0	0	1	0	1	0	0	1	1	0	1	0	0	0	0	0	0	1	1	1	0	0	1	0	0	0	0
3076--17043	5	0	2	7	13	19	6	6	0	4	3	2	3	6	4	1	6	4	3	4	2	3	6	3	9	2	4	7	0	2	5	6	4	4	3	9	3	8	1	7	9	4	4	3	2	7	2	6	2
3076--17042	3	0	2	2	9	4	4	3	2	1	1	4	2	0	2	4	2	0	0	1	0	2	2	3	3	2	0	0	3	1	2	2	4	2	3	1	2	1	4	4	2	2	2	3	1	2	0	2	1
3076--17041	3	2	3	1	6	5	0	2	3	3	3	0	1	2	1	0	0	0	0	2	2	2	2	1	2	0	1	0	0	1	1	0	2	0	1	1	2	1	3	1	0	2	3	2	1	0	0	1	0
3001--61603	4	3	3	4	15	2	7	3	1	0	2	2	3	0	5	1	2	0	2	3	1	4	1	5	4	6	1	2	6	4	1	3	4	5	2	0	3	2	3	2	4	12	9	12	6	4	10	2	3
3076--162	2	1	0	1	1	0	0	0	1	0	0	2	2	0	1	1	0	0	2	2	3	0	0	1	0	0	1	0	1	0	0	0	2	1	0	0	0	0	0	0	0	0	0	0	0	0	0	0	0
3076--163	0	1	1	1	1	1	1	1	1	1	3	1	1	1	2	2	3	0	1	2	2	0	2	1	1	0	0	0	0	0	0	1	0	0	0	0	0	0	0	0	0	0	0	0	0	0	0	0	0
3076--161	3	4	11	5	3	5	4	2	5	2	1	3	2	3	6	2	2	6	3	3	2	3	4	2	7	4	7	2	5	4	3	2	2	2	1	1	4	3	1	1	8	2	0	0	0	0	0	0	0
109--10702	0	1	1	1	0	2	1	2	2	1	0	0	1	1	2	2	1	1	1	2	1	1	1	1	0	1	2	0	1	1	0	1	2	0	1	3	2	2	2	2	4	1	1	2	3	2	0	3	0
109--10703	1	1	3	2	2	0	2	0	3	1	0	0	0	1	1	3	2	2	3	3	3	2	3	3	4	4	2	2	2	0	0	1	3	2	2	2	2	0	1	2	2	1	6	1	1	3	2	5	3
109--10701	0	1	0	1	1	0	1	1	0	1	0	0	1	1	0	1	2	1	0	1	1	1	0	1	0	0	0	0	0	0	1	2	0	1	0	1	1	1	1	0	1	2	1	1	1	1	2	0	1
2012--1071	1	1	1	1	1	2	1	1	0	1	2	0	1	1	2	1	3	2	0	0	2	2	0	2	1	0	0	0	0	1	0	1	0	0	2	0	0	2	4	1	2	3	3	3	1	2	3	2	0
2012--1073	1	0	1	1	0	0	1	0	1	0	1	0	1	0	0	1	0	0	2	0	0	3	2	0	0	0	1	0	0	1	1	1	1	0	1	1	2	0	1	3	1	4	3	2	1	1	0	1	1
2012--1072	2	2	0	2	2	1	3	2	6	1	2	1	3	3	2	1	6	2	3	2	5	2	3	0	1	5	2	1	3	0	6	4	0	0	0	0	1	0	1	1	4	0	1	1	0	3	2	0	1
2023--2261	2	0	4	1	3	3	4	3	1	1	2	1	4	1	2	0	3	1	1	2	3	3	0	0	2	1	3	1	1	0	3	3	0	2	0	1	1	2	0	1	0	5	0	1	2	1	1	3	1
3076--61731	0	0	0	0	2	1	1	0	0	1	0	0	1	0	0	0	0	0	0	0	0	0	0	0	0	0	0	0	0	0	2	1	0	0	0	0	1	0	0	3	1	0	0	0	0	0	0	0	0
3076--61732	2	2	2	0	0	0	1	0	0	1	2	4	1	0	0	3	0	1	0	0	0	1	0	0	1	0	2	2	1	2	1	0	4	2	1	1	1	1	1	1	0	0	0	0	0	0	0	0	0
3076--61733	1	12	11	11	11	13	17	12	6	5	12	12	25	18	20	19	10	21	15	21	10	19	21	26	13	27	17	10	14	11	8	14	8	26	4	13	15	40	18	10	27	1	0	0	0	0	0	0	0
3076--7231	10	6	8	8	15	5	11	4	6	6	10	9	10	7	7	13	14	13	6	9	15	14	12	11	11	8	16	10	8	6	8	9	8	16	8	11	9	8	9	10	15	30	12	18	16	20	14	27	21
3076--7232	14	15	9	9	11	8	11	5	9	9	10	8	11	15	18	21	14	17	15	18	18	14	22	13	20	25	20	10	13	14	17	11	8	8	12	14	12	19	21	14	16	25	21	18	19	14	20	19	20
3076--7233	3	1	4	4	7	7	6	4	13	8	10	10	9	0	1	0	1	0	0	0	0	0	0	0	0	0	0	0	0	0	0	1	0	1	1	0	0	1	0	0	0	0	0	1	0	2	0	0	0
2012--23142	1	0	0	0	1	0	1	1	0	1	0	0	0	2	0	0	0	1	1	1	0	0	2	1	0	1	1	1	0	0	0	0	0	1	1	3	0	0	0	0	0	0	0	0	0	0	0	0	0
2012--23143	1	1	0	0	0	1	0	2	0	2	0	0	0	0	0	0	0	0	2	1	0	1	1	1	0	1	0	1	0	0	0	0	0	0	1	4	0	0	0	0	0	0	0	0	0	0	0	0	0
3076--1803	0	0	0	0	0	1	0	0	0	0	0	0	0	0	0	1	1	1	1	1	0	0	1	1	0	0	1	0	0	0	0	0	0	0	0	0	0	0	1	0	5	1	0	1	0	0	0	0	0
2012--23141	2	3	1	0	0	1	0	1	0	0	0	0	0	1	0	0	0	0	0	1	0	0	4	1	4	2	2	2	0	0	0	0	0	5	3	3	0	0	0	0	0	0	0	0	0	0	0	0	0
3076--6762	1	0	5	0	0	4	0	2	0	2	3	1	0	4	4	1	5	1	2	4	1	2	1	2	2	0	6	2	2	1	2	1	1	1	1	1	1	1	3	4	5	1	2	1	1	0	1	1	1
15--27002	1	1	0	3	1	1	0	1	1	0	1	3	1	1	0	1	7	2	3	1	0	2	1	0	0	1	5	0	0	2	1	1	6	2	2	4	6	4	3	7	7	5	8	4	6	4	1	3	4
15--27003	7	3	6	5	4	6	4	9	3	4	2	5	6	4	10	9	8	3	10	7	0	5	4	3	5	7	4	5	5	3	4	6	6	9	7	9	5	8	11	6	7	9	14	9	12	8	7	13	6
15--27001	1	1	1	2	1	1	1	0	3	1	1	2	1	1	1	0	0	0	0	0	0	1	0	0	0	1	1	1	0	0	0	0	3	0	2	1	0	0	1	1	1	2	1	1	1	0	0	1	1
3076--29111	0	3	1	1	3	1	2	0	1	2	1	0	1	1	1	1	1	1	2	2	0	1	1	2	0	2	2	1	1	0	1	0	0	0	1	0	0	0	0	0	3	1	0	0	0	0	0	0	0
15--31131	0	0	0	0	0	0	0	0	1	5	7	24	21	22	16	10	8	14	10	20	0	24	28	22	29	35	34	13	15	11	2	8	12	17	17	28	28	39	47	75	81	55	53	43	49	45	22	25	13
3076--29113	2	0	0	0	1	0	1	1	3	1	0	1	1	3	0	1	1	0	0	3	1	1	0	1	1	1	0	3	0	3	1	2	1	1	1	2	4	2	1	3	4	3	2	1	0	2	2	3	0
3076--61371	0	0	0	1	0	0	1	0	1	1	2	1	1	0	0	1	0	0	1	0	1	0	0	1	0	1	2	3	0	0	0	1	0	0	2	1	0	1	0	0	0	0	0	0	0	1	3	0	0
3076--61372	0	0	0	0	0	1	0	0	0	1	0	0	0	0	0	0	0	0	0	0	0	0	0	0	0	0	1	0	0	0	3	2	1	1	1	0	0	0	0	0	0	0	0	0	0	0	0	1	0
3076--61373	0	0	0	0	0	0	0	0	0	0	0	0	0	0	0	0	0	0	0	0	0	0	0	0	0	0	0	0	0	0	0	0	0	0	0	0	0	0	0	0	0	1	0	1	2	2	0	0	0
2023--23111	2	0	0	0	2	1	1	0	1	0	1	1	0	0	0	0	0	1	2	1	0	0	2	0	0	0	0	2	2	1	1	0	2	1	0	1	2	0	0	3	0	0	1	0	1	0	0	0	2
15--31133	0	0	0	0	0	0	0	0	0	4	8	0	2	4	4	4	1	1	2	2	0	1	1	2	7	2	5	1	3	3	0	2	3	4	5	11	10	16	42	43	39	34	16	15	21	14	16	10	6
2023--23113	3	4	5	2	3	3	5	2	1	0	0	0	1	1	2	0	1	0	0	0	0	0	2	3	1	2	0	0	0	1	0	2	0	1	0	0	2	2	1	2	1	0	0	1	0	0	0	0	2
2023--23112	0	0	0	0	0	0	0	0	0	1	0	0	0	1	0	1	0	5	0	0	0	0	1	0	1	0	0	1	0	0	0	0	0	0	0	0	0	0	0	0	0	0	0	0	0	0	0	0	0
15--31132	0	0	0	0	0	0	0	0	1	6	7	4	7	17	14	7	5	3	2	2	0	3	2	3	1	3	2	2	4	0	0	10	8	8	12	8	14	16	32	28	37	34	25	20	25	23	10	11	6
3081--15713	0	0	0	0	0	0	0	0	1	0	0	0	0	0	0	1	0	0	0	0	0	0	0	0	0	0	0	0	0	0	1	0	0	0	0	0	0	0	0	0	0	0	0	0	0	0	0	0	0
3081--15712	1	2	2	0	0	1	0	1	3	1	1	1	2	1	1	1	1	1	1	0	1	0	1	2	0	0	0	0	0	0	0	2	0	2	0	0	0	1	1	0	0	0	0	0	1	0	0	1	0
3081--15711	1	0	0	2	4	2	1	0	0	1	1	1	1	0	0	1	2	0	0	2	0	1	0	1	2	0	0	0	0	0	1	0	1	1	1	1	0	0	0	0	3	2	1	1	1	1	2	1	0
3076--6123	0	0	0	1	0	0	0	0	0	0	0	0	1	0	0	0	0	0	0	0	0	0	0	0	0	1	0	1	0	1	0	0	0	0	1	1	0	0	1	0	1	2	0	0	0	1	0	0	1
3076--6122	5	3	4	2	1	5	3	6	5	4	5	2	3	1	1	3	2	5	3	7	5	3	4	6	4	5	9	5	5	7	2	3	1	2	0	2	3	3	5	6	3	3	2	1	2	4	2	0	4
3076--6121	0	1	2	0	1	0	1	2	2	3	0	1	1	1	3	0	2	3	1	0	4	2	0	3	0	1	1	3	2	1	0	1	2	2	0	2	0	2	0	3	1	3	2	1	1	2	4	2	0
3081--7023	1	2	0	1	0	0	0	0	0	1	0	0	0	0	1	1	1	1	2	2	1	0	1	0	1	0	1	2	1	1	0	1	5	4	3	2	2	2	4	3	2	0	3	0	1	2	1	2	2
3081--7022	0	0	0	0	0	0	0	0	0	0	0	0	2	2	0	0	1	3	2	1	1	2	2	0	0	1	1	1	0	0	0	0	0	1	0	1	0	1	0	2	1	1	0	2	0	1	1	0	1
3081--7021	0	0	0	0	0	0	0	0	0	0	1	0	0	1	0	0	0	0	1	0	0	0	0	0	0	0	0	0	0	0	0	0	0	0	0	0	0	0	0	0	1	1	0	0	0	0	0	0	0
3001--1212	0	0	0	0	0	0	0	0	0	0	0	1	0	0	0	0	0	1	0	0	0	0	0	0	0	0	0	0	0	0	0	1	1	1	0	0	0	0	0	0	2	0	2	2	1	0	0	0	1
3001--1213	0	0	1	0	0	1	0	1	0	0	0	0	0	1	2	0	0	1	1	1	0	0	1	0	1	1	0	2	1	0	0	0	0	2	1	1	0	0	0	0	1	0	0	0	0	0	0	0	0
2012--34751	4	2	5	3	5	1	1	2	0	0	2	2	3	1	1	0	0	0	2	0	1	0	1	0	2	0	0	1	1	2	0	2	1	0	1	2	1	2	5	0	3	3	2	2	3	0	0	4	2
3001--1211	2	1	2	1	2	3	2	0	2	2	1	2	2	1	1	3	1	2	2	3	3	3	2	4	3	3	0	2	2	3	2	5	3	0	3	5	3	2	2	5	3	3	3	6	1	0	1	2	1
3076--6651	0	0	0	0	0	0	2	1	1	1	0	1	0	0	0	0	0	0	0	0	0	0	0	0	0	1	0	0	0	0	0	0	1	0	0	0	0	0	0	0	0	1	0	0	1	0	0	1	1
3001--61632	8	7	5	7	11	3	15	10	8	3	9	7	5	4	8	4	3	11	3	10	15	7	7	6	10	7	19	5	6	18	7	38	6	9	9	4	7	7	7	10	7	17	18	17	7	7	8	11	7
3001--61631	1	2	2	1	2	0	2	4	4	0	3	4	1	1	3	1	1	5	4	3	2	0	2	1	0	2	2	1	0	1	1	1	4	2	5	2	0	1	2	2	3	5	3	2	3	2	1	3	0
3076--6652	1	0	0	0	0	0	0	0	0	0	2	0	0	0	0	0	1	0	0	0	0	1	2	0	0	0	0	0	0	0	0	0	0	0	0	0	0	0	0	0	0	0	0	0	0	1	1	0	0
15--27503	0	0	0	0	0	0	0	0	0	0	0	0	0	1	0	0	1	0	0	0	0	0	0	0	0	2	1	1	0	0	0	0	0	1	0	0	1	2	3	4	4	2	1	0	1	1	1	1	2
2012--6271	0	1	0	0	1	1	0	2	1	0	0	0	0	0	0	0	0	0	0	0	0	0	0	0	0	0	1	0	0	0	0	0	0	0	0	1	1	1	0	0	0	3	0	1	1	3	2	1	2
15--27501	0	0	0	0	2	6	6	7	5	10	8	1	4	1	3	0	1	2	0	1	0	0	0	1	1	2	3	0	0	1	1	0	0	0	1	1	3	4	7	7	10	5	3	1	4	1	1	1	0
3081--10611	1	2	1	0	0	2	1	3	3	0	0	1	2	0	2	1	1	1	1	2	0	0	0	0	0	0	2	1	2	2	3	2	1	2	3	2	1	0	0	0	1	1	0	1	1	1	1	0	2
3081--10613	2	3	3	3	3	4	5	4	2	3	4	3	1	3	3	3	4	3	3	4	3	4	4	4	4	3	1	5	2	3	1	3	1	0	2	2	2	2	1	1	3	2	1	1	2	0	0	1	1
3081--10612	1	1	3	0	0	1	0	1	0	1	1	1	2	2	0	0	1	0	0	0	0	0	1	0	0	1	1	0	0	0	0	0	0	0	0	0	0	0	0	3	2	2	1	2	2	2	2	1	1
3001--2002	2	1	1	0	1	0	0	1	1	2	0	0	0	1	1	0	2	1	1	0	3	2	1	1	1	1	1	1	0	0	1	0	0	0	1	1	2	1	2	0	2	1	1	0	1	1	1	3	1
3001--2003	0	0	1	1	0	1	0	2	0	0	1	0	0	0	0	0	2	0	0	1	1	1	1	0	2	1	0	0	1	1	2	0	0	0	2	1	0	0	2	1	1	0	1	0	1	1	0	0	1
3001--2001	5	5	2	2	4	2	2	3	4	0	1	2	3	4	7	3	5	5	4	4	4	4	4	4	4	3	4	5	4	5	6	4	3	3	2	2	1	4	4	5	9	8	5	5	5	3	9	6	4
2059--5753	0	0	2	2	14	3	3	3	1	1	2	1	2	1	1	3	4	8	4	14	2	7	11	4	3	4	8	5	6	6	3	4	5	7	6	6	3	4	19	4	11	8	7	8	6	5	7	4	7
2059--5752	0	0	0	6	8	5	5	3	5	3	11	4	8	9	0	6	3	4	2	3	2	4	3	1	4	3	7	5	5	5	4	5	4	7	4	4	4	2	27	8	6	7	10	8	12	5	11	7	5
2059--5751	0	0	1	2	1	2	3	0	0	0	1	2	0	2	2	1	2	0	0	2	0	2	1	2	2	2	2	2	1	1	3	1	1	4	2	1	2	4	1	3	5	2	2	4	1	3	1	3	3
3001--4273	3	1	1	2	2	0	0	0	0	0	0	0	0	0	0	3	2	0	0	1	0	1	2	2	2	2	2	1	3	5	4	3	2	3	3	4	5	3	1	2	4	1	3	2	8	3	5	1	4
[truncated: 41 more columns]
