# Supplementary material for: Social and Spatial Clustering of People at Humanity’s Largest Gathering
Source: PLoS One. 2016 Jun 3;11(6):e0156794. doi: 10.1371/journal.pone.0156794 (PMC4892527; doi:10.1371/journal.pone.0156794)
Supplement: S1 Data — This includes full network data taken over the full duration of the Kumbh Mela. In addition it contains daily handset count data, stratified by state. (ZIP) [file pone.0156794.s002.zip › KumbhSpatialCircleLevel_115.txt]

15--6911	0	0	0	0	0	2	0	0	0	0	0	1	0	0	0	1	2	2	0	0	0	3	1	1	0	1	1	0	0	1	0	0	0	1	1	0	0	1	1	0	1	0	0	2	0	0	1	0	0
15--6912	0	0	1	0	0	1	1	2	2	1	0	0	0	1	0	0	0	1	0	0	0	0	0	0	0	0	0	0	0	1	1	0	0	0	1	1	0	0	1	2	2	1	1	1	1	3	1	2	1
15--6913	2	0	2	1	0	0	1	0	0	0	0	2	0	0	0	2	1	1	0	0	0	0	0	1	0	0	0	0	0	0	0	0	0	2	0	1	1	0	0	3	0	0	0	0	0	1	1	3	0
15--6561	2	1	0	0	0	0	0	0	0	1	0	0	0	0	0	0	0	0	0	0	0	0	0	0	1	0	1	0	0	0	0	1	0	1	0	2	2	0	2	0	1	1	1	1	0	1	2	1	0
15--6563	0	0	0	0	0	0	1	0	0	0	0	0	0	0	0	0	0	0	0	0	0	0	0	0	0	0	0	0	0	0	0	0	0	0	0	0	0	1	0	1	1	1	1	0	1	1	0	2	0
15--6562	1	1	1	1	2	2	0	0	0	1	1	0	1	0	0	0	0	0	0	1	0	0	0	0	1	0	0	0	0	0	0	0	0	0	0	0	0	0	1	2	0	0	0	1	1	1	0	1	0
3002--10993	1	3	3	1	0	2	3	1	4	5	2	3	5	1	1	1	4	1	2	5	4	3	3	3	6	2	4	3	2	1	3	4	1	1	3	0	2	2	3	2	4	4	5	2	4	3	2	5	3
3076--61641	4	1	3	4	8	4	2	2	1	3	2	2	1	3	3	0	5	4	2	2	4	6	0	1	2	6	7	5	2	5	6	5	3	4	3	1	1	1	0	3	6	4	2	4	3	2	1	2	3
3076--61642	0	2	1	7	11	5	5	3	5	2	6	6	13	4	4	2	10	1	8	5	6	4	10	9	9	12	13	9	5	12	6	3	2	4	7	1	5	1	3	6	9	4	6	6	8	2	10	5	8
3076--61643	9	11	6	9	13	16	6	8	5	4	4	5	2	7	6	3	8	8	6	8	7	4	7	3	7	17	18	13	5	13	7	5	9	5	5	7	7	5	7	7	9	10	2	9	13	9	7	6	5
15--27341	0	0	0	0	0	0	1	0	0	0	0	0	1	0	0	0	0	0	0	0	0	0	0	0	0	0	0	0	0	0	0	0	3	0	0	0	1	1	1	3	2	1	1	1	4	3	1	1	0
15--27343	1	0	0	1	1	1	0	0	1	2	0	0	4	1	2	0	1	0	1	0	0	3	3	1	0	3	3	0	0	0	0	0	1	1	1	0	0	0	0	0	1	2	1	4	3	1	1	1	1
15--27342	0	0	2	2	0	0	1	0	1	0	0	0	0	0	0	0	1	0	1	0	0	1	0	0	0	0	0	1	0	0	0	0	0	1	1	0	0	0	0	1	0	0	0	0	0	1	3	3	2
15--61351	0	0	0	0	1	0	0	0	0	0	0	0	0	0	0	0	0	0	0	0	0	0	0	0	1	1	2	1	0	1	0	0	0	4	1	0	0	0	2	1	2	0	4	0	1	0	1	2	0
15--61352	0	2	0	0	0	1	2	1	1	1	1	3	3	4	3	2	5	3	1	0	0	1	2	0	1	1	0	1	2	1	0	0	0	0	0	2	1	0	3	3	2	1	2	0	1	3	3	2	3
15--61353	0	0	1	1	1	1	1	1	0	2	2	2	1	0	0	0	0	1	0	0	0	1	0	0	1	0	2	0	0	0	2	0	0	0	0	2	2	2	1	1	1	0	0	1	0	2	3	0	0
2012--6311	0	0	0	0	0	0	0	0	0	0	0	0	0	0	0	0	0	0	0	1	0	0	0	0	0	0	0	0	0	0	0	0	0	0	0	0	0	0	0	0	0	0	0	0	1	0	0	0	0
2012--6313	0	0	0	0	0	0	0	0	0	0	0	0	0	0	0	0	0	0	0	0	0	0	0	0	0	0	0	0	0	0	0	0	0	0	0	0	0	0	0	0	0	0	0	0	0	0	0	0	0
2012--6312	0	0	0	0	0	0	0	0	0	0	0	1	0	0	0	0	0	0	0	0	0	0	0	0	1	0	0	0	0	0	0	0	0	0	0	0	0	0	0	0	0	0	0	0	0	0	0	0	0
2012--6251	13	1	3	11	20	7	10	6	1	6	8	3	1	4	2	1	0	3	1	1	7	3	6	6	7	10	6	8	1	4	5	2	3	1	1	0	3	4	5	3	8	5	3	7	3	7	3	6	5
2012--6252	2	2	1	1	1	1	1	1	0	1	1	2	2	1	2	3	1	1	0	2	0	0	1	1	0	0	3	1	3	4	0	2	2	1	4	2	2	4	1	2	4	1	1	0	1	3	3	4	2
2012--6253	0	0	0	1	1	0	2	2	1	0	0	0	0	1	0	0	0	0	0	0	2	0	5	9	3	2	2	3	4	1	0	1	1	2	2	2	0	3	2	2	3	1	3	1	4	4	3	3	3
15--14941	2	0	1	0	0	1	1	1	1	1	1	1	1	4	3	0	1	0	0	0	0	0	0	1	4	4	5	4	1	3	1	0	0	1	0	2	1	0	1	12	10	5	0	2	1	6	5	6	2
3076--7502	0	0	2	0	3	0	0	0	0	1	0	0	2	0	0	0	1	0	0	0	0	0	1	1	2	2	0	0	0	0	2	2	0	1	2	1	2	0	1	1	1	0	0	0	0	0	0	0	0
15--14943	0	1	0	0	0	0	0	1	0	0	0	0	0	0	1	0	0	0	0	0	0	0	0	0	1	1	3	1	1	1	0	1	0	0	0	1	0	0	2	1	1	1	2	1	1	0	0	3	2
15--14942	0	1	1	0	3	1	1	1	0	0	0	0	0	1	1	1	0	0	0	0	0	1	0	1	2	5	4	1	1	1	2	2	1	2	3	0	0	3	2	2	2	2	2	1	2	2	5	2	1
15--61423	0	0	1	0	0	0	0	0	0	0	0	0	0	0	0	0	0	0	0	1	0	0	1	0	1	0	0	0	0	0	1	0	0	0	0	0	1	0	2	1	4	2	4	1	2	3	0	1	1
2012--111	0	0	0	1	1	1	2	1	0	1	0	0	0	0	0	0	0	0	0	0	0	0	0	0	1	0	0	1	0	1	1	2	0	0	0	0	0	0	0	0	0	0	0	0	0	0	0	0	0
2012--112	0	0	0	0	0	0	0	0	0	0	0	0	0	0	0	0	0	0	0	0	0	0	0	0	0	0	0	0	0	0	0	0	0	0	0	0	0	0	0	0	0	0	1	0	0	0	0	0	0
2012--113	0	0	0	0	0	0	0	0	0	0	0	0	0	0	0	0	0	0	0	0	0	0	0	0	0	0	0	0	0	0	0	0	0	0	0	0	0	0	0	0	0	0	0	1	0	0	0	0	0
2023--7111	0	0	0	0	0	0	0	0	0	0	0	0	0	0	0	0	0	0	0	0	0	0	0	0	0	0	0	0	0	0	0	0	0	0	0	0	0	0	0	0	0	0	0	0	0	0	0	0	0
2023--7112	0	1	1	0	1	0	0	2	1	0	0	2	1	1	0	1	0	0	0	2	0	0	0	0	0	1	0	0	2	0	0	1	0	1	0	0	1	1	0	0	5	4	1	1	0	0	0	0	0
3076--7501	2	2	1	1	0	2	0	1	1	1	4	0	1	1	3	2	3	0	2	3	4	2	1	2	0	2	6	4	3	3	0	1	2	1	2	1	2	0	13	7	7	0	0	0	0	0	0	0	0
3076--6171	0	0	0	0	0	0	2	0	0	2	0	1	0	1	2	1	1	1	1	1	2	2	0	1	1	3	0	0	1	0	1	1	1	1	1	2	0	1	2	2	1	2	1	2	3	2	4	1	1
109--10742	0	0	0	0	0	0	0	0	0	0	0	0	0	0	0	0	0	0	0	0	0	0	0	0	0	0	0	0	0	0	0	0	0	0	0	0	0	0	0	0	1	1	0	0	0	0	0	0	0
109--10743	0	0	0	0	2	0	0	0	1	0	0	0	0	0	0	2	1	1	1	0	1	0	2	0	1	2	3	1	2	0	0	4	3	1	3	5	6	2	6	6	32	30	9	4	4	9	6	5	2
109--10741	1	0	1	0	0	0	0	0	0	0	0	0	1	0	1	0	0	1	0	0	0	0	2	0	4	0	0	0	0	0	2	2	3	1	3	3	4	3	13	10	24	13	6	10	4	5	3	3	2
2012--6723	0	0	2	0	1	2	0	3	1	0	3	1	0	3	1	1	1	1	2	3	0	0	0	0	0	0	0	0	1	1	1	1	2	2	1	2	1	5	2	3	2	1	2	1	1	2	3	1	1
109--15722	0	0	0	0	0	0	0	0	0	0	0	0	0	0	0	0	0	0	0	0	0	0	0	0	0	0	0	0	0	0	0	0	0	0	0	0	0	0	1	0	1	2	0	0	0	0	0	0	0
15--10801	1	2	1	0	1	2	0	0	0	0	1	1	2	2	3	0	0	0	0	0	0	1	0	0	0	0	0	0	0	0	0	0	0	0	0	0	0	2	2	0	3	1	0	0	0	0	1	0	0
15--10802	0	1	0	0	0	0	0	0	0	0	0	0	0	0	0	0	1	1	1	0	0	0	0	0	0	1	2	0	0	0	0	0	0	0	0	0	0	0	4	4	4	2	1	1	1	0	1	0	0
15--10803	0	0	0	0	0	2	0	0	0	1	0	0	1	0	0	0	1	0	0	1	0	1	3	0	0	1	2	1	0	0	0	0	0	0	0	0	1	1	4	8	6	3	2	1	2	0	2	1	6
2012--12091	0	0	0	0	1	0	0	0	2	1	1	1	1	1	1	0	0	0	0	0	0	0	0	0	0	0	0	0	1	0	0	0	0	0	0	0	0	1	1	1	0	0	0	1	0	1	0	0	0
2012--12092	0	0	0	0	0	0	0	0	0	0	0	0	0	0	0	0	0	0	0	1	0	0	0	0	0	0	0	0	0	0	0	0	0	0	0	0	0	0	0	0	0	0	0	0	0	0	0	0	0
2012--12093	1	1	1	1	1	0	1	0	0	0	0	0	0	0	0	0	0	0	0	0	0	0	1	0	1	1	1	0	0	0	0	0	0	0	0	0	0	0	0	0	0	0	1	0	0	0	0	1	1
2023--1141	0	1	0	0	1	0	0	2	1	2	0	0	0	0	0	0	1	0	0	1	0	0	2	0	0	2	1	0	1	0	2	3	1	1	1	1	2	0	1	4	1	0	0	0	0	3	1	1	1
2023--1143	0	0	4	1	2	1	0	1	1	0	1	0	3	0	0	3	1	0	0	1	0	0	1	0	1	2	0	1	0	1	0	0	0	0	0	0	1	0	0	0	0	1	1	1	0	1	1	0	2
2023--1142	0	0	0	0	0	0	0	0	0	0	0	0	0	0	0	0	0	0	0	0	0	0	0	0	0	0	0	0	0	0	0	0	0	0	0	0	0	0	0	0	0	0	0	0	0	0	1	0	0
15--61431	0	0	0	0	0	0	0	0	0	0	0	2	6	7	6	8	5	5	8	2	0	2	8	7	7	9	9	11	9	5	0	1	2	2	3	5	6	6	18	21	19	20	11	5	5	2	4	7	2
15--1271	0	0	0	1	0	0	0	0	0	0	0	0	0	0	1	0	0	0	0	1	0	1	0	0	0	0	0	0	1	0	0	2	2	1	1	0	1	0	1	2	7	4	1	1	2	2	4	2	2
15--61433	2	1	2	3	3	2	0	1	2	1	1	4	7	7	6	2	2	4	1	4	0	1	3	7	7	6	7	4	4	1	1	0	1	1	2	1	2	7	10	14	20	13	13	6	5	5	6	5	4
15--1273	21	30	27	18	25	17	13	15	19	15	17	18	14	10	17	22	10	9	6	15	0	17	25	14	14	6	9	14	9	11	7	7	9	23	7	16	17	16	15	31	48	60	25	23	23	21	12	16	18
2023--4011	0	0	0	0	0	0	0	0	0	0	1	0	0	0	0	0	0	0	0	0	0	0	0	0	0	0	0	0	0	0	0	0	0	0	0	0	1	0	0	0	0	0	0	0	0	0	0	0	0
2023--4012	0	0	0	0	0	0	0	0	1	1	0	2	2	0	0	4	1	0	2	0	2	2	0	0	1	0	1	0	1	0	1	0	0	0	1	0	0	0	0	0	1	0	0	1	0	0	1	0	0
2023--4013	0	0	0	0	0	0	0	0	0	0	0	0	0	0	0	0	0	0	0	0	0	0	1	0	0	0	0	0	0	0	1	0	0	0	0	0	0	0	0	0	0	0	0	0	0	0	0	0	0
3076--6112	1	0	1	2	1	0	0	0	1	1	0	0	4	2	3	0	0	0	1	1	0	3	3	1	0	0	0	0	0	0	0	0	1	1	0	0	1	1	1	0	7	3	1	2	0	1	1	1	0
3076--6113	1	1	1	0	2	1	1	1	0	3	1	2	2	3	3	2	1	0	1	1	1	0	0	0	1	4	1	2	2	1	2	2	0	1	1	1	2	0	3	0	0	1	1	2	2	3	2	1	3
3076--6111	1	0	0	0	0	0	0	0	0	0	0	0	0	0	0	1	0	0	0	1	0	0	1	0	1	0	0	2	0	0	0	0	0	0	1	0	0	0	1	0	1	1	1	0	0	0	0	0	0
15--62791	11	12	13	15	16	13	5	23	10	2	4	5	7	6	15	15	12	11	8	11	0	4	10	8	10	10	13	20	7	16	10	8	15	13	11	14	14	6	19	18	16	25	12	15	18	15	14	15	10
15--23163	0	0	0	0	0	0	0	0	0	0	0	0	0	0	0	0	0	0	0	0	0	0	0	0	0	2	1	0	0	0	0	0	0	0	0	0	0	0	1	0	1	1	0	0	0	0	0	0	0
15--62792	0	1	1	1	1	0	0	0	1	0	1	1	3	0	0	0	0	0	0	0	0	1	0	0	0	0	1	0	1	0	0	0	0	0	0	0	0	0	0	0	0	0	1	0	0	0	0	1	0
3081--24502	0	0	0	0	1	1	0	2	1	0	1	1	1	1	0	0	0	0	0	1	1	1	0	0	0	0	0	0	2	0	1	2	1	1	2	0	1	0	1	0	1	2	0	1	0	0	4	1	1
3081--24503	1	1	0	0	2	1	0	0	1	0	1	1	1	0	0	0	0	1	0	0	0	0	0	0	0	0	0	1	1	0	1	0	1	0	0	0	0	0	0	0	2	8	1	1	0	0	1	0	0
3081--24501	0	0	0	0	0	0	0	0	0	0	0	0	0	0	0	0	0	0	0	0	0	0	0	0	0	0	0	0	0	0	0	0	0	0	0	0	0	0	0	0	0	0	0	0	0	0	0	0	0
3076--61583	1	1	0	0	0	1	0	1	0	0	1	0	1	1	0	1	1	2	0	0	0	0	0	2	1	0	0	1	0	0	1	2	0	1	1	1	1	1	1	3	2	0	0	0	0	0	0	0	0
3076--61582	1	1	1	2	0	0	1	1	3	1	2	0	1	1	1	1	0	0	0	2	2	2	2	0	1	2	1	0	1	2	1	0	1	1	0	2	0	2	1	1	1	0	0	0	0	0	0	0	0
3076--61581	1	1	1	3	3	2	0	1	2	0	2	3	0	2	3	1	2	1	1	2	2	3	1	1	3	1	1	0	0	0	1	0	0	0	0	0	0	2	2	1	1	0	0	0	0	0	0	0	0
15--31773	0	0	0	0	0	0	0	0	0	2	5	5	23	30	11	5	4	1	4	7	0	6	8	9	10	28	35	16	14	11	12	16	8	34	20	16	21	35	83	138	123	63	41	43	82	67	22	20	15
15--31772	0	0	0	0	0	0	0	0	0	5	1	1	5	2	1	1	2	2	5	3	0	1	0	1	9	5	6	3	1	0	2	2	2	4	1	2	3	3	9	22	19	5	6	8	14	7	5	0	7
15--31771	0	0	0	0	0	0	0	0	0	2	2	5	12	8	3	1	0	2	0	0	0	0	0	4	3	5	10	1	2	1	1	0	4	2	1	4	6	19	27	81	86	42	29	34	41	40	9	6	5
15--6213	1	0	0	1	1	1	0	2	2	2	1	0	0	0	1	2	0	0	4	2	0	1	2	1	1	1	1	3	2	2	3	3	2	0	4	4	6	4	6	4	5	5	7	3	4	8	3	3	4
15--6212	2	2	1	2	2	1	6	2	4	0	7	1	7	3	2	3	1	7	4	6	0	4	4	1	5	2	7	4	8	4	6	10	5	6	7	10	9	6	5	15	11	16	8	8	10	9	4	12	5
15--6211	7	11	9	5	11	10	10	6	15	9	9	17	8	15	8	6	3	5	3	3	0	4	9	7	4	8	14	9	5	10	7	13	12	14	14	14	13	11	10	18	21	19	5	14	25	13	19	21	6
3076--31333	0	0	0	0	0	0	0	0	0	0	0	0	5	4	5	5	0	0	5	7	19	15	13	9	25	43	44	28	19	12	15	10	10	9	8	14	20	25	37	43	52	25	35	23	24	20	11	4	2
15--50001	1	0	0	0	1	0	0	1	0	0	1	1	2	0	0	0	0	1	0	0	0	0	1	1	2	5	3	4	3	2	2	4	3	2	1	0	1	2	5	4	1	4	3	4	1	0	2	2	1
15--61362	1	2	0	0	1	2	1	1	0	0	1	1	0	2	2	1	1	1	0	1	0	1	0	1	0	1	0	1	0	0	0	1	1	2	0	1	1	0	0	4	3	3	3	1	1	1	2	1	0
3076--61461	0	0	1	1	0	0	0	0	0	0	0	1	1	0	1	1	1	0	0	0	1	0	1	1	0	1	0	0	0	0	0	0	0	0	1	0	0	0	0	1	0	0	0	0	0	0	1	1	1
3076--61462	2	2	0	0	1	0	0	0	0	1	1	0	1	0	0	0	0	0	0	1	3	3	0	0	0	0	3	2	0	1	0	0	1	1	2	1	2	2	1	2	2	1	0	0	0	1	0	1	0
3076--61463	2	0	0	2	2	1	1	0	0	0	0	0	0	0	0	0	0	0	1	0	0	0	0	1	1	1	0	0	0	1	1	0	1	0	1	1	1	1	1	2	1	0	0	0	1	0	1	0	1
15--44701	1	2	1	3	2	2	3	3	3	1	2	3	2	2	1	2	2	2	3	1	0	2	3	2	3	3	4	5	3	1	4	0	4	1	1	2	0	3	2	4	1	1	1	1	3	2	1	2	2
3076--31083	0	0	0	0	0	0	0	1	2	1	4	2	12	15	6	0	0	6	9	8	11	4	5	10	16	19	9	6	4	5	3	4	5	2	1	2	2	1	11	26	23	8	3	4	15	11	1	0	6
3076--31082	0	0	0	0	0	0	0	1	5	4	9	5	16	35	9	3	5	3	4	5	2	3	4	14	17	32	33	11	12	10	9	4	4	6	1	13	6	2	23	33	25	12	8	4	15	19	5	8	4
3076--31081	0	0	0	0	0	0	0	3	9	6	8	9	32	18	7	6	4	3	6	3	4	1	4	10	14	31	29	12	17	7	7	11	6	3	7	4	6	5	32	38	30	22	9	16	19	19	6	3	1
3076--5001	0	2	0	1	4	4	1	1	2	2	2	5	5	2	0	5	4	1	2	3	4	2	4	7	5	0	0	0	2	1	4	2	1	2	0	2	2	0	3	2	0	4	2	2	0	2	2	4	2
3076--5003	2	2	2	4	12	2	2	2	2	1	2	2	0	2	4	0	3	1	1	1	1	4	0	2	0	0	0	0	1	3	0	4	0	4	0	1	0	1	3	1	3	5	3	4	2	4	4	5	1
3076--5002	7	4	7	7	8	4	5	9	5	4	5	1	8	7	7	9	1	7	4	10	9	4	5	4	8	10	0	0	4	5	4	4	1	4	5	4	5	1	3	9	3	8	9	6	4	13	8	4	4
3076--27101	0	0	0	0	0	0	0	0	0	0	3	0	0	1	0	0	0	0	0	0	0	0	0	0	0	3	0	0	0	0	0	0	0	0	0	0	0	0	0	0	0	0	1	0	0	0	0	0	0
3076--27103	0	0	0	0	0	0	0	0	0	0	1	1	2	1	0	2	0	1	2	1	0	1	4	1	5	2	1	0	0	0	0	1	2	0	0	0	4	0	2	7	11	2	0	2	1	1	0	0	2
3076--27102	0	0	0	0	0	0	0	0	3	1	0	4	5	8	12	0	2	2	5	9	2	0	4	1	3	4	4	4	3	3	2	0	0	6	2	4	1	2	1	2	6	0	1	2	0	4	2	0	0
3081--10552	0	1	0	0	0	0	0	0	0	0	0	0	0	0	0	0	0	0	0	0	0	1	0	0	0	0	0	0	0	0	0	0	1	1	0	0	2	1	0	1	0	0	0	0	0	0	0	0	0
3081--10553	0	3	0	0	0	0	3	1	0	1	0	1	0	0	1	0	0	0	0	1	1	0	2	1	0	0	0	1	1	2	0	0	1	2	1	1	0	2	0	0	1	0	0	0	0	0	0	0	0
3081--10551	0	0	0	0	0	0	0	0	0	0	0	0	0	0	0	0	0	0	0	0	0	0	0	0	0	0	0	0	0	0	0	0	0	0	0	0	0	0	0	0	0	0	0	0	0	0	0	0	0
15--641	0	0	0	0	0	0	0	0	0	1	0	0	0	0	1	0	0	0	0	0	0	0	0	0	0	0	0	1	1	1	1	1	0	0	0	1	0	0	1	1	2	0	0	0	0	2	2	2	1
15--643	1	1	2	2	3	2	1	1	1	0	0	0	0	1	1	0	0	1	1	1	0	0	0	0	1	1	1	1	3	2	2	1	0	2	1	3	2	2	5	3	3	2	2	2	2	2	3	4	3
15--642	1	1	1	2	1	1	1	1	1	1	0	0	0	2	0	1	1	0	1	0	0	0	0	0	0	0	0	0	0	0	0	0	2	1	3	1	0	1	1	2	1	3	2	2	3	0	1	1	0
3001--11753	0	0	0	0	0	0	0	0	0	0	0	0	1	0	0	1	1	0	0	0	1	1	1	0	0	3	1	0	0	0	0	1	1	0	1	0	0	0	0	0	0	0	2	3	2	2	1	0	0
2012--6282	0	1	0	10	20	6	6	2	2	1	2	5	0	0	1	0	1	2	0	5	3	1	11	4	7	2	1	5	5	5	4	2	2	2	2	5	2	0	3	3	4	4	5	2	2	1	7	4	8
3001--11751	1	1	0	1	1	1	1	2	1	1	1	0	0	0	0	2	3	4	2	1	1	1	1	2	2	1	1	1	1	0	0	0	0	0	0	0	0	0	0	0	0	2	1	1	3	2	3	2	1
15--31443	0	0	0	0	0	0	0	0	0	0	0	1	2	2	0	0	0	0	0	1	0	0	0	2	2	1	3	2	0	2	3	2	1	4	2	5	2	8	19	43	47	35	14	19	21	14	7	7	4
3002--7631	0	0	0	0	2	1	1	0	0	0	0	0	0	1	0	1	0	0	0	0	0	0	0	0	0	1	0	0	0	2	1	1	1	2	1	0	0	2	1	3	2	3	1	1	0	0	3	0	3
15--31092	0	0	0	0	0	0	0	0	0	0	0	0	0	1	2	0	0	0	1	0	0	0	0	0	1	1	3	0	0	0	0	0	3	0	1	0	0	2	0	7	9	3	2	1	1	5	0	2	1
15--31093	0	0	0	0	0	0	0	0	0	0	0	0	2	8	3	0	1	1	0	0	0	0	2	1	2	5	5	2	1	0	0	3	3	5	2	1	1	6	5	9	21	6	6	7	14	23	5	3	1
15--31091	0	0	0	0	0	0	0	0	0	0	0	0	0	4	4	3	3	1	3	2	0	4	4	2	7	11	14	2	5	4	0	2	5	8	2	4	4	10	14	21	40	19	17	10	19	29	2	2	8
15--61481	5	0	3	1	2	2	4	2	2	1	5	4	4	5	7	1	6	2	4	0	0	3	1	5	5	6	10	5	3	1	3	5	10	4	5	5	6	3	7	6	17	21	17	7	14	20	17	5	5
15--61482	7	2	2	1	3	2	3	9	1	3	4	6	1	6	4	2	2	0	1	1	0	0	5	3	0	2	4	3	3	1	2	1	0	4	2	2	4	2	9	3	9	13	8	10	5	4	8	3	4
15--61483	1	0	2	2	1	1	0	1	0	1	1	1	0	1	2	2	1	2	1	0	0	2	1	3	4	3	2	1	3	2	2	1	4	0	0	2	4	3	1	3	5	1	6	0	1	3	2	5	3
15--31442	0	0	0	0	0	0	0	0	0	0	0	0	9	6	4	3	2	1	1	2	0	0	0	0	1	3	6	3	4	3	3	4	7	6	2	8	10	10	23	27	33	22	14	9	10	5	8	1	2
3001--7311	0	0	0	0	0	0	0	0	0	0	0	0	0	0	0	0	0	0	0	0	0	0	0	0	0	0	0	0	0	1	0	0	0	0	0	0	0	0	0	0	0	0	0	0	0	0	0	0	0
3099--31181	0	0	0	0	0	0	0	0	0	0	0	0	0	9	14	8	6	4	0	0	1	0	0	2	3	2	1	0	2	1	0	0	2	2	3	1	3	8	15	19	33	8	3	3	3	4	1	0	0
3099--31183	0	0	0	0	0	0	0	0	0	0	0	0	0	4	4	4	2	0	0	0	0	0	0	1	1	0	0	0	0	0	0	0	0	0	0	4	8	11	7	16	9	7	3	1	1	1	0	0	0
3099--31182	0	0	0	0	0	0	0	0	0	0	0	0	0	2	0	2	0	0	1	0	2	2	0	4	3	4	3	0	7	4	6	5	7	5	5	4	3	4	3	17	14	10	9	3	6	2	3	3	0
3076--18451	1	1	0	0	0	0	0	1	0	0	0	0	0	1	2	1	0	1	0	0	0	0	0	1	2	1	2	1	2	3	2	3	0	1	6	1	0	1	1	15	21	13	1	1	0	0	2	2	0
3076--60541	0	1	0	0	1	0	0	0	1	0	0	0	0	0	0	0	1	0	0	0	0	0	1	0	0	0	1	0	0	0	0	0	0	1	0	0	0	0	0	0	0	0	0	0	0	0	0	0	0
3076--18453	0	0	0	0	0	0	0	0	0	1	0	0	0	0	1	0	1	0	0	0	0	0	1	0	2	0	1	1	0	0	1	0	0	0	1	0	0	1	0	0	0	2	1	1	1	0	0	0	0
3076--60543	0	0	0	0	0	0	0	0	0	0	0	0	0	0	0	1	0	0	0	0	0	0	1	0	2	2	0	0	0	0	1	0	1	0	0	0	0	1	0	0	0	1	1	0	0	1	0	0	0
2012--6793	1	1	0	0	1	2	0	1	0	1	2	0	0	2	1	1	3	1	2	2	3	1	2	0	2	0	1	0	0	0	0	0	0	0	0	0	1	3	2	6	3	3	1	3	0	1	4	3	5
15--31001	0	0	0	0	0	0	0	0	2	9	8	8	8	5	18	10	12	16	21	19	0	17	18	11	16	21	32	19	14	27	19	23	27	19	26	36	25	17	31	36	33	43	22	24	29	20	49	38	31
15--31003	0	0	0	0	0	0	0	0	1	1	5	3	1	3	3	1	2	3	1	2	0	2	0	2	3	4	8	8	11	10	1	8	7	10	8	22	7	11	11	15	15	17	11	13	17	10	13	16	23
3001--7312	3	3	3	3	4	4	3	2	3	7	1	1	5	3	1	3	6	0	5	5	6	8	3	5	0	6	2	4	3	5	5	3	0	6	4	3	1	2	3	0	5	5	5	7	7	6	3	1	4
2012--14401	0	1	0	1	1	0	1	0	0	0	0	0	1	0	0	0	0	0	0	0	1	1	1	0	0	1	1	1	1	1	0	0	1	0	0	1	0	0	1	0	2	3	0	0	0	0	0	2	2
2012--14403	2	1	0	4	1	1	2	2	1	1	0	0	1	0	0	0	0	1	1	1	0	0	2	2	2	0	2	3	0	1	0	0	0	0	1	0	1	1	1	0	2	3	0	0	0	0	0	0	0
2012--14402	1	1	0	3	8	2	1	3	0	0	2	0	1	1	0	0	2	1	1	0	2	0	1	3	1	1	1	0	1	1	0	2	0	2	1	0	0	1	2	2	1	1	1	3	1	0	1	0	2
3081--10533	1	0	1	1	0	1	0	0	0	0	0	0	0	0	0	0	0	1	0	0	0	0	0	0	0	1	0	2	0	1	0	0	0	2	0	0	0	0	0	0	0	1	1	1	0	1	0	1	2
3076--1012	1	3	0	1	0	0	1	1	0	0	0	2	1	1	0	0	0	0	0	1	0	0	0	0	0	1	0	0	0	0	0	0	0	0	1	1	2	2	2	3	3	0	0	0	0	0	0	0	0
3076--1013	4	6	5	4	2	4	6	6	1	4	5	3	4	1	2	7	2	5	1	3	7	2	1	10	7	5	6	5	5	3	0	5	7	3	3	2	2	3	2	3	2	0	0	0	0	0	0	0	0
3076--1011	1	2	3	1	1	1	0	0	0	0	0	0	1	3	4	0	2	1	0	2	0	5	2	3	2	2	1	0	2	1	0	1	1	1	1	0	0	1	2	3	4	0	0	0	0	0	0	0	0
3076--31332	0	0	0	0	0	0	0	0	0	0	0	1	6	7	3	4	0	0	0	0	0	0	0	1	0	2	0	1	0	0	0	0	0	0	0	1	3	1	3	13	8	7	2	1	3	6	2	0	0
15--23161	0	0	0	0	0	0	0	0	1	0	0	0	0	0	0	0	0	0	0	0	0	0	1	0	0	0	0	0	0	0	0	1	0	0	1	0	1	1	1	0	1	2	0	0	1	0	0	1	1
15--62793	0	1	0	2	0	0	0	0	1	0	0	0	1	0	2	1	1	1	0	0	0	0	4	3	0	2	1	0	0	0	0	0	1	1	1	0	1	0	0	5	4	2	1	0	2	0	1	1	0
15--23162	0	0	0	0	1	0	0	0	0	0	0	0	0	0	0	0	0	0	1	0	0	0	0	0	1	0	0	0	0	0	0	0	0	0	0	1	3	2	1	2	2	1	4	3	1	1	1	0	0
2023--662	1	0	1	0	1	1	0	0	3	2	1	0	2	0	0	0	1	2	0	1	1	1	1	0	2	1	2	1	1	2	2	1	3	0	1	1	1	0	1	1	3	4	2	1	1	3	1	1	1
2023--663	0	0	0	0	0	0	0	0	0	0	1	2	1	0	0	1	1	1	2	1	2	0	0	1	0	1	0	0	1	1	1	0	0	0	0	2	1	1	1	2	1	2	0	0	0	0	1	1	1
15--61363	0	1	2	1	2	3	4	2	5	5	4	4	5	4	3	5	6	3	3	1	0	3	1	2	2	3	3	1	2	2	4	2	5	6	5	3	6	3	4	11	7	7	10	9	6	6	5	6	4
2023--661	0	1	0	0	0	0	0	0	0	1	0	1	2	0	0	0	1	0	0	0	0	0	0	0	0	2	1	1	0	0	1	0	1	1	1	0	0	0	0	0	0	2	0	0	1	1	0	0	0
2012--14122	3	3	5	10	9	6	2	5	2	4	2	1	4	2	4	2	0	3	2	4	6	1	4	6	3	5	6	2	2	4	2	2	0	5	2	7	5	2	2	4	1	3	1	2	1	3	4	12	1
2012--14123	0	0	0	0	0	1	0	0	0	0	0	0	0	0	0	0	0	0	1	0	0	0	0	0	0	0	0	0	0	0	0	0	1	0	1	0	1	0	0	0	0	0	0	0	0	0	0	0	0
2012--14121	2	7	3	2	2	2	4	3	2	1	1	1	2	3	2	0	4	2	1	1	7	2	1	4	2	2	4	2	2	4	3	2	3	6	5	6	0	0	6	5	1	3	1	1	5	2	3	4	2
2012--6283	0	0	0	0	0	0	0	0	0	0	0	0	0	0	0	0	0	0	1	0	0	0	0	0	0	0	0	0	0	0	0	0	0	0	0	0	0	0	0	0	0	0	0	0	0	0	2	0	0
3001--11752	0	0	0	0	0	0	0	0	0	0	0	0	0	0	1	1	0	0	0	0	0	0	0	0	0	0	0	0	0	2	0	0	0	0	0	1	0	0	0	0	0	0	1	2	0	0	0	0	0
2012--6281	2	5	6	3	9	5	6	3	5	2	1	2	1	1	1	1	2	1	3	5	5	1	3	1	2	2	2	7	1	7	5	3	1	2	3	5	1	2	3	2	3	5	3	4	2	2	1	4	1
15--6222	0	0	0	0	0	0	0	0	0	1	1	0	0	1	1	0	0	0	0	0	0	1	0	0	0	0	0	1	0	0	0	0	0	0	2	0	1	0	1	1	0	3	0	1	1	0	0	0	0
15--6223	1	2	1	1	1	2	0	1	2	0	0	2	2	0	2	1	0	0	0	0	0	0	2	3	1	0	0	0	2	1	2	0	1	5	3	2	3	3	5	3	4	4	2	1	1	3	1	4	4
15--6221	1	0	0	0	0	0	0	0	1	0	0	4	5	4	8	0	0	0	1	0	0	1	1	1	2	2	2	4	3	2	0	1	1	0	0	0	1	4	5	5	2	4	1	2	1	1	1	2	0
3076--6893	0	0	0	0	1	0	0	0	0	0	1	0	0	0	0	0	0	0	0	0	0	1	2	1	1	2	0	1	2	1	1	1	3	1	0	0	0	0	0	2	2	1	0	0	0	0	0	0	1
3076--6892	4	3	2	5	3	4	1	0	2	0	0	3	0	1	1	2	1	4	2	6	5	0	2	14	5	3	3	0	3	1	2	2	5	0	0	1	0	3	1	1	4	1	1	4	0	2	3	1	1
3001--4271	0	0	0	0	0	0	0	0	0	0	0	0	0	0	0	0	1	1	1	1	1	1	0	1	0	0	1	1	0	0	0	0	0	1	0	0	0	0	0	0	7	8	0	0	0	0	0	0	0
109--7811	0	0	0	0	0	0	0	1	0	0	0	0	0	0	0	0	0	0	0	0	0	0	0	0	0	0	0	0	0	0	0	0	0	0	0	0	0	0	0	0	1	0	0	0	0	0	0	0	0
3002--10992	0	0	1	0	0	1	0	0	0	0	0	1	0	0	0	0	0	1	0	0	0	1	0	0	0	0	3	0	0	0	0	0	0	1	0	0	0	1	1	0	1	1	1	0	0	0	0	0	0
3002--10991	4	3	1	0	2	1	0	0	0	2	3	1	2	2	2	0	2	1	0	2	3	2	2	4	2	0	4	2	1	1	5	2	2	2	0	2	1	0	3	2	1	1	5	3	3	2	1	2	1
109--7812	0	0	0	0	0	0	1	0	0	2	0	0	0	0	1	0	1	1	1	1	1	1	1	1	1	1	3	1	0	0	1	1	1	1	0	1	0	1	0	1	2	6	0	1	1	0	0	0	0
3076--6141	0	5	0	3	2	5	0	3	2	3	3	5	3	3	4	4	1	1	4	1	3	4	3	2	2	4	3	2	3	2	4	1	2	1	2	1	0	0	2	6	8	3	2	4	1	1	3	4	4
3076--10843	0	0	0	0	1	0	0	0	0	0	1	0	2	1	0	0	0	0	0	0	0	0	0	0	0	0	3	0	0	3	1	0	1	0	0	0	0	1	0	0	0	0	0	1	0	0	1	1	1
3076--6143	1	0	0	1	0	0	1	0	0	0	1	0	0	0	0	0	0	0	1	1	0	0	1	1	0	0	0	0	0	0	1	0	1	0	0	0	0	0	0	1	0	0	0	0	0	0	0	0	1
3076--6142	1	2	5	3	4	2	4	2	3	1	3	1	1	0	1	0	1	3	0	3	0	2	0	1	2	3	3	0	5	4	3	1	4	3	1	2	1	1	0	1	1	3	3	1	2	3	4	2	0
15--681	1	1	0	0	2	2	0	1	2	0	0	0	1	1	0	0	2	1	1	2	0	3	3	3	0	1	1	0	2	1	1	1	2	2	0	0	0	3	3	2	3	4	1	0	1	0	2	1	1
15--683	0	1	0	0	0	2	1	0	1	1	0	1	1	1	0	0	0	2	1	1	0	0	0	1	0	0	0	0	1	0	0	0	2	4	3	5	2	1	11	17	20	13	8	3	2	4	1	1	1
15--682	1	0	0	0	0	0	0	0	0	0	1	0	0	0	0	0	0	2	1	0	0	0	0	0	0	1	1	0	0	0	0	2	2	2	0	0	0	1	2	6	3	4	0	0	1	1	1	1	0
3076--1801	0	0	2	1	8	4	0	2	0	1	1	3	3	0	1	1	0	0	1	1	1	0	6	0	0	0	2	1	0	1	1	0	1	1	1	0	2	1	1	6	3	0	2	1	0	1	2	1	0
3076--61411	0	0	0	0	0	0	0	0	0	0	1	1	0	1	0	2	2	0	0	1	1	0	0	0	0	1	1	0	0	0	4	3	4	4	3	1	1	0	3	3	1	3	0	2	0	1	1	0	1
3076--61413	0	0	2	1	1	1	0	0	1	1	0	0	0	0	0	0	0	1	0	0	1	0	0	1	0	0	0	0	0	0	0	0	0	0	0	1	0	0	0	0	0	1	0	0	0	0	0	1	0
3076--61412	0	1	1	1	0	0	1	0	0	2	0	1	1	1	0	1	1	0	0	1	2	1	1	3	1	1	1	0	0	2	4	1	3	2	1	0	1	1	2	7	4	3	3	2	1	1	3	2	2
2012--27133	0	0	0	0	0	0	0	0	0	0	0	0	0	0	0	1	0	0	0	1	0	0	0	0	0	0	0	0	1	0	0	0	0	0	0	0	0	0	0	0	1	1	0	0	0	0	0	0	0
2012--27132	0	0	0	0	0	0	0	0	0	0	0	1	0	1	0	1	1	0	0	0	0	0	0	0	0	0	0	0	0	0	0	1	1	0	0	0	0	0	0	0	1	1	0	0	0	0	1	0	1
2012--27131	0	0	0	0	0	0	0	0	0	0	0	1	0	0	2	2	1	1	0	0	0	0	0	0	0	0	0	0	0	0	0	0	0	0	0	0	0	1	1	0	0	0	0	0	0	0	0	0	1
3076--27663	0	0	0	0	0	0	0	0	0	0	1	1	2	2	2	2	1	0	1	1	2	1	1	2	3	6	4	4	5	6	4	2	2	4	1	3	3	2	3	14	5	4	3	3	2	4	5	3	3
15--31882	0	0	0	0	0	0	0	0	0	0	0	0	4	5	1	3	3	4	1	0	0	1	1	3	5	2	3	0	1	0	3	3	3	2	3	3	3	3	6	15	19	6	8	6	8	11	4	6	8
3076--27093	0	0	0	0	0	0	0	0	0	0	3	18	26	27	20	8	5	12	12	6	10	4	13	16	30	46	50	25	15	11	27	14	11	14	17	15	19	25	47	62	48	40	39	30	48	52	22	11	5
2012--16781	2	0	1	1	2	1	1	2	2	2	1	3	1	1	1	0	1	0	0	0	0	0	0	0	1	1	0	0	0	0	0	0	0	0	0	0	0	0	1	0	0	0	0	0	0	0	0	0	0
2012--16782	1	2	4	2	2	5	2	3	3	2	1	1	1	0	0	0	0	1	0	0	0	0	0	0	0	0	0	0	0	0	0	0	0	0	0	0	0	0	0	0	0	0	0	0	1	1	0	1	0
2012--16783	0	0	0	0	0	0	0	0	0	0	0	0	0	0	0	0	0	0	0	0	0	0	0	0	0	0	0	0	0	0	0	0	0	0	0	0	0	0	0	0	0	0	0	0	0	0	0	0	0
3076--48573	3	0	2	0	1	2	3	2	0	2	5	2	4	3	2	1	1	0	2	0	1	1	1	1	2	3	2	6	2	1	4	2	0	3	1	1	1	7	8	16	23	12	5	3	5	0	4	4	0
3076--48572	0	0	1	1	0	0	0	0	0	2	0	0	1	1	0	0	0	0	1	1	0	0	0	0	0	0	1	1	0	0	1	0	0	0	1	0	1	1	1	17	9	5	1	1	2	4	0	0	0
3076--48571	1	0	0	0	0	1	1	1	0	0	0	2	1	0	0	0	0	0	0	0	0	0	1	0	0	0	0	1	0	1	0	0	0	0	0	0	0	0	2	4	2	1	3	0	0	1	0	0	0
3081--10563	0	0	0	0	0	0	0	0	0	0	0	0	1	0	0	0	0	0	0	0	0	1	0	0	0	0	0	0	0	0	1	0	0	0	0	1	1	0	0	0	0	0	0	0	0	0	0	0	1
3081--10562	0	0	0	0	0	0	1	1	0	1	0	1	0	2	0	0	0	0	0	1	0	1	2	1	1	0	0	1	0	2	1	0	0	0	0	0	1	1	0	0	3	0	0	0	0	0	1	0	0
3081--10561	2	2	2	2	2	3	3	3	3	2	1	2	1	0	2	2	2	3	1	2	1	2	4	2	4	4	2	4	1	1	2	0	3	3	2	0	0	0	0	0	0	2	1	0	0	0	1	0	1
3076--1212	0	0	0	0	0	0	0	0	0	0	0	0	0	0	0	0	0	0	0	0	0	0	0	0	0	0	0	0	1	0	0	0	1	1	0	1	0	0	2	2	2	2	0	1	0	0	0	0	1
3001--4272	0	0	1	0	0	0	0	1	1	1	0	1	0	0	0	2	0	0	0	0	1	0	0	0	0	0	1	1	0	1	0	0	0	0	0	0	1	0	0	4	13	13	2	0	0	1	2	0	0
3076--6891	1	0	0	0	0	0	0	0	0	0	0	0	0	0	0	0	1	1	1	3	0	0	0	0	0	0	1	2	0	0	0	0	0	0	0	1	0	0	0	2	1	3	0	2	2	0	1	0	0
15--612	0	1	2	0	0	1	2	2	0	0	0	0	0	0	0	0	1	1	0	1	0	2	1	1	2	0	2	2	1	2	0	1	4	1	5	5	2	9	1	5	3	6	4	2	6	1	3	1	1
15--613	1	0	1	0	0	1	2	1	2	0	0	1	0	0	2	1	1	0	1	2	0	1	1	2	1	1	1	3	2	0	2	3	1	2	2	1	3	2	8	6	8	2	1	1	1	7	3	3	1
15--611	2	2	1	2	2	4	2	3	3	2	1	5	1	4	1	2	1	3	1	1	0	4	2	2	2	4	4	1	3	5	4	5	5	5	2	3	1	6	9	8	1	9	10	6	11	6	7	8	8
2059--631	0	0	0	0	0	0	0	0	0	0	0	0	0	0	0	1	1	1	1	1	1	1	1	1	1	1	0	0	1	2	1	1	1	1	0	2	1	1	2	1	1	1	1	1	1	0	0	0	0
15--6451	0	0	0	0	2	0	0	0	0	1	0	0	1	0	1	0	1	2	0	0	0	0	0	1	2	2	3	1	1	1	1	1	0	0	1	2	1	0	2	6	3	4	1	1	3	1	0	2	2
15--6453	1	0	0	0	0	2	2	2	3	1	0	2	0	0	0	0	1	1	1	0	0	0	2	0	0	1	0	1	0	1	1	0	0	0	0	1	5	6	3	4	8	7	4	6	3	3	1	1	3
15--6452	1	0	0	0	1	0	0	0	0	0	0	0	0	1	0	0	1	0	0	0	0	0	0	0	0	1	0	1	1	2	1	1	1	0	0	0	0	0	3	3	1	3	3	1	1	1	0	0	1
2023--2023	0	0	0	0	0	0	0	0	0	0	0	0	0	0	0	0	0	0	0	0	0	0	0	0	0	0	0	0	0	0	1	0	0	0	0	0	0	0	0	0	0	0	0	0	2	0	0	1	0
2023--2022	0	0	0	0	0	0	0	0	0	0	0	0	0	0	0	0	0	0	0	0	0	0	0	0	0	0	0	0	0	0	0	0	0	0	0	0	0	0	0	0	0	0	0	0	0	0	0	0	0
2023--2021	0	0	1	0	0	0	0	0	0	0	0	0	0	0	0	1	0	0	0	0	0	0	0	0	0	0	0	0	0	0	0	0	0	0	0	0	0	0	0	0	1	0	0	0	0	2	0	0	0
3076--31921	0	0	0	0	0	0	0	0	0	0	0	17	9	4	2	8	5	4	1	2	3	3	11	13	15	17	23	8	9	8	9	12	12	12	10	5	11	16	30	38	48	28	17	20	18	21	14	11	5
3076--31922	0	0	0	0	0	0	0	0	0	0	0	2	1	2	2	0	2	4	5	7	4	1	1	2	2	7	5	4	1	3	4	3	3	4	6	5	4	4	9	12	25	9	2	5	4	8	1	1	1
3076--31923	0	0	0	0	0	0	0	0	0	0	0	2	3	3	3	4	2	1	1	0	2	2	3	1	3	2	2	0	2	4	2	2	2	2	0	1	1	1	2	11	4	8	3	2	4	3	3	0	1
3076--61323	0	0	0	1	0	0	0	1	0	0	0	2	1	0	0	1	0	0	0	0	0	0	0	0	0	0	0	0	0	0	0	0	0	0	0	0	0	1	1	2	0	0	0	0	0	0	0	2	0
3076--61322	1	0	0	0	1	1	0	1	0	1	0	0	0	0	0	0	0	1	1	1	3	0	1	1	2	0	0	1	0	0	0	0	1	2	1	0	1	2	0	3	2	2	2	0	0	0	0	0	0
3076--61321	0	0	0	0	0	0	0	0	0	0	0	0	0	1	0	0	0	1	0	1	0	1	0	0	0	0	1	0	1	0	0	0	0	0	0	1	0	0	1	0	1	1	0	0	0	0	0	1	2
3081--5573	6	2	7	17	11	8	4	4	4	1	4	2	3	1	7	2	4	2	5	12	3	9	16	4	18	4	8	5	3	4	7	1	2	8	3	7	6	5	0	10	32	8	5	1	3	1	5	11	7
3081--5572	2	2	4	7	12	3	1	14	1	1	4	0	2	4	1	4	1	0	3	4	9	5	3	0	6	0	2	1	1	2	4	4	4	2	0	1	2	5	1	2	23	7	3	0	1	2	1	11	1
3081--5571	3	0	1	1	3	4	0	0	1	0	0	0	0	1	1	1	0	0	0	0	0	0	1	2	0	0	2	1	0	1	0	0	0	1	2	0	1	0	0	0	2	1	0	0	0	0	1	1	1
2023--14651	0	0	0	0	0	0	2	0	0	1	0	1	2	2	0	0	2	0	0	0	0	1	0	1	1	1	0	0	0	1	1	1	0	0	1	0	0	1	1	1	3	3	0	0	0	1	2	1	0
109--7813	0	0	0	0	0	0	0	0	2	1	0	0	0	0	0	1	0	0	0	0	0	0	0	0	3	3	3	2	0	0	0	0	0	1	0	0	1	0	4	4	4	3	2	5	9	7	8	8	15
2023--8032	0	0	0	0	0	0	0	0	0	0	0	0	0	0	0	0	0	0	0	0	0	0	1	0	0	0	0	0	0	0	0	0	0	0	0	0	0	0	0	0	0	0	0	0	0	0	0	0	0
2023--8033	0	0	0	0	0	0	0	0	0	0	0	0	0	0	0	0	0	1	0	0	0	0	0	0	0	0	0	0	0	0	0	0	0	0	0	0	0	0	1	0	0	0	0	0	0	0	0	0	0
3076--29112	1	0	0	1	1	0	0	0	0	0	0	0	1	0	0	0	0	0	1	1	0	0	0	0	3	0	1	1	1	1	0	0	0	0	1	0	0	0	0	1	5	1	4	3	2	2	0	0	1
2023--8031	0	0	0	0	0	0	0	0	0	0	0	0	0	0	0	0	0	0	0	0	0	0	0	0	0	0	0	0	0	0	0	0	0	0	0	0	0	0	0	0	0	0	0	0	0	0	0	0	0
3076--1162	3	1	1	2	2	2	0	1	3	2	2	1	3	3	1	3	3	2	2	3	3	3	2	2	3	2	1	1	1	3	4	1	1	1	1	2	3	2	1	4	6	0	0	0	0	0	0	0	0
3076--1163	0	0	0	1	0	2	0	0	0	0	0	2	2	3	2	2	2	0	2	1	0	2	3	1	1	1	0	0	0	0	0	0	1	1	0	0	0	0	5	6	6	0	0	0	0	0	0	0	0
3076--1161	0	1	1	0	0	1	1	0	1	1	1	0	1	0	1	1	0	1	1	0	0	0	0	0	3	3	1	0	0	0	0	1	0	0	0	0	0	1	0	2	1	0	0	0	0	0	0	0	0
2023--14652	1	1	1	0	1	0	0	0	0	0	0	0	0	0	2	0	0	0	0	0	0	0	0	0	0	0	0	0	0	0	0	0	0	0	0	0	0	1	0	0	0	0	0	1	0	0	0	0	0
2023--2291	3	1	2	0	1	1	1	0	2	2	0	0	1	1	0	1	2	2	3	1	1	0	1	3	2	0	0	4	0	4	2	1	0	3	2	0	2	2	0	1	2	2	2	2	2	2	3	1	3
2023--2292	1	3	1	4	4	2	2	8	0	1	1	1	1	2	4	2	2	1	3	0	3	2	2	3	2	1	1	1	2	2	1	1	3	6	0	3	1	2	2	6	1	1	2	2	3	1	7	4	1
2023--2293	0	0	0	0	1	1	0	1	0	1	1	0	0	1	1	0	0	0	0	1	0	0	0	1	1	0	0	0	0	0	0	0	1	0	1	0	1	0	0	0	1	1	2	1	1	0	0	0	0
15--6191	16	9	7	22	6	7	15	14	5	4	0	4	2	6	1	3	4	4	10	5	0	10	17	10	7	15	12	9	6	9	5	5	6	10	2	6	5	4	3	10	7	26	10	13	13	20	16	26	3
15--6192	0	0	0	0	1	0	0	0	0	0	0	0	1	0	0	0	1	2	1	1	0	0	1	0	2	0	1	0	0	1	1	0	1	0	3	0	0	1	1	2	3	2	0	2	1	2	0	0	0
15--6193	2	4	0	0	0	1	0	2	1	1	3	1	2	1	1	0	1	1	2	1	0	1	0	2	1	0	1	0	1	0	2	3	1	2	1	2	2	4	1	0	2	4	4	0	1	0	1	0	1
15--6194	17	9	6	22	8	19	22	35	6	4	11	8	10	3	5	8	3	9	10	8	0	8	34	23	21	9	8	12	13	10	8	14	7	13	3	9	6	10	8	8	9	27	13	10	9	28	13	25	5
3002--7633	0	0	0	0	0	0	0	0	1	0	0	0	0	0	0	1	0	0	0	0	2	0	0	0	0	0	0	0	0	0	0	0	0	0	0	0	0	0	0	1	0	1	0	0	1	0	1	0	0
3002--7632	1	0	0	0	1	0	1	2	1	1	1	1	0	1	0	2	2	0	0	0	1	0	0	2	1	2	0	0	0	0	1	0	1	0	0	2	0	0	1	2	0	1	0	0	0	0	2	1	0
3076--10842	0	0	0	1	1	1	0	0	0	0	0	1	0	1	0	0	0	0	0	0	0	0	1	0	0	2	1	1	0	0	0	0	0	0	0	0	0	0	0	4	1	2	0	1	0	0	0	2	0
15--61422	0	0	0	0	0	0	0	0	0	0	0	1	0	1	0	1	0	0	1	1	0	0	0	1	0	0	0	0	1	0	0	0	0	1	0	0	0	0	0	4	4	2	1	0	0	0	0	0	0
109--4323	0	0	0	0	0	0	0	0	0	0	0	0	0	0	0	0	0	0	0	0	0	0	0	0	0	0	0	0	0	0	0	0	0	0	0	0	0	0	0	0	2	2	0	0	0	0	0	0	0
109--4321	0	0	0	0	0	0	1	0	2	0	0	0	0	0	0	0	0	0	0	0	0	0	0	0	0	0	0	0	0	0	0	0	0	0	0	0	0	0	0	1	0	0	0	0	0	0	0	0	0
3076--10841	0	0	0	0	0	0	0	0	0	0	0	0	0	0	0	0	0	0	0	0	0	0	0	0	0	0	0	0	0	0	0	0	0	0	0	0	0	0	0	0	1	0	0	0	0	0	0	0	0
15--1272	0	2	1	1	1	0	1	0	0	1	0	0	1	0	2	1	0	2	1	0	0	0	1	1	3	4	2	1	1	2	1	1	1	0	2	0	1	3	2	5	7	2	1	5	1	2	2	1	2
15--61432	3	0	1	0	1	1	0	0	1	1	0	0	2	1	2	4	1	0	0	3	0	1	3	0	2	5	7	2	0	4	2	3	7	2	6	1	4	5	14	16	15	9	5	6	4	5	3	2	5
3076--9211	1	3	1	0	2	0	1	0	0	1	0	0	1	4	1	2	1	0	0	3	1	0	1	3	1	4	1	2	6	3	0	0	0	1	0	0	0	1	2	4	6	2	4	1	3	4	2	3	1
3076--9212	1	1	1	3	4	3	1	1	1	0	1	1	2	5	1	2	1	0	1	0	1	0	0	0	1	1	1	0	0	2	1	0	0	0	0	1	2	0	2	0	4	5	2	1	1	3	3	3	1
3076--9213	3	14	5	3	5	9	5	3	9	7	3	5	7	1	3	2	5	4	5	5	6	5	12	17	11	5	14	9	6	2	3	3	3	1	5	5	2	4	5	5	1	13	8	5	2	8	3	3	2
3076--61451	1	3	0	1	1	0	1	0	0	0	0	0	1	0	0	1	1	1	1	1	0	0	0	0	1	0	0	0	0	0	0	0	0	0	0	0	0	0	0	0	0	1	2	0	2	1	2	0	0
3076--61453	1	1	0	1	2	1	1	0	0	0	0	0	0	0	0	1	0	0	1	0	0	0	0	0	0	1	0	0	0	1	1	0	0	1	1	0	0	1	0	0	0	1	0	0	0	0	0	0	0
3076--61452	0	0	0	1	1	0	0	0	0	0	0	1	0	1	1	0	0	0	0	1	2	1	1	2	2	2	1	1	2	0	1	1	0	0	0	0	0	0	0	0	0	0	1	0	0	1	0	0	0
109--7352	0	1	2	2	1	0	3	2	2	0	0	0	1	0	1	0	0	0	0	2	1	0	0	1	0	0	0	0	0	0	0	1	0	5	1	3	1	4	9	4	28	8	5	2	6	5	6	2	1
109--7353	0	0	1	0	0	0	0	0	0	0	0	0	0	0	0	0	0	0	0	0	0	0	0	1	0	1	1	0	0	0	0	0	0	0	0	0	0	0	0	0	1	2	1	0	0	0	0	0	0
109--7351	0	0	1	0	1	1	0	0	2	1	0	0	0	0	0	0	0	0	0	1	2	0	0	1	0	0	0	0	0	0	0	1	0	0	0	0	0	0	0	0	1	0	2	3	1	2	0	2	0
3076--34152	2	3	2	0	0	0	0	0	0	1	1	0	0	0	0	0	0	0	0	0	0	0	0	0	0	0	0	0	0	0	1	0	0	1	0	0	0	1	0	1	0	1	0	0	0	0	0	0	0
3076--34153	1	1	1	0	0	2	0	2	0	0	0	0	0	0	0	0	1	1	0	0	0	0	1	0	1	1	0	0	0	0	0	1	1	1	1	0	1	0	0	1	0	0	0	0	0	0	0	0	0
3076--34151	0	1	0	0	0	0	0	1	0	1	1	0	0	1	0	0	0	0	0	0	0	0	0	0	0	0	0	0	0	0	0	0	0	0	0	1	0	0	0	0	0	1	0	0	1	1	0	0	0
3076--7212	0	1	0	0	0	3	0	1	0	0	0	2	0	0	2	0	0	0	0	0	0	0	0	0	0	0	1	1	1	0	2	0	0	0	0	0	0	0	0	0	3	1	1	0	0	0	1	0	0
3076--7213	0	0	0	1	0	0	0	0	0	0	0	0	0	0	0	0	0	0	0	0	0	0	0	0	0	0	0	0	0	0	0	0	0	0	0	0	0	0	0	0	3	1	0	0	0	0	0	0	0
3076--7211	2	0	0	1	0	0	0	0	0	0	0	0	0	0	0	0	0	0	1	0	0	0	0	0	1	0	0	0	1	0	0	0	0	0	0	0	0	0	0	2	1	5	1	0	0	2	0	0	0
3076--6172	1	0	0	0	0	0	0	1	0	0	0	0	0	0	1	0	0	0	0	0	0	0	0	0	1	0	0	0	0	0	0	0	0	0	0	0	0	0	0	1	0	1	0	0	0	0	0	0	0
15--10053	0	0	0	0	0	0	0	1	1	1	1	1	1	1	1	1	1	1	1	1	0	1	1	1	1	1	2	1	1	1	1	1	1	0	0	1	0	0	0	1	0	1	1	0	0	0	0	1	1
15--10052	0	0	0	0	0	0	1	1	2	0	1	1	1	1	2	2	0	0	1	1	0	0	0	1	0	0	1	0	0	0	0	0	0	1	1	2	0	3	3	4	1	3	9	13	11	11	0	2	1
15--10051	0	0	0	0	0	0	0	0	0	0	1	0	0	0	0	0	0	0	0	0	0	0	0	0	0	1	0	0	0	1	0	1	0	0	1	1	0	1	4	3	1	1	2	1	0	1	1	1	0
109--4322	0	0	0	0	0	0	0	0	0	0	0	0	1	1	1	1	1	0	1	0	1	1	1	0	0	1	0	0	0	0	0	0	0	0	0	0	0	0	0	0	0	1	0	0	0	0	0	0	0
15--61672	0	0	0	0	0	0	0	0	0	0	0	0	0	0	0	0	0	0	0	0	0	0	0	0	0	0	0	0	0	0	0	0	0	0	0	0	0	1	0	0	0	0	0	0	0	0	0	0	0
3081--7953	0	0	0	0	1	2	0	0	1	3	0	0	4	0	0	0	0	0	0	0	1	0	1	1	0	1	0	0	0	0	0	0	1	0	0	1	0	0	0	0	2	2	1	1	0	0	1	0	2
3081--7952	0	0	1	1	1	0	0	1	0	1	2	0	2	2	0	0	0	0	1	0	1	1	0	2	0	0	2	1	0	1	0	2	0	0	0	1	1	1	1	0	0	0	0	1	1	1	0	0	0
3081--7951	0	0	0	0	0	1	0	0	0	0	0	0	0	0	0	0	0	0	0	0	0	0	0	0	0	0	0	0	0	0	0	0	0	0	0	0	0	0	0	0	0	0	0	0	0	0	0	0	0
3001--1371	1	2	0	0	1	1	1	0	0	3	0	0	0	0	0	0	0	0	0	1	1	1	2	1	1	1	2	1	1	1	1	1	1	1	0	1	1	1	1	0	1	3	1	0	1	1	1	0	1
3001--1373	0	0	0	0	0	0	0	0	1	0	0	0	0	0	0	0	0	0	0	0	0	0	0	0	0	0	0	0	0	0	0	0	0	0	0	0	0	0	0	0	0	3	0	0	0	0	0	0	0
3001--1372	2	0	2	0	2	1	1	2	0	3	5	1	3	5	1	3	1	4	2	3	0	4	3	2	2	3	3	0	0	1	1	2	1	2	6	2	1	2	1	2	8	4	2	2	3	3	1	4	1
3076--6923	0	0	1	1	0	0	0	2	0	0	0	1	0	1	0	1	1	0	0	0	0	2	3	1	1	2	1	0	0	0	0	0	0	0	0	0	0	0	0	0	0	0	0	0	1	0	0	0	0
3001--61711	0	0	0	0	1	0	0	1	0	0	0	0	0	2	0	0	0	1	0	0	0	0	0	0	0	0	0	0	0	1	1	0	0	0	0	0	0	1	0	0	1	0	0	0	0	1	0	0	0
3001--61712	0	0	0	0	0	0	1	0	0	0	0	0	0	0	0	0	0	0	0	1	0	0	0	0	0	0	1	0	0	0	0	0	0	0	0	0	0	0	0	0	0	1	0	0	0	0	0	0	0
3001--61713	0	0	0	0	0	0	0	0	0	0	0	0	1	0	1	1	0	0	1	1	1	1	0	0	0	2	0	0	0	0	1	0	2	0	0	0	2	1	1	0	2	1	1	3	2	1	0	1	0
15--61673	0	1	0	0	0	0	0	0	0	0	0	0	0	0	1	0	1	0	0	0	0	1	0	2	1	0	1	1	1	1	1	0	0	0	1	1	0	5	3	2	1	1	1	0	0	1	1	0	1
15--1033	3	6	3	1	5	2	4	2	2	2	5	4	1	6	4	2	2	8	5	6	0	7	7	3	8	10	8	2	8	3	3	10	12	18	9	8	6	21	13	17	13	16	6	12	14	15	18	16	10
15--61671	0	0	0	0	0	0	1	0	0	0	1	0	0	0	0	1	0	0	0	0	0	1	0	0	0	0	0	0	1	0	1	1	0	0	0	0	1	1	4	1	2	3	1	1	1	1	1	0	1
15--1031	4	8	5	8	10	2	1	3	3	4	3	6	4	5	4	4	4	4	5	5	0	7	4	10	6	13	8	9	6	4	6	5	6	7	3	10	5	9	16	17	24	21	9	12	14	10	18	19	8
15--6503	0	0	0	0	0	0	0	0	0	0	0	0	0	0	0	0	0	0	0	0	0	0	0	0	0	1	0	0	0	0	0	0	1	1	3	2	1	1	2	4	2	2	2	2	0	0	0	2	0
2023--10022	0	0	0	0	0	1	2	0	1	2	2	0	1	2	0	3	2	1	3	1	2	0	0	1	1	1	0	0	0	0	2	0	0	1	0	0	0	0	2	1	3	1	0	0	0	1	0	1	1
2023--10021	0	0	0	0	0	0	0	0	0	0	0	0	0	0	0	0	0	0	0	0	0	0	0	0	0	0	0	0	0	0	0	0	0	0	0	0	0	0	0	0	0	0	0	0	0	0	0	0	0
2023--1131	0	0	0	0	0	0	0	0	0	0	0	1	0	0	0	2	0	0	0	0	1	1	1	0	0	0	0	1	1	0	0	0	0	0	1	1	0	2	0	1	0	3	0	1	0	1	0	1	0
2023--1132	0	0	0	0	0	0	1	0	0	1	0	1	0	0	0	0	0	0	0	0	1	0	1	0	0	0	1	2	0	1	0	1	0	0	0	0	0	1	0	1	2	2	0	0	0	0	1	0	0
2023--1133	0	0	0	0	0	0	0	0	0	0	0	1	0	0	0	0	0	0	0	0	0	0	0	0	0	0	0	0	0	0	0	0	0	0	0	0	0	0	0	0	0	0	0	0	0	0	0	0	0
3001--26102	0	0	0	0	0	0	0	0	0	0	0	0	0	1	0	0	0	0	0	0	0	0	0	0	0	0	1	0	0	0	0	0	0	0	0	0	0	0	0	0	0	5	0	0	0	0	0	0	0
3081--10822	5	9	7	12	10	12	8	4	1	4	3	3	3	2	5	6	2	3	11	15	16	17	5	7	12	7	3	5	2	6	2	2	3	8	2	5	2	7	2	10	22	5	3	6	2	1	6	6	4
3081--10823	13	11	12	17	15	5	3	12	4	6	2	4	3	6	6	3	5	6	2	7	11	14	9	15	11	18	6	10	9	7	5	4	2	5	4	4	1	4	5	9	8	8	4	2	5	5	3	6	4
3081--10821	0	0	1	0	0	0	0	0	0	0	0	0	0	0	1	0	0	0	0	1	0	0	0	2	0	0	1	1	0	1	0	1	0	0	0	1	0	0	0	0	0	0	0	0	1	0	0	0	2
2012--6272	0	0	1	0	1	0	0	0	0	0	0	2	1	1	0	1	0	1	2	1	3	2	4	1	2	0	1	2	1	1	0	0	3	2	0	3	1	2	2	1	2	2	4	2	3	3	1	0	0
2012--6273	1	1	2	2	1	0	0	0	0	0	0	0	0	0	0	1	0	1	1	0	1	1	1	1	1	0	2	2	1	1	3	0	1	4	0	1	0	1	2	1	0	0	1	2	2	0	0	0	2
3076--7031	4	9	6	2	4	5	5	6	2	7	4	4	5	6	5	7	5	7	8	7	4	8	7	11	7	7	10	7	4	8	8	6	14	4	5	6	5	4	7	8	9	7	11	9	5	4	4	4	2
3076--7781	0	0	0	0	0	1	0	0	0	0	0	0	0	0	0	0	0	0	0	0	0	0	0	0	1	0	1	0	0	0	0	1	0	0	0	0	0	0	0	0	0	2	1	0	0	0	1	0	0
3076--7782	2	0	2	0	0	2	0	1	2	2	0	1	0	0	0	0	1	1	0	1	0	0	0	1	0	1	1	1	0	1	2	0	0	1	0	0	1	0	0	2	0	1	1	0	0	1	1	4	0
3001--26103	0	0	0	2	1	1	0	0	0	1	1	1	0	0	0	0	1	0	0	1	0	0	1	1	0	1	0	0	0	0	0	0	0	0	0	0	2	0	1	8	15	12	0	1	0	3	0	1	1
2012--6572	3	3	1	0	2	3	2	1	1	2	0	0	1	0	1	1	0	0	1	0	1	0	0	0	0	4	2	1	3	2	2	0	0	0	1	2	2	1	0	2	0	2	2	0	0	1	0	0	0
15--31441	0	0	0	0	0	0	0	0	0	0	0	3	16	16	17	12	2	1	0	0	0	1	2	6	8	13	20	8	5	9	7	12	8	11	14	8	15	28	55	79	90	75	49	30	35	37	20	7	5
3076--31692	0	0	0	0	0	0	0	0	0	0	0	0	1	1	0	1	1	0	0	0	0	0	1	1	0	2	0	2	0	3	0	0	1	2	0	0	1	0	5	6	9	10	1	5	1	2	1	0	0
3076--31693	0	0	0	0	0	0	0	0	0	1	0	2	2	4	2	1	3	1	1	0	3	0	2	0	3	0	2	4	2	1	1	1	2	0	0	0	0	5	6	21	14	16	4	5	2	8	4	4	0
3076--31691	0	0	0	0	0	0	0	0	0	0	3	2	1	3	3	2	1	1	1	0	2	2	1	3	1	3	4	4	1	4	1	3	1	3	3	3	1	3	4	10	22	22	6	4	5	3	1	3	0
15--6301	1	2	1	2	2	2	1	2	1	3	1	0	1	1	1	2	0	1	1	3	0	2	0	2	0	0	1	2	2	2	0	1	1	2	2	2	1	1	2	5	6	5	3	2	3	4	3	1	1
15--6303	8	6	3	4	8	6	5	6	5	1	1	1	0	1	0	1	1	1	0	1	0	0	0	2	1	1	3	2	1	0	1	1	2	3	0	0	1	5	6	12	8	6	4	5	2	6	4	3	5
15--6302	5	6	5	4	11	10	5	4	4	2	0	0	1	0	0	0	0	1	2	0	0	1	2	0	1	0	2	2	1	0	0	0	0	1	1	2	2	0	1	1	4	4	2	2	3	3	1	2	1
2012--6153	4	7	2	5	6	7	6	3	2	2	4	2	2	5	0	1	0	3	2	1	1	0	2	2	3	2	3	2	1	3	3	2	0	1	0	3	1	1	2	2	0	3	2	1	4	5	5	1	1
2012--6152	4	3	3	8	12	5	3	1	3	3	0	4	6	1	2	2	2	4	5	1	4	2	11	3	5	3	6	3	5	1	4	1	1	1	2	1	2	4	1	2	2	3	0	2	1	5	1	3	1
2012--6151	3	1	2	3	1	1	3	2	1	1	1	2	1	2	1	1	0	2	0	0	2	0	1	0	1	1	0	0	3	3	2	1	1	1	3	2	3	2	3	2	1	4	3	2	2	2	3	2	2
15--61361	1	1	1	1	1	1	0	1	1	1	0	0	2	1	1	1	0	1	1	0	0	1	1	2	1	1	1	0	1	1	2	2	1	1	2	3	0	4	2	1	2	0	2	2	0	1	0	2	2
15--18053	0	0	0	0	2	0	0	0	1	0	1	3	2	2	2	3	0	0	0	0	0	0	0	1	0	0	2	0	1	1	2	1	1	0	2	3	1	4	3	7	4	5	7	2	3	8	4	1	2
15--18052	3	3	2	0	3	1	1	4	1	3	0	0	2	0	3	4	0	1	0	1	0	0	0	0	1	2	5	0	0	0	1	0	5	0	1	2	4	7	3	13	14	22	11	3	7	1	5	9	2
15--18051	0	0	0	3	3	2	0	3	1	2	0	1	1	0	0	2	1	0	1	1	0	0	0	0	0	2	0	0	0	0	0	0	0	1	0	0	1	1	1	3	1	3	3	0	0	1	0	0	0
3076--23141	6	6	2	1	4	6	4	1	0	5	2	3	7	23	6	11	5	2	3	1	5	0	1	2	9	9	10	5	3	4	1	1	4	0	4	4	4	4	21	29	20	0	0	0	0	0	0	0	0
3076--23143	1	1	1	0	0	0	0	0	0	0	0	0	0	3	1	0	0	0	0	1	0	1	0	0	0	1	2	0	0	1	0	1	0	0	1	0	0	1	1	4	9	0	0	0	0	0	0	0	0
3076--23142	0	0	0	2	4	2	1	4	2	3	10	3	2	1	1	1	0	1	0	0	0	1	0	1	2	3	8	0	0	2	0	1	0	0	0	2	0	0	1	5	4	0	0	0	0	0	0	0	0
2012--10603	1	0	0	1	0	1	1	0	0	2	1	0	0	0	0	0	1	0	0	0	1	1	0	3	0	0	0	0	1	0	2	1	0	1	0	0	1	1	0	0	3	1	0	1	2	0	0	0	0
2012--10602	3	3	3	10	29	8	30	6	6	3	2	2	1	2	2	3	1	2	2	4	6	4	6	1	7	3	3	4	2	4	1	3	3	3	3	4	2	5	0	5	3	4	5	2	2	3	1	4	4
2012--10601	0	0	0	0	1	0	0	0	0	0	0	0	0	0	0	0	1	1	0	0	1	0	1	1	1	1	2	0	0	0	0	2	2	0	0	0	0	3	2	0	1	0	0	1	0	3	0	1	1
2012--6721	1	1	2	2	0	1	1	0	1	2	0	0	0	0	0	1	0	0	0	2	4	2	1	0	1	0	0	1	0	0	0	1	1	0	0	0	1	1	0	1	1	1	0	0	0	0	1	1	0
2012--6722	1	1	0	2	2	1	0	0	0	2	0	0	1	0	1	2	0	0	2	0	1	3	1	1	0	0	0	1	1	1	1	1	1	1	1	0	1	1	0	0	0	1	0	1	2	1	1	3	1
3076--6173	1	5	1	1	0	1	3	1	2	1	2	2	8	3	3	0	1	1	0	1	3	3	3	4	2	2	2	1	6	3	3	2	1	1	1	1	2	3	0	2	3	3	3	6	5	9	6	8	4
15--692	2	3	3	2	2	1	2	0	0	0	1	0	1	1	1	0	0	1	5	1	0	3	2	2	1	3	0	1	0	0	0	0	0	0	1	0	1	3	4	3	5	5	2	0	3	1	5	1	0
15--693	0	1	0	1	0	0	1	0	0	0	0	0	0	0	1	0	0	1	0	0	0	1	0	2	0	1	1	0	0	0	0	1	0	0	0	0	0	0	2	0	0	0	0	0	1	1	0	0	0
15--691	0	4	3	2	0	1	1	2	1	1	2	1	1	0	0	1	0	0	0	1	0	0	0	0	0	3	0	0	1	0	0	3	2	1	2	1	2	3	6	11	8	7	5	5	5	6	7	2	2
15--44702	0	0	0	0	0	0	0	2	2	0	1	1	2	0	0	0	0	0	0	0	0	0	0	0	1	0	0	1	1	3	1	1	2	2	1	1	1	0	0	2	1	1	1	1	1	1	1	1	2
15--44703	2	0	0	0	0	1	0	0	1	2	1	0	0	0	0	0	0	0	0	0	0	0	0	0	1	3	2	1	0	0	1	0	0	1	1	2	2	1	1	3	2	1	0	0	2	0	1	1	0
15--50002	0	0	2	0	0	0	0	0	0	0	0	1	0	0	1	0	0	0	0	0	0	0	0	0	0	0	0	0	0	1	0	0	1	0	2	0	0	0	0	0	3	2	1	2	0	0	1	0	0
15--50003	0	0	0	1	1	1	0	0	0	0	0	0	0	1	0	0	0	2	1	0	0	1	0	1	0	0	1	2	0	0	1	2	1	0	0	1	1	0	0	0	2	1	1	4	3	1	1	1	1
15--31203	0	8	3	2	9	9	3	4	6	4	2	4	8	16	14	2	1	1	1	2	0	3	1	5	1	11	10	4	6	6	1	2	4	5	1	1	2	9	8	37	55	18	5	10	12	15	4	5	12
15--31202	0	3	3	11	11	11	8	10	7	17	13	31	42	42	26	19	13	11	5	5	0	3	9	7	16	35	25	21	9	12	15	15	14	10	10	18	20	42	65	123	98	77	39	54	76	72	38	14	12
15--31201	0	6	9	9	1	4	5	6	7	9	7	7	18	16	9	5	5	5	4	4	0	5	4	8	9	11	13	8	7	4	7	7	7	6	8	6	10	17	34	59	64	34	19	16	31	28	13	14	8
2012--6791	0	1	0	0	0	0	0	1	0	0	0	0	0	0	0	1	0	0	0	1	3	2	1	1	1	1	1	0	1	1	0	1	1	0	0	0	0	0	0	0	3	1	0	0	2	3	3	3	0
3001--7313	1	1	2	3	1	0	1	1	0	0	1	1	0	1	1	0	1	1	2	0	2	2	1	1	0	0	1	1	0	0	1	2	1	1	1	0	0	1	0	3	0	1	2	1	2	1	0	2	1
2012--6792	0	0	0	0	0	0	0	0	0	0	0	0	0	0	1	0	0	0	0	0	2	2	2	2	2	2	1	2	2	1	1	4	3	2	3	3	3	1	3	1	5	6	3	1	3	1	3	2	2
3076--31503	0	0	0	0	0	0	0	0	0	0	0	0	2	3	4	2	0	2	1	0	1	1	1	1	0	1	7	2	1	1	2	0	1	1	1	1	1	0	2	5	12	7	2	2	6	4	1	0	0
2023--2232	0	0	0	0	0	0	0	0	0	0	0	0	0	0	0	0	0	0	0	0	0	0	0	0	0	0	0	0	0	0	0	0	0	0	0	0	0	0	0	0	0	0	0	0	0	0	0	0	0
2023--2233	0	0	1	0	0	0	0	0	0	0	0	0	0	0	0	0	0	0	0	0	0	0	0	0	0	0	0	0	0	0	0	0	0	0	0	0	0	0	0	0	0	0	0	0	0	0	0	0	0
2023--2231	0	0	0	0	0	0	0	0	0	0	0	0	0	0	0	0	0	0	0	0	0	0	0	0	0	0	0	0	0	0	0	0	0	0	0	0	0	0	1	0	1	1	0	0	0	0	0	0	0
3076--6552	0	0	0	0	0	0	0	1	0	0	0	0	0	0	0	0	0	0	0	0	0	0	0	0	0	0	0	0	0	0	0	0	1	0	0	0	0	1	0	0	0	1	1	0	0	0	0	1	0
3076--6553	0	0	0	0	0	0	0	0	0	0	0	0	0	0	0	0	0	0	1	0	0	0	1	0	0	1	2	0	0	0	0	0	0	0	0	0	0	0	0	0	1	1	1	2	2	0	1	0	0
3076--6551	0	0	0	1	0	0	0	0	0	0	0	0	0	1	0	0	0	1	0	1	0	0	0	0	1	2	1	1	0	0	1	2	0	1	2	1	0	1	1	2	1	1	1	0	0	1	0	0	0
2059--632	0	0	0	0	0	0	0	0	0	0	0	0	0	0	1	1	0	0	0	1	0	0	1	0	0	0	0	0	1	0	2	0	0	0	0	0	0	0	3	1	1	0	0	0	0	1	0	1	0
2059--633	0	0	0	0	0	0	0	0	0	0	0	0	0	0	4	8	10	8	9	9	9	7	14	18	12	5	10	5	11	7	3	5	12	16	8	10	4	10	11	13	23	20	7	5	14	6	13	17	15
3076--27661	0	0	0	0	0	0	0	0	0	0	0	3	0	0	1	0	0	0	0	1	0	2	1	0	0	1	1	1	0	0	0	1	0	1	0	0	0	0	0	2	4	2	2	1	1	1	1	0	0
15--61633	4	6	4	7	3	2	3	9	2	2	4	5	5	6	7	2	2	3	4	0	0	2	3	2	7	10	6	6	3	1	1	3	4	4	5	2	10	7	29	41	32	23	7	9	13	20	17	16	9
15--61632	9	8	6	4	10	10	9	4	9	8	10	6	8	12	11	8	5	4	3	10	0	9	10	6	8	12	17	10	5	8	4	5	6	11	12	13	12	9	17	29	29	32	12	12	14	19	16	10	9
15--61631	65	64	46	67	63	61	34	45	34	26	29	29	51	32	39	29	20	24	20	31	0	37	38	17	44	58	55	44	17	25	22	21	38	29	32	42	44	89	113	119	125	133	88	68	49	84	75	63	41
3076--27662	0	0	0	0	0	0	0	0	0	0	1	0	1	1	0	0	0	0	1	1	1	0	1	0	1	0	2	0	0	0	0	0	0	1	1	1	1	1	2	6	5	3	2	0	1	1	2	0	1
15--1032	3	6	3	4	1	0	1	1	2	0	7	2	2	6	4	2	2	2	0	1	0	1	1	6	4	6	9	3	2	3	3	2	3	5	2	7	6	6	6	10	14	24	10	7	4	11	13	8	5
15--27111	0	0	0	0	0	1	1	0	0	0	0	0	2	0	0	0	2	6	2	2	0	0	0	0	3	0	1	0	0	1	0	1	0	0	2	1	0	0	4	4	6	1	2	2	4	2	2	2	0
15--27112	1	2	1	0	1	0	0	0	0	0	0	0	4	3	2	1	1	1	1	1	0	1	2	1	0	1	1	3	0	0	0	0	0	0	0	1	4	6	16	17	27	11	6	4	6	5	6	3	1
15--27113	4	0	0	0	0	1	0	0	0	0	0	2	0	4	1	1	0	0	1	1	0	0	1	1	2	0	3	2	0	0	1	1	0	2	0	1	2	3	2	11	6	8	1	0	3	2	1	4	1
2012--10832	0	0	0	0	0	0	0	0	0	0	0	0	0	0	0	0	0	0	0	0	0	0	0	0	0	0	0	0	0	0	0	0	0	0	0	0	0	2	2	2	3	3	4	0	1	2	0	2	1
109--6513	0	1	0	0	0	0	0	0	1	0	0	0	1	2	0	2	0	1	0	0	1	1	1	0	1	1	2	0	2	0	0	3	2	3	2	4	3	3	3	15	24	24	6	9	8	6	3	5	3
109--6512	0	0	0	0	0	0	0	0	0	0	0	0	0	0	0	0	0	0	0	0	0	0	0	0	0	0	0	0	0	0	0	0	0	0	0	1	0	0	1	0	1	3	0	1	0	1	1	0	1
109--6511	0	0	0	1	0	0	0	0	0	0	0	0	0	1	1	0	0	0	0	0	0	0	0	1	0	1	1	0	1	1	0	1	2	1	1	1	1	1	3	0	1	5	2	0	4	2	1	1	0
2012--10833	1	1	1	1	0	0	0	2	1	1	1	1	0	0	0	0	0	0	0	0	0	0	0	0	0	0	0	0	0	0	0	1	0	0	0	1	0	1	2	0	1	1	1	3	0	1	2	0	0
3076--27092	0	0	0	0	0	0	0	0	0	0	2	7	14	5	4	3	4	5	0	2	1	2	2	0	6	3	8	5	3	1	3	2	2	1	1	3	4	5	23	48	39	18	11	2	8	8	3	6	2
109--10691	0	0	0	0	0	0	0	0	0	0	0	0	0	0	0	0	0	0	0	0	1	0	0	0	0	0	0	0	0	0	0	0	0	0	0	0	0	0	0	1	1	4	0	0	0	0	0	0	1
109--10692	1	1	1	0	0	0	0	0	0	0	0	0	1	0	0	0	0	0	0	0	0	0	0	0	0	0	0	0	1	0	0	0	0	0	0	0	0	0	0	0	0	0	0	1	0	0	0	0	0
109--10693	1	0	0	0	0	1	0	1	1	0	0	0	0	0	1	1	0	0	0	0	0	0	0	0	0	1	1	0	0	0	0	0	0	0	0	1	1	0	0	0	0	5	0	1	1	1	2	1	0
2023--10023	0	1	0	0	0	0	0	0	1	0	0	0	0	0	0	1	0	1	0	0	0	0	0	0	0	0	1	0	0	0	0	0	0	0	0	0	1	0	0	0	1	0	0	0	1	0	0	0	0
15--6502	0	0	0	0	0	0	1	0	0	0	0	0	0	0	0	0	0	0	0	2	0	0	0	2	2	2	1	1	0	0	1	2	1	2	2	1	2	1	1	2	6	4	1	1	4	3	3	2	1
15--6501	1	2	3	0	1	3	1	0	1	0	1	3	1	1	2	1	1	1	0	1	0	0	2	0	2	2	1	1	0	3	1	1	0	1	2	0	0	0	3	6	4	4	1	5	1	1	1	1	2
15--61332	0	1	3	3	0	1	3	0	0	2	2	0	8	4	2	0	0	0	1	2	0	1	1	3	6	6	6	2	1	1	0	4	4	3	3	3	5	1	10	12	17	2	3	5	4	6	3	6	1
15--61333	1	2	1	1	1	1	1	2	1	3	2	4	4	1	0	3	2	3	1	1	0	2	2	5	3	6	5	8	3	2	4	3	1	3	5	7	5	4	20	7	19	12	2	5	11	5	3	1	2
15--61331	24	12	15	21	19	15	20	24	23	20	7	16	17	10	13	14	8	14	14	21	0	18	25	13	16	20	16	19	25	15	11	25	22	23	18	29	27	12	21	38	19	52	9	33	29	20	19	33	25
2012--10831	0	0	0	0	0	0	0	0	0	0	1	0	0	0	0	0	0	0	0	0	0	0	0	0	0	0	0	0	0	0	0	0	0	0	0	0	0	0	0	1	1	1	1	0	0	1	1	0	0
15--6591	0	0	0	0	0	0	0	0	0	0	1	1	0	1	1	0	0	1	1	1	0	0	1	0	2	1	0	0	0	1	1	2	0	0	1	0	1	2	2	3	5	8	4	1	2	4	1	0	0
15--6592	1	10	4	3	1	1	0	4	1	5	6	1	7	5	9	7	4	3	5	5	0	2	3	3	3	6	4	13	5	3	3	3	4	3	2	3	4	9	9	14	30	40	23	16	11	10	16	17	10
15--6593	0	4	3	3	3	4	4	1	4	7	4	3	4	1	3	6	2	4	3	5	0	5	6	6	5	6	15	2	2	5	8	10	7	7	14	5	6	7	8	10	6	11	11	12	10	10	15	9	4
2023--2263	0	0	0	0	0	0	0	0	0	0	0	0	0	0	0	0	0	0	0	0	0	0	0	0	0	0	0	0	0	0	0	0	0	0	0	0	0	0	0	0	0	0	0	0	0	0	0	0	0
2023--2262	0	0	0	0	0	0	0	0	0	0	0	0	0	0	0	0	0	0	0	0	0	0	0	0	0	0	0	1	0	0	1	0	0	0	0	1	0	0	0	1	0	0	0	0	3	0	0	0	0
3076--7503	0	0	0	0	0	1	0	0	0	0	0	0	0	0	0	0	0	0	0	0	0	0	0	1	0	1	0	0	0	0	0	0	0	0	0	1	1	1	0	2	2	1	0	0	0	0	0	0	0
3076--6922	1	1	0	0	0	0	1	0	0	0	1	1	0	1	0	2	0	0	0	0	1	0	1	3	1	0	0	0	0	0	0	1	0	0	0	0	0	0	0	0	2	1	2	1	2	1	2	0	0
109--7111	0	0	0	0	0	0	0	0	0	0	0	0	0	0	0	0	0	0	0	0	0	0	0	0	0	0	0	0	0	0	0	0	0	0	0	0	0	0	0	0	0	0	0	0	0	0	0	0	0
109--7112	0	0	0	0	0	0	0	0	0	0	0	0	0	0	0	0	0	0	0	0	0	0	0	0	0	0	0	0	0	0	0	0	1	0	0	0	0	0	0	0	0	0	0	0	0	0	0	0	0
109--7113	0	0	0	0	0	0	0	0	0	0	0	0	0	0	0	0	0	0	0	0	0	0	0	0	0	0	0	0	0	0	0	0	0	0	0	0	0	0	0	0	0	0	0	0	0	0	0	0	0
3076--6881	0	1	0	0	0	0	0	0	0	1	0	1	2	0	1	2	0	0	0	0	0	0	1	3	3	5	4	2	2	0	0	0	0	0	1	0	1	0	3	11	8	5	3	1	3	0	0	1	0
3001--12042	0	0	0	0	0	0	0	0	0	0	0	1	1	0	0	0	0	0	0	0	0	0	0	0	0	0	0	0	0	0	0	0	0	0	0	0	0	0	0	1	0	0	0	0	0	0	0	1	0
3001--12043	0	0	0	0	0	0	0	0	0	0	0	0	0	0	0	1	0	1	1	1	1	1	0	0	0	0	0	0	0	1	0	0	1	0	0	2	0	1	2	2	1	1	0	0	0	1	1	0	2
3001--12041	0	0	0	0	0	0	0	0	0	0	0	0	0	0	0	0	0	0	0	0	0	1	0	0	0	0	1	0	1	0	0	0	0	0	0	0	2	0	0	1	0	0	0	0	0	0	0	0	0
3076--6921	0	0	0	0	0	1	0	0	0	0	0	1	1	0	2	2	0	2	1	0	1	0	0	1	0	0	0	0	0	0	1	0	0	0	0	0	0	0	0	0	0	0	1	0	0	0	0	1	1
3076--6882	2	1	1	0	0	0	0	0	0	0	1	0	0	4	1	0	0	0	0	0	1	1	0	2	3	4	4	3	0	0	1	0	0	0	1	1	0	0	0	2	10	1	1	0	3	8	1	1	0
3076--6883	4	2	2	2	4	2	1	4	1	1	1	4	3	7	3	4	2	3	2	4	2	0	1	10	2	5	11	0	4	3	0	2	3	1	2	1	2	2	1	6	10	6	2	3	2	5	5	3	0
2012--6603	6	5	0	5	15	3	4	5	1	4	0	2	2	5	0	4	0	0	4	1	1	0	19	3	12	3	0	3	0	3	2	0	1	0	1	4	2	1	4	2	5	12	1	2	2	5	4	1	1
2012--6602	0	2	4	3	3	2	4	2	0	1	1	3	5	1	1	4	0	1	2	2	2	0	3	2	2	4	3	0	3	4	3	2	2	2	1	5	6	4	1	0	3	4	7	2	3	1	4	3	0
2012--6601	3	2	2	2	1	1	1	1	1	1	1	0	1	1	2	1	1	2	1	2	1	2	1	1	1	1	1	2	2	1	1	1	1	1	2	2	2	1	1	3	2	4	3	5	3	2	2	1	2
2023--7113	0	0	0	0	0	0	0	0	0	0	0	0	0	0	0	0	0	0	0	0	0	0	0	0	0	0	0	0	0	0	0	0	0	0	0	0	0	0	0	0	0	0	0	0	0	0	0	0	0
3081--27752	0	0	0	0	0	0	0	1	0	1	0	0	0	0	0	0	1	0	0	1	0	0	0	0	0	0	1	0	1	0	0	1	0	0	0	1	0	0	0	0	0	0	0	0	0	0	0	0	0
3076--7043	0	0	0	0	1	1	0	0	0	0	0	0	0	0	0	0	0	0	0	0	0	0	0	0	0	0	0	0	0	1	0	0	0	0	0	0	0	0	1	0	1	0	1	1	0	1	1	0	0
3076--61961	0	0	0	0	0	0	0	0	1	1	0	0	0	0	0	0	0	0	0	0	0	0	0	0	0	1	0	0	1	0	0	0	0	1	0	0	0	0	1	2	1	0	0	0	0	0	0	0	0
3076--61963	1	0	0	1	1	0	1	0	0	0	0	0	0	0	0	0	0	0	0	0	0	0	1	0	0	0	0	2	0	0	0	0	0	1	0	1	0	0	0	2	1	0	0	0	0	0	0	0	0
3076--61962	1	0	0	1	0	1	0	1	1	0	1	0	2	2	1	1	1	1	1	0	0	0	0	1	0	1	0	2	0	0	0	1	0	0	0	1	1	0	2	2	5	0	0	0	0	0	0	0	0
15--6231	0	0	0	0	1	2	0	0	0	0	0	0	1	1	1	2	2	0	0	0	0	0	0	1	0	0	0	0	0	0	2	0	1	0	1	1	3	2	3	3	3	1	3	0	5	6	3	3	2
3001--10852	2	2	3	2	0	2	2	3	5	1	3	1	3	1	3	8	3	4	4	4	5	5	0	5	2	0	7	7	4	7	7	8	3	3	3	1	3	1	4	6	34	16	3	3	1	3	4	5	3
15--6233	0	3	1	0	0	0	0	0	2	2	0	1	4	1	3	1	1	1	2	1	0	0	3	3	2	6	2	0	1	2	1	0	3	2	0	1	0	3	6	8	18	13	10	5	2	2	5	4	1
15--6232	1	0	1	1	1	1	2	2	1	0	0	0	3	2	4	1	0	0	0	0	0	2	1	0	4	7	0	1	2	0	0	1	2	5	1	3	4	12	12	21	28	14	9	2	10	6	4	4	2
15--61441	3	5	3	2	2	1	1	1	0	2	3	3	3	6	9	1	3	1	2	2	0	4	1	2	5	6	8	6	3	0	2	5	9	1	5	8	4	13	11	21	43	69	19	9	21	18	17	22	10
3076--1802	0	0	0	0	0	0	0	0	0	0	0	0	0	0	0	0	0	0	0	0	0	0	0	0	0	0	0	0	0	0	0	0	0	0	0	0	0	0	0	0	0	0	0	0	0	0	0	0	0
3076--6312	2	1	3	3	4	3	3	3	2	0	3	2	10	0	1	1	1	1	0	1	1	4	3	2	1	0	1	3	0	1	1	1	2	2	2	1	1	3	4	5	5	2	3	0	2	0	6	3	4
15--61443	2	5	4	7	7	6	3	6	2	6	5	5	9	6	2	3	4	7	8	11	0	7	6	12	3	8	9	5	5	4	9	9	17	9	20	13	11	4	14	20	19	43	15	29	18	14	29	10	7
2023--2272	0	1	0	2	4	2	1	2	3	2	1	3	1	6	3	2	2	1	3	2	4	4	3	2	5	4	2	5	4	3	3	3	3	4	1	1	2	2	3	1	1	1	5	3	1	3	4	4	4
2023--2273	1	0	0	1	1	3	0	1	0	2	0	1	0	3	1	0	0	3	0	0	0	0	2	5	0	1	1	2	0	0	2	1	0	0	0	0	0	1	0	1	2	2	0	4	1	2	1	0	0
3081--27753	0	0	0	0	0	0	0	0	0	0	0	0	0	0	0	0	1	1	0	0	0	0	0	0	0	1	0	1	0	1	0	0	0	0	0	0	1	0	0	0	0	1	0	0	1	0	2	0	1
3076--7042	0	0	0	0	1	0	0	0	0	0	0	0	0	1	1	0	0	0	0	0	0	0	0	0	0	0	0	0	0	0	0	0	0	0	0	0	0	0	0	0	0	1	0	0	1	1	0	0	0
15--8422	0	1	1	0	0	0	1	0	0	0	0	0	0	0	0	0	0	0	0	0	0	0	1	1	1	1	1	0	0	0	0	0	0	0	0	0	0	0	0	0	0	1	0	1	1	1	0	0	0
15--8423	0	0	0	0	1	0	0	0	0	0	0	0	0	0	0	0	0	0	0	0	0	0	0	0	0	1	0	0	0	0	0	0	0	1	1	2	0	2	2	0	0	2	0	0	2	0	2	1	1
15--8421	0	0	0	0	1	0	0	0	0	0	0	0	0	0	0	0	0	0	0	0	0	0	0	0	0	0	0	0	0	0	0	0	0	0	0	0	0	1	0	0	0	1	0	0	0	1	1	1	0
3076--2031	0	0	0	0	0	0	0	0	0	0	0	1	0	0	0	0	0	1	0	0	0	0	3	1	0	0	0	1	0	0	0	0	0	0	0	0	0	0	1	0	0	2	0	0	0	0	0	0	1
3076--7783	0	0	0	0	0	0	0	0	0	0	0	0	0	0	0	0	0	0	0	0	0	0	0	0	0	0	0	0	0	0	0	0	0	0	0	0	0	0	0	0	0	1	0	0	0	0	0	0	0
3076--2033	0	2	3	0	0	0	0	1	1	0	0	0	0	1	0	1	2	2	1	0	0	1	1	1	1	1	1	1	1	1	2	1	1	1	0	0	1	1	2	1	1	0	1	1	0	0	3	8	8
3076--2032	0	4	1	0	2	1	2	1	1	0	2	1	3	1	1	1	1	0	1	1	6	2	3	10	1	1	2	3	2	1	0	0	1	5	1	0	4	3	1	0	0	3	0	2	3	1	2	2	1
3076--7041	2	2	1	2	2	2	1	0	1	3	2	1	3	2	0	2	3	2	3	1	1	0	0	0	0	0	1	0	0	1	1	1	0	0	0	0	1	2	0	4	5	5	1	3	2	0	4	0	0
3081--10531	0	1	0	0	4	3	0	4	0	0	1	1	2	1	0	0	1	0	0	0	0	0	0	1	3	1	0	0	0	3	0	0	0	2	1	0	1	0	1	0	1	8	0	1	0	1	4	1	2
3081--10532	0	0	0	0	0	0	0	0	1	0	0	0	0	0	0	0	0	0	0	0	0	0	0	0	0	0	0	0	0	0	0	0	0	0	0	0	0	0	0	0	0	0	0	0	0	0	1	1	0
3001--26101	0	0	0	0	0	0	0	1	0	0	0	0	0	0	1	0	0	0	0	2	0	0	0	0	0	0	0	0	1	0	0	0	0	1	0	1	0	0	0	1	12	7	0	0	0	0	0	0	0
15--31153	0	0	0	0	0	0	0	0	0	0	0	2	2	2	2	2	0	0	2	0	0	0	0	0	3	2	3	5	2	0	1	2	3	1	2	5	5	8	24	31	38	24	6	3	9	7	3	5	4
15--31152	0	0	0	0	0	0	0	0	0	0	0	2	5	10	6	8	4	4	3	2	0	5	4	4	7	9	6	8	7	8	7	7	5	10	9	12	20	30	48	60	74	49	22	15	32	23	19	11	8
15--31151	0	0	0	0	0	0	0	0	0	0	1	9	11	12	7	9	6	6	7	3	0	6	3	7	3	12	8	4	4	7	4	4	5	5	6	12	19	40	59	105	121	98	43	38	44	31	16	14	3
109--15723	0	0	0	0	0	0	0	0	0	0	0	0	0	0	0	0	0	0	0	0	0	0	1	0	0	0	0	0	0	1	0	0	0	0	0	0	0	0	0	1	0	1	1	0	0	0	0	0	0
3076--44121	0	0	1	0	0	0	0	1	0	0	0	1	0	0	1	0	0	0	0	2	1	0	1	1	1	0	0	1	0	0	0	0	1	0	0	0	0	0	0	0	0	0	1	0	0	0	0	0	0
3076--44122	1	1	1	1	0	1	1	1	1	1	2	2	1	2	1	1	2	2	0	1	1	1	1	0	0	1	0	0	1	1	1	2	1	1	1	1	0	1	3	1	3	1	1	0	0	0	0	0	0
3076--44123	0	0	0	0	1	1	0	0	0	0	0	0	0	1	0	0	0	0	0	1	0	0	0	0	0	0	0	0	0	0	0	0	0	0	0	0	0	0	0	1	0	0	0	0	0	0	0	0	0
2023--14653	0	0	0	0	0	0	0	0	0	0	0	0	0	0	0	0	0	0	0	0	0	1	0	0	0	0	0	0	0	1	0	0	0	0	0	0	0	0	0	0	0	0	0	0	0	0	0	0	0
15--27882	0	0	0	0	0	0	0	0	0	0	14	39	63	55	28	24	19	7	10	7	0	10	8	9	34	55	63	43	16	7	5	6	11	17	15	25	29	94	203	262	291	201	67	100	110	119	65	41	22
15--27883	0	0	0	0	0	0	0	0	0	0	0	1	3	3	3	1	1	0	3	0	0	0	2	1	3	6	2	5	0	2	0	0	4	4	2	2	1	8	17	22	22	14	6	4	6	8	4	3	2
3081--27751	0	0	0	0	0	0	0	0	0	0	0	0	0	0	0	0	0	0	0	0	0	0	0	0	0	0	0	0	1	0	0	2	0	0	0	0	0	0	0	0	0	0	0	0	0	0	0	2	0
15--27881	0	0	0	0	0	0	0	0	0	0	0	2	3	3	0	1	0	0	0	1	0	1	0	0	2	3	2	1	2	0	0	0	1	1	1	1	0	7	8	25	12	13	3	5	10	2	2	7	0
3076--6131	2	2	2	0	1	1	1	2	1	0	2	1	0	0	0	1	0	0	0	0	0	0	0	0	0	2	1	1	1	0	0	0	0	0	0	0	2	0	0	0	3	0	1	1	1	4	0	0	0
3076--6132	0	0	1	0	0	1	0	0	0	0	0	0	2	1	0	4	0	0	0	0	0	1	0	0	2	2	3	0	3	1	1	0	0	0	0	0	1	1	1	3	6	2	0	0	2	1	0	1	0
3076--6133	8	10	7	7	11	12	7	12	6	6	7	9	11	11	6	6	6	9	9	8	10	12	7	6	8	14	18	13	7	7	18	3	10	5	11	8	7	2	4	10	11	19	6	5	6	10	8	7	7
109--15721	0	0	0	0	0	0	0	0	0	0	0	0	0	0	1	0	0	1	0	1	0	0	0	0	0	1	2	1	0	0	0	1	2	3	1	3	0	8	1	8	7	12	6	3	2	4	2	2	3
2012--6831	2	1	2	3	0	2	3	7	1	0	0	1	0	0	0	1	2	0	0	1	1	0	0	1	0	0	0	0	0	0	0	1	0	2	2	0	0	0	0	0	1	3	0	0	0	0	0	2	0
2012--6832	0	0	3	4	3	2	3	3	5	3	5	3	1	0	2	3	2	5	2	6	4	1	4	13	3	1	8	2	0	6	1	1	2	2	3	3	2	2	1	3	9	9	3	3	1	3	1	6	5
2012--6833	0	3	0	2	3	1	3	0	1	2	1	0	1	0	0	1	0	2	1	0	2	1	3	1	2	2	1	2	2	1	1	2	2	2	1	0	1	1	1	1	4	1	2	4	2	1	1	1	0
15--17071	0	0	1	0	0	0	0	0	0	0	0	0	0	0	0	0	0	0	0	0	0	0	0	0	0	0	0	0	0	0	0	0	0	0	0	0	1	0	0	1	0	1	0	0	0	0	0	0	0
3076--27602	0	0	0	0	0	0	0	0	0	0	0	0	0	0	0	0	0	0	0	0	0	0	0	0	0	2	2	1	0	0	0	0	0	0	0	0	0	0	0	3	4	2	1	0	0	1	0	0	0
3076--27603	0	0	0	0	0	0	0	0	0	0	0	0	2	4	2	0	0	1	3	3	0	1	0	0	1	2	5	1	0	2	3	0	2	1	2	1	1	1	1	4	5	7	1	1	1	1	1	0	0
3076--27601	0	0	0	0	0	0	0	1	6	6	0	0	2	8	4	3	3	1	3	1	2	2	1	0	0	4	3	2	1	1	4	0	0	0	1	1	0	4	12	10	16	14	3	1	3	3	0	2	0
3076--6161	1	1	2	4	3	2	2	3	2	0	0	0	3	3	0	0	0	0	0	0	0	0	0	0	2	1	4	1	0	0	0	1	0	0	0	1	1	0	5	13	26	13	3	0	2	3	0	0	0
15--61743	2	1	1	2	3	1	1	1	0	1	0	1	1	2	1	0	2	0	1	1	0	1	1	1	2	0	0	1	1	0	2	1	1	1	1	1	1	4	3	3	1	3	3	3	3	3	2	1	3
15--61742	0	0	0	0	0	0	0	0	0	0	0	0	0	0	0	0	0	0	1	0	0	0	1	0	1	1	1	0	0	1	0	0	0	0	0	1	1	0	1	0	1	1	0	0	0	0	0	0	0
15--61741	3	1	3	4	3	1	0	1	0	1	0	1	3	4	3	0	0	0	0	1	0	2	2	1	3	2	4	2	1	1	0	1	0	0	1	2	2	1	3	15	7	4	6	2	1	2	4	1	1
3099--43052	0	0	0	0	0	0	0	0	0	0	0	0	2	3	0	1	1	1	1	0	0	0	0	0	0	0	0	0	0	0	0	0	0	0	0	0	0	0	0	0	0	0	0	0	0	0	0	0	0
3099--43053	0	0	0	0	0	0	0	0	0	0	0	0	0	0	0	0	1	0	0	0	0	0	0	0	0	0	0	0	0	0	0	0	1	1	0	0	1	1	1	0	0	0	0	0	0	1	0	0	0
3099--43051	0	0	0	0	0	0	0	0	0	0	0	0	1	0	0	0	0	0	0	1	1	1	1	1	0	1	0	1	0	0	1	0	0	0	0	0	0	0	0	0	0	1	0	0	0	0	0	0	0
109--62931	0	0	0	0	0	0	0	0	0	1	0	0	0	0	0	0	0	0	0	0	0	0	0	0	0	0	0	0	0	0	1	0	0	0	0	0	1	0	0	2	0	0	0	1	1	1	0	0	0
109--62932	0	0	0	0	0	1	1	0	0	0	0	0	0	0	3	0	0	1	0	0	0	0	0	2	0	1	0	0	0	0	0	0	1	0	3	1	5	0	4	4	7	11	2	2	3	1	2	1	0
109--62933	0	0	0	0	0	0	0	0	1	0	0	0	0	0	0	0	0	0	0	1	1	0	0	2	0	0	3	0	1	0	0	1	1	1	1	1	0	1	2	5	27	23	2	0	2	3	5	1	0
3001--15623	0	0	0	0	0	0	0	0	0	0	0	0	0	0	0	0	0	0	0	0	0	0	0	0	0	0	0	0	0	0	0	0	0	0	0	0	0	4	4	8	9	3	1	0	0	0	0	0	1
3001--15622	0	0	0	0	0	0	0	0	0	0	0	0	0	0	0	0	0	0	0	0	0	0	0	0	0	0	0	0	0	0	0	0	0	0	0	0	0	0	0	0	1	1	0	0	0	0	0	0	0
3001--15621	0	0	0	0	0	0	0	0	0	0	0	0	0	0	0	0	0	0	0	0	0	0	0	0	0	0	0	0	0	0	0	0	0	0	0	0	0	0	0	0	4	1	0	0	0	0	0	0	0
15--31023	0	0	0	0	0	0	0	0	0	0	0	0	0	5	3	1	0	5	2	2	0	3	1	1	4	10	14	4	1	3	1	7	9	7	4	10	5	8	13	25	30	17	9	10	15	22	4	7	8
15--31022	0	0	0	0	0	0	0	0	0	0	0	0	0	4	1	3	2	0	1	1	0	1	0	5	0	4	4	2	0	3	1	0	2	1	1	1	2	4	1	11	16	5	3	2	6	8	1	5	3
15--31021	0	0	0	0	0	0	0	0	0	0	0	0	1	10	5	0	2	2	2	2	0	4	1	1	0	2	5	0	1	0	2	0	6	0	0	1	3	6	10	11	17	6	2	5	7	6	4	5	0
15--25062	4	3	8	7	5	7	6	7	9	8	9	12	4	7	4	7	2	4	1	0	0	3	2	1	4	5	8	3	4	5	4	4	4	3	4	7	6	19	32	54	47	43	21	16	14	12	17	7	3
15--25063	2	1	1	1	2	2	1	0	0	0	0	1	2	1	1	0	0	1	0	0	0	0	0	3	1	2	5	2	0	0	0	0	0	0	0	0	1	0	2	7	6	4	2	1	3	4	1	1	2
15--25061	1	1	1	1	0	0	2	1	2	1	1	6	9	6	3	0	1	1	0	1	0	1	1	0	2	0	0	3	2	1	0	0	2	1	2	4	2	3	3	24	22	17	8	4	4	5	3	2	2
3076--6763	1	1	0	0	1	1	2	1	2	0	1	0	0	0	0	0	0	0	2	0	0	0	2	1	1	0	1	1	2	1	0	1	0	0	0	0	0	0	0	1	2	0	0	1	0	0	0	0	2
2023--6892	0	0	0	0	0	0	0	0	0	0	0	0	0	0	0	0	0	0	0	0	0	0	0	0	0	0	0	0	0	0	0	0	0	0	0	0	0	0	0	0	0	0	0	0	0	0	0	0	2
2023--6893	0	0	0	0	0	1	0	1	0	0	0	0	0	0	0	0	0	0	0	0	0	0	0	0	0	0	0	0	0	0	0	0	0	0	0	0	0	0	0	0	0	0	0	0	0	0	0	0	0
2023--6891	0	0	0	0	0	0	0	0	0	0	0	0	0	0	0	0	0	0	1	1	0	0	0	0	0	0	0	0	0	0	0	1	0	1	0	0	0	0	0	0	1	1	1	1	1	0	0	0	1
3076--25583	1	1	1	0	1	0	1	2	2	1	1	1	1	0	1	1	1	1	1	1	0	2	0	0	0	1	1	1	2	0	0	1	1	1	0	1	2	1	1	0	1	0	1	0	0	0	0	0	0
3076--25582	0	0	0	0	0	1	0	0	0	0	0	0	1	1	1	0	0	1	0	1	0	0	0	0	0	0	1	0	0	1	0	0	0	0	0	1	1	1	0	1	0	1	1	0	0	0	0	0	0
3076--25581	1	1	0	0	1	0	1	1	1	0	0	0	0	0	0	0	0	0	0	0	1	0	0	0	0	0	2	0	0	0	1	0	0	0	0	0	0	0	0	0	0	0	1	0	0	0	0	0	0
2023--7873	0	0	0	0	0	0	0	0	0	0	0	0	0	0	0	0	0	0	0	0	0	0	0	0	0	0	0	0	0	0	0	0	0	0	0	0	0	0	0	0	0	0	0	0	0	0	0	0	0
2023--7872	0	0	0	0	0	0	0	0	0	0	0	0	0	0	0	0	0	0	0	0	0	0	0	0	0	0	0	0	0	0	0	0	0	0	0	0	0	0	0	0	0	0	0	0	0	0	0	0	0
2023--7871	0	0	0	0	0	0	0	0	0	0	0	0	0	2	0	0	0	1	0	0	0	0	0	1	0	0	0	0	0	0	0	0	0	0	0	0	0	0	0	0	0	0	0	0	0	0	0	0	0
15--1111	1	1	1	3	1	0	0	0	0	1	0	1	0	0	0	1	1	1	1	1	0	1	0	1	0	0	1	1	1	0	0	0	0	0	1	1	0	0	3	2	2	2	3	0	1	1	2	1	2
15--1113	4	1	1	2	0	0	1	1	0	0	0	0	0	0	2	1	2	1	1	3	0	1	2	1	1	4	1	1	1	3	2	4	1	2	2	1	2	2	3	2	2	6	6	8	4	2	2	5	2
15--1112	1	1	2	1	1	0	2	2	2	0	2	0	0	0	0	0	2	2	2	0	0	1	1	1	0	1	1	1	0	0	0	1	0	0	0	0	0	1	0	2	3	7	1	0	1	1	0	1	0
15--61343	0	2	1	0	1	1	2	2	1	1	2	0	0	0	1	0	0	0	0	0	0	2	1	3	3	3	1	0	1	1	1	1	2	0	1	1	1	3	2	2	2	2	2	2	1	2	3	2	1
15--61342	0	0	0	0	0	0	0	0	0	0	0	0	0	0	0	0	0	0	0	0	0	2	0	0	1	1	1	1	0	0	1	0	0	0	0	0	0	0	0	2	4	6	1	1	2	1	1	0	1
15--61341	0	0	0	3	1	1	0	1	0	1	0	0	0	0	0	0	2	0	1	0	0	0	2	0	2	2	3	1	2	2	2	1	1	4	0	0	0	1	0	3	3	0	1	1	0	4	3	3	1
2023--33002	0	0	0	0	0	0	0	1	0	1	0	0	0	1	1	2	2	0	0	0	0	0	1	0	0	0	0	0	0	1	0	0	0	0	1	0	0	0	0	0	0	0	0	0	0	0	0	0	0
2023--33003	0	0	0	0	0	0	0	0	0	0	0	0	0	0	0	0	0	0	0	0	0	0	0	0	0	0	0	0	0	0	0	0	1	0	0	0	1	1	0	0	0	0	0	0	0	0	0	0	0
3099--31952	0	0	0	0	0	0	0	0	0	0	0	2	1	0	0	0	0	0	0	0	0	0	0	1	0	0	0	1	0	0	1	1	0	2	1	0	2	3	4	11	12	1	0	1	1	4	1	1	0
2023--33001	1	0	0	2	1	1	0	0	0	0	0	0	0	1	1	0	1	0	0	0	0	2	1	1	1	1	0	0	1	1	1	0	0	1	2	0	0	2	1	1	1	2	4	2	4	2	1	0	2
3076--6261	4	4	15	24	29	22	14	18	9	10	12	13	29	7	22	16	7	2	41	10	15	14	51	17	10	26	20	19	11	20	12	3	13	26	9	12	21	12	15	23	32	18	13	6	5	16	18	17	10
3076--6262	0	1	2	0	2	1	0	0	0	0	0	0	0	0	0	0	0	0	0	0	0	0	2	0	0	0	0	0	1	0	0	0	0	0	0	0	0	0	0	0	0	0	1	0	0	0	0	1	0
3076--6263	4	2	2	4	21	7	3	14	7	3	1	16	6	6	17	4	4	2	6	7	4	10	22	4	12	6	8	8	4	4	5	3	3	11	3	2	9	2	3	11	29	4	3	3	2	3	1	2	5
3076--31502	0	0	0	0	0	0	0	0	0	0	0	1	3	3	3	1	1	0	0	1	0	0	0	0	0	4	5	1	2	1	4	3	0	0	1	1	1	4	14	27	33	26	12	8	7	10	4	0	2
15--31221	0	0	0	0	0	0	0	2	9	4	2	2	2	2	1	3	2	3	1	0	0	3	4	5	4	4	3	3	3	1	0	4	1	4	1	3	2	5	12	17	14	18	7	12	13	3	6	0	7
3076--31501	0	0	0	0	0	0	0	0	0	0	0	4	2	1	0	4	2	1	2	2	3	3	3	1	7	7	9	2	2	1	1	1	3	1	1	1	3	2	5	18	29	7	5	2	4	10	5	4	4
3001--62423	0	0	0	0	0	0	0	0	0	0	0	0	0	0	0	0	0	0	0	0	1	0	1	1	0	0	0	0	0	0	0	0	0	0	0	0	0	0	0	0	0	0	0	0	0	0	0	0	0
3001--62422	1	0	0	0	1	1	0	1	0	1	1	0	1	0	1	1	1	0	1	0	0	1	0	1	0	1	1	1	0	1	0	0	1	0	1	1	1	0	0	2	2	2	2	0	0	2	0	0	0
3001--62421	1	0	0	2	0	0	0	0	1	2	1	1	1	0	2	1	1	4	0	1	2	0	1	2	0	3	0	2	0	2	4	0	0	4	2	0	1	0	2	3	1	2	3	2	0	0	2	2	4
15--31223	0	0	0	0	0	0	0	0	0	4	15	26	32	21	19	15	22	16	31	17	0	17	24	18	30	29	39	30	27	20	12	18	25	27	19	14	17	38	43	80	85	98	81	35	41	42	51	41	31
3099--31953	0	0	0	0	0	0	0	0	0	0	0	0	0	0	0	0	0	0	1	2	7	7	6	8	6	9	7	5	6	6	4	0	4	1	4	2	2	5	11	9	15	10	6	8	5	4	1	2	0
15--31222	0	0	0	0	0	3	8	39	12	11	9	17	17	25	22	22	30	20	17	20	0	27	34	24	31	63	57	65	36	56	45	30	46	61	46	39	55	58	62	78	115	154	98	96	62	69	64	79	68
3076--7032	3	3	6	4	9	16	4	3	3	3	4	5	7	6	8	10	6	4	6	9	9	8	4	10	10	6	9	5	3	3	6	3	4	10	4	5	1	10	4	1	4	8	7	3	7	4	6	5	2
3076--7033	1	0	0	0	0	0	0	0	0	1	0	0	1	1	1	1	0	0	2	0	1	0	0	0	0	1	0	0	0	0	1	1	1	1	0	1	2	1	1	3	1	3	0	0	0	1	0	2	1
3076--27091	0	0	0	0	0	0	0	0	0	0	0	3	5	7	5	1	2	2	5	1	3	3	2	7	4	6	9	6	7	3	2	0	2	1	1	4	3	1	7	23	25	13	5	3	8	8	7	5	2
3076--6311	2	1	2	3	3	2	0	2	2	0	2	1	6	2	2	3	5	2	1	2	4	2	1	1	5	9	1	3	4	1	2	1	1	2	2	2	1	4	3	4	6	7	2	3	9	5	5	0	5
15--61442	0	2	0	0	1	0	0	0	1	0	0	1	3	1	0	1	1	1	2	2	0	1	3	0	1	2	0	1	1	0	1	3	3	2	4	2	2	5	12	12	18	11	4	10	7	4	1	5	1
3076--6313	5	7	11	15	9	4	4	6	6	5	11	9	19	7	9	6	10	6	14	10	17	5	22	25	6	16	14	14	9	12	7	10	3	16	8	16	7	6	6	15	12	21	11	8	7	9	11	7	12
2023--11002	0	1	0	0	1	0	0	1	0	1	0	0	2	2	1	3	3	1	1	1	1	0	1	0	0	0	0	0	1	0	0	1	0	0	1	0	1	0	0	0	0	0	3	2	0	1	2	0	0
2023--11003	1	0	0	0	0	0	0	0	0	0	0	0	0	0	0	0	0	0	0	1	0	0	0	0	0	0	0	0	1	0	0	0	0	0	0	1	0	0	0	0	0	0	0	2	0	0	0	0	0
2023--11001	0	1	0	0	0	0	0	1	0	0	0	0	0	0	0	0	0	0	1	0	0	0	0	0	0	0	0	0	0	0	0	0	0	0	0	0	0	1	0	0	0	0	1	1	2	0	0	0	0
2012--25052	0	0	0	1	0	1	3	1	0	1	1	3	1	0	0	1	0	0	0	0	0	0	0	0	2	0	0	0	1	1	2	0	0	0	0	0	0	0	0	0	1	1	1	1	1	0	1	1	0
2012--25053	2	1	1	1	3	2	0	1	1	1	0	2	3	2	0	2	0	1	2	2	1	0	0	0	0	1	1	0	1	1	1	2	1	2	0	3	1	0	3	2	2	2	1	2	1	0	0	1	0
2012--25051	2	1	1	1	0	1	1	1	1	1	1	0	0	1	0	0	0	0	1	1	0	1	0	0	0	0	0	0	1	0	0	0	1	0	0	0	0	0	3	0	1	0	0	0	1	1	2	0	1
3076--6163	1	1	2	2	1	1	4	3	2	2	5	3	7	3	6	2	3	1	1	5	2	2	2	3	3	3	5	3	3	3	3	1	2	2	1	3	1	3	3	3	3	7	3	2	4	1	1	1	1
3076--6162	3	1	0	0	0	2	0	1	0	0	1	0	2	3	2	2	0	1	2	3	2	1	5	2	1	1	18	2	2	0	1	0	2	0	4	0	1	2	16	17	25	15	4	4	1	8	1	2	1
15--17072	0	0	0	0	0	0	0	0	0	0	0	0	0	0	0	0	0	0	0	0	0	0	0	0	0	0	0	0	0	0	0	0	0	0	0	0	0	0	0	0	0	0	0	0	0	0	0	0	1
15--17073	0	0	0	0	0	0	0	0	0	0	0	0	0	1	0	0	0	0	1	0	0	0	0	0	0	1	1	1	0	0	1	0	0	1	1	0	0	0	0	1	3	1	0	0	0	1	0	0	0
15--12551	0	0	0	1	0	0	0	0	1	1	0	0	1	1	1	0	2	0	0	0	0	0	0	0	0	0	1	0	0	0	0	0	0	0	1	0	1	0	2	3	1	0	1	0	0	1	1	1	0
15--12552	0	0	0	0	1	1	0	0	0	1	1	1	0	1	0	1	0	0	0	0	0	2	1	1	1	0	0	0	0	1	4	1	3	2	0	2	3	2	7	5	10	7	5	2	2	1	1	3	3
15--12553	0	0	1	0	0	0	0	0	0	0	0	1	0	0	0	2	0	0	0	0	0	0	0	0	0	1	1	1	0	1	0	0	0	0	0	0	0	1	0	2	3	0	1	1	1	0	1	1	1
3099--31951	0	0	0	0	0	0	0	0	0	0	0	1	0	1	1	1	1	0	0	0	2	1	3	1	3	4	3	2	4	2	3	2	3	1	1	1	1	2	11	17	22	7	4	1	1	1	3	1	1
3076--1211	0	0	0	0	0	0	0	0	0	0	1	1	0	1	0	0	0	0	0	0	1	1	0	1	0	0	0	0	0	0	0	0	0	0	0	0	0	1	0	1	1	1	1	4	2	2	2	1	0
15--6202	3	1	0	2	1	0	0	1	0	0	4	9	14	10	12	7	1	0	1	4	0	2	1	1	6	9	17	9	4	3	1	1	1	1	1	1	3	9	17	25	42	15	20	22	12	27	21	13	5
3076--1213	1	0	0	0	0	2	0	2	3	2	2	2	0	1	2	0	0	0	0	1	1	0	0	0	0	0	1	1	1	0	0	0	0	0	0	0	2	1	2	4	1	3	3	3	0	2	1	1	0
15--6201	2	2	1	1	2	1	1	1	1	1	2	2	0	0	2	0	0	0	0	1	0	0	1	1	1	2	0	0	0	0	3	3	3	2	0	1	0	1	1	3	5	6	1	1	1	1	1	1	0
2023--2221	1	2	1	3	2	1	1	3	1	0	1	0	0	1	0	1	2	0	1	0	2	1	0	1	0	1	0	3	0	1	1	0	1	0	0	1	1	1	2	3	0	0	0	2	2	0	2	2	0
2023--2223	1	2	0	1	1	3	1	0	0	1	1	1	0	2	1	2	0	0	2	3	1	2	1	1	2	4	2	2	0	2	3	2	7	0	0	1	0	4	1	3	1	2	3	2	0	6	5	2	1
2023--2222	0	0	0	0	0	0	0	0	1	0	0	0	0	0	0	0	0	0	0	0	0	0	0	0	0	0	0	1	0	0	0	0	0	0	0	0	0	0	0	0	0	1	0	0	2	0	0	0	1
109--4533	1	1	1	1	1	0	0	1	0	0	0	0	1	0	0	0	1	1	0	0	0	1	1	1	1	0	0	0	0	0	0	1	1	0	1	1	1	1	0	0	0	2	0	0	0	0	0	1	2
109--4532	1	0	0	0	0	0	0	0	1	1	0	0	1	1	0	1	0	0	0	0	0	0	0	0	0	0	0	0	0	0	0	0	0	0	0	0	0	0	0	0	1	0	1	0	0	0	0	0	0
109--4531	0	0	0	0	0	0	0	0	0	0	0	0	0	0	0	0	0	0	0	0	0	0	0	0	0	0	0	0	0	0	0	0	0	0	0	0	0	0	0	0	0	2	0	0	0	0	0	0	0
15--6203	0	2	1	1	0	1	1	1	4	2	1	1	2	6	3	3	1	0	2	2	0	2	3	3	2	3	3	1	2	3	5	2	2	3	3	1	4	1	4	8	25	5	3	1	3	5	1	3	2
3001--61602	0	3	1	0	1	1	0	1	1	0	0	0	4	1	1	1	1	0	1	2	1	1	2	2	0	1	0	1	1	1	0	1	1	0	1	1	0	1	0	1	0	1	0	0	0	0	0	0	0
15--6612	1	2	1	1	2	0	2	2	4	0	2	1	8	7	5	0	0	0	3	3	0	1	1	6	2	2	4	4	4	1	7	5	4	3	2	3	5	3	21	14	13	3	5	5	5	12	6	0	5
15--6611	1	0	1	0	0	0	0	0	1	3	5	17	14	24	8	3	1	1	1	0	0	0	0	2	5	17	19	7	7	1	3	2	0	2	2	1	3	11	25	40	39	32	17	14	18	20	24	12	23
3001--61601	0	0	1	0	0	0	0	0	0	0	0	0	0	0	0	0	0	0	0	0	0	0	0	0	0	1	0	0	0	0	0	0	0	0	0	1	0	0	0	0	0	1	0	0	0	0	0	0	0
3076--6761	1	1	0	2	0	0	0	2	3	3	1	2	2	2	2	2	2	2	2	1	2	0	1	2	1	2	2	2	2	4	1	2	7	3	3	4	2	3	4	3	2	3	2	1	4	1	7	2	2
15--61621	0	1	2	0	0	0	0	0	1	2	0	1	0	0	2	2	0	1	0	0	0	1	1	0	1	0	1	0	0	0	0	3	0	1	0	2	2	1	3	1	1	1	1	0	2	1	1	1	0
15--61622	1	2	1	1	0	0	1	1	0	0	2	1	1	2	2	2	2	1	1	0	0	0	0	2	2	3	1	1	1	1	0	0	0	0	1	0	0	0	0	3	4	0	2	2	2	1	1	0	0
15--61623	0	0	0	0	0	0	1	0	0	0	0	0	0	0	1	0	1	0	0	0	0	0	1	0	1	1	0	1	0	3	2	0	1	0	0	0	1	1	2	1	3	3	0	1	1	0	1	1	1
15--671	1	1	2	2	2	1	0	2	3	0	1	0	2	3	9	1	0	3	1	1	0	0	0	4	2	4	3	2	2	2	7	8	6	8	4	4	4	4	8	6	10	4	6	2	3	2	5	6	6
15--672	0	0	0	0	0	0	0	0	0	0	0	0	0	0	1	0	2	0	0	1	0	0	0	0	0	0	0	0	0	3	0	2	0	1	0	0	1	1	0	0	0	1	0	0	0	1	0	0	0
15--673	0	0	0	0	0	0	0	0	0	0	0	0	1	1	0	1	1	1	0	0	0	0	0	0	1	1	0	3	0	0	0	0	0	2	0	0	2	2	3	9	9	9	7	3	7	10	8	4	3
3001--10853	0	0	1	0	1	0	2	2	1	1	1	1	2	0	4	0	1	0	1	1	1	2	1	0	3	1	0	1	0	2	0	2	0	0	2	1	1	3	1	2	16	19	1	1	2	2	0	0	0
15--34561	0	1	0	1	0	0	0	1	0	0	0	1	2	1	0	0	0	1	0	0	0	0	0	0	1	3	1	2	0	1	1	0	1	0	1	0	1	2	5	1	0	1	2	1	0	0	3	1	0
2012--34753	8	2	4	4	15	6	5	10	5	7	2	4	5	1	2	0	2	1	0	2	2	1	7	9	4	1	3	8	5	6	5	4	3	2	5	2	7	1	5	0	2	8	3	3	3	5	2	4	2
3001--10851	3	1	0	5	0	3	2	2	5	3	1	2	2	6	0	1	1	5	2	3	1	3	1	3	2	2	1	6	1	1	1	0	1	0	1	2	5	2	2	4	19	7	3	2	1	6	1	4	2
2012--34752	7	2	2	7	5	8	4	2	2	1	1	4	1	0	1	1	3	2	1	1	4	1	8	1	0	6	5	2	3	3	2	4	3	2	0	1	2	4	3	2	3	4	3	1	0	4	4	1	1
15--6103	3	2	2	1	2	1	2	3	2	2	4	1	4	5	4	2	3	1	1	2	0	1	1	1	1	3	3	1	0	0	0	2	3	1	2	2	5	5	3	2	1	2	2	4	3	4	5	6	7
15--6102	0	0	0	0	0	0	0	0	1	0	0	0	0	0	1	0	1	0	1	0	0	0	0	1	0	1	4	0	0	0	0	0	0	0	0	0	1	0	1	3	1	2	2	0	1	2	4	1	0
15--6101	1	2	2	0	1	0	2	1	1	2	1	1	0	2	3	4	1	0	1	0	0	1	2	0	2	1	1	2	1	1	0	1	2	2	1	1	5	2	1	6	4	2	3	5	3	2	4	2	8
3076--27181	0	0	0	0	0	0	0	0	0	0	0	3	3	7	5	3	7	7	4	6	5	2	4	2	4	4	7	6	2	3	2	3	5	2	3	2	4	2	6	22	24	12	6	6	13	13	5	2	0
3076--27183	0	0	0	0	0	0	0	0	0	0	4	22	19	21	9	8	15	12	10	9	9	6	0	5	8	11	14	10	6	13	1	3	2	3	2	1	4	10	13	16	21	13	3	6	11	12	8	2	1
3076--27182	0	0	0	0	0	0	0	0	0	0	0	0	1	6	6	5	7	4	4	4	7	3	2	4	3	6	6	2	4	2	0	1	2	2	1	6	4	6	6	29	27	23	9	12	15	7	5	1	0
3081--10711	0	0	0	0	1	0	4	2	1	2	0	1	0	0	0	2	2	2	2	0	0	0	0	1	1	0	0	0	0	0	0	0	0	0	0	1	2	0	1	0	0	0	0	0	0	0	0	1	2
3081--10712	4	1	3	5	7	15	5	3	3	1	0	5	4	3	4	0	3	2	3	0	4	1	6	3	3	6	3	7	3	1	2	0	2	4	0	0	0	1	2	3	5	4	2	0	1	3	2	3	2
3081--10713	2	1	3	0	4	2	1	2	0	1	0	2	0	1	0	2	3	1	2	0	0	3	6	2	1	2	1	3	3	3	1	2	3	1	2	0	1	3	1	1	2	2	0	1	0	0	0	1	2
2012--61691	0	1	0	1	1	1	3	0	0	0	2	0	1	0	0	0	0	1	0	1	0	1	1	3	0	0	0	1	1	0	1	0	0	0	2	0	1	0	0	0	3	3	1	1	1	0	0	0	0
2012--61692	0	0	1	0	0	0	0	0	0	0	0	0	0	0	0	1	0	1	0	0	1	0	1	1	0	0	0	0	0	1	0	1	0	3	2	2	2	3	3	2	1	1	2	2	0	0	0	0	2
2012--61693	0	0	0	0	3	0	0	0	0	0	0	0	0	0	0	0	0	0	0	0	0	0	0	1	0	1	2	2	0	0	1	0	0	0	0	0	0	0	0	1	0	1	1	0	1	3	1	1	0
3001--61633	0	2	3	1	6	3	2	1	3	2	1	4	2	2	0	3	5	5	4	1	1	2	3	1	2	1	1	1	0	3	1	2	1	2	2	3	1	2	2	2	4	2	3	1	2	2	1	3	3
3076--60542	0	1	0	0	0	1	0	0	0	0	0	0	0	0	0	0	0	0	1	0	0	0	0	1	0	0	0	1	0	0	1	0	0	1	2	1	2	0	2	1	0	2	1	1	0	0	0	0	0
15--31881	0	0	0	0	0	0	0	0	0	0	0	0	11	7	8	2	0	2	1	2	0	2	1	3	10	10	11	7	4	4	5	4	3	6	1	3	4	7	23	34	32	30	15	11	14	19	5	11	3
15--31883	0	0	0	0	0	0	0	0	0	0	0	0	1	5	1	0	0	1	3	2	0	1	2	1	0	3	1	1	0	2	4	2	1	3	1	2	3	7	17	34	31	12	7	5	10	9	0	5	4
3076--18452	3	0	2	0	0	2	0	0	2	2	1	0	0	1	1	0	1	0	1	0	2	0	3	2	0	0	0	1	1	1	1	2	2	1	1	2	2	0	1	7	6	9	3	1	1	1	2	0	4
3076--6653	0	0	0	0	0	0	0	0	0	0	0	0	0	0	0	0	0	0	0	0	0	0	0	0	0	0	1	1	0	0	1	0	1	0	0	0	0	0	0	0	1	2	0	0	1	0	2	3	1
15--61421	0	1	1	0	0	0	0	1	0	0	0	0	0	0	1	0	1	1	0	0	0	0	0	0	0	0	0	0	0	1	0	1	0	0	1	0	0	0	0	1	2	1	0	0	0	2	3	2	2
109--10672	1	1	1	1	0	2	1	1	1	2	0	0	0	2	8	2	1	1	0	2	0	1	0	2	1	1	2	1	1	1	1	2	2	1	1	1	2	1	5	9	17	29	5	5	7	9	2	10	3
109--10673	0	0	0	0	0	0	0	0	0	0	0	0	0	0	0	0	0	0	0	0	0	0	0	0	0	0	0	1	0	0	0	0	0	0	1	0	0	1	2	0	3	5	0	0	0	2	2	4	0
109--10671	0	0	0	1	1	0	0	0	0	0	0	0	0	1	1	0	1	0	0	1	0	0	0	0	3	0	0	0	0	0	0	0	0	0	0	0	0	0	1	0	3	7	1	0	0	1	1	0	0
3076--7521	2	0	0	0	0	0	0	0	0	1	0	0	1	1	3	1	0	0	0	0	2	0	0	0	1	0	1	2	0	0	1	0	0	1	1	1	1	2	0	3	11	5	1	1	0	0	1	0	0
3076--7522	1	0	0	0	0	0	0	0	0	0	0	0	0	2	1	0	0	0	0	0	1	0	1	0	0	0	1	1	1	0	0	0	1	0	0	1	0	0	3	2	2	4	5	0	0	1	0	0	0
3076--7523	0	0	0	0	0	0	0	1	0	0	0	1	1	1	0	0	1	1	1	2	2	2	2	1	2	1	1	1	1	3	1	1	1	1	1	1	1	0	0	2	5	4	2	1	1	1	1	2	0
15--27502	0	0	0	0	0	0	0	0	0	0	0	0	0	0	0	0	0	0	0	0	0	0	0	0	0	0	0	0	0	0	0	0	0	0	0	0	0	0	2	1	2	0	0	0	0	1	0	1	0
3076--31331	0	0	0	0	0	0	0	0	0	0	0	0	11	11	13	11	0	0	1	0	1	0	0	0	0	2	5	1	2	4	5	1	4	3	8	6	9	7	13	28	26	13	3	6	6	10	2	0	0
15--31002	0	0	0	0	0	0	0	0	0	1	3	3	2	3	7	8	5	8	15	11	0	4	14	6	5	8	2	1	0	0	1	2	1	4	3	2	2	1	3	6	5	1	1	4	3	5	6	5	1
109--10683	0	0	0	1	0	0	0	0	0	0	0	0	0	0	0	0	0	0	0	0	0	0	0	0	0	0	0	0	0	0	0	0	0	0	0	0	0	0	1	1	1	0	0	0	0	0	0	0	0
109--10682	0	2	1	0	1	1	0	1	1	0	0	0	1	1	0	0	3	1	4	1	1	4	0	3	4	6	3	1	0	2	2	2	2	6	4	3	3	4	17	17	21	27	8	8	13	14	10	10	6
109--10681	0	1	0	0	1	2	1	0	1	0	0	0	1	2	1	2	1	2	0	2	1	2	1	3	2	3	2	3	2	0	2	0	2	4	1	5	4	6	8	8	25	12	6	4	5	8	6	3	1
2012--6571	1	0	0	0	1	0	1	0	0	1	0	0	0	0	0	1	0	0	0	0	0	0	0	0	0	0	1	0	0	0	0	0	0	0	0	0	0	0	0	1	0	0	1	0	0	0	0	0	0
15--6613	0	0	0	1	0	0	2	2	1	0	1	4	4	4	5	2	1	6	3	0	0	1	0	1	3	2	2	6	0	0	3	0	3	4	0	2	2	4	17	30	26	20	21	11	13	17	4	3	4
2012--6573	4	1	1	8	5	6	7	3	2	0	0	1	2	0	0	1	0	1	0	0	1	0	2	1	2	1	2	2	2	1	3	2	1	0	1	1	0	1	2	2	6	0	3	2	2	3	4	0	0
2023--2271	0	0	0	0	0	0	0	0	0	0	0	0	0	0	0	0	0	0	0	0	0	0	0	0	0	0	0	0	0	0	0	0	0	0	0	0	0	0	0	0	0	0	1	0	0	0	0	0	0
3076--17043	7	7	6	4	56	44	9	6	5	1	4	6	3	16	15	1	6	5	6	7	2	12	35	6	15	2	5	3	3	4	3	3	3	14	3	2	6	4	0	29	20	3	3	1	2	2	1	4	2
3076--17042	1	4	0	4	7	8	2	0	0	0	0	0	0	0	1	0	0	1	0	0	1	3	7	1	3	2	1	2	0	2	1	1	1	1	1	0	3	2	0	4	4	2	0	2	0	0	2	0	2
3076--17041	1	0	0	3	15	5	0	2	2	2	0	3	1	1	5	0	2	1	1	1	0	1	9	1	7	2	2	2	1	2	0	0	1	0	2	1	2	2	1	1	9	4	3	1	1	0	0	0	2
3001--61603	0	1	2	1	0	0	1	1	2	0	1	1	2	0	1	2	2	0	0	1	0	0	2	0	0	2	0	0	2	1	1	1	0	0	0	1	1	0	0	0	0	1	2	0	0	1	0	0	0
3076--162	0	0	0	0	0	0	0	0	0	0	0	0	0	0	0	0	0	0	0	0	0	0	0	0	0	0	0	0	0	0	0	0	0	0	0	0	0	0	0	0	0	0	0	0	0	0	0	0	0
3076--163	1	1	2	1	1	1	3	1	1	1	1	1	1	1	2	1	1	2	0	1	1	1	1	2	2	1	1	1	1	1	1	2	0	1	0	0	1	0	1	1	1	0	0	0	0	0	0	0	0
3076--161	2	3	1	1	2	1	0	0	0	0	0	0	0	1	0	2	1	0	0	1	0	1	1	3	2	4	0	1	2	0	0	0	0	0	0	0	0	0	0	8	11	1	0	0	0	0	0	0	0
109--10702	0	0	0	0	0	0	0	0	0	0	0	0	0	0	0	0	0	0	1	0	0	0	0	0	0	0	0	0	0	0	0	0	0	1	0	0	0	0	0	1	0	4	0	0	0	0	0	0	0
109--10703	0	0	0	0	0	0	0	0	0	0	0	0	0	0	0	0	0	0	1	1	0	2	1	0	0	0	0	0	0	0	3	0	1	1	1	1	0	1	1	1	1	4	0	0	0	0	1	0	0
109--10701	0	0	0	0	0	0	0	0	0	0	0	0	0	0	0	0	0	0	0	0	0	0	0	0	0	0	0	0	0	0	0	0	0	0	0	0	0	0	0	0	0	1	0	0	0	0	0	0	0
2012--1071	10	2	0	2	8	4	0	2	5	2	2	3	4	2	2	2	3	1	3	1	4	3	2	5	3	2	9	2	2	1	2	2	2	3	3	3	3	2	2	2	3	1	4	2	1	0	1	0	3
2012--1073	2	0	0	1	0	1	0	2	4	1	1	0	0	0	0	0	0	0	0	0	0	1	0	1	0	1	1	1	0	0	1	0	2	0	0	0	0	0	1	0	1	1	2	0	0	1	2	1	0
2012--1072	3	0	1	1	2	1	1	0	1	0	0	0	0	0	0	0	0	0	1	1	1	0	0	0	1	1	0	2	1	1	3	3	1	2	2	2	5	2	3	1	3	2	2	0	3	3	5	5	2
2023--2261	0	0	0	0	0	0	0	0	0	0	0	0	0	0	0	0	0	0	0	0	1	0	1	1	1	1	1	1	1	0	0	0	0	0	0	2	1	1	1	0	1	0	1	1	1	1	1	3	0
3076--61731	0	0	0	0	0	0	0	0	0	1	0	0	0	0	0	0	0	1	0	0	0	0	0	0	0	0	0	0	0	0	0	0	0	0	0	0	0	0	0	1	3	0	0	0	0	0	0	0	0
3076--61732	0	1	0	0	0	1	0	0	0	0	0	0	2	0	1	0	0	0	2	1	0	0	0	0	0	0	0	2	0	0	0	1	0	0	0	0	0	1	0	0	2	0	0	0	0	0	0	0	0
3076--61733	0	0	0	1	4	1	5	1	1	1	3	2	7	1	3	0	1	0	5	0	1	1	3	3	3	4	3	1	1	2	2	1	0	2	1	0	1	3	0	4	2	0	0	0	0	0	0	0	0
3076--7231	3	0	1	0	0	1	0	1	1	0	1	1	0	0	0	3	0	1	0	3	0	2	1	1	1	1	1	1	0	0	1	1	0	2	0	0	1	1	1	0	2	1	0	0	2	1	1	0	0
3076--7232	1	0	3	0	2	2	0	0	0	1	0	0	0	1	2	1	0	3	2	0	0	0	4	1	2	2	2	0	1	0	2	1	0	0	0	3	0	0	0	0	0	4	1	2	1	3	1	2	1
3076--7233	1	1	0	1	1	0	1	1	0	0	2	1	1	0	0	0	2	0	0	0	0	0	0	0	0	0	0	0	0	0	0	0	0	0	0	0	0	0	0	0	0	0	0	0	0	0	0	1	0
2012--23142	0	0	0	0	0	0	0	0	0	0	0	0	1	1	0	0	0	0	0	0	0	0	0	0	0	0	0	0	0	0	0	0	0	0	2	2	0	0	0	0	0	0	0	0	0	0	0	0	0
2012--23143	0	0	1	0	0	0	1	0	0	0	0	0	0	0	0	0	0	0	0	0	0	0	1	0	0	2	1	0	0	0	0	0	0	2	0	2	0	0	0	0	0	0	0	0	0	0	0	0	0
3076--1803	0	0	1	2	3	1	0	1	0	0	0	0	0	0	0	0	0	0	0	0	0	0	0	0	0	0	0	0	0	0	0	0	0	0	0	0	1	0	0	0	1	1	0	1	0	1	0	0	0
2012--23141	0	0	0	1	1	1	0	0	0	0	1	0	0	0	0	0	0	0	0	1	0	0	1	0	0	0	0	1	0	0	0	0	1	0	1	0	0	0	0	0	0	0	0	0	0	0	0	0	0
3076--6762	0	0	0	3	2	2	0	1	2	2	0	1	3	4	0	0	0	0	2	0	2	2	1	2	6	2	3	1	0	2	4	3	2	1	1	0	0	3	2	3	2	2	1	1	1	1	2	1	2
15--27002	0	1	0	0	0	0	0	0	2	0	0	1	1	1	2	0	1	0	0	0	0	0	0	0	1	2	0	1	1	0	0	2	0	1	1	0	1	3	4	1	12	3	2	0	2	4	1	4	0
15--27003	0	0	1	0	0	0	1	0	1	1	0	2	0	2	3	0	0	1	0	3	0	1	0	0	1	1	1	3	1	1	0	1	1	4	2	2	0	5	3	2	9	6	10	1	2	2	1	3	0
15--27001	0	0	1	0	1	0	0	0	0	0	0	0	1	0	0	0	0	0	0	0	0	0	0	0	0	0	0	0	0	0	0	0	0	0	0	1	1	0	0	0	0	1	1	0	0	0	1	0	0
3076--29111	1	1	2	1	1	0	0	0	0	0	0	1	1	2	1	1	0	0	0	0	0	0	0	1	0	0	0	0	1	1	2	1	0	0	0	0	0	0	0	2	5	2	1	2	2	1	3	1	0
15--31131	0	0	0	0	0	0	0	0	1	0	16	25	27	29	19	12	10	10	3	7	0	10	8	16	18	15	19	13	11	12	6	13	14	19	17	25	31	44	86	133	123	86	50	50	59	59	36	16	10
3076--29113	2	1	0	2	2	2	1	1	3	3	3	1	2	4	0	1	0	1	1	2	1	1	2	0	1	1	2	2	2	4	4	3	3	3	3	2	2	3	2	4	2	3	1	2	1	1	1	1	1
3076--61371	0	0	0	0	0	0	0	0	0	0	1	0	2	0	0	1	0	0	1	1	0	0	0	0	1	0	0	0	1	1	0	0	0	0	0	0	0	0	0	0	0	2	0	0	0	0	0	0	0
3076--61372	1	0	0	0	0	0	0	0	0	0	0	0	0	0	0	0	0	0	0	1	0	0	0	0	1	2	4	0	0	0	0	0	0	0	0	0	0	1	0	0	0	1	1	0	0	0	0	0	0
3076--61373	0	0	0	0	0	0	0	0	0	0	0	0	0	0	0	0	0	0	0	0	0	1	0	1	0	1	1	0	1	0	0	0	0	0	0	0	0	1	0	0	0	1	0	0	1	0	0	0	0
2023--23111	0	0	0	0	0	0	0	1	0	0	0	0	0	1	0	0	0	0	1	0	0	0	0	0	0	0	0	0	0	0	0	0	1	0	0	0	0	0	0	0	0	1	0	0	0	0	0	0	0
15--31133	0	0	0	0	0	0	0	0	0	0	2	2	5	6	1	3	4	2	0	1	0	0	1	3	5	4	7	2	1	2	0	4	5	4	6	13	6	22	44	68	72	39	20	26	28	27	12	17	7
2023--23113	4	3	1	0	0	4	0	1	2	1	0	1	0	2	0	1	1	0	0	1	1	2	1	1	0	0	1	1	0	0	1	1	0	1	1	2	1	3	1	0	1	0	3	0	2	0	0	0	1
2023--23112	0	0	0	0	0	0	0	0	0	0	0	0	0	0	0	0	0	0	1	0	0	0	1	1	1	0	0	0	0	0	0	0	1	0	0	0	0	0	0	0	0	0	0	0	0	0	0	0	0
15--31132	0	0	0	0	0	0	0	0	0	3	1	2	2	9	4	4	2	2	0	1	0	0	1	5	4	6	10	6	6	6	0	6	5	8	6	10	21	23	48	52	72	56	30	28	31	26	16	8	8
3081--15713	0	0	0	0	0	0	0	0	0	0	0	0	0	0	0	0	0	0	0	0	0	0	0	0	0	0	0	0	0	0	0	0	0	0	0	0	0	0	0	0	0	0	0	0	0	0	0	0	0
3081--15712	0	0	0	0	0	0	0	0	0	0	0	0	0	0	0	0	2	0	0	0	0	0	0	0	0	0	0	0	0	0	0	0	0	0	0	0	0	0	0	0	0	0	0	0	0	0	0	0	0
3081--15711	0	0	0	1	3	3	0	0	0	0	0	0	1	1	0	0	0	0	0	1	0	0	2	1	1	0	0	2	0	0	0	1	0	2	0	0	3	0	1	0	4	2	1	0	1	0	0	0	0
3076--6123	0	0	0	0	0	0	0	0	0	1	0	1	1	0	1	2	1	0	1	0	1	0	0	0	0	0	0	0	0	0	0	0	1	0	0	0	0	0	0	0	2	0	1	2	0	0	0	1	0
3076--6122	1	7	0	3	1	4	1	2	0	1	2	5	1	3	5	1	2	2	1	4	2	2	2	9	3	2	5	2	1	2	0	0	6	0	3	5	3	2	2	5	5	4	1	10	1	2	5	3	2
3076--6121	1	0	1	3	2	2	0	1	2	1	0	0	1	3	2	2	0	1	0	0	1	1	0	0	2	0	0	2	1	1	0	0	0	0	0	0	0	2	4	1	0	2	0	0	2	4	2	3	2
3081--7023	0	0	0	0	0	0	0	0	0	0	0	0	0	1	0	0	0	0	0	0	0	0	0	0	0	0	0	0	0	2	1	0	0	0	0	0	0	0	0	0	0	0	0	2	0	0	1	0	0
3081--7022	0	0	0	0	0	0	0	0	0	0	0	0	0	0	0	0	0	0	0	0	0	0	0	0	0	0	0	0	0	0	0	1	0	0	0	0	0	0	0	0	0	0	0	0	0	0	0	0	1
3081--7021	0	0	0	0	0	0	0	1	0	0	0	0	0	0	0	0	0	0	0	0	0	0	0	0	0	0	0	0	0	0	0	0	0	0	0	0	0	0	0	0	0	0	0	0	0	0	0	0	0
3001--1212	0	0	1	0	1	0	1	0	0	0	1	0	0	0	1	0	1	0	0	0	0	0	1	0	0	1	0	2	0	1	0	0	1	0	2	2	0	0	0	0	0	0	1	1	0	0	0	1	1
3001--1213	0	0	1	1	0	3	0	0	1	0	0	0	0	1	1	1	2	0	0	1	0	0	0	1	1	3	1	2	0	0	0	0	3	2	0	0	1	0	0	1	1	2	1	0	1	1	1	2	1
2012--34751	0	2	0	1	0	1	1	0	1	1	0	0	1	0	1	0	0	0	0	0	0	1	0	1	1	2	4	2	1	1	1	1	0	0	0	1	1	3	2	3	2	3	1	1	1	0	0	2	1
3001--1211	0	0	0	0	0	0	0	0	0	0	0	0	0	0	0	1	0	0	0	0	0	0	0	0	1	0	0	0	0	0	0	0	0	0	0	0	0	0	0	0	0	0	0	0	1	0	0	0	0
3076--6651	0	2	0	1	1	1	0	1	0	0	0	0	1	0	0	0	0	0	0	0	0	0	1	0	0	0	0	0	0	0	0	0	0	0	0	0	1	0	0	0	0	0	0	0	0	0	0	0	0
3001--61632	0	0	0	0	0	0	0	0	0	0	0	0	2	0	0	1	1	0	0	0	0	2	0	1	0	1	0	0	0	1	1	1	0	0	0	0	2	0	0	2	1	0	1	1	0	1	0	1	0
3001--61631	0	0	0	0	1	0	0	0	0	0	0	0	0	0	0	0	0	0	0	0	0	0	0	0	0	0	0	0	0	0	0	0	0	0	0	0	0	0	1	0	0	0	0	0	0	0	0	1	0
3076--6652	0	0	0	0	0	0	0	0	0	0	0	1	1	1	1	0	0	0	0	0	0	0	0	0	0	0	0	2	0	0	0	0	0	0	0	0	0	0	0	0	0	1	0	0	1	2	0	0	0
15--27503	0	0	0	0	0	0	0	0	0	2	0	0	0	1	2	0	2	1	0	0	0	0	0	0	0	2	2	1	0	0	1	1	1	0	1	0	3	4	2	8	2	1	2	2	0	1	1	0	0
2012--6271	0	0	0	0	0	0	0	0	0	1	0	1	0	0	1	0	1	1	0	2	0	0	1	2	1	2	1	1	1	0	1	1	1	0	1	2	1	2	0	2	2	1	1	3	0	1	2	1	1
15--27501	0	0	0	0	1	5	1	0	1	0	1	0	0	0	2	1	0	0	0	1	0	0	0	0	0	1	0	0	1	0	0	1	0	0	0	0	2	2	2	4	13	2	0	2	3	2	1	0	1
3081--10611	0	0	0	0	0	0	0	0	0	0	0	0	0	0	0	0	0	0	0	0	0	0	0	0	0	0	0	0	0	0	0	0	0	0	0	0	0	0	0	0	0	0	0	0	0	0	0	0	0
3081--10613	0	0	0	0	0	0	0	0	0	0	0	0	0	0	0	0	0	0	0	0	0	1	0	0	1	0	0	0	0	0	1	0	0	0	0	0	0	0	0	0	0	0	0	0	0	0	0	0	0
3081--10612	0	0	0	0	0	0	0	0	0	0	0	0	0	0	0	0	0	0	0	0	0	0	0	0	0	0	0	0	0	0	0	0	0	0	0	0	0	0	0	0	0	0	0	0	0	0	0	0	0
3001--2002	0	0	0	0	0	0	0	0	0	0	0	0	0	0	0	2	0	0	1	0	0	1	0	0	0	0	0	0	0	0	0	0	0	0	0	0	0	0	0	0	0	1	0	0	0	0	0	0	0
3001--2003	0	0	0	0	0	0	0	0	0	0	1	2	2	1	1	0	0	0	0	0	1	1	0	0	0	0	0	0	0	0	0	0	0	0	0	0	0	0	0	1	1	0	1	0	0	0	0	0	0
3001--2001	0	1	0	0	0	0	0	0	0	0	0	0	0	0	0	0	0	0	0	0	1	0	0	1	0	0	0	0	0	0	0	1	0	0	0	1	0	0	0	1	11	0	0	0	0	0	0	0	0
2059--5753	0	0	1	4	7	9	4	8	0	0	5	3	1	4	2	2	3	6	7	5	3	10	8	11	5	16	6	5	4	4	2	7	7	9	4	6	3	1	7	18	10	3	10	5	1	1	8	3	3
2059--5752	0	0	3	6	12	8	11	6	4	3	3	3	5	1	5	3	3	5	6	4	3	4	5	21	8	6	6	3	3	2	4	1	3	4	3	8	8	4	3	5	7	6	4	4	2	4	5	4	4
2059--5751	0	0	0	0	0	0	1	1	1	0	0	0	0	0	1	0	0	0	0	1	1	0	0	0	0	0	1	0	1	0	0	0	0	0	1	0	1	0	0	2	1	0	0	0	1	1	2	0	0
3001--4273	0	0	0	0	0	0	0	0	0	0	0	1	0	0	0	0	0	0	0	0	1	0	0	0	0	0	0	0	1	0	0	0	0	0	0	0	0	0	0	0	3	1	0	0	2	0	0	0	0
[truncated: 41 more columns]
