# Supplementary material for: Social and Spatial Clustering of People at Humanity’s Largest Gathering
Source: PLoS One. 2016 Jun 3;11(6):e0156794. doi: 10.1371/journal.pone.0156794 (PMC4892527; doi:10.1371/journal.pone.0156794)
Supplement: S1 Data — This includes full network data taken over the full duration of the Kumbh Mela. In addition it contains daily handset count data, stratified by state. (ZIP) [file pone.0156794.s002.zip › KumbhSpatialCircleLevel_116.txt]

15--6911	326	347	298	372	360	388	326	356	371	374	356	383	430	345	373	392	312	357	322	364	339	311	320	323	316	338	338	313	314	325	315	402	450	490	452	467	422	482	434	444	434	436	465	463	466	421	313	475	418
15--6912	438	507	481	552	526	552	532	548	540	537	533	566	573	530	523	530	424	523	470	527	461	467	443	469	477	457	467	467	456	439	390	604	664	750	707	702	621	599	623	610	647	635	634	692	727	648	638	699	688
15--6913	369	360	354	389	389	409	369	375	395	397	382	392	396	415	348	378	338	317	364	413	380	334	347	338	320	345	385	327	317	340	331	440	486	529	527	498	480	505	451	499	501	481	482	494	498	505	490	514	501
15--6561	680	621	629	595	593	654	605	586	593	615	608	617	635	626	563	586	694	634	626	713	621	641	653	655	615	676	652	628	642	623	686	696	755	779	736	677	677	769	731	703	669	737	704	741	812	747	727	714	656
15--6563	381	368	353	394	370	401	346	351	345	335	371	358	396	375	343	365	340	354	389	454	356	354	344	329	382	366	381	361	343	363	334	498	517	624	758	708	683	745	688	638	609	680	702	719	746	739	734	688	684
15--6562	568	551	566	571	575	614	560	561	571	513	611	577	641	587	598	594	632	663	641	694	588	598	607	581	621	627	652	585	619	616	610	778	891	984	970	844	917	894	847	886	919	876	951	976	916	959	906	967	900
3002--10993	848	712	709	706	678	731	795	774	628	728	665	666	767	774	674	617	553	614	616	636	648	694	590	593	566	635	685	691	595	626	670	637	610	565	566	557	546	567	556	749	713	729	876	883	776	845	594	532	605
3076--61641	796	917	893	934	808	715	809	902	883	894	947	908	783	780	926	917	915	933	948	794	981	973	879	873	865	730	862	1177	988	924	1028	849	750	696	771	761	827	744	748	829	828	997	1014	827	837	832	603	666	807
3076--61642	603	700	627	681	660	428	616	655	631	650	639	630	508	405	606	669	789	725	653	520	688	724	683	609	630	445	432	764	718	773	721	634	616	408	575	524	591	548	560	585	402	689	759	732	703	511	537	500	737
3076--61643	756	822	799	756	698	671	749	808	759	817	816	854	805	674	792	813	854	799	792	692	764	725	685	758	741	741	976	1104	797	802	744	603	679	629	645	630	654	592	626	738	771	863	721	698	676	778	607	584	685
15--27341	131	146	158	130	118	134	138	139	152	145	145	134	155	140	141	156	129	138	151	132	126	126	136	124	143	140	130	113	91	97	98	126	117	134	121	130	160	164	148	153	140	170	181	143	150	186	137	141	165
15--27343	467	409	491	508	462	339	411	383	407	412	450	408	348	347	410	425	441	396	370	327	394	372	399	401	301	253	259	358	318	274	303	451	459	339	498	471	449	457	476	390	266	428	580	444	551	392	435	361	568
15--27342	138	177	167	166	132	112	141	163	148	150	143	159	107	133	143	162	162	153	147	125	162	145	151	146	132	112	109	148	142	166	162	203	180	152	180	175	188	170	195	153	101	164	194	165	196	141	148	115	183
15--61351	356	386	354	417	448	346	454	502	545	500	502	470	330	351	487	552	526	603	499	398	479	499	549	479	465	357	301	484	578	477	509	642	661	558	748	660	798	679	661	576	425	615	665	736	650	431	400	480	670
15--61352	806	946	920	910	791	494	823	870	856	826	854	774	483	602	837	854	866	863	872	537	881	878	887	871	746	611	490	918	859	861	897	1014	981	702	1152	1083	1006	1027	994	844	531	975	990	1020	1053	732	755	732	1063
15--61353	710	808	743	724	614	524	645	706	727	722	716	609	531	513	720	735	697	695	635	493	731	703	696	702	590	493	483	700	703	687	641	815	798	628	870	884	891	909	750	598	463	718	741	702	716	571	527	531	750
2012--6311	687	647	575	542	606	621	603	569	608	605	587	603	635	532	625	624	597	684	661	660	706	681	734	645	575	628	637	646	671	662	713	653	628	660	669	690	729	631	685	831	723	648	778	790	732	706	611	651	657
2012--6313	1000	906	891	826	774	799	845	846	805	811	848	838	897	849	869	722	703	750	734	764	732	691	838	740	750	603	722	711	740	715	731	774	735	728	694	770	760	576	702	767	776	737	784	747	679	750	627	617	643
2012--6312	555	585	534	504	557	628	576	556	525	546	571	649	622	543	533	479	405	466	468	478	443	536	474	382	415	435	430	385	416	407	437	540	551	599	562	589	621	527	532	613	553	537	567	528	472	468	322	368	429
2012--6251	547	500	490	524	529	562	551	509	549	513	516	578	639	499	424	402	415	432	393	363	455	370	391	427	437	398	443	374	368	370	351	344	341	367	329	296	333	303	319	338	357	347	342	341	340	394	395	387	365
2012--6252	1152	984	1002	1019	1008	1129	975	963	916	938	980	934	1038	1004	1383	1415	1405	1495	1494	1361	1459	1450	1402	1388	1512	1528	1501	1429	1384	1394	1303	1313	1254	1495	1174	1035	1190	1036	1041	1163	1184	1075	1100	1103	1107	1269	1323	1321	1198
2012--6253	423	371	380	387	372	427	621	376	424	372	378	422	325	287	587	668	694	720	683	661	696	666	639	648	671	691	725	643	628	645	661	600	577	633	542	525	562	556	553	604	591	557	556	562	585	604	608	654	584
15--14941	249	317	280	309	304	197	292	317	331	295	306	302	208	192	290	296	282	334	326	220	322	297	322	305	323	212	181	314	307	290	301	359	362	241	412	380	349	344	351	267	200	353	363	371	334	289	248	229	418
3076--7502	712	666	644	610	573	549	508	502	473	583	417	465	403	400	364	406	424	402	413	447	434	402	372	367	399	431	409	385	409	356	379	339	319	328	356	323	295	309	391	488	528	20	0	0	0	0	0	0	0
15--14943	701	800	810	823	814	500	830	905	832	834	868	902	495	561	880	888	882	863	904	506	949	910	809	844	837	594	442	845	888	806	761	994	1091	602	1033	1118	1070	1019	997	906	473	964	1060	1059	950	688	591	577	1140
15--14942	403	508	493	469	435	261	472	512	478	487	537	504	257	270	398	421	396	353	374	203	393	388	338	366	374	280	207	409	374	393	357	501	479	266	483	494	488	500	463	406	227	422	448	480	446	338	311	292	547
15--61423	450	447	435	438	511	459	440	416	416	454	420	443	395	474	363	382	413	395	409	425	412	435	426	420	407	418	457	412	422	392	381	476	461	470	466	465	450	464	522	616	1439	951	594	470	513	719	499	469	471
2012--111	360	344	339	358	338	338	331	331	317	377	376	376	368	377	357	303	303	379	432	443	482	446	438	456	447	458	430	435	432	429	379	314	339	343	301	302	377	290	288	307	287	310	290	307	279	303	260	244	289
2012--112	614	566	626	626	641	638	608	594	636	630	616	586	616	630	537	461	403	461	473	478	461	453	469	432	419	422	439	415	415	404	457	807	845	941	838	861	888	892	826	871	889	868	816	855	811	747	653	656	737
2012--113	567	523	507	586	513	565	478	561	537	495	585	546	509	600	737	899	800	1018	884	914	900	967	960	856	985	954	905	892	988	905	768	966	934	1013	952	1045	973	991	991	963	970	936	1108	1228	1537	1543	1212	1327	1437
2023--7111	285	282	272	287	275	266	262	256	232	259	277	275	266	227	267	268	255	282	273	274	275	275	276	269	295	274	223	233	238	214	224	233	237	216	223	211	231	193	198	208	239	208	192	208	181	204	207	197	210
2023--7112	2244	2078	2191	2178	2109	2045	1961	2129	1660	1928	1938	1968	1869	1679	1779	1812	1715	1793	1791	1708	1700	1559	1750	1731	1740	1539	1453	1433	1420	1609	1468	1413	1492	1478	1440	1413	1509	1444	1397	1569	1907	1494	1437	1398	1422	1471	1270	1390	1440
3076--7501	1771	1380	1164	1123	1041	963	991	1021	1126	1159	987	668	625	689	633	707	685	649	699	709	697	693	631	565	591	706	688	666	726	684	688	436	463	455	466	460	584	660	997	1332	1784	44	0	0	0	0	0	0	0
3076--6171	697	637	809	815	864	936	885	783	776	711	747	680	675	715	654	682	749	723	768	804	787	770	736	765	726	804	669	660	680	716	724	510	435	453	426	448	410	453	410	505	498	479	448	415	443	466	547	492	436
109--10742	349	0	359	299	313	320	308	288	327	360	0	0	367	0	287	340	316	334	311	349	319	300	303	269	296	290	287	298	302	317	271	295	306	339	311	331	298	300	300	366	345	303	272	314	306	309	298	150	164
109--10743	672	0	676	659	626	632	670	622	749	795	0	0	716	0	582	755	733	724	729	684	748	657	683	690	664	693	654	748	738	661	758	798	935	908	985	1037	1097	987	1114	1113	1701	1507	1016	991	910	814	812	932	1022
109--10741	499	0	448	450	456	528	406	398	465	551	0	0	493	0	419	543	477	487	466	512	510	500	487	501	440	439	457	616	479	498	470	560	615	691	701	711	698	708	803	1014	1388	835	662	721	677	627	548	595	662
2012--6723	649	690	778	872	844	876	870	213	244	226	229	226	207	225	179	187	178	214	203	316	161	195	189	191	194	234	243	201	198	201	199	191	174	231	187	191	173	232	207	214	228	216	194	198	176	223	232	219	209
109--15722	0	0	0	0	0	0	0	0	0	0	0	0	911	0	554	274	288	291	300	317	288	312	298	316	321	292	326	278	271	305	291	321	324	359	312	365	341	316	392	337	360	391	322	325	319	366	283	286	297
15--10801	395	385	423	373	355	423	356	400	356	358	365	370	350	315	334	328	360	363	378	394	346	364	360	366	376	374	360	380	382	359	354	400	422	449	427	428	397	415	445	516	619	462	399	414	460	459	436	468	437
15--10802	526	490	499	492	433	510	473	465	456	453	460	419	423	393	386	434	442	423	459	477	432	505	511	425	482	465	493	461	450	465	479	521	546	526	527	536	544	554	554	613	701	635	559	488	530	596	575	555	544
15--10803	485	462	487	464	387	495	427	397	420	422	436	431	395	380	391	439	436	405	436	466	455	435	448	472	449	398	408	404	391	415	443	478	509	499	496	483	470	474	476	559	667	561	533	508	529	520	440	489	504
2012--12091	596	578	562	573	599	585	534	661	731	663	722	726	524	395	512	572	645	633	650	511	628	644	698	665	586	587	550	605	668	705	691	729	721	697	724	738	780	749	626	631	568	598	686	694	687	599	487	550	666
2012--12092	434	373	402	355	375	380	413	389	391	403	383	396	358	335	300	362	420	357	353	318	321	357	389	387	406	394	412	438	439	383	395	394	387	394	392	379	398	378	391	386	378	373	421	423	395	403	376	406	368
2012--12093	210	218	224	224	192	212	179	190	190	199	207	209	196	219	193	199	187	204	235	213	218	230	227	238	235	218	255	221	234	233	249	231	263	264	231	221	241	238	248	222	231	242	224	240	245	251	213	247	250
2023--1141	1014	1031	1016	1023	982	1021	975	967	957	1016	1000	973	950	983	970	933	991	1046	994	988	940	976	947	961	962	1061	1091	1138	1095	976	1004	1146	1300	1327	1288	1298	1406	1223	1075	1292	1279	1219	1267	1200	1217	1152	1055	1026	1130
2023--1143	1164	1318	1250	1200	1361	1180	1241	1156	1173	1273	1247	857	915	727	744	678	713	646	681	719	698	635	660	794	728	849	781	602	642	599	638	549	493	585	438	483	520	563	572	741	816	751	537	556	601	474	413	451	540
2023--1142	241	237	237	218	218	231	245	206	210	222	216	213	270	282	222	218	222	212	196	221	211	216	215	207	226	224	223	219	206	213	178	248	255	296	295	300	350	314	224	279	298	298	288	277	272	256	256	250	247
15--61431	651	634	617	636	623	611	547	568	602	592	602	613	608	558	516	468	564	572	564	583	566	569	569	535	568	562	578	562	523	572	588	611	629	631	588	621	590	638	650	654	742	644	671	593	636	610	619	660	668
15--1271	374	434	414	397	355	185	393	473	399	448	427	364	211	285	435	406	417	407	344	166	401	413	418	367	302	200	161	386	422	396	391	508	453	273	562	465	504	516	452	396	242	463	509	458	469	378	304	235	534
15--61433	945	1015	963	1033	922	799	914	1007	1009	996	1096	1114	627	525	558	653	593	640	633	578	617	535	529	558	635	623	509	620	541	594	653	860	875	898	1024	878	963	903	1219	934	1201	875	995	1043	954	710	852	857	884
15--1273	1343	1654	1433	1463	1455	1137	905	915	938	926	899	895	777	774	928	844	759	706	691	544	662	645	666	598	525	448	446	535	498	441	430	613	542	465	665	745	824	796	898	1004	1127	1354	930	881	835	590	576	609	752
2023--4011	187	195	183	191	182	180	172	220	197	216	235	193	230	234	206	226	223	241	228	245	231	248	213	220	217	247	249	258	261	229	235	251	238	265	276	263	245	240	252	279	277	262	261	239	252	272	267	254	262
2023--4012	1004	968	1006	987	926	928	905	922	949	943	1000	1007	1037	1018	991	1044	1073	1027	1140	1200	1173	1234	1240	1133	1117	976	776	751	767	747	696	765	850	869	830	843	884	815	815	947	918	922	899	875	894	874	786	734	761
2023--4013	1012	980	1006	929	940	940	896	918	978	954	938	927	907	901	926	947	957	1014	925	856	883	884	858	832	826	686	633	648	628	600	604	602	572	607	619	616	642	598	614	635	742	658	601	607	605	646	614	567	637
3076--6112	703	717	681	703	719	780	672	626	663	661	643	619	671	629	535	509	568	616	622	666	573	584	652	597	616	592	624	593	556	591	607	458	440	489	442	484	435	451	457	496	445	449	478	537	518	634	643	622	547
3076--6113	566	537	544	603	718	648	580	577	585	539	532	595	677	600	545	546	532	527	548	740	583	564	543	551	559	577	574	571	562	580	536	461	434	474	397	394	388	438	428	426	440	560	536	571	615	709	735	729	611
3076--6111	472	455	436	406	456	456	433	426	439	423	401	441	479	409	443	458	420	423	415	484	475	428	412	422	409	432	459	435	411	456	433	304	319	354	314	321	320	324	299	298	319	310	312	298	328	370	336	391	303
15--62791	582	578	641	608	596	580	564	548	548	552	351	523	478	520	528	515	529	507	516	506	516	513	516	494	526	470	438	465	491	459	423	502	545	511	495	567	543	503	529	546	591	590	502	547	583	471	495	489	536
15--23163	206	225	197	204	168	177	186	171	189	203	171	172	164	151	192	223	209	207	288	164	197	199	230	181	173	177	131	186	190	176	205	244	224	193	268	257	231	257	289	249	181	243	242	280	254	206	172	203	267
15--62792	514	518	524	551	566	595	538	572	534	562	320	466	459	489	457	456	438	451	454	524	458	477	496	505	488	455	461	431	436	450	468	544	530	546	568	526	475	519	512	516	479	533	502	526	523	526	576	560	575
3081--24502	704	678	661	653	573	568	606	645	601	630	661	600	575	515	616	779	668	737	663	604	732	638	626	532	569	539	522	633	731	683	708	676	578	545	535	647	593	576	553	586	605	808	800	776	828	817	646	673	893
3081--24503	925	927	886	904	841	824	799	906	918	908	918	958	1013	805	769	986	935	961	978	972	968	916	861	825	872	896	829	922	986	994	861	830	754	887	838	909	927	795	832	921	974	950	1063	1050	1010	840	687	752	902
3081--24501	643	624	638	603	567	552	530	566	572	584	573	559	585	666	568	552	542	547	597	595	570	571	547	532	529	575	546	521	517	564	534	497	460	524	521	536	511	522	521	484	525	605	558	532	578	599	557	521	488
3076--61583	756	698	677	664	714	677	650	693	688	686	703	698	731	711	621	626	627	616	663	709	607	572	596	571	619	585	640	622	623	576	590	500	460	474	416	468	392	393	384	399	385	15	0	0	0	0	0	0	0
3076--61582	688	679	698	681	691	708	680	680	721	691	653	665	692	661	660	655	659	672	673	692	634	687	672	638	644	639	640	652	627	665	647	525	492	542	486	483	487	492	465	530	526	29	0	0	0	0	0	0	0
3076--61581	528	489	493	499	516	497	492	495	476	523	542	459	520	537	501	476	467	491	506	599	483	486	475	446	478	485	487	475	487	476	476	309	319	330	309	286	269	269	281	313	303	12	0	0	0	0	0	0	0
15--31773	0	0	0	0	0	0	0	0	0	219	429	527	675	1310	490	506	500	577	590	780	545	610	579	498	598	823	873	545	555	487	475	897	964	1790	1016	1219	1188	1399	2091	4611	5406	2069	1376	1315	1871	2690	925	1328	1052
15--31772	0	0	0	0	0	0	0	0	0	142	260	322	323	329	181	221	283	350	371	395	235	254	193	199	294	327	362	225	253	234	234	356	395	659	407	444	388	502	614	1191	1875	844	644	493	632	829	565	93	465
15--31771	0	0	0	0	0	0	0	0	0	339	555	480	657	1088	395	363	246	255	232	321	232	263	132	132	164	252	312	132	151	141	130	355	445	599	472	505	535	1058	995	4097	4960	2345	1575	1580	2220	3357	1353	1111	1022
15--6213	1398	1704	1523	1597	1610	1147	1710	1728	1703	1670	2069	1770	1082	1162	1653	1670	1617	1650	1656	1153	1785	1689	1617	1634	1658	1232	954	1672	1675	1647	1573	2137	2224	1524	2280	2475	2366	2346	2209	1940	1253	2113	2457	2422	2199	1704	1686	1596	2583
15--6212	872	984	1023	916	868	732	976	997	987	936	947	991	636	705	969	990	1019	1015	1012	698	1023	1077	908	950	946	700	611	984	998	969	911	1223	1339	916	1224	1246	1201	1227	1145	1063	751	1184	1179	1190	1240	997	908	887	1287
15--6211	1788	1645	1711	1663	1744	1611	1686	1767	1689	1767	1762	1602	1048	1063	1075	1168	1105	1067	1072	996	1101	1110	1066	1131	1162	1114	992	1103	1104	1093	1069	1282	1439	1201	1399	1451	1400	1521	1415	1329	1273	1412	1349	1390	1373	1332	1296	1251	1473
3076--31333	0	0	0	0	0	0	0	0	0	0	0	28	218	383	356	514	0	0	789	1434	1202	1197	937	1045	1171	1591	1713	1240	1209	1190	1251	581	589	666	545	591	702	681	577	665	1128	612	687	710	713	922	577	376	353
15--50001	688	746	711	695	1006	584	683	681	699	733	944	774	570	575	628	772	760	790	801	666	790	758	713	750	699	602	551	737	788	821	779	1052	1150	1025	1123	1081	1101	1150	1119	906	1304	989	1080	1100	1070	767	750	906	1220
15--61362	619	710	613	561	555	570	540	535	588	538	578	574	575	498	551	566	537	557	607	579	551	574	561	539	531	522	512	549	533	579	565	625	626	629	666	665	684	647	680	666	578	728	706	720	709	619	586	652	706
3076--61461	473	417	479	480	444	412	408	399	423	389	403	395	446	435	316	301	313	271	326	359	275	304	294	307	311	324	313	296	313	286	271	240	216	250	231	252	238	217	237	267	238	256	227	218	211	248	284	278	240
3076--61462	1192	972	492	502	766	1070	957	934	938	973	953	970	1013	988	851	850	819	898	933	999	887	867	920	784	894	917	916	812	797	842	813	690	685	765	657	637	640	594	659	640	731	701	659	685	638	808	844	784	677
3076--61463	618	506	570	567	540	583	555	485	537	519	504	527	564	527	638	727	710	776	779	836	804	756	775	726	734	786	801	752	726	748	699	617	622	678	574	561	556	519	526	519	522	551	514	515	560	636	732	643	523
15--44701	423	500	439	448	441	448	430	455	431	362	310	349	357	325	321	337	304	340	317	355	326	314	326	300	310	309	298	313	309	290	298	327	351	364	395	352	311	330	322	301	275	311	382	313	301	329	301	318	319
3076--31083	0	0	0	0	0	0	33	337	925	370	998	1009	1148	1876	690	0	0	438	826	920	641	637	512	556	790	1089	1198	585	618	553	544	371	323	462	332	348	406	236	498	1349	1293	637	481	526	721	1036	340	422	402
3076--31082	0	0	0	0	0	0	53	340	1157	620	1440	666	1049	2657	574	566	666	595	545	788	540	512	666	752	1283	1441	2343	913	992	829	882	660	700	905	668	705	751	509	1209	2001	1822	1006	800	922	1181	1675	548	877	923
3076--31081	0	0	0	0	0	0	45	376	972	306	570	558	982	1119	457	439	496	511	436	340	287	297	604	641	854	914	1174	710	651	672	694	374	330	350	315	355	353	207	524	665	673	482	337	343	444	627	277	198	194
3076--5001	370	367	432	341	360	356	344	372	393	395	378	361	287	304	298	304	324	367	321	325	331	287	283	341	340	295	10	5	312	295	313	266	296	318	287	313	310	264	301	331	313	330	326	283	299	338	323	330	279
3076--5003	725	751	677	723	708	715	640	690	698	666	667	745	740	728	779	699	741	785	797	763	756	752	776	756	746	739	14	47	743	735	732	696	661	704	749	715	728	712	671	935	787	843	740	728	859	811	776	722	731
3076--5002	687	783	660	660	701	671	657	688	671	726	742	741	702	718	735	767	758	762	741	793	760	697	725	737	718	721	15	129	751	707	704	627	668	627	595	617	636	597	707	802	851	869	790	629	706	812	724	671	670
3076--27101	0	0	0	0	0	88	90	173	443	436	480	454	379	537	457	433	419	412	438	451	384	337	387	386	404	395	364	426	404	382	406	311	274	295	251	237	265	271	267	226	224	264	256	263	237	245	333	267	283
3076--27103	0	0	0	0	0	46	45	108	278	251	260	291	276	278	242	265	227	276	296	279	280	303	355	335	319	335	364	316	369	350	334	324	317	318	284	316	371	329	371	355	362	414	394	352	366	343	391	383	417
3076--27102	0	0	0	0	0	161	150	337	935	826	886	860	823	620	815	975	1119	1194	1130	1001	1248	982	1181	1146	980	754	795	1087	1202	1180	1126	1317	1377	1117	1340	1322	1385	1440	1202	1157	835	1107	1234	1183	1179	901	932	957	1066
3081--10552	822	767	655	693	634	561	629	798	908	783	824	877	798	762	805	793	758	775	752	768	756	744	705	634	695	640	653	699	762	695	699	626	683	651	708	683	774	834	717	702	531	0	0	0	0	0	0	0	0
3081--10553	1942	1938	1862	1846	1730	1849	1879	1831	1913	1786	1965	1978	1956	1680	1897	2007	1972	1919	1960	1882	1873	1862	1839	1860	2049	1773	1728	1845	1889	1911	1912	1537	1714	1604	1702	1754	1718	1740	1664	1688	1349	0	0	0	0	0	0	0	0
3081--10551	568	556	544	577	498	544	462	516	536	517	515	500	543	546	538	508	511	539	537	568	519	552	518	508	523	535	534	560	544	520	528	477	496	505	516	522	525	507	459	515	493	0	0	0	0	0	0	0	0
15--641	224	318	278	240	224	235	229	256	267	268	271	298	263	230	262	278	269	242	260	247	241	268	269	257	217	232	231	236	252	279	267	288	279	314	372	274	320	266	291	274	246	311	290	279	321	288	257	284	314
15--643	564	599	631	631	454	350	552	580	599	629	592	420	339	397	571	588	631	605	484	369	550	551	559	561	367	323	265	553	514	495	549	597	567	401	681	630	645	717	623	434	298	606	678	664	681	514	422	335	659
15--642	734	765	834	748	485	402	688	732	761	756	730	532	389	563	741	781	833	777	534	447	737	678	723	800	478	454	374	738	710	696	703	816	575	445	838	837	861	961	872	558	400	812	850	892	997	697	455	501	941
3001--11753	736	729	615	660	622	637	611	620	555	614	622	599	619	635	644	636	583	657	614	668	646	665	619	576	597	539	532	534	520	499	477	514	523	625	579	573	562	583	587	633	687	716	667	643	721	667	603	731	649
2012--6282	956	943	935	889	909	906	961	944	971	878	938	946	956	894	956	912	959	920	986	953	880	938	909	915	972	937	901	1064	944	950	952	924	963	959	957	965	966	961	880	934	946	910	992	998	1042	937	967	991	1027
3001--11751	1447	1351	1273	1268	1245	1262	1206	1254	1367	1334	1202	1196	1298	1291	1251	1265	1276	1227	1149	1311	1169	1131	1146	1097	1142	1102	1145	1148	1127	1119	1086	1126	1077	1187	1198	1149	1232	1174	1391	1374	1431	1405	1464	1431	1385	1403	1020	686	1070
15--31443	0	0	0	0	0	0	0	0	0	0	0	122	795	355	310	318	319	307	334	317	236	267	317	342	438	612	656	592	595	631	627	1030	1037	1136	1115	1452	2306	3293	4475	5836	6359	3993	2410	2202	2490	2336	1536	1460	1347
3002--7631	448	393	381	370	365	447	436	410	330	359	382	405	386	365	369	388	380	379	364	357	338	353	307	345	323	344	379	353	367	329	322	359	308	321	304	307	329	308	312	309	312	300	343	365	307	344	349	344	401
15--31092	0	0	0	0	13	19	0	0	0	0	0	9	101	367	168	124	135	66	160	158	157	180	137	144	158	169	203	133	137	143	129	234	298	354	268	264	291	291	326	397	1169	355	350	298	346	496	115	298	317
15--31093	0	0	0	0	55	92	0	0	0	0	0	50	252	554	306	214	230	100	237	339	221	208	185	208	279	309	357	230	226	188	155	269	341	407	286	387	430	451	510	772	1673	632	540	501	551	746	152	399	453
15--31091	0	0	0	0	49	79	0	0	0	0	0	72	426	791	560	740	797	778	818	917	859	940	907	989	1086	1292	1419	956	1013	846	907	1313	1606	2017	1247	1547	1522	1490	1724	2598	4918	2071	1783	1686	1843	2943	500	1410	1585
15--61481	1413	1614	1512	1559	1254	929	1547	1648	1594	1590	1692	1495	942	984	1616	1622	1663	1606	1439	1034	1693	1604	1628	1694	1556	1287	1098	1772	1703	1633	1604	1879	1982	1374	2065	2167	2224	1987	2045	1854	2522	3124	2524	2288	2035	1504	1302	1517	2350
15--61482	1170	1341	1175	1283	901	719	1227	1364	1232	1220	1354	998	707	985	1142	1259	1237	1221	927	673	1241	1157	1099	1240	806	785	632	1247	1274	1198	1202	1534	1224	897	1683	1715	1598	1531	1685	1342	1968	2362	1874	1635	1623	1155	819	959	1623
15--61483	646	730	702	718	557	305	670	767	716	712	735	648	324	476	756	740	711	730	636	328	679	715	627	655	605	359	289	707	696	679	700	824	835	394	835	889	845	859	784	649	365	843	821	848	761	486	455	361	874
15--31442	0	0	0	0	0	0	0	0	0	0	0	62	526	285	260	281	306	194	132	163	147	129	167	175	294	483	486	477	452	459	519	590	638	768	701	759	891	1173	1806	2656	2301	1231	873	864	920	943	763	694	604
3001--7311	1092	1007	1010	1365	1319	1356	1302	1262	1294	1011	975	1035	1038	1069	1018	972	945	993	988	1034	987	974	955	941	977	954	975	961	956	873	883	934	898	959	929	883	950	939	935	958	980	968	995	1038	954	953	997	809	915
3099--31181	0	0	0	0	0	0	0	0	0	0	0	0	0	1639	2387	2843	2728	1161	587	647	623	597	634	683	758	793	841	667	700	696	670	428	426	505	483	530	827	981	1502	2533	2503	1160	654	561	616	710	541	449	399
3099--31183	0	0	0	0	0	0	0	0	0	0	0	0	0	588	812	897	928	415	413	494	444	528	562	520	542	656	693	596	537	539	560	322	305	381	360	394	476	514	653	1135	1002	512	370	343	376	366	429	340	338
3099--31182	0	0	0	0	0	0	0	0	0	0	0	0	0	524	558	593	592	495	589	636	568	624	743	851	927	946	1041	866	812	821	868	393	398	432	390	401	483	647	887	1334	1542	937	622	511	597	755	570	489	436
3076--18451	769	850	724	715	673	647	645	649	691	702	777	783	837	794	837	921	900	867	839	782	745	721	718	655	655	672	650	724	685	677	676	464	474	454	454	467	459	479	575	1254	1535	1792	656	503	491	619	315	543	485
3076--60541	437	425	402	409	378	384	393	392	420	420	450	362	368	379	385	400	402	416	418	400	428	429	391	373	385	358	329	373	382	333	350	230	206	213	241	231	207	217	231	233	195	218	235	192	226	241	282	211	206
3076--18453	311	348	300	269	276	287	283	284	272	323	257	267	227	194	263	302	324	298	258	279	311	292	251	264	279	250	231	268	308	284	276	219	219	215	188	215	203	169	99	128	163	166	123	129	160	159	92	164	147
3076--60543	321	295	293	309	295	438	331	316	295	296	338	314	352	293	268	282	268	307	291	332	283	291	280	272	289	298	333	279	271	271	269	207	220	208	181	180	188	170	169	147	166	174	161	137	165	192	203	197	169
2012--6793	619	548	568	568	577	664	517	579	598	537	584	477	462	479	916	843	867	900	936	635	399	398	378	370	402	407	442	421	446	392	370	366	363	366	346	353	694	807	765	851	867	825	744	770	803	858	992	894	827
15--31001	0	0	0	0	0	0	0	0	77	298	446	442	364	438	684	668	695	671	681	620	764	722	617	666	574	608	704	769	743	658	645	774	869	752	907	876	852	920	973	899	903	1029	904	872	847	884	797	737	1020
15--31003	0	0	0	0	0	0	0	0	23	127	162	186	172	131	192	229	200	227	216	196	208	220	205	213	206	213	475	559	576	495	498	661	677	628	741	694	655	730	709	744	705	802	908	839	964	789	728	729	953
3001--7312	563	548	487	512	543	525	518	518	509	539	524	519	553	573	622	722	692	730	675	687	681	665	651	672	710	686	718	684	686	638	705	631	668	673	680	651	672	639	690	778	731	823	757	798	763	819	745	694	652
2012--14401	349	340	377	305	335	362	331	358	374	362	367	387	405	353	569	662	702	689	699	677	675	687	611	643	664	651	589	584	648	614	587	461	356	339	322	324	331	291	289	373	361	330	318	318	304	357	380	301	322
2012--14403	451	509	472	474	464	413	471	493	681	483	499	483	456	449	576	380	456	435	507	434	391	386	405	343	365	341	335	365	369	370	351	319	298	281	317	333	288	328	284	414	345	345	313	315	331	334	317	325	323
2012--14402	282	295	290	252	260	263	269	272	285	275	296	286	260	232	238	220	241	240	249	460	227	269	250	255	225	211	190	241	228	199	212	195	195	171	183	183	186	199	176	202	202	182	193	197	183	190	169	192	207
3081--10533	584	533	504	502	518	496	480	502	543	499	546	509	542	504	526	534	557	523	538	581	571	535	513	476	510	465	449	518	523	541	587	555	459	519	439	473	453	476	417	418	525	850	609	654	632	769	751	638	660
3076--1012	555	514	545	507	529	539	495	501	526	510	485	463	446	440	445	478	513	524	537	539	560	579	541	509	515	502	493	485	504	492	493	422	370	394	360	390	380	402	384	442	415	11	0	0	0	0	0	0	0
3076--1013	478	483	486	427	448	402	438	495	501	568	562	518	424	415	433	499	517	542	553	497	559	542	525	543	486	467	482	497	538	476	478	376	334	294	340	301	332	299	302	348	308	13	0	0	0	0	0	0	0
3076--1011	727	753	646	632	645	630	603	607	658	686	672	586	600	549	589	627	675	652	639	687	696	692	652	633	653	649	597	652	660	667	655	418	362	401	389	383	367	408	371	395	403	11	0	0	0	0	0	0	0
3076--31332	0	0	0	0	0	0	0	0	0	0	0	38	340	450	320	367	0	0	74	171	129	124	91	113	116	132	145	109	106	107	105	89	83	127	90	119	168	209	309	832	931	368	196	160	252	308	181	123	132
15--23161	272	293	285	258	242	258	252	275	284	266	276	256	250	220	246	258	280	290	337	317	316	322	316	301	318	335	285	315	282	300	324	344	349	316	396	367	363	374	356	357	289	350	359	348	409	371	370	369	388
15--62793	580	618	664	691	622	537	592	623	634	600	286	608	430	459	561	558	569	611	623	483	676	624	647	626	609	517	467	647	627	619	632	787	834	641	929	858	875	855	780	743	598	733	793	802	849	660	594	675	815
15--23162	313	365	325	314	232	236	259	281	278	242	299	292	228	224	278	312	286	310	274	245	254	264	255	269	257	215	210	282	298	280	281	290	347	312	335	370	428	366	359	340	251	338	370	393	344	277	258	301	382
2023--662	2785	2937	2962	2797	2753	2873	2769	3079	2914	2982	2965	2404	2045	1564	1571	1605	1671	1645	1567	1623	1567	1525	1605	1649	1728	1552	1721	1718	1727	1747	1743	1720	1738	1806	1772	1806	1862	1988	1721	1927	2128	1995	1875	1828	1894	1603	1291	1788	1770
2023--663	1218	1205	1165	1139	1130	1121	1089	1233	1153	1111	1205	1251	1222	1158	1212	1319	1297	1323	1292	1256	1303	1271	1261	1238	1233	1221	1250	1309	1307	1302	1274	1278	1270	1350	1298	1296	1267	1291	1288	1387	1625	1400	1310	1412	1254	1218	1586	1352	1249
15--61363	912	902	881	886	912	946	876	876	918	882	913	941	954	877	873	910	909	922	930	1022	912	895	891	828	906	904	916	1112	1122	1119	1169	1344	1397	1455	1326	1215	1154	1153	1210	1137	1038	1281	1239	1211	1183	1171	1095	1121	1199
2023--661	683	666	698	705	748	628	658	694	731	713	770	783	752	627	792	836	857	877	859	825	958	836	742	824	819	778	826	882	855	888	904	983	928	854	964	997	991	900	904	927	953	1008	960	932	951	857	728	873	877
2012--14122	586	606	630	637	571	576	416	592	631	604	673	620	619	651	599	589	578	661	609	589	613	558	553	491	579	727	565	594	541	551	570	592	571	588	570	551	554	398	590	561	564	571	539	544	569	615	456	565	636
2012--14123	477	461	544	444	418	394	269	489	461	427	478	465	436	415	410	307	17	347	342	330	373	370	372	356	326	310	298	384	374	349	361	362	332	320	339	342	399	304	342	345	339	386	388	393	405	382	275	365	421
2012--14121	2069	2037	2109	2068	2002	1985	1284	1992	2056	1847	1820	1782	1720	1794	1795	1918	1876	1894	1783	1859	1953	1932	1970	1958	1972	1398	1886	2238	2139	1979	2015	2046	1962	2070	1986	1982	2057	1585	2078	1970	1941	1905	2091	2004	1997	2032	1699	2002	2027
2012--6283	417	341	328	315	414	305	387	423	319	303	298	403	296	231	396	286	291	323	374	302	245	378	297	293	301	420	279	392	391	295	315	293	361	306	286	386	312	298	262	348	211	263	329	300	179	196	246	241	228
3001--11752	876	801	773	756	686	711	701	706	757	754	787	808	830	803	819	861	818	834	798	859	780	774	759	779	776	745	799	796	833	798	758	827	717	793	821	849	809	828	787	780	848	944	834	815	838	811	714	761	832
2012--6281	1118	1104	1030	1057	1039	1034	982	1093	1065	885	873	861	910	820	897	884	928	898	926	871	864	913	929	925	911	919	921	975	1023	952	872	1004	899	967	974	912	915	906	957	952	862	1044	970	997	1028	1079	884	962	997
15--6222	342	326	364	346	234	212	301	360	378	362	254	238	177	110	206	325	384	385	246	237	341	349	347	346	241	180	211	266	268	259	269	322	329	258	280	500	539	479	411	299	166	240	435	466	373	199	161	219	519
15--6223	570	534	556	514	488	395	525	587	624	590	555	530	413	357	586	597	672	651	573	439	628	612	598	600	520	461	400	647	649	645	628	739	859	615	1028	940	884	826	930	796	682	1094	896	792	907	618	549	553	911
15--6221	956	927	891	825	827	642	799	889	905	916	847	905	628	624	857	982	1004	988	994	701	946	923	933	911	712	733	548	800	930	918	863	1186	1199	858	1258	1202	1197	1177	1102	1090	960	1032	1240	1144	1241	751	723	816	1240
3076--6893	244	212	229	227	214	150	255	191	196	177	197	188	243	216	292	352	367	335	355	415	383	376	356	341	356	398	383	364	384	349	374	292	240	308	249	227	240	257	257	290	283	289	270	277	264	306	294	273	270
3076--6892	578	452	442	371	380	255	354	347	401	384	375	382	359	358	350	342	363	351	414	379	380	363	385	342	349	399	346	379	374	355	335	285	272	279	231	224	246	244	247	329	291	279	272	255	290	303	289	265	264
3001--4271	557	572	558	557	500	480	521	550	514	566	543	532	506	431	234	201	291	319	382	333	391	348	318	301	299	304	287	346	282	325	319	290	276	292	315	297	341	328	308	342	1194	2209	394	291	311	274	262	326	367
109--7811	172	0	226	232	210	219	235	218	210	180	0	0	68	0	61	71	54	61	65	57	79	68	73	66	76	69	57	68	62	79	75	124	141	141	184	159	127	136	131	117	168	133	137	137	127	114	117	133	145
3002--10992	1803	1889	2322	1681	1559	1911	1539	1634	1669	2287	1804	1740	1993	1592	1800	1752	1911	1793	1706	2155	1757	1618	1647	2039	1681	1563	2092	1781	1788	1779	2017	1504	1356	1547	1254	1284	1391	1639	1257	1285	1423	1315	1399	1447	1802	1323	989	1681	1423
3002--10991	1913	1849	1761	1699	1603	1610	1570	1707	1567	1719	1792	1718	1898	1842	1902	1686	1716	1751	1586	1709	1645	1617	1575	1621	1622	1767	1505	1589	1690	1653	1707	1528	1401	1484	1435	1515	1631	1731	1596	1556	1617	1607	1858	1686	1682	1663	1332	1460	1553
109--7812	868	0	944	831	928	908	890	846	934	905	0	0	830	0	791	828	789	733	743	782	733	730	754	773	721	743	763	700	788	760	739	982	1079	1077	1132	1024	1124	1062	1075	1120	1298	1179	1093	1103	1131	1066	960	1089	1088
3076--6141	696	836	716	656	667	549	666	723	747	839	720	859	554	518	630	672	741	635	666	487	601	629	642	636	677	505	441	654	710	645	577	341	248	182	231	232	256	214	246	225	185	239	248	237	238	208	211	239	239
3076--10843	160	153	143	146	156	142	152	159	168	159	156	137	136	133	131	153	161	161	155	140	180	159	160	138	119	119	113	162	36	173	182	163	147	137	136	156	127	123	143	146	146	190	188	182	197	187	180	191	205
3076--6143	524	528	495	507	517	413	559	524	560	485	549	535	337	330	464	535	477	439	458	296	445	405	457	466	442	385	290	466	479	533	410	295	263	215	231	231	270	257	245	230	148	214	216	238	213	236	243	221	265
3076--6142	826	845	876	851	788	757	846	806	833	847	810	814	666	620	733	826	791	724	767	615	761	701	653	616	631	553	485	578	647	615	521	431	366	378	362	371	353	331	341	363	323	412	379	344	423	393	434	429	415
15--681	618	619	657	639	688	644	598	620	651	636	573	579	529	498	518	610	647	646	624	666	631	591	649	582	586	591	605	606	596	615	619	654	638	637	671	670	677	704	736	753	764	741	675	712	716	689	697	669	647
15--683	615	622	590	633	621	634	561	589	544	549	549	557	539	498	492	517	530	551	561	582	559	521	591	532	561	564	534	538	567	521	533	595	576	669	626	623	598	615	649	665	693	676	597	605	660	656	641	640	670
15--682	319	318	337	318	327	337	320	301	317	307	341	308	286	297	297	319	314	274	301	290	286	307	287	273	277	261	275	280	315	262	272	307	314	339	324	342	339	316	331	399	441	385	343	325	346	373	333	340	337
3076--1801	305	302	307	288	299	334	287	308	288	285	301	291	275	308	292	289	296	283	312	333	289	292	284	291	307	321	293	341	292	291	289	327	333	342	302	341	337	290	318	322	407	332	328	317	287	288	296	299	315
3076--61411	600	559	571	624	614	576	554	573	589	626	651	552	573	547	567	599	589	656	569	608	638	563	579	564	583	574	565	579	612	684	738	659	633	616	608	607	630	578	598	623	625	610	640	603	640	673	582	582	497
3076--61413	364	389	583	382	392	343	359	394	394	376	399	379	392	318	352	407	416	410	405	439	435	401	406	378	390	368	351	386	396	386	406	369	330	388	340	352	354	400	382	421	303	351	350	342	403	384	301	340	339
3076--61412	636	635	507	585	567	606	614	617	618	561	620	595	575	472	481	576	654	686	653	653	633	625	617	645	674	611	592	640	640	688	700	598	622	656	637	608	584	533	585	558	559	538	569	589	581	530	499	509	560
2012--27133	0	0	0	0	0	0	0	0	45	725	883	791	807	870	871	765	756	782	758	902	866	676	308	265	339	311	308	285	296	306	310	335	291	322	336	295	341	411	319	320	341	278	313	320	349	336	386	299	344
2012--27132	0	0	0	0	0	0	0	0	46	375	385	342	285	342	404	365	362	367	362	369	415	345	231	228	191	203	234	253	265	241	234	230	230	219	236	212	232	276	241	209	238	214	284	255	250	232	206	217	242
2012--27131	0	0	0	0	0	0	0	0	82	476	489	505	480	559	776	666	649	491	413	602	720	541	215	207	215	218	174	238	273	267	257	257	275	213	234	199	299	314	267	272	313	230	267	260	281	326	297	288	289
3076--27663	0	0	0	0	0	0	0	0	0	47	288	286	285	410	345	411	365	300	432	397	386	396	419	389	370	462	587	397	401	371	369	320	322	317	319	304	341	341	377	714	656	426	383	320	353	511	343	299	248
15--31882	0	0	0	0	0	0	0	0	0	0	0	21	398	519	338	327	313	432	367	657	321	327	263	286	418	438	514	323	468	366	301	501	554	654	480	489	516	516	588	1045	1687	619	550	490	541	785	393	486	432
3076--27093	0	0	0	0	0	0	0	0	0	0	556	2201	1918	2196	1447	1117	1749	1841	1485	1396	1246	1171	1811	1986	2461	2911	3052	2433	2440	2218	2537	1909	1904	2183	1926	2059	2228	2615	2482	3011	3153	2483	2472	2175	2660	3120	2117	1655	1536
2012--16781	1172	1142	1176	1226	1119	1128	1099	1190	1128	1062	814	782	675	681	707	718	692	609	480	488	492	463	370	382	396	374	390	382	378	377	382	405	439	492	444	468	449	477	400	417	427	421	470	500	463	458	454	427	455
2012--16782	247	283	271	291	291	291	257	248	277	228	190	183	215	229	217	243	231	193	138	148	124	135	144	147	129	158	142	149	143	137	148	153	147	174	132	158	174	184	125	135	146	145	152	162	154	161	167	156	117
2012--16783	453	373	370	450	352	364	387	371	384	368	398	400	359	470	389	360	339	396	355	365	344	326	354	342	384	387	359	327	352	364	404	384	396	468	382	372	400	501	403	484	388	400	401	406	399	379	418	404	357
3076--48573	2086	1557	1348	1327	1276	1127	1113	1026	794	955	815	472	524	563	508	501	460	489	480	481	529	464	518	533	535	573	554	526	488	506	615	378	376	352	381	357	360	481	585	959	1179	767	482	415	475	493	487	398	361
3076--48572	490	546	457	453	445	412	441	495	496	399	395	396	370	276	250	217	253	206	224	274	272	272	277	242	248	292	295	319	285	263	268	191	183	190	203	201	200	243	339	600	810	561	336	256	284	336	285	223	206
3076--48571	210	169	183	208	186	202	193	226	207	197	216	201	182	174	127	123	142	135	119	133	130	116	128	135	138	162	160	161	144	132	135	84	82	96	104	84	82	117	146	303	364	163	114	86	105	117	73	78	59
3081--10563	1250	1145	1125	1180	1076	1134	1115	1156	1162	1187	1276	1178	1216	1237	1284	1305	1364	1412	1339	1447	1316	1397	1297	1232	1312	1263	1273	1091	673	434	430	413	359	387	374	392	480	369	408	391	363	315	386	355	349	354	301	440	534
3081--10562	769	764	678	709	614	573	626	659	755	712	737	654	656	778	796	736	745	772	739	732	691	730	727	668	684	545	544	854	1053	1202	1074	982	940	948	943	1042	976	937	929	945	921	882	926	932	925	951	810	916	920
3081--10561	625	590	566	601	553	587	548	592	585	602	584	622	680	682	640	723	796	884	826	916	967	914	942	952	969	941	921	953	1088	1155	1090	863	835	852	860	583	446	399	395	356	425	472	406	442	416	422	399	456	438
3076--1212	540	653	553	606	573	567	559	548	584	556	483	532	461	477	467	477	502	520	491	510	472	477	445	425	448	476	482	466	407	462	450	382	357	450	350	383	375	378	393	488	470	471	379	379	428	454	455	394	357
3001--4272	757	776	690	738	707	608	649	688	678	660	713	706	651	700	702	681	619	605	551	566	592	596	565	612	622	608	565	621	613	645	614	574	500	616	618	661	604	594	596	773	2390	3204	887	595	554	599	590	508	512
3076--6891	331	283	284	304	287	207	282	272	309	250	276	288	335	286	271	276	293	276	290	285	298	256	286	242	289	276	291	306	264	257	268	231	185	185	183	152	169	166	185	221	226	188	184	172	198	214	224	200	175
15--612	735	836	821	866	706	346	812	891	815	839	841	793	342	488	838	850	867	859	840	389	904	896	828	824	790	489	402	903	857	819	800	1036	1065	499	952	1173	1119	1086	1106	932	480	1030	1149	1134	1024	663	623	537	1146
15--613	606	701	629	653	603	338	628	668	698	654	693	741	312	428	686	743	696	687	645	350	628	628	638	676	636	378	304	633	701	681	674	769	849	491	815	880	949	872	796	764	366	857	819	906	844	554	557	427	933
15--611	1418	1411	1328	1342	1303	969	1274	1346	1346	1348	1363	1363	995	922	1283	1290	1351	1283	1264	1018	1295	1305	1286	1227	1327	1099	964	1301	1262	1244	1268	1584	1611	1284	1559	1686	1707	1625	1528	1488	860	1651	1834	1696	1655	1249	1174	1171	1750
2059--631	0	0	0	0	0	0	0	0	0	0	0	0	0	0	1223	1232	1185	1220	1210	1225	1213	1167	1174	1059	1199	1202	1190	1141	1187	1143	1197	1165	1133	1216	1342	1334	1158	1118	1099	1157	1186	1099	1225	1216	1320	1206	1063	1174	1124
15--6451	673	680	654	724	401	567	723	703	671	763	742	726	561	496	670	868	877	874	825	679	846	864	843	835	656	607	566	770	823	593	587	707	753	704	777	697	708	771	685	714	762	677	737	759	725	563	490	496	762
15--6453	529	476	464	411	264	411	437	401	432	428	446	443	410	394	436	461	431	457	453	431	448	431	437	447	419	404	375	433	490	347	382	436	426	398	454	435	434	417	409	403	392	403	441	418	436	405	295	340	469
15--6452	442	463	430	420	234	397	362	398	419	363	451	399	318	334	382	404	433	445	417	394	427	397	421	389	399	367	307	420	430	449	494	534	616	480	597	596	564	626	673	643	822	504	617	594	560	507	449	421	698
2023--2023	680	622	615	644	578	623	607	615	629	623	644	627	644	624	686	642	700	672	625	595	619	613	642	622	630	639	703	724	732	798	817	737	726	774	860	765	786	787	811	803	758	779	816	826	775	774	782	743	801
2023--2022	123	111	125	118	107	119	117	139	107	77	116	137	166	141	124	137	132	131	107	119	128	129	106	112	119	133	165	164	144	126	141	146	150	150	152	147	148	158	147	161	182	157	143	158	172	147	163	155	164
2023--2021	683	667	619	613	610	613	656	630	618	561	597	584	590	597	614	610	625	627	600	621	578	597	582	539	573	609	572	637	598	636	603	587	555	591	633	580	589	558	578	625	604	624	656	634	637	680	568	600	657
3076--31921	0	0	0	0	0	0	0	0	0	0	14	304	311	353	199	463	601	682	706	761	672	850	1013	1146	1137	1453	1648	1253	1130	1201	1219	988	1034	1227	1133	1163	1325	1703	2171	3496	3687	1882	1425	1433	1771	2205	1484	1172	1084
3076--31922	0	0	0	0	0	0	0	0	0	0	5	151	97	100	64	105	150	140	124	136	123	134	146	160	182	237	264	187	173	160	197	162	149	163	155	148	169	182	245	527	776	316	239	203	262	355	183	184	186
3076--31923	0	0	0	0	0	0	0	0	0	0	0	12	84	105	68	65	95	86	87	80	97	90	96	102	101	75	59	43	91	82	111	94	99	122	140	120	53	86	105	205	248	133	140	158	161	203	172	105	128
3076--61323	179	150	152	149	161	155	152	150	176	143	159	141	165	152	153	142	145	151	148	168	147	123	127	137	146	143	146	134	145	131	135	115	115	114	117	100	102	123	104	112	135	123	119	114	116	115	114	147	102
3076--61322	1056	965	1001	909	773	795	656	922	980	1085	1065	931	935	908	947	960	996	1051	987	926	966	992	973	927	934	926	843	911	962	942	982	539	492	502	458	443	411	409	432	437	454	430	420	439	410	484	457	484	449
3076--61321	440	395	370	364	402	468	279	368	400	383	386	394	390	420	381	409	369	387	428	460	395	377	387	369	409	380	400	370	403	383	434	284	210	263	205	227	227	236	233	242	287	279	245	221	228	251	284	298	246
3081--5573	721	647	627	641	639	633	628	647	597	624	626	618	694	717	808	929	1006	1062	975	971	898	895	945	879	1004	978	981	923	945	963	933	739	751	823	770	772	767	758	740	860	875	951	896	840	843	931	909	805	778
3081--5572	787	705	702	662	645	615	619	673	660	586	682	791	712	699	779	646	691	642	646	620	645	666	610	561	580	578	575	676	674	584	684	589	528	506	461	507	467	463	507	538	528	527	527	503	479	579	564	565	548
3081--5571	699	759	710	693	676	621	634	690	666	639	744	774	650	637	703	720	739	757	675	651	712	711	698	716	651	583	595	691	700	730	681	498	510	462	464	490	477	478	502	469	454	494	480	489	466	468	462	478	526
2023--14651	860	813	825	786	816	901	1054	898	845	919	907	885	953	1035	1001	988	939	965	958	965	938	933	942	934	925	1061	957	962	954	899	958	982	1024	1125	1045	1097	1058	1071	1035	1067	1105	1035	1069	1152	1125	1138	1104	1188	1170
109--7813	568	0	761	729	733	782	754	670	588	608	0	0	395	0	328	343	338	359	297	323	309	323	292	296	324	329	318	323	342	326	315	697	754	946	822	847	740	841	756	934	1236	952	932	969	1015	951	905	941	1077
2023--8032	225	212	193	193	212	168	126	187	186	228	246	252	287	351	427	490	493	520	440	499	466	434	437	431	460	481	401	403	413	443	421	431	397	369	370	391	466	435	496	447	452	506	494	477	452	479	450	406	460
2023--8033	1755	1645	1587	1555	1491	1388	1195	1413	1351	1446	1557	1576	1808	1473	2096	2498	2170	2577	2468	2526	2246	2089	2041	2195	2524	2307	1915	1842	1788	1742	1563	1630	1618	1655	1556	1669	1902	1702	1697	1834	1962	1880	1885	2019	1895	1938	1707	1898	2229
3076--29112	752	663	663	623	559	559	476	479	536	527	425	412	404	399	390	408	414	419	469	442	404	409	411	398	440	408	453	488	459	441	454	407	366	366	378	363	400	401	522	623	649	583	498	492	486	554	564	538	463
2023--8031	279	237	245	236	248	259	201	191	93	117	117	122	162	183	82	48	58	48	40	47	59	73	69	55	55	45	52	46	53	72	57	49	54	76	79	58	53	45	39	50	37	47	47	53	50	55	48	44	45
3076--1162	748	723	773	753	728	781	696	693	681	668	675	670	724	671	659	664	684	704	723	760	712	649	718	692	707	749	781	643	689	631	619	624	640	641	597	658	671	663	669	754	736	45	0	0	0	0	0	0	0
3076--1163	540	521	483	463	489	540	481	471	500	477	473	513	489	503	455	485	480	500	512	535	489	495	479	521	496	522	549	514	462	528	511	484	462	504	449	501	449	456	502	562	548	27	0	0	0	0	0	0	0
3076--1161	1004	905	923	891	914	964	852	778	746	842	843	823	807	718	702	715	746	727	763	789	732	712	668	689	769	779	782	700	733	720	753	662	671	746	708	668	642	716	727	759	798	41	0	0	0	0	0	0	0
2023--14652	410	416	414	382	402	381	387	432	413	427	434	464	421	407	435	436	434	400	434	398	417	409	413	398	414	431	540	535	523	531	547	544	535	522	547	543	538	505	523	613	632	570	634	624	555	507	472	500	544
2023--2291	1474	1335	1302	1304	1314	1237	1240	1231	1259	1309	1318	1358	1309	1424	1391	1332	1239	1434	1296	1356	1304	1297	1357	1283	1309	1327	1320	1278	1282	1283	1277	1292	1282	1443	1457	1443	1413	1291	1356	1447	1488	1370	1288	1318	1343	1406	1223	1226	1203
2023--2292	1101	969	949	928	978	983	914	884	969	931	955	963	1026	1000	1055	1073	1079	1054	1004	1059	963	916	970	960	999	1000	998	951	959	940	1086	1061	1106	1305	1212	1220	1181	1158	1066	1192	1267	1239	1193	1153	1231	1139	1112	1120	1030
2023--2293	1596	1413	1531	1502	1405	1480	1394	1421	1386	1429	1394	1421	1598	1487	1443	1553	1508	1540	1503	1618	1412	1492	1428	1454	1441	1518	1559	1386	1390	1446	1507	1595	1476	1573	1552	1641	1579	1648	1620	1684	2092	1645	1638	1529	1615	1601	1411	1606	1401
15--6191	786	843	795	805	723	642	633	696	708	744	719	755	754	604	640	680	674	664	682	639	602	629	691	618	584	614	570	634	635	652	600	792	855	795	877	872	839	902	799	799	744	867	858	834	866	750	695	752	858
15--6192	455	425	458	463	442	494	427	449	474	460	435	499	488	451	487	480	556	509	539	519	492	516	469	484	478	492	449	501	502	480	521	608	635	668	752	679	688	736	662	561	505	606	715	687	777	607	522	581	610
15--6193	742	743	722	711	709	706	645	691	776	695	717	716	783	688	673	729	683	695	693	984	681	664	679	648	674	693	712	682	662	635	664	955	1113	1201	1221	1065	1097	1136	1056	992	865	1029	1118	1121	1142	987	857	969	1017
15--6194	864	913	822	836	939	804	833	802	769	736	827	830	911	744	666	633	665	615	677	729	634	579	598	607	631	642	638	657	683	623	639	872	1003	1030	998	998	1110	1188	1029	1068	1003	1156	1132	1089	1052	918	901	1010	1062
3002--7633	1000	881	806	803	827	789	763	729	771	827	826	813	860	963	1344	1569	1564	1703	1630	1671	1567	1532	1585	1441	1592	1540	1542	1514	1514	1531	1662	1562	1456	1530	1489	1449	1653	1501	1434	1517	1621	1614	1597	1567	1583	1636	1370	1464	1551
3002--7632	347	331	309	309	281	287	292	267	291	270	297	294	338	352	324	307	417	331	323	314	332	316	288	270	298	389	355	413	302	310	348	297	328	286	261	290	277	335	308	237	257	248	288	328	281	282	303	301	292
3076--10842	230	231	231	242	233	238	185	204	227	183	192	203	201	184	190	191	225	248	235	247	227	225	189	209	220	235	194	227	66	225	250	228	212	239	231	234	239	213	223	228	197	298	301	302	322	341	260	272	279
15--61422	534	499	506	501	480	495	496	480	464	487	424	454	430	466	415	427	475	509	516	508	458	440	451	471	466	486	459	437	454	424	455	485	460	490	490	536	467	505	565	776	873	581	508	485	563	595	555	557	494
109--4323	112	0	103	101	129	113	107	107	112	104	0	0	61	0	87	138	130	124	127	154	140	159	131	146	141	144	165	155	133	137	123	138	147	170	149	155	147	147	135	169	182	148	153	137	146	147	194	142	143
109--4321	450	0	395	431	415	420	382	384	399	442	0	0	317	0	330	301	293	295	266	257	251	251	286	261	257	264	249	268	249	233	219	241	252	273	270	266	265	249	269	248	258	267	241	258	263	286	298	279	266
3076--10841	49	54	52	54	56	65	44	59	57	54	60	48	58	37	46	43	56	67	51	66	51	56	59	57	70	72	46	51	19	54	48	46	48	49	51	53	40	47	46	47	62	86	79	83	79	97	62	82	78
15--1272	291	314	279	288	265	214	296	270	283	305	362	314	217	220	300	369	360	380	310	234	292	308	319	319	303	221	219	355	317	309	310	401	355	253	393	368	363	357	398	339	334	367	341	385	313	255	240	253	426
15--61432	734	740	709	731	638	609	658	658	650	655	728	726	522	526	626	882	852	890	805	819	818	821	760	827	870	791	699	809	826	841	902	1163	1095	1101	1267	1049	1154	1135	1411	1200	1598	1213	1263	1183	1281	1006	996	1110	1377
3076--9211	258	236	235	223	234	202	220	224	173	196	161	169	266	511	394	481	479	457	464	447	462	424	481	527	580	530	609	574	530	541	556	356	349	332	355	322	402	352	391	480	648	549	402	412	499	599	341	375	324
3076--9212	609	741	693	676	518	509	538	566	697	756	688	691	686	977	726	858	916	909	868	811	951	869	800	822	882	858	1047	853	909	916	916	659	650	599	691	641	665	668	685	1036	1195	1480	845	718	753	1157	734	838	769
3076--9213	176	209	206	196	201	174	200	256	284	302	306	249	238	340	375	451	490	387	404	381	461	455	453	461	415	335	340	446	491	469	528	437	320	316	426	437	386	376	335	305	366	406	394	380	404	316	297	148	391
3076--61451	607	551	570	520	530	549	469	509	521	526	530	525	532	537	515	548	631	605	645	624	594	605	564	578	575	573	589	585	597	646	636	358	270	294	258	254	277	284	330	326	313	284	307	295	301	356	347	328	300
3076--61453	568	565	583	611	614	562	502	566	577	586	594	518	469	460	480	466	475	460	482	550	504	481	429	477	448	429	437	453	455	471	441	307	290	298	267	257	249	220	238	242	215	203	233	238	227	246	231	249	223
3076--61452	574	560	539	578	545	610	564	545	568	560	567	585	559	558	543	523	510	520	522	546	540	512	508	499	509	520	497	512	521	509	513	397	394	366	352	370	380	357	377	408	359	373	357	349	388	404	403	396	391
109--7352	1027	0	986	943	953	853	846	989	970	811	0	0	850	0	971	823	840	921	876	896	848	830	821	800	871	922	726	758	859	859	851	991	1003	1083	1100	1103	1124	1116	1144	1339	2109	1329	1125	1148	1170	1139	916	984	1255
109--7353	1187	0	1044	1027	1211	1119	962	1132	1047	993	0	0	1137	0	1369	794	892	915	845	948	995	1079	837	753	791	856	835	732	816	838	801	910	896	933	907	950	945	897	918	916	948	927	957	845	975	907	837	777	844
109--7351	1405	0	1324	1290	2061	1927	1242	1333	1477	1327	0	0	1512	0	1626	1152	1486	1364	1227	1654	1371	1189	1247	1221	1238	1198	1310	1067	1351	1412	1287	1367	1311	1415	1494	1400	1366	1358	1396	1389	1655	1358	1296	1305	1626	1239	1170	1549	1533
3076--34152	298	325	310	286	306	288	298	314	316	325	317	316	346	335	331	348	316	320	347	362	317	280	314	299	320	306	302	315	303	340	325	234	238	206	193	192	220	220	214	240	232	253	236	256	270	285	279	305	250
3076--34153	211	196	195	196	196	218	201	214	216	177	192	211	190	205	206	210	210	201	206	212	184	200	193	187	184	221	201	189	200	202	190	152	134	140	156	136	161	140	156	142	150	184	178	174	154	202	239	235	187
3076--34151	255	261	286	244	255	277	258	290	287	286	262	268	303	269	265	247	252	276	282	297	276	250	262	268	291	297	262	248	271	284	260	171	164	126	145	136	143	142	153	164	155	164	158	147	155	207	187	196	184
3076--7212	455	474	447	363	358	433	442	439	443	410	517	529	465	482	412	395	327	332	332	347	349	321	311	299	307	238	313	317	299	315	321	182	169	147	125	136	150	171	175	192	238	371	178	205	186	221	219	203	171
3076--7213	547	628	521	463	440	569	501	502	517	510	585	554	521	622	486	485	404	390	417	448	405	449	390	371	376	315	465	438	403	396	421	279	182	229	158	173	189	184	200	215	336	346	223	195	199	231	240	216	227
3076--7211	271	404	195	227	232	290	196	202	185	199	364	357	199	405	225	277	201	191	173	177	149	187	196	218	197	141	186	196	166	153	169	62	80	55	71	61	66	61	60	101	92	141	82	78	79	101	91	69	70
3076--6172	284	266	333	300	308	332	292	322	315	335	299	282	289	285	269	288	286	294	297	312	311	294	298	257	287	294	286	299	308	308	275	257	200	237	217	202	213	201	209	214	247	249	216	183	203	247	275	258	210
15--10053	347	360	366	361	346	367	348	387	383	393	356	363	368	309	363	352	352	356	376	379	348	401	342	366	353	339	331	354	383	341	374	375	413	416	415	432	395	402	411	423	363	439	435	412	410	394	380	418	408
15--10052	1435	1387	1340	1365	1347	1333	1296	1348	1350	1276	1368	1305	1296	1169	1266	1356	1318	1360	1364	1287	1327	1320	1314	1304	1286	1206	1252	1290	1355	1285	1227	1413	1485	1524	1693	1725	1586	1517	1576	1558	1377	1779	1713	1723	1716	1479	1409	1564	1628
15--10051	663	531	549	529	580	950	659	512	568	506	565	576	593	545	546	521	525	546	552	627	567	523	552	487	557	519	550	513	521	494	492	518	590	605	601	621	667	751	653	606	564	660	619	626	606	665	643	637	620
109--4322	217	0	200	205	208	190	183	181	179	203	0	0	194	0	164	189	165	183	195	201	182	190	179	176	172	191	195	178	168	179	183	187	199	188	197	182	210	187	201	207	215	233	177	210	210	208	203	176	203
15--61672	99	106	129	160	108	89	127	121	147	111	130	112	77	94	125	139	157	137	152	103	164	170	157	146	94	82	68	149	196	127	141	145	170	112	180	153	181	186	177	118	100	163	168	141	158	99	100	38	150
3081--7953	654	639	654	610	613	657	623	598	659	631	636	592	796	653	713	704	604	469	433	478	473	534	472	449	495	496	492	345	251	241	273	212	214	219	207	304	296	346	317	340	303	393	418	421	442	397	376	256	308
3081--7952	220	231	228	209	210	225	228	227	220	227	252	219	228	237	239	245	206	224	270	239	234	233	253	213	223	217	251	200	241	259	234	228	199	218	231	292	296	304	292	302	420	424	462	456	499	531	550	509	464
3081--7951	565	537	539	527	523	524	516	513	463	442	458	474	489	501	466	467	472	475	430	452	451	472	490	483	496	536	509	466	515	521	504	465	423	462	450	464	459	486	522	510	364	531	492	474	469	494	420	388	409
3001--1371	732	688	669	704	654	693	648	651	656	665	660	631	677	650	610	640	548	519	550	559	528	531	628	517	530	543	571	512	512	538	539	450	484	506	536	523	541	513	550	697	763	615	607	634	577	631	579	533	593
3001--1373	325	308	291	289	298	291	271	243	279	261	291	267	308	334	343	320	370	306	188	158	269	246	309	207	321	250	287	328	339	345	303	327	349	381	346	324	353	346	337	364	439	420	321	347	400	390	352	302	334
3001--1372	915	853	781	752	817	840	721	721	821	761	799	833	852	850	745	784	747	772	812	862	797	755	752	768	735	733	723	736	734	701	682	650	718	820	725	732	736	764	715	848	1229	978	745	780	698	663	646	649	696
3076--6923	456	447	458	443	483	469	425	442	467	425	457	462	470	464	442	416	457	447	376	433	431	395	404	368	384	403	403	366	274	367	408	276	256	281	237	249	222	235	256	267	262	286	268	257	237	254	311	258	261
3001--61711	351	363	335	317	334	310	351	328	334	350	371	353	348	338	361	350	315	361	353	309	356	361	332	315	331	306	321	354	328	304	263	282	288	262	281	265	301	277	291	330	331	328	318	338	296	345	287	282	357
3001--61712	419	390	371	369	388	433	385	349	434	415	395	404	408	421	391	401	407	414	370	442	394	412	384	393	379	384	418	379	343	338	306	291	288	343	336	330	325	291	277	373	379	347	352	348	342	353	348	342	302
3001--61713	750	676	692	656	673	684	642	690	725	723	677	681	751	644	849	1118	1061	1038	1027	1014	1003	895	1043	978	1006	1039	1088	1075	1074	1075	960	875	862	810	836	945	994	933	849	979	1094	964	937	1003	940	1015	935	833	914
15--61673	457	638	514	515	411	334	475	479	534	519	540	501	394	252	496	586	599	633	578	470	652	561	578	615	444	425	345	557	672	606	580	760	805	642	980	857	913	870	917	771	583	751	878	810	831	535	414	186	946
15--1033	933	1092	793	801	826	513	607	663	718	674	731	664	644	475	663	660	736	706	739	723	723	877	743	644	714	715	572	696	791	689	691	976	1069	1137	1017	1078	1048	1027	1030	957	781	906	1157	1042	982	854	774	894	1017
15--61671	649	829	618	559	518	494	542	571	557	569	591	561	477	438	533	537	557	700	605	507	692	580	621	621	518	601	408	583	567	669	578	690	856	659	752	786	864	792	799	782	498	755	880	833	848	601	603	335	715
15--1031	517	652	525	469	480	335	398	486	496	479	485	440	405	431	448	468	535	505	511	481	505	544	471	446	490	415	389	503	511	500	503	709	612	579	649	607	668	610	679	616	608	662	748	727	686	564	522	543	603
15--6503	495	529	500	520	591	482	554	498	486	457	480	545	439	446	537	545	566	588	582	527	566	612	601	566	562	523	487	573	613	544	573	927	1068	843	1076	1111	1091	1096	1078	1011	787	936	1031	1097	993	938	990	950	1089
2023--10022	2169	2044	2064	2056	2042	2069	2031	2241	2460	2535	2534	2342	2183	2154	2105	2312	2221	2271	2154	2132	2138	2108	2126	2039	2271	1742	1314	1413	1391	1367	1394	1337	1308	1390	1330	1372	1368	1331	1441	1498	1849	1443	1416	1435	1303	1370	1433	1361	1318
2023--10021	172	171	161	162	135	147	124	189	171	203	188	190	160	156	213	249	217	229	194	202	193	223	207	208	181	179	152	187	178	181	170	152	145	146	169	153	196	172	175	185	295	211	197	196	195	155	149	175	186
2023--1131	856	881	930	874	805	880	825	963	878	819	828	767	745	626	726	793	774	841	787	681	788	751	764	770	699	684	735	863	883	904	824	816	754	788	816	791	894	818	766	751	1165	866	786	855	676	676	1037	806	807
2023--1132	861	1006	963	925	851	872	802	927	915	879	885	930	799	718	999	986	1092	1043	948	922	1015	951	903	940	976	902	853	1000	1023	1016	973	955	957	839	975	922	985	1009	956	983	1054	996	972	978	903	800	894	921	1044
2023--1133	583	612	681	673	636	513	544	598	549	435	418	354	297	260	311	387	397	384	421	328	435	468	417	408	384	384	380	483	486	493	482	474	481	367	502	499	520	453	437	384	496	406	475	482	369	316	338	285	422
3001--26102	756	730	566	618	641	605	603	568	583	595	766	789	596	843	622	548	565	596	581	611	567	652	644	603	619	582	618	566	588	640	576	449	479	528	444	432	488	456	421	626	1256	1334	512	485	485	522	457	443	505
3081--10822	954	976	914	956	872	890	848	870	844	811	975	944	927	969	959	931	978	926	923	868	1006	908	926	851	858	832	812	879	887	867	990	706	596	649	636	638	676	660	591	693	648	647	613	642	616	681	683	668	688
3081--10823	3303	3388	2713	2130	1638	1613	1936	2135	2173	2164	2246	2011	1955	1918	2084	1864	1700	1840	1597	1396	1853	1712	1528	1500	1305	1294	1255	1785	1618	1616	1610	1172	1057	926	1151	1133	1126	1064	1127	898	939	1070	1057	1126	1105	982	786	815	1144
3081--10821	144	167	135	120	142	104	105	116	144	104	117	141	119	127	239	458	359	444	389	367	416	359	353	366	361	371	339	365	393	366	366	362	310	296	353	322	320	334	331	270	269	279	284	396	346	315	273	309	375
2012--6272	755	707	702	770	704	695	755	734	810	725	802	688	752	690	643	959	859	983	820	1100	991	936	841	889	947	898	885	1033	905	894	871	872	826	882	752	784	763	743	787	725	709	748	785	728	779	741	778	788	748
2012--6273	957	894	911	917	913	895	828	844	1323	920	900	942	935	1150	873	1219	1407	1380	1112	1323	954	1009	922	1022	1093	1029	1031	1110	1092	1145	1163	1056	905	847	620	634	741	872	828	848	814	914	901	877	913	890	807	953	887
3076--7031	352	409	411	416	398	360	406	415	481	493	453	409	346	299	376	449	453	392	404	385	501	459	483	502	457	402	414	533	547	564	509	480	398	340	500	477	540	516	458	461	380	467	478	531	488	386	391	432	535
3076--7781	294	284	259	268	243	261	244	251	246	266	278	258	177	322	333	321	354	350	350	372	249	228	239	235	285	243	290	341	429	356	339	397	395	391	369	443	415	392	432	404	429	394	432	397	378	382	374	303	274
3076--7782	797	761	787	745	759	748	760	768	768	762	753	749	506	755	756	730	753	779	831	783	560	543	609	584	565	546	624	788	791	778	788	926	921	925	975	1030	1083	1051	983	1047	1127	1056	1042	1050	1096	1061	945	857	214
3001--26103	628	685	583	569	664	591	602	561	686	652	641	794	634	611	666	845	902	846	950	830	875	810	884	765	813	844	778	810	825	991	759	761	910	934	800	834	1014	915	1239	2237	2987	3240	1079	956	858	952	747	774	862
2012--6572	605	699	694	677	631	649	619	623	775	673	629	608	556	382	496	565	614	639	651	620	617	601	662	582	580	578	539	599	615	602	643	607	554	602	660	603	656	671	671	678	599	671	754	802	806	674	624	686	798
15--31441	0	0	0	0	0	0	0	0	0	0	0	101	773	534	548	492	479	280	250	254	208	229	306	349	655	975	1222	1001	970	1057	1099	1374	1479	1789	1626	1961	2685	3959	4969	6303	6666	4396	2609	1874	2114	2125	1636	1550	1224
3076--31692	0	0	0	0	0	0	0	0	0	288	368	363	318	341	506	507	524	544	495	11	378	474	553	553	576	447	467	464	481	494	485	379	292	351	318	302	341	365	656	935	993	933	592	558	574	696	589	618	555
3076--31693	0	0	0	0	0	0	0	0	0	106	180	199	186	194	127	189	159	123	123	3	106	115	136	146	132	194	316	227	181	162	184	102	100	125	124	129	137	183	319	601	1024	849	424	160	153	278	146	124	96
3076--31691	0	0	0	0	0	0	0	0	0	126	212	214	192	199	225	260	285	214	200	4	183	201	228	221	245	270	369	299	238	235	230	160	168	193	166	213	163	236	318	602	1723	2085	502	314	289	367	308	199	159
15--6301	404	1892	1873	1705	695	334	1725	1887	1846	1878	1721	420	347	316	1776	1842	1911	1705	652	318	1796	1794	1797	1656	357	329	296	1841	1826	1700	1622	2054	873	442	2129	1928	2112	2167	1745	482	372	513	2254	1873	2118	417	557	409	2153
15--6303	789	890	801	823	742	747	845	845	810	613	503	493	385	377	453	482	386	355	306	268	311	369	296	278	259	283	395	545	615	471	542	698	768	725	936	776	782	849	908	700	690	746	901	759	1044	757	628	643	937
15--6302	784	874	871	886	796	641	798	786	725	543	519	479	380	395	520	502	495	486	454	324	462	473	502	461	353	360	363	454	454	468	464	582	531	434	639	603	588	629	609	463	415	554	570	558	583	457	465	457	658
2012--6153	1724	1636	1721	1667	1671	1708	1541	1741	1805	1536	1465	1525	1596	1460	1597	1595	1690	1485	1375	1440	1553	1606	1249	1253	1332	1264	1192	1517	1631	1676	1591	1637	1615	1337	1216	969	1255	1362	1488	1458	1292	1357	1711	1744	1338	1457	1527	1514	1527
2012--6152	762	776	757	754	761	769	740	734	709	748	722	784	814	711	843	1078	1053	1075	1108	1108	1062	1200	1248	1129	1072	1047	1018	1068	1149	1139	1089	1109	1185	1068	1024	740	912	848	933	941	798	885	1039	1093	880	991	1031	1032	1040
2012--6151	1939	2007	2014	1926	1830	1819	1790	1891	2240	1836	1893	1893	1878	1455	2273	2303	2500	1929	1743	1942	2194	2125	1495	1530	1610	1388	1355	1744	2297	2199	2143	2124	2023	1301	1098	1080	1761	1914	1771	1723	1585	1605	1745	1898	1921	1646	1647	1806	1891
15--61361	617	597	562	550	572	637	574	592	625	588	571	551	570	568	565	544	543	565	554	573	540	587	577	530	573	539	579	566	685	630	633	715	770	849	855	902	833	890	839	831	723	851	902	859	869	878	839	841	870
15--18053	619	529	548	518	511	532	500	513	520	510	504	482	536	532	473	520	523	517	535	537	539	551	507	517	511	529	546	527	506	501	525	576	562	592	603	602	631	645	674	1091	1387	972	673	643	758	834	677	674	625
15--18052	1140	788	721	790	730	623	669	663	649	581	479	341	339	387	371	327	290	337	317	323	324	307	315	310	318	355	377	364	327	325	318	383	407	430	432	395	421	478	589	860	958	665	483	455	533	571	444	464	443
15--18051	813	736	826	774	749	552	580	652	664	636	699	479	445	483	418	413	397	470	477	459	376	395	420	444	455	465	483	483	461	447	412	477	521	525	471	457	473	492	596	872	995	652	501	475	519	620	508	510	467
3076--23141	2462	1374	1283	1292	1247	1348	1080	1120	416	980	764	503	673	2450	1219	1045	804	830	750	848	742	713	589	610	734	837	994	654	699	636	688	563	537	609	580	588	613	782	783	1435	1809	25	0	0	0	0	0	0	0
3076--23143	753	761	713	764	715	751	647	619	339	564	673	619	591	625	450	483	540	478	503	493	520	506	438	475	571	526	617	494	496	492	456	407	454	479	437	419	447	453	481	657	1279	15	0	0	0	0	0	0	0
3076--23142	395	421	394	450	400	381	375	358	356	419	578	280	198	201	116	102	107	114	109	101	102	118	104	94	112	112	124	100	103	104	99	92	98	108	104	98	97	105	99	180	249	3	0	0	0	0	0	0	0
2012--10603	2328	2193	2282	2161	2046	2048	2060	1382	2072	2019	1977	1988	2072	2178	2030	1987	2046	2002	1978	1874	2028	1969	1978	2028	1923	1947	1925	2016	1960	1992	2077	2101	1971	1944	2034	2033	2041	2090	1938	2034	2076	2090	1995	2096	2099	2108	1907	2076	2197
2012--10602	1271	1192	1151	1202	1243	1179	1555	1189	1163	1118	1141	1101	1146	1282	1019	1015	901	985	990	957	934	1058	971	864	979	964	985	892	883	924	952	951	973	990	946	965	950	1021	910	1003	1023	1076	1025	975	969	1002	832	904	889
2012--10601	845	802	987	878	849	815	1450	940	816	739	710	717	765	766	1009	1313	1443	1218	1213	1137	1231	1203	1232	1183	1155	1417	1197	1210	1259	1205	1222	1247	1201	1191	1187	1202	1232	1565	1192	1227	1278	1187	1210	1156	1220	1310	1363	1047	1058
2012--6721	556	574	625	613	561	546	568	675	714	648	673	623	193	167	175	208	190	189	243	201	199	191	226	211	230	320	293	261	311	300	276	300	301	280	325	308	303	284	287	289	231	263	274	273	290	297	253	304	287
2012--6722	298	281	266	287	276	257	375	834	831	846	837	772	690	669	752	673	742	760	707	777	774	811	798	752	658	669	693	758	740	783	791	785	705	765	790	763	747	793	696	758	713	765	717	744	760	741	740	710	815
3076--6173	789	877	998	962	972	943	975	1001	1064	1185	1105	1086	872	933	904	985	999	1066	1074	1061	1051	1081	1031	1004	996	982	1000	984	1032	1041	971	678	632	645	620	619	587	574	565	638	636	738	728	671	685	794	866	778	747
15--692	1202	1154	1171	1004	1008	1043	1039	1028	1016	1042	1174	998	1102	966	1053	1108	1146	1161	1140	1202	1111	1129	1147	1133	1110	1097	1061	1078	1183	1081	1119	1463	1568	1637	1660	1568	1541	1509	1440	1509	1322	1540	1502	1525	1500	1440	1287	1466	1579
15--693	551	535	536	457	419	439	439	436	422	460	398	420	464	384	437	438	498	483	486	548	475	424	458	463	492	422	435	489	481	492	441	606	732	726	635	672	637	663	633	648	492	640	710	651	775	646	584	605	640
15--691	355	348	333	299	249	237	253	300	272	243	268	259	241	223	264	227	285	244	227	224	237	257	221	215	215	248	239	244	269	248	225	319	359	336	342	373	389	361	368	353	297	361	346	357	373	297	302	352	368
15--44702	456	453	442	475	460	509	418	417	450	463	469	469	508	458	449	490	450	499	523	588	495	500	473	472	503	519	515	477	495	529	444	573	612	606	616	596	577	616	620	638	560	612	716	673	641	580	597	670	711
15--44703	304	291	337	322	303	318	285	288	315	337	280	313	303	313	311	303	417	376	346	326	362	393	376	319	306	310	296	349	383	308	346	434	500	495	567	560	513	594	524	474	438	465	559	580	682	519	429	513	487
15--50002	372	393	447	401	377	339	354	360	401	405	439	404	325	302	348	357	390	373	419	336	400	388	370	385	389	302	282	383	355	377	382	439	486	422	475	464	482	465	436	392	487	435	439	458	469	389	369	417	486
15--50003	498	656	545	562	503	409	539	599	586	565	608	594	447	358	509	532	622	699	573	486	623	599	553	554	553	472	389	558	591	590	600	729	717	671	848	781	792	699	692	571	663	692	937	830	764	498	485	551	842
15--31203	0	1545	1463	1422	1337	1407	1273	1293	1269	1493	1420	1449	1192	2055	1115	1013	941	1020	911	1217	817	735	760	557	786	874	897	635	632	600	596	941	1099	1426	985	1081	1125	1313	1561	2994	4492	1758	1358	1339	1652	2209	1264	1434	1303
15--31202	0	389	749	761	778	847	763	614	571	1082	531	492	535	768	570	535	474	599	628	775	595	622	489	445	458	547	593	514	531	437	460	732	735	822	762	746	876	1328	1509	2674	2846	1470	907	890	1073	1265	709	682	643
15--31201	0	907	868	847	777	760	669	768	668	512	465	384	471	584	416	360	412	474	454	467	406	409	438	501	502	629	605	494	493	494	610	668	575	672	608	668	711	865	1188	2136	2581	1247	901	785	865	1040	607	707	604
2012--6791	501	455	463	439	477	499	470	470	471	461	475	522	569	509	570	677	623	623	656	568	675	663	624	588	674	644	710	636	604	667	623	595	536	591	551	538	485	491	463	498	515	427	419	418	475	503	552	536	458
3001--7313	879	824	726	746	748	784	726	773	740	781	862	802	828	840	734	764	764	747	769	803	764	745	745	717	716	733	770	705	709	679	641	734	689	747	693	651	716	630	596	749	683	729	658	692	722	765	737	601	658
2012--6792	582	459	456	527	514	524	482	437	508	464	459	563	595	660	651	600	608	579	671	902	1705	1668	1716	1559	1609	1577	1638	1637	1598	1604	1597	1485	1511	1608	1705	1605	1168	771	817	891	927	873	884	874	890	966	988	960	879
3076--31503	0	0	0	0	0	0	0	32	57	0	26	239	189	215	129	115	119	137	137	145	126	128	133	170	191	172	187	137	130	149	144	142	132	127	127	107	135	139	169	565	782	248	179	174	260	389	236	170	167
2023--2232	508	430	395	455	455	422	401	274	327	347	315	332	316	342	316	299	347	333	320	310	339	286	312	292	305	320	315	304	313	310	313	350	336	361	298	290	329	297	299	320	352	327	307	321	323	298	306	313	318
2023--2233	431	370	390	401	376	425	396	292	319	298	293	337	312	284	308	298	284	322	329	297	276	261	259	278	277	368	435	417	418	418	416	418	411	430	370	440	441	437	417	418	470	435	454	426	421	420	458	425	414
2023--2231	473	524	469	467	440	469	459	465	549	510	610	615	623	679	635	578	627	645	639	617	606	585	643	543	588	621	609	587	629	714	650	642	641	630	676	646	647	666	624	712	712	665	645	611	621	694	666	637	612
3076--6552	406	388	361	321	337	357	314	301	323	312	312	311	320	299	274	290	303	304	319	309	288	316	301	277	333	332	329	302	315	320	310	306	264	293	329	320	268	293	315	337	397	455	449	385	451	521	516	446	422
3076--6553	231	237	243	239	241	226	228	228	217	233	197	217	218	229	206	224	214	233	231	228	240	243	218	200	234	206	230	230	211	142	144	138	134	142	150	135	143	129	143	153	177	209	200	180	170	203	228	197	174
3076--6551	382	365	392	352	366	365	370	315	286	321	344	339	314	264	244	265	301	295	330	310	282	272	264	294	308	292	291	298	300	299	311	319	295	294	278	296	309	327	318	368	351	412	361	333	328	341	359	340	357
2059--632	0	0	0	0	0	0	0	0	0	0	0	0	0	0	154	143	145	145	135	148	144	132	131	113	117	117	124	132	135	128	123	136	121	150	137	153	144	127	139	163	159	132	130	122	151	162	128	148	139
2059--633	0	0	0	0	0	0	0	0	0	0	0	0	0	0	1375	1440	1386	1501	1406	1487	1388	1341	1354	1332	1229	1195	1192	1233	1265	1324	1276	1422	1467	1407	1562	1407	1562	1423	1440	1670	1715	1531	1554	1546	1647	1563	1178	1378	1529
3076--27661	0	0	0	0	0	0	0	0	0	95	674	638	571	608	482	388	425	328	437	443	419	424	444	462	438	473	476	445	460	408	435	355	364	350	338	333	324	333	341	655	544	475	392	374	403	489	514	426	396
15--61633	672	778	719	733	710	635	665	725	690	720	709	752	641	609	720	655	634	713	647	656	688	691	655	690	637	623	635	647	654	666	655	821	977	918	1052	954	840	1036	1087	1153	939	1095	1026	1004	1203	829	853	966	1134
15--61632	549	537	515	510	449	514	485	480	475	472	814	523	496	491	560	561	622	526	577	545	587	560	526	558	545	518	568	547	506	484	517	569	598	612	594	592	582	669	704	600	705	693	693	693	726	601	586	618	714
15--61631	2546	2908	2797	2630	2676	2244	1912	2020	1990	1873	1735	1841	1771	1806	1842	1727	1719	1711	1758	1663	1716	1687	1611	1606	1588	1624	1510	1687	1507	1438	1487	1935	2274	2316	2226	2383	2112	2441	2242	2358	2818	2733	2249	2224	2182	2167	2018	1988	2300
3076--27662	0	0	0	0	0	0	0	0	0	105	606	584	487	636	466	434	358	255	361	385	399	379	390	415	390	425	453	430	397	417	404	292	297	317	307	311	289	336	303	403	422	389	353	339	386	455	456	401	342
15--1032	711	1080	866	801	787	413	608	646	617	648	702	718	467	356	628	748	733	693	702	574	654	686	687	631	621	549	379	697	765	733	690	967	1085	825	1080	1109	1155	1101	1019	765	730	1119	1233	1121	922	588	780	842	1209
15--27111	802	717	733	720	727	761	736	764	737	686	752	781	729	697	654	725	793	994	968	995	936	967	953	936	942	929	938	974	953	997	957	979	966	1045	1082	1000	1007	1047	1082	1168	1419	1124	1082	1024	1058	1137	994	1056	1010
15--27112	643	525	478	570	531	527	483	511	542	523	522	533	547	630	466	482	526	530	507	575	513	512	519	524	563	573	607	535	500	518	531	545	605	597	586	643	650	779	930	1246	2145	1270	974	795	896	1112	744	712	649
15--27113	1518	575	645	691	596	572	609	608	622	659	675	644	367	347	347	298	296	299	278	362	341	356	385	371	396	416	448	360	364	397	370	465	469	571	647	628	652	678	761	1144	1579	822	615	593	776	894	701	609	550
2012--10832	383	332	313	307	327	331	328	375	368	338	362	343	333	374	360	337	334	298	321	313	252	256	233	230	248	230	239	230	295	249	239	241	277	228	237	222	286	321	324	340	335	328	367	401	377	408	488	425	345
109--6513	319	0	368	306	246	246	316	326	353	329	0	0	302	0	375	464	462	441	455	357	405	404	450	415	351	394	419	494	499	437	454	600	631	635	708	722	736	712	795	1049	2707	2145	1072	915	582	710	394	499	761
109--6512	65	0	64	66	51	59	67	64	66	56	0	0	63	0	88	113	118	119	119	73	98	114	102	102	112	105	96	125	123	98	128	140	145	124	196	164	168	168	170	158	125	256	165	164	158	132	83	84	183
109--6511	1009	0	994	926	858	952	898	921	1033	1049	0	0	1099	0	951	800	772	781	757	728	721	697	791	733	729	758	787	821	758	810	827	1020	1126	1167	1114	1108	1076	1080	1193	1304	1346	1493	1584	1119	1245	1102	1046	926	1229
2012--10833	677	753	737	730	584	552	733	816	1017	710	713	532	515	436	1193	1126	1109	808	686	633	1034	969	572	615	463	430	394	786	1200	1101	1086	1054	887	461	558	569	1178	1147	1049	1034	925	1072	1024	1095	1208	1049	1025	1064	1130
3076--27092	0	0	0	0	0	0	0	0	0	0	215	997	1001	447	274	480	285	271	258	287	252	338	338	398	716	481	498	436	388	417	577	371	335	424	410	458	537	891	1647	3485	3389	1769	1015	903	1153	1414	1005	711	698
109--10691	1021	0	950	885	962	950	912	938	855	932	0	0	903	0	877	916	838	884	835	810	773	815	839	779	804	791	782	813	763	748	811	803	837	828	837	877	857	871	829	858	893	905	931	909	888	853	908	863	886
109--10692	503	0	351	325	343	345	330	309	366	337	0	0	312	0	317	376	317	322	310	317	266	286	259	267	283	295	269	311	277	265	273	329	313	322	327	324	315	330	289	285	310	319	298	332	332	340	302	316	327
109--10693	1197	0	1198	1185	1377	1399	1403	1349	1378	1479	0	0	1342	0	1233	1341	1366	1282	1356	1484	1218	1302	1223	1268	1218	1292	1296	1200	1212	1264	1143	1260	1277	1346	1442	1417	1914	1580	1342	1206	1253	1283	1279	1260	1266	1218	1181	1189	1284
2023--10023	1674	1653	1625	1707	1547	1548	1533	1524	1617	1521	1657	1596	1557	1550	1281	1314	1260	1313	1314	1265	1302	1184	1262	1239	1230	1125	1075	1128	1111	1035	1130	1061	1037	1149	1131	1049	1105	956	1062	1112	1543	1060	1138	1141	1097	1063	986	1042	1063
15--6502	280	286	285	317	284	293	289	278	292	240	256	275	308	256	270	294	344	336	314	311	322	352	357	363	355	354	341	363	358	355	429	550	638	538	689	658	622	638	556	547	464	589	627	649	595	562	545	566	647
15--6501	660	721	626	636	600	596	596	646	627	612	585	688	552	550	654	643	651	749	651	591	694	673	621	673	634	579	505	675	668	640	624	861	908	745	927	937	829	879	901	811	669	847	908	946	825	738	682	678	945
15--61332	555	673	644	596	562	370	577	672	623	677	657	709	344	381	591	600	579	532	566	341	555	563	542	536	531	382	349	587	594	542	482	746	746	439	746	740	753	763	801	732	537	689	721	733	686	515	578	420	928
15--61333	595	622	591	622	604	551	621	631	656	620	786	680	610	649	687	680	690	736	684	635	686	679	638	649	642	566	638	707	699	640	674	812	794	762	831	817	828	832	994	827	794	895	842	870	946	780	788	772	909
15--61331	940	1010	958	922	838	893	893	915	999	950	997	1064	903	954	1048	1035	1017	991	1007	901	974	987	984	920	882	876	805	847	961	776	847	933	973	914	1017	1170	1097	995	994	922	887	1397	949	1021	998	830	830	822	1023
2012--10831	131	134	108	126	126	141	116	126	125	106	124	109	117	143	188	179	209	201	179	216	184	200	149	131	122	116	101	133	165	189	174	167	161	122	122	114	217	205	216	234	224	210	203	201	211	235	236	195	191
15--6591	684	1118	984	1037	880	731	916	1191	1168	1038	1073	931	753	800	998	1070	1048	1169	1172	956	1193	1202	1029	1039	1007	888	726	1131	1241	1152	1138	1459	1419	1072	1595	1576	1461	1402	1404	1466	1519	1412	1568	1341	1361	1170	959	942	1646
15--6592	671	750	674	600	625	650	612	717	711	790	776	713	591	570	774	683	703	756	705	732	757	672	656	708	667	655	621	789	727	754	782	864	913	924	1000	842	845	891	948	931	1156	1443	1198	890	786	716	602	728	884
15--6593	715	690	695	693	675	804	649	685	650	687	664	608	611	573	624	717	637	623	691	718	666	642	715	632	562	661	580	596	617	676	656	730	794	799	823	785	700	780	736	727	642	806	752	758	788	715	756	768	772
2023--2263	405	391	368	389	398	420	406	471	439	417	399	421	426	438	425	446	424	453	455	438	391	411	387	387	450	444	406	415	399	402	413	420	374	435	394	419	440	419	421	463	533	464	439	460	442	483	431	418	440
2023--2262	279	293	265	271	231	268	253	266	265	260	267	259	279	306	272	268	277	263	278	281	281	278	284	316	340	243	297	302	300	306	307	378	357	407	400	451	395	387	374	364	419	425	395	377	395	363	357	359	325
3076--7503	198	213	205	224	184	219	187	207	209	219	222	168	169	169	152	168	161	165	185	173	157	162	187	166	175	190	193	184	161	179	155	134	144	155	136	135	143	135	181	233	257	11	0	0	0	0	0	0	0
3076--6922	287	301	255	321	267	289	261	268	281	274	283	287	302	260	267	268	296	282	216	276	266	279	239	268	274	250	228	250	277	241	256	173	165	197	174	166	177	171	176	175	137	167	198	176	156	159	193	187	192
109--7111	184	0	175	179	178	187	183	167	168	169	0	0	151	0	128	144	127	132	135	134	111	121	121	118	136	119	142	115	109	123	109	140	143	129	161	131	155	133	112	140	135	144	125	128	136	159	77	110	101
109--7112	227	0	202	190	182	236	215	221	269	243	0	0	203	0	209	202	210	197	214	203	171	193	179	185	186	188	186	204	205	201	149	180	217	233	188	214	257	220	189	205	208	222	200	201	175	188	141	174	186
109--7113	210	0	247	225	228	235	213	201	218	212	0	0	188	0	149	169	162	164	139	148	151	167	153	141	141	152	149	121	126	107	123	145	159	183	168	180	171	167	150	159	182	154	152	168	150	179	114	134	157
3076--6881	479	449	447	471	400	424	399	868	940	1047	963	1019	942	1048	922	984	967	1022	995	1065	1017	935	995	950	981	1003	1027	1068	981	978	933	644	553	624	573	575	538	578	563	622	724	639	566	519	560	645	720	626	559
3001--12042	623	605	617	594	571	558	556	572	564	554	511	571	569	606	567	549	544	581	554	578	518	586	547	495	500	523	605	582	601	541	482	398	429	415	429	418	542	471	420	508	501	446	445	476	448	505	499	419	466
3001--12043	1884	1754	1749	1793	1731	1700	1672	1681	1734	1701	1823	1801	1745	1844	1793	1791	1795	1824	1879	1766	1847	1863	1755	1693	1670	1596	1763	1763	1806	1699	1591	1428	1500	1399	1381	1456	1463	1433	1387	1550	1451	1535	1488	1551	1449	1615	1552	1316	1544
3001--12041	1191	1054	1001	1010	973	971	1014	1023	1013	991	1087	1010	1037	1155	1058	1088	1099	1103	1099	1104	1077	1062	1019	1019	1030	1099	1093	1153	988	941	928	969	983	1036	1100	1046	1012	939	939	1052	1095	1079	1045	1085	1103	1138	996	889	1038
3076--6921	363	306	346	404	363	414	372	397	386	368	378	407	370	381	384	385	367	420	336	364	342	298	333	318	298	371	337	314	327	308	418	196	165	177	156	163	162	162	166	202	195	182	169	149	160	189	220	229	177
3076--6882	1400	1207	1220	1143	1182	1102	1126	939	782	972	750	707	556	802	617	673	579	553	540	544	589	542	487	554	595	587	737	595	541	590	537	369	334	334	331	325	310	338	405	558	797	437	349	374	454	701	323	286	282
3076--6883	854	840	784	782	751	744	738	688	716	697	668	628	579	560	580	603	647	663	623	667	660	670	693	666	658	628	644	674	630	663	661	480	456	460	453	454	430	448	431	506	496	522	477	459	483	584	604	493	467
2012--6603	772	791	782	726	766	650	774	805	718	676	628	642	618	655	574	611	636	678	620	547	634	632	742	712	618	571	577	716	722	646	674	707	610	530	653	663	642	562	595	563	421	438	420	450	527	587	494	468	578
2012--6602	371	376	373	338	378	383	352	373	397	363	401	391	420	403	472	615	627	666	711	718	671	652	620	653	652	626	610	641	632	654	593	719	698	686	721	699	785	725	662	715	638	754	688	685	747	746	727	690	732
2012--6601	156	143	169	133	123	132	152	161	170	149	162	141	133	142	201	200	229	210	167	146	217	194	173	182	171	168	156	199	199	213	221	243	190	177	201	195	233	212	215	218	180	287	236	245	246	207	212	226	266
2023--7113	292	335	288	266	272	270	226	246	206	261	265	255	289	266	291	276	286	277	271	256	249	227	228	222	235	221	237	223	222	227	215	235	238	222	208	217	209	245	209	234	237	227	232	221	225	265	224	220	233
3081--27752	190	163	174	152	149	178	161	169	194	162	194	196	138	118	145	176	177	195	201	163	185	190	177	194	181	128	138	145	188	158	178	152	148	148	143	126	136	141	117	128	130	152	157	182	164	154	118	207	171
3076--7043	275	275	300	276	257	283	234	241	263	267	263	259	270	233	259	259	266	280	248	294	251	276	299	259	263	297	268	338	296	295	307	294	292	288	284	272	311	307	284	342	343	395	391	387	361	339	367	364	312
3076--61961	432	358	371	372	403	387	374	337	389	354	362	347	349	354	311	331	375	389	385	408	346	386	367	373	389	388	385	398	417	424	449	392	391	397	397	403	391	396	409	516	578	13	0	0	0	0	0	0	0
3076--61963	418	379	381	398	399	359	364	346	352	332	408	345	372	341	341	406	373	395	383	400	399	413	424	392	411	351	373	441	423	409	435	339	334	350	342	353	330	372	333	442	521	16	0	0	0	0	0	0	0
3076--61962	738	713	725	709	724	756	712	614	543	600	697	677	571	469	427	460	533	524	472	526	511	461	466	523	587	541	564	549	568	552	568	527	532	517	509	546	549	535	520	612	666	8	0	0	0	0	0	0	0
15--6231	726	717	675	684	705	711	687	704	695	680	689	665	631	630	589	686	724	757	786	743	748	783	775	717	714	660	678	710	730	742	1005	826	841	842	861	871	818	859	832	845	1015	967	863	857	889	880	814	845	962
3001--10852	1052	1003	871	854	763	843	848	808	795	921	953	913	951	932	1365	1569	1450	1605	1501	1463	1532	1445	1423	1433	1438	1338	1353	1421	1400	1372	1394	1262	1231	1162	1241	1209	1161	1175	1406	1599	3777	3812	1347	1177	1269	1316	1122	1163	1159
15--6233	669	696	658	644	654	729	618	642	589	639	591	659	592	565	533	665	650	639	694	760	672	658	623	632	678	667	663	649	657	777	665	888	912	909	1007	975	965	931	1003	956	1250	1080	1020	1041	1063	927	870	1128	1045
15--6232	1093	981	958	904	883	935	1035	1109	1003	1101	1105	1041	896	897	925	999	1027	995	1035	1028	992	1033	1015	1059	992	1028	924	1009	959	938	1058	1317	1419	1642	1576	1421	1473	1532	1978	1397	1633	1450	1777	1618	1590	1287	1353	1593	1593
15--61441	796	582	694	868	778	866	913	1014	951	948	1045	1057	745	717	974	1021	1102	1172	952	919	1072	1072	950	922	844	888	663	1031	994	985	1002	1281	1318	1117	1365	1395	1494	1408	1461	1233	1564	1719	1667	1570	1482	1068	1120	1166	1515
3076--1802	441	471	433	447	420	433	427	426	425	389	437	454	470	534	486	430	416	448	450	501	453	477	474	443	451	525	464	452	463	502	492	531	591	533	571	567	594	604	588	580	666	551	547	553	513	542	523	547	642
3076--6312	942	840	813	848	853	824	831	834	626	772	824	812	730	549	632	793	788	778	761	786	787	760	635	710	774	553	525	781	734	750	734	706	669	627	671	641	574	673	623	639	571	696	696	677	724	573	648	630	708
15--61443	651	574	746	780	746	734	780	863	813	897	891	874	722	629	770	832	915	891	912	806	871	951	884	969	906	835	700	920	935	876	878	1435	1564	1406	1610	1655	1581	1639	1520	1428	1242	1480	1606	1585	1615	1291	1287	1277	1591
2023--2272	507	457	445	454	515	538	404	433	450	455	440	447	512	481	482	531	465	468	470	499	463	444	483	464	483	447	461	449	509	491	482	486	493	484	481	541	545	518	461	480	499	473	471	476	479	537	450	484	430
2023--2273	1583	1625	1573	1405	1333	1240	1366	1453	1609	1498	1600	1487	1414	1319	1507	1529	1521	1636	1545	1396	1605	1481	1424	1398	1430	1496	1312	1740	1608	1570	1533	1567	1510	1471	1673	1519	1626	1540	1518	1449	1381	1603	1718	1593	1499	1380	995	1349	1651
3081--27753	130	134	141	150	131	147	127	154	136	135	140	143	132	127	129	140	135	143	146	146	163	185	184	123	143	114	127	137	131	128	115	128	114	112	94	129	119	118	101	110	103	150	168	137	145	147	153	148	139
3076--7042	160	142	148	148	152	164	124	147	145	122	137	131	137	117	135	130	151	127	141	135	144	145	124	139	151	166	156	156	174	159	158	154	154	139	134	129	157	127	138	174	176	163	159	140	155	179	175	145	168
15--8422	546	540	490	531	600	560	514	464	507	490	515	488	527	510	443	464	452	462	500	557	466	443	482	440	486	500	507	439	446	433	438	543	586	684	645	606	576	636	617	568	641	653	620	615	617	633	691	648	624
15--8423	513	512	503	512	583	502	462	459	456	439	438	438	533	470	516	663	650	653	638	966	651	621	628	669	678	685	721	638	645	632	611	1039	1240	1428	2029	2546	2514	2411	2310	2278	2249	2332	2369	2410	2409	2375	2657	2213	2391
15--8421	357	336	327	324	334	380	336	297	330	317	332	308	344	361	320	336	354	316	330	486	323	300	325	293	309	321	343	281	291	308	312	399	455	489	576	659	664	838	695	734	722	746	753	694	700	757	743	757	694
3076--2031	576	633	591	582	578	561	587	601	551	638	594	572	451	469	450	486	518	504	472	460	466	472	490	440	455	465	418	459	462	438	478	477	429	370	419	438	410	402	450	398	410	405	417	420	461	398	394	383	404
3076--7783	85	87	94	103	108	115	96	90	91	84	87	88	46	85	116	86	104	117	77	108	71	69	90	90	71	88	90	85	88	74	84	90	90	100	103	93	89	113	115	110	116	96	94	101	96	93	81	103	383
3076--2033	553	584	557	569	545	554	573	580	569	596	610	564	533	500	565	623	671	683	650	608	605	619	622	585	646	537	466	560	648	623	633	677	653	662	666	660	663	702	658	617	566	563	619	641	628	558	510	560	668
3076--2032	672	617	659	681	637	708	586	589	605	644	594	663	613	566	581	592	558	654	628	599	625	604	583	583	587	636	775	776	576	594	631	628	576	578	538	555	565	586	563	678	661	635	546	562	605	561	559	551	526
3076--7041	746	713	653	721	712	692	597	590	534	582	665	637	594	479	479	477	521	486	503	515	493	472	489	483	551	566	552	531	537	517	556	540	521	492	504	506	504	532	511	587	602	636	572	561	568	620	612	590	519
3081--10531	1903	1920	1900	1820	1909	1806	1859	1879	1816	1748	1825	1824	1931	1862	1753	1755	1667	1688	1671	1705	1846	1678	1759	1620	1621	1642	1672	1653	1781	1810	1724	1547	1483	1487	1415	1504	1698	1657	1552	1668	1653	1721	1713	1778	1883	1722	1720	1835	1915
3081--10532	386	340	312	308	317	315	291	338	368	348	368	339	374	379	347	298	310	317	312	345	297	301	294	267	277	304	319	351	311	362	335	345	346	361	330	345	386	344	295	332	523	373	403	399	394	408	367	389	356
3001--26101	482	422	463	371	393	391	410	392	415	409	392	441	382	389	525	636	605	636	567	632	567	591	636	602	624	565	555	570	611	660	578	617	639	610	590	573	652	613	659	1087	2136	2263	716	613	537	641	578	580	591
15--31153	0	0	0	0	0	0	0	0	0	0	11	183	193	194	222	216	218	287	428	429	233	292	352	408	446	491	516	453	479	471	429	505	585	691	596	681	824	1076	1545	2588	2520	1404	985	956	1085	1137	818	854	765
15--31152	0	0	0	0	0	0	0	0	0	0	46	297	312	382	301	313	317	307	340	334	362	390	506	549	643	922	888	760	801	758	1166	1045	1150	1373	1236	1512	2191	3079	4176	5113	5575	3268	1905	1556	1892	1892	1309	1352	1184
15--31151	0	0	0	0	0	0	0	0	0	0	150	828	470	480	338	306	284	457	554	630	545	582	743	854	834	692	631	564	574	610	627	804	804	972	1123	1641	2395	3640	4778	6552	7112	4234	2306	1648	1898	2002	1450	1215	1051
109--15723	0	0	0	0	0	0	0	0	0	0	0	0	383	0	488	616	605	548	584	576	513	510	542	556	541	587	563	568	566	544	573	679	736	779	746	674	685	675	642	660	640	685	647	668	635	679	636	584	648
3076--44121	522	494	435	482	379	491	456	453	489	450	460	508	469	453	424	400	421	451	478	572	478	507	480	451	469	498	504	498	501	491	461	406	388	427	375	357	349	354	357	362	381	398	416	14	0	0	0	0	0
3076--44122	612	574	586	558	549	563	531	554	533	576	583	543	538	519	545	529	555	566	558	554	540	505	489	474	483	498	526	518	511	491	477	427	395	465	415	402	417	428	381	431	426	430	410	9	0	0	0	0	0
3076--44123	611	588	592	601	570	620	546	570	592	588	644	594	612	569	558	567	576	584	590	637	588	594	583	574	628	636	561	555	571	600	587	504	497	500	432	417	437	401	378	443	411	462	435	5	0	0	0	0	0
2023--14653	497	453	448	419	439	445	397	432	460	431	460	440	509	522	496	449	451	483	491	498	472	443	502	462	483	573	673	641	671	667	647	722	711	708	701	782	880	807	693	748	735	737	738	709	726	686	698	668	638
15--27882	0	0	0	0	0	0	0	0	0	0	480	796	969	710	441	430	507	412	927	908	540	472	460	524	600	776	788	607	577	535	729	777	886	1076	944	1159	1284	1882	2464	3789	4355	2207	1556	1467	1777	2092	1085	1110	985
15--27883	0	0	0	0	0	0	0	0	0	0	154	315	343	413	318	321	331	281	284	337	310	305	290	289	303	358	350	271	314	304	270	334	446	418	395	370	443	546	728	1205	1451	685	436	446	502	525	383	407	408
3081--27751	111	115	122	115	122	101	86	104	102	132	124	122	108	89	102	144	93	133	112	125	149	119	138	131	112	90	84	102	127	114	120	94	109	104	78	94	99	103	73	105	90	104	114	112	117	109	106	101	103
15--27881	0	0	0	0	0	0	0	0	0	0	143	262	217	272	149	195	207	225	375	389	235	205	212	206	252	300	266	211	221	217	221	243	281	356	315	387	434	645	973	1827	2007	812	476	472	612	568	335	459	375
3076--6131	988	1071	970	977	928	925	959	899	839	850	941	850	725	659	684	766	841	818	784	752	806	858	736	794	837	713	717	825	792	839	834	699	663	661	699	717	764	675	714	776	851	1029	875	839	909	981	833	859	879
3076--6132	821	870	844	858	758	789	789	769	738	742	771	791	748	674	667	759	741	786	696	681	730	690	721	760	760	725	741	800	733	826	900	719	689	651	734	729	729	728	693	818	746	877	849	790	839	863	827	780	831
3076--6133	1618	1620	1661	1707	1568	1661	1553	1612	1522	1601	1669	1692	1733	1653	1581	1717	1640	1720	1710	1637	1677	1660	1609	1574	1590	1703	2065	1994	1651	1666	1575	1452	1395	1420	1408	1494	1438	1482	1574	1827	1828	1802	1583	1483	1564	1668	1520	1492	1575
109--15721	0	0	0	0	0	0	0	0	0	0	0	0	438	0	536	603	600	621	583	603	636	624	600	586	608	590	567	596	632	597	601	744	845	839	820	884	918	843	851	912	1064	1239	1200	892	893	852	676	722	840
2012--6831	366	335	301	311	290	301	277	266	343	329	333	280	195	194	203	182	170	158	161	125	155	151	151	160	143	122	102	160	156	164	143	158	117	115	111	94	120	89	70	112	109	93	106	136	109	109	90	119	121
2012--6832	333	342	317	328	317	335	294	317	304	350	339	446	524	466	598	673	715	740	702	642	722	646	651	692	692	653	637	693	660	680	636	597	552	515	431	458	453	429	438	447	462	460	443	451	463	476	507	478	489
2012--6833	186	172	179	169	177	176	164	157	149	164	186	152	166	157	178	225	235	245	232	222	248	206	209	227	210	244	211	220	242	205	191	178	180	187	146	175	169	170	172	195	181	200	177	178	182	193	194	212	193
15--17071	390	397	360	369	322	334	320	331	356	328	320	365	376	372	342	316	322	331	310	357	324	324	325	287	328	318	285	313	331	294	303	376	376	427	446	435	434	398	423	418	418	432	382	360	291	294	309	283	286
3076--27602	0	0	0	0	0	0	0	226	391	244	0	0	279	547	504	477	461	472	433	480	474	444	522	297	151	171	180	127	123	150	131	108	116	113	108	113	118	98	161	546	850	171	169	168	173	211	139	141	134
3076--27603	0	0	0	0	0	0	0	418	757	416	0	0	510	959	979	972	656	978	970	1004	1003	914	1136	849	663	677	694	685	674	690	664	635	599	625	597	575	591	610	609	682	841	914	824	805	839	987	962	830	792
3076--27601	0	0	0	0	0	1	0	597	1377	825	0	0	391	713	513	419	414	414	395	392	383	415	388	308	343	329	307	304	259	264	278	245	264	231	211	235	275	284	302	539	640	442	375	326	368	517	457	312	301
3076--6161	1196	1180	1094	1076	1003	1042	1089	1146	1048	957	995	975	854	829	709	600	673	606	568	699	575	594	560	520	527	514	457	564	459	479	519	394	347	308	320	328	358	378	487	872	2054	2300	608	497	512	616	547	415	406
15--61743	800	1038	997	1037	1034	402	1028	1127	1081	1055	691	1195	407	584	1132	1156	1085	1152	1179	480	1176	1154	1013	1062	1093	595	384	1174	1214	1076	1105	1372	1483	588	1265	1362	1437	1384	1296	1241	419	1320	1386	1342	1241	742	886	441	1354
15--61742	271	244	245	256	274	195	232	248	231	235	160	266	188	191	253	228	257	260	278	195	249	252	266	239	252	206	189	244	250	230	244	283	323	243	324	324	352	311	292	303	223	311	363	353	305	252	291	229	335
15--61741	662	755	714	735	720	508	729	773	706	754	447	718	407	439	608	579	568	571	579	372	563	574	563	545	575	402	356	607	581	584	561	691	779	470	705	739	727	725	705	621	400	645	730	743	686	559	536	475	752
3099--43052	0	0	0	0	0	0	0	0	0	214	243	216	354	522	464	429	398	467	503	506	507	535	445	301	341	348	336	330	328	452	326	259	254	257	256	245	238	243	232	346	390	286	263	266	262	262	292	291	271
3099--43053	0	0	0	0	0	0	0	0	0	436	536	542	602	574	635	666	698	712	795	798	794	766	680	652	676	611	591	622	594	715	602	506	514	503	505	496	467	505	513	531	478	542	484	490	509	495	607	533	517
3099--43051	0	0	0	0	0	0	0	0	0	474	618	547	805	872	884	936	978	1064	1151	1130	1114	1084	935	863	881	899	862	861	878	1132	843	716	683	696	710	698	626	601	611	748	695	735	677	696	719	716	773	757	691
109--62931	130	0	168	131	117	93	142	139	141	138	0	0	138	0	84	57	76	83	77	86	80	73	63	77	77	111	101	75	78	73	81	111	122	139	110	117	122	135	102	124	130	129	104	118	179	128	75	90	127
109--62932	407	0	467	406	366	307	423	447	480	430	0	0	591	0	525	367	472	517	519	496	467	463	435	464	477	465	388	459	463	460	488	633	752	700	761	790	786	772	806	799	1043	1053	777	798	755	621	507	543	636
109--62933	330	0	422	347	288	305	335	361	346	435	0	0	511	0	563	537	752	762	726	780	706	658	639	705	650	678	660	704	678	701	765	1233	1510	1554	1469	1498	1574	1595	1417	1675	4649	3748	1582	1597	1671	1328	1314	1487	1410
3001--15623	747	663	691	665	633	606	626	632	656	646	671	637	605	478	492	441	427	452	417	492	462	397	425	435	434	442	458	476	454	436	436	399	386	400	414	381	371	426	538	889	1381	593	392	439	454	470	429	402	394
3001--15622	537	429	461	420	457	466	436	435	413	416	458	383	492	435	394	364	370	409	516	661	454	540	376	352	392	418	562	331	415	334	350	337	322	385	333	355	363	349	326	368	464	391	341	347	337	348	361	365	321
3001--15621	899	1021	960	946	935	1024	914	961	978	951	974	938	955	1048	977	974	898	985	1000	974	943	892	902	913	970	959	901	934	908	1008	979	719	662	934	864	843	937	875	873	903	1048	984	866	916	886	954	894	936	933
15--31023	0	0	0	0	0	0	0	0	0	0	0	0	47	785	472	463	531	458	479	659	463	553	349	335	248	680	803	381	542	351	358	680	1108	1425	878	1303	855	975	1288	2585	3915	1499	1494	1121	1541	2294	440	1276	1371
15--31022	0	0	0	0	0	0	0	0	0	0	0	0	29	313	174	242	257	150	118	187	135	157	110	128	190	197	281	172	129	136	123	255	332	436	339	328	314	556	536	1297	2654	699	466	409	691	1007	318	406	439
15--31021	0	0	0	0	0	0	0	0	0	0	0	0	70	684	348	283	206	139	160	180	181	164	132	109	90	204	225	142	149	120	140	241	272	370	289	307	296	348	468	907	1537	502	385	358	477	680	168	461	372
15--25062	1296	1332	1376	1398	1407	1504	1541	1719	1822	1661	2057	1603	1030	1261	1035	1034	1019	838	321	711	1365	1305	1321	1351	1516	1460	1439	1287	1209	1206	1272	1331	1445	1685	1516	1697	1907	2382	3088	3896	4485	3012	2396	2388	2584	2818	2370	2339	2061
15--25063	1056	1005	1067	1040	1089	1031	947	964	990	947	971	898	861	914	850	746	913	1162	1292	1238	1086	1058	1027	1025	1075	1057	1047	811	986	1005	954	1011	1070	1165	1107	1144	1080	1193	1305	1715	2003	1424	1198	1209	1357	1339	1193	1202	1149
15--25061	935	1010	961	1001	1050	1042	1023	1067	1175	1323	1514	1439	1291	758	375	400	425	475	411	427	417	367	375	360	387	394	413	414	394	374	367	669	687	816	728	801	957	1142	1753	3721	4206	1776	952	833	1020	1102	852	706	701
3076--6763	348	318	326	325	353	351	314	329	346	303	381	325	345	313	330	325	333	354	338	293	326	336	328	298	337	344	341	330	320	323	331	309	291	282	268	253	261	267	260	286	298	281	258	269	282	294	384	335	321
2023--6892	205	203	196	188	192	190	158	180	181	165	179	178	207	197	174	187	181	243	247	234	251	234	277	228	221	233	232	220	221	212	200	210	216	247	242	242	233	233	209	228	242	222	213	215	199	260	210	225	225
2023--6893	512	523	482	485	460	442	362	437	481	485	469	472	483	490	510	477	499	284	234	241	240	233	245	240	232	229	231	230	247	215	225	228	215	247	244	231	264	210	240	241	223	218	227	222	229	243	230	237	229
2023--6891	2331	2350	2034	1936	1841	1808	1622	1927	2026	1989	2049	2104	2097	2061	2163	2061	2185	2178	2079	2166	2138	2063	1995	1943	1924	2039	2023	2160	2042	2057	2124	2200	2156	2089	2202	2133	2247	2119	2160	2084	2192	2163	2226	2177	2153	2127	1649	1871	2008
3076--25583	660	650	637	650	570	708	635	612	685	651	676	700	763	760	606	552	559	599	584	531	606	540	516	488	574	538	590	555	543	552	520	380	330	353	242	223	264	270	307	315	334	315	326	9	0	0	0	0	0
3076--25582	247	252	253	231	200	265	226	230	233	208	201	159	98	103	368	420	455	484	441	380	450	391	424	403	437	424	401	447	407	404	419	338	298	356	290	282	342	405	457	449	443	507	483	14	0	0	0	0	0
3076--25581	692	644	627	648	573	690	626	650	662	641	639	641	691	630	556	518	522	518	502	459	532	486	454	464	490	507	541	466	479	489	413	242	213	246	177	160	151	147	154	158	185	170	151	6	0	0	0	0	0
2023--7873	670	673	615	603	630	616	545	634	571	643	644	660	869	914	740	643	746	658	636	651	654	592	629	606	662	817	799	744	734	840	769	952	1004	1023	966	1191	1244	1165	1176	1185	1244	1250	1245	1179	1252	1210	1163	1175	1264
2023--7872	160	145	153	125	136	129	104	131	141	144	147	153	128	154	148	148	146	155	142	173	147	121	137	139	139	214	241	313	324	248	265	313	290	280	279	286	279	248	257	275	273	271	288	293	308	300	250	273	283
2023--7871	310	350	314	319	286	296	266	315	300	330	331	311	333	362	309	308	346	369	343	370	348	321	340	316	323	478	431	414	390	427	221	41	43	46	36	40	46	27	55	33	30	41	38	47	29	40	35	30	37
15--1111	573	745	628	628	575	421	593	645	613	623	623	605	410	443	628	675	702	741	715	462	726	611	610	640	587	358	392	605	648	679	601	718	762	549	809	833	838	822	770	670	428	786	792	870	817	565	513	615	870
15--1113	355	451	468	473	471	374	435	411	405	483	499	464	378	341	496	563	570	603	508	553	558	573	580	494	497	318	373	566	575	623	649	854	736	588	660	689	806	751	694	579	389	669	698	736	666	484	471	476	699
15--1112	433	541	533	510	475	356	489	512	546	490	547	491	341	261	483	505	571	538	534	370	532	572	538	517	488	348	301	547	532	496	539	645	674	495	670	704	703	692	720	604	435	737	784	644	681	465	427	485	781
15--61343	522	568	567	597	534	539	512	556	555	563	655	529	509	445	472	541	614	577	562	558	571	533	578	557	558	518	521	562	568	553	506	624	643	606	628	636	478	597	656	649	583	595	606	617	611	560	562	612	679
15--61342	572	617	598	621	591	634	583	579	600	567	574	580	571	517	544	606	592	596	606	591	625	579	553	560	575	583	574	571	524	604	619	596	630	654	661	644	704	657	661	689	762	675	658	703	663	641	596	637	688
15--61341	578	602	623	634	563	560	575	562	618	555	586	504	518	483	479	558	638	590	583	603	568	595	583	584	545	539	523	548	593	552	526	618	654	661	629	622	650	653	684	743	654	627	661	674	697	597	507	609	612
2023--33002	787	884	798	827	788	742	715	743	764	773	799	773	728	726	783	813	818	853	811	835	827	813	790	826	776	737	746	848	883	818	830	843	758	797	815	785	836	843	763	808	833	849	822	880	846	765	267	649	835
2023--33003	285	297	312	302	241	264	270	297	305	283	277	262	204	177	342	441	464	485	457	425	493	459	445	440	407	411	407	521	488	491	546	574	624	539	573	586	538	601	532	542	530	542	587	564	542	486	156	479	592
3099--31952	0	0	0	0	15	63	0	0	0	0	0	111	132	163	135	134	115	155	154	183	175	197	230	286	323	324	313	289	307	273	302	103	193	182	212	237	397	638	998	1494	1490	637	321	214	213	282	255	198	147
2023--33001	1013	962	971	983	952	944	930	977	978	1011	1012	928	922	849	923	943	963	992	968	911	901	910	885	898	930	904	935	1011	1004	979	978	977	1010	934	1030	1026	1028	998	989	989	942	980	969	978	984	990	327	785	963
3076--6261	763	716	795	827	741	750	741	789	719	777	764	813	730	613	735	784	816	758	839	772	809	794	809	745	763	650	690	832	852	821	857	796	813	736	803	746	731	775	737	880	984	784	771	774	821	654	651	646	803
3076--6262	501	552	402	384	431	376	441	336	272	264	309	311	270	249	327	441	405	393	415	411	451	423	436	443	474	454	440	532	506	529	536	450	446	393	448	432	440	453	425	445	564	467	458	448	445	459	495	392	449
3076--6263	320	328	334	316	435	319	360	294	249	251	265	281	287	238	272	240	275	224	256	248	265	236	319	242	275	216	209	266	281	283	267	256	264	285	305	288	268	302	259	268	293	281	260	244	274	243	240	214	312
3076--31502	0	0	0	0	0	0	0	0	0	0	11	147	131	138	99	161	204	213	219	214	217	181	223	258	318	287	347	261	277	282	287	197	235	253	243	239	240	291	361	848	1099	362	305	311	356	437	290	294	272
15--31221	0	0	0	0	0	45	403	423	435	408	401	357	220	284	380	562	548	548	517	399	601	606	552	525	367	341	294	636	641	528	553	750	680	344	759	753	757	834	859	682	572	885	838	753	817	480	500	401	746
3076--31501	0	0	0	0	0	0	0	12	14	0	4	97	96	161	79	125	129	176	161	162	163	149	175	235	268	247	321	214	199	181	175	174	178	176	172	166	209	202	279	702	1182	364	244	252	316	482	255	184	158
3001--62423	442	437	392	416	399	395	412	413	445	424	380	450	435	443	575	716	675	701	685	665	674	654	659	667	696	646	647	638	662	601	715	652	615	608	666	637	641	635	599	614	697	662	638	653	682	682	627	541	633
3001--62422	503	428	431	389	430	440	453	414	428	429	355	435	463	501	468	429	405	443	401	434	405	385	408	363	385	367	404	392	365	323	331	347	343	369	322	361	362	328	330	387	369	389	392	343	363	418	402	340	350
3001--62421	1053	1078	1059	1008	1070	1049	1043	1011	1008	1049	820	987	1027	1035	986	982	927	1025	1002	1020	1022	1048	941	917	868	905	884	919	937	893	1000	862	853	828	799	863	879	765	836	839	845	777	895	822	804	825	770	753	825
15--31223	0	0	0	0	0	0	0	0	0	285	600	596	546	688	625	639	628	578	624	516	680	619	592	644	570	526	552	568	561	516	509	604	639	645	722	679	656	667	687	898	1248	1003	771	709	669	681	664	535	631
3099--31953	0	0	0	0	23	74	0	0	0	0	0	122	221	207	174	206	168	218	197	233	208	216	269	304	344	361	399	368	361	372	335	218	262	291	303	438	867	1297	1774	2579	2737	1624	842	426	482	537	457	287	325
15--31222	0	0	0	0	0	150	874	863	924	687	732	857	765	827	968	1026	965	1095	1112	1119	1162	1259	1183	1116	1245	1486	1462	1438	1725	1504	1476	1720	1915	1986	1853	2087	2077	1678	1812	2125	2398	2687	1709	1719	1683	1314	1415	1321	1687
3076--7032	281	316	323	284	268	269	246	285	291	263	285	252	283	300	292	331	325	298	325	328	313	299	312	287	271	263	400	377	282	291	300	246	236	250	226	241	245	247	240	249	305	261	294	242	243	292	249	255	233
3076--7033	745	728	719	706	708	683	665	626	682	648	677	671	606	417	449	476	483	523	539	553	526	527	466	422	411	408	441	414	397	384	398	353	356	378	436	445	492	483	465	509	411	465	463	473	459	478	495	478	488
3076--27091	0	0	0	0	0	0	0	0	0	0	181	774	906	946	824	800	856	826	762	794	776	758	806	801	919	901	914	851	859	812	1080	615	563	554	592	563	684	808	961	1461	1752	1087	776	756	863	997	863	756	704
3076--6311	1015	1034	987	974	987	926	970	994	976	937	906	936	854	804	930	947	1027	1049	1003	1021	1086	1007	979	957	963	962	958	1035	1218	1042	1072	972	922	841	946	940	971	858	921	1005	857	1193	1172	1116	1085	1107	1020	1077	1165
15--61442	755	647	745	775	756	739	801	857	791	786	836	810	683	562	729	805	865	912	892	782	864	818	862	804	825	721	600	838	821	834	795	1249	1412	1288	1422	1479	1478	1405	1408	1110	1093	1213	1483	1526	1417	1047	1069	1188	1493
3076--6313	1120	1155	1117	1181	1110	992	1101	1276	1085	1017	1175	1086	1027	848	1127	1196	1265	1263	1188	1110	1184	1184	1261	1161	1232	1038	1055	1422	1338	1240	1300	1155	1094	1115	1232	1209	1175	1088	1261	1309	1006	1353	1398	1287	1320	1175	1128	1129	1330
2023--11002	1020	957	980	1025	882	817	743	910	928	897	861	874	880	954	938	936	817	867	819	826	820	781	777	722	778	723	699	686	738	765	752	708	614	624	591	621	711	669	664	657	667	691	701	697	672	754	710	675	683
2023--11003	1081	1028	958	1018	1002	936	880	931	916	981	1006	1023	1024	1055	1041	1031	1010	1067	1031	995	982	930	946	986	1010	858	743	724	777	727	778	806	808	927	942	865	949	865	892	927	903	910	965	889	866	857	879	897	888
2023--11001	1455	1504	1427	1341	1386	1324	1195	1321	1387	1384	1424	1478	1486	1326	1360	1415	1389	1317	1394	1391	1401	1353	1318	1248	1251	1181	939	959	1047	1052	1065	1002	1080	1020	944	1125	1129	1039	1001	1057	992	955	1100	1125	1011	875	727	922	919
2012--25052	312	293	287	275	274	299	276	275	271	287	275	297	320	298	256	269	249	286	284	311	297	275	293	248	285	281	301	313	290	284	296	264	282	262	229	260	239	287	243	272	292	258	255	249	268	257	254	267	255
2012--25053	452	411	441	461	430	429	417	427	441	453	429	442	465	410	409	354	375	384	356	392	402	394	411	415	395	386	401	439	395	399	419	404	384	406	385	405	388	474	370	404	437	415	435	436	409	422	365	394	410
2012--25051	615	584	580	588	545	540	532	568	574	583	588	591	570	608	547	535	564	536	530	558	597	597	560	530	583	535	570	659	590	595	583	539	586	536	525	585	601	692	604	639	576	662	587	571	624	595	522	575	543
3076--6163	1285	1175	1158	1110	1717	2500	2369	2031	1105	1011	1938	1544	1538	1503	1476	1387	1417	1525	1463	1788	1564	1445	1344	1321	1461	1434	1289	1415	1482	1365	1359	1134	1039	1111	1042	1131	1081	1119	657	797	877	850	641	557	637	691	605	590	602
3076--6162	1480	1697	1471	1451	1447	1390	1244	1489	1455	1400	1459	1512	1364	1448	1353	1407	1514	1599	1469	1442	1430	1290	1291	1290	1268	1417	1381	1285	1349	1344	1415	1010	901	952	886	913	954	967	1552	2013	2265	1976	1025	966	1059	1249	1125	1041	1000
15--17072	91	88	78	90	85	109	95	78	84	92	87	87	92	79	86	71	81	73	88	109	79	76	79	56	79	91	67	70	76	76	91	108	113	117	105	129	176	158	149	162	140	378	506	432	372	340	334	322	329
15--17073	254	280	253	265	272	281	223	247	243	240	226	195	178	255	195	120	148	159	146	222	132	145	145	154	151	167	130	155	142	130	131	211	244	268	260	254	244	223	219	235	213	224	206	201	209	213	174	205	220
15--12551	235	271	260	264	264	213	269	290	287	293	393	290	220	201	245	293	289	300	280	226	271	297	283	284	270	211	231	278	289	283	307	350	372	303	387	375	398	366	381	330	538	318	389	344	360	322	263	285	412
15--12552	402	398	381	406	373	358	382	381	428	420	412	444	396	504	349	441	479	424	417	388	433	458	438	421	446	436	478	447	395	418	438	491	564	617	645	552	643	659	656	674	1399	590	908	678	662	665	419	658	808
15--12553	324	350	341	359	352	285	343	346	349	370	389	368	292	244	316	377	392	370	367	301	380	375	362	364	372	320	287	357	353	344	370	435	458	410	486	473	483	496	482	440	638	455	565	495	536	528	364	394	497
3099--31951	0	0	0	0	9	68	0	0	0	0	0	60	131	129	109	110	107	134	125	116	127	135	142	168	217	216	186	195	188	178	173	88	110	144	143	154	262	453	774	1401	1524	657	334	201	214	240	201	127	103
3076--1211	501	512	450	450	421	301	286	271	430	408	278	268	271	294	249	226	233	267	260	266	282	240	269	238	244	264	254	287	227	228	244	189	200	197	184	185	184	213	290	370	366	332	267	282	291	302	358	260	290
15--6202	857	853	841	834	813	716	812	802	814	817	818	792	640	800	718	849	825	799	799	724	783	756	761	763	746	655	686	737	778	758	776	923	951	906	1060	968	1025	1018	1013	1069	1617	889	996	1018	1083	1271	918	911	1098
3076--1213	733	729	676	702	688	636	747	857	750	862	683	546	519	499	424	402	348	489	382	382	375	372	354	347	411	402	345	353	353	372	379	297	312	316	281	316	322	321	325	495	493	381	334	286	274	367	378	316	260
15--6201	700	790	884	759	719	634	647	708	729	703	834	764	629	556	752	806	826	843	780	698	834	807	800	771	704	651	612	778	799	813	831	897	992	802	1101	953	1009	982	941	917	890	926	988	927	920	812	765	805	1096
2023--2221	873	865	834	831	823	800	831	807	805	792	831	838	837	807	823	900	872	925	890	959	863	847	849	834	816	881	819	848	859	897	973	881	882	906	879	875	889	935	901	948	933	944	944	995	920	848	802	871	892
2023--2223	1332	1246	1236	1205	1231	1266	1473	1243	1213	1160	1232	1252	1270	1302	1256	1308	1265	1320	1334	1409	1333	1295	1258	1247	1327	1298	1310	1312	1293	1293	1314	1434	1417	1393	1189	1411	1392	1278	1280	1427	1383	1328	1309	1343	1306	1390	1246	1274	1294
2023--2222	1041	1033	1033	986	895	948	895	1013	984	928	978	971	961	935	1037	1024	987	1043	941	960	1009	961	906	920	972	926	906	1014	996	992	936	1049	982	992	960	959	1041	975	1011	1006	999	1012	1047	1081	1137	1000	785	887	1056
109--4533	858	0	962	913	629	632	495	597	404	421	0	0	594	0	559	491	521	583	459	387	495	439	495	456	495	473	517	516	457	454	626	849	908	973	1055	1025	991	927	884	974	1008	980	972	983	969	977	944	996	1016
109--4532	481	0	441	416	322	348	198	279	221	254	0	0	339	0	320	296	280	367	265	259	283	303	321	286	308	302	327	333	289	285	363	451	440	436	505	460	432	454	429	418	451	458	509	489	445	440	449	440	470
109--4531	82	0	63	79	56	54	29	55	21	43	0	0	58	0	54	48	46	62	46	45	64	60	57	49	55	47	63	52	39	65	90	76	72	80	95	102	116	90	98	96	115	115	100	95	107	92	110	112	116
15--6203	891	972	854	877	809	829	875	932	934	907	944	959	733	886	943	1019	1025	1106	1000	828	1074	1076	1059	1050	933	858	761	1094	1012	1067	1880	1286	1324	1074	1545	1469	1533	1368	1346	1623	2371	1252	1581	1352	1336	1512	1030	972	1453
3001--61602	1452	1329	1332	1331	1354	1304	1345	1361	1306	1351	1289	1353	1375	1409	1358	1367	1292	1333	1302	1381	1346	1289	1303	1279	1269	1268	1327	1343	1348	1297	1233	1117	1095	1224	1129	1139	1256	1230	1168	1282	1471	1393	1402	1357	1263	1331	1309	1180	1204
15--6612	506	515	471	494	486	454	442	570	536	667	628	668	214	255	162	192	187	171	188	179	179	188	151	200	172	247	241	150	178	174	173	318	374	424	357	326	379	444	884	805	1305	593	676	594	580	748	615	470	414
15--6611	657	636	615	578	592	587	581	581	584	604	604	611	575	530	503	529	540	527	550	574	601	597	607	569	579	615	585	566	571	583	547	623	637	697	669	707	690	702	782	821	1064	808	800	719	760	794	665	747	700
3001--61601	945	840	810	782	836	804	807	776	726	769	803	805	812	884	785	736	785	739	762	755	749	728	742	725	759	757	770	733	678	638	681	694	723	735	747	738	721	686	661	771	746	703	730	681	686	782	787	618	658
3076--6761	429	383	538	389	394	408	401	398	426	365	192	397	411	405	374	376	467	402	419	432	417	393	401	466	409	432	472	415	397	378	424	340	346	338	311	330	303	308	290	313	388	359	330	317	330	397	439	369	357
15--61621	788	760	753	727	794	784	730	770	743	719	918	716	690	593	664	740	804	774	790	829	804	803	799	781	859	800	755	776	738	786	802	823	896	923	898	910	939	908	875	897	890	956	981	896	911	851	922	888	933
15--61622	584	597	625	646	619	607	607	594	584	580	563	524	486	471	502	535	592	641	638	625	616	609	631	611	601	570	552	596	634	609	573	634	639	629	661	615	597	621	643	643	648	684	580	602	648	611	613	593	624
15--61623	1111	1101	1062	1060	1048	1118	1022	1019	1059	1001	1049	951	898	875	890	976	1054	1123	1133	1157	1125	1131	1180	1136	1154	1120	1094	1059	1128	1129	1071	1220	1266	1288	1299	1173	1189	1160	1220	1264	1278	1260	1208	1224	1209	1199	1189	1212	1215
15--671	1571	1760	1643	1632	1600	1445	1563	1662	1772	1751	949	1422	1273	1151	1300	1505	1475	1640	1478	1333	1442	1385	1479	1358	1444	1236	1208	1488	1485	1437	1453	1861	1853	1621	1895	1833	1978	1811	1820	1907	1931	1757	1838	2001	1932	1497	1439	1508	1839
15--672	414	414	375	360	364	377	358	364	340	342	213	290	260	263	255	288	292	300	317	325	308	305	320	289	309	290	286	303	301	334	291	338	365	348	357	356	332	359	352	372	358	368	325	351	390	351	347	322	371
15--673	534	623	554	536	563	397	554	601	599	576	344	595	461	428	545	643	644	672	642	514	644	672	632	573	545	446	379	594	613	624	621	811	817	628	858	799	915	812	836	781	915	704	828	869	740	625	529	597	1000
3001--10853	1416	1553	1342	1334	1240	1270	1179	1328	1303	1354	1474	1382	1329	1448	1523	1367	1471	1418	1327	1359	1376	1326	1210	1207	1195	1164	1253	1329	1302	1275	1277	1205	1274	1183	1224	1293	1295	1369	1401	1678	3309	4000	1529	1360	1330	1335	1019	1225	1286
15--34561	322	202	160	173	192	203	164	153	220	180	180	242	256	162	169	172	143	182	247	251	153	130	125	154	302	328	256	184	170	147	138	180	266	284	179	218	215	202	316	322	249	235	269	246	266	214	223	317	225
2012--34753	976	997	1014	999	644	601	990	979	470	996	1052	636	409	817	849	830	834	793	290	351	838	861	806	799	498	534	411	857	882	843	851	777	438	406	631	630	689	623	596	419	397	637	666	656	697	629	417	409	700
3001--10851	641	597	555	581	525	573	510	547	598	546	562	515	565	575	500	401	395	410	385	391	366	424	398	391	427	400	390	378	396	370	434	396	396	425	404	391	484	397	408	486	2032	902	514	415	398	448	366	359	345
2012--34752	298	259	293	299	309	298	307	303	186	300	287	337	327	299	319	280	271	288	269	211	253	257	295	279	297	257	276	263	264	223	240	238	239	237	226	219	209	230	223	252	244	256	224	215	230	274	266	284	281
15--6103	910	956	924	832	818	871	793	730	800	819	870	803	883	846	830	845	865	790	926	911	841	944	865	863	935	923	893	888	900	867	608	1053	1303	1368	1361	1393	1349	1345	1295	1323	1288	1344	1324	1376	1391	1420	1296	1380	1349
15--6102	448	495	447	460	454	338	434	442	356	460	459	447	360	344	435	455	427	392	437	317	389	385	370	405	425	363	341	452	466	438	293	506	654	478	736	755	718	721	744	729	545	724	765	751	725	612	547	592	725
15--6101	1217	1369	1407	1163	1048	659	1020	1313	1243	1332	1448	1326	853	1026	1338	1289	1294	1328	1394	809	1305	1311	1222	1282	1246	1050	725	1349	1392	1287	1272	1600	1842	1037	1640	1852	1823	1712	1624	1445	832	1611	1732	1645	1576	1138	913	960	1723
3076--27181	0	0	0	0	0	0	0	0	0	0	85	410	219	235	167	141	227	225	224	240	222	230	244	244	296	318	312	282	247	239	53	178	177	222	199	211	290	397	700	1250	1369	540	334	301	343	436	281	226	206
3076--27183	0	0	0	0	0	0	0	0	0	0	293	1265	583	1097	605	490	991	903	714	678	635	637	524	600	674	755	727	636	573	553	158	386	379	290	307	334	401	516	644	1286	1347	604	416	381	470	558	300	278	273
3076--27182	0	0	0	0	0	0	0	0	0	0	22	52	100	545	350	317	283	176	228	272	224	283	225	270	401	359	438	320	282	308	72	291	269	76	89	138	157	257	609	1216	1401	716	442	481	601	716	429	326	298
3081--10711	920	927	752	726	740	634	743	683	747	701	931	918	724	1169	958	808	772	774	715	630	714	713	738	701	697	608	614	708	714	687	658	439	439	366	383	381	376	369	360	373	390	444	470	467	499	486	569	423	525
3081--10712	665	669	632	672	651	645	609	666	693	608	695	648	587	577	667	620	636	643	641	571	679	675	627	609	581	562	547	643	598	574	598	500	476	420	463	446	438	461	447	426	394	474	432	457	503	459	453	487	519
3081--10713	1314	1266	1478	1467	1424	1207	1322	1359	1101	1019	1005	946	829	659	898	951	1097	1104	1078	901	1162	1052	956	1017	952	765	726	1034	1067	1016	1030	706	696	645	676	715	623	668	654	567	502	630	677	643	693	650	714	665	812
2012--61691	651	621	651	659	612	662	618	627	620	608	594	593	619	581	582	619	642	591	625	570	614	600	563	583	620	580	600	544	597	511	612	527	456	483	408	401	379	354	402	413	440	393	402	407	419	445	497	536	446
2012--61692	359	304	407	334	348	360	336	323	344	323	334	324	347	353	347	315	324	360	334	332	311	339	326	297	352	332	342	307	335	305	310	246	218	237	174	177	191	162	155	211	212	170	167	200	206	237	271	242	221
2012--61693	1107	1031	1089	1017	1069	1073	1025	1055	1061	982	1026	1060	1029	1001	810	749	815	846	840	758	831	847	823	819	824	791	828	786	774	787	755	685	653	643	524	572	518	485	515	590	616	561	542	568	566	612	650	654	573
3001--61633	568	508	477	510	535	503	471	489	552	520	514	547	554	629	563	480	552	553	483	534	487	455	427	487	487	481	542	477	413	539	522	385	315	560	464	429	515	506	427	413	576	524	447	457	420	449	372	432	406
3076--60542	363	416	422	420	436	355	405	429	377	385	401	359	292	336	338	410	419	430	417	346	443	408	418	404	314	343	322	345	413	354	404	313	284	244	258	254	300	285	253	286	241	262	258	275	281	251	299	250	296
15--31881	0	0	0	0	0	0	0	0	0	0	0	24	526	748	494	503	471	566	584	645	547	529	490	458	546	590	604	453	534	480	495	670	779	972	803	888	1037	1098	1488	1593	2477	1293	1477	1334	1320	1441	628	1110	1256
15--31883	0	0	0	0	0	0	0	0	0	0	0	25	628	1188	622	597	576	660	686	906	721	752	630	602	771	938	1038	743	766	679	724	1495	1525	2221	1404	1447	1551	1619	2393	2661	4056	2111	2359	2174	2182	2331	757	1925	2128
3076--18452	347	462	353	348	305	304	306	324	351	341	368	395	341	317	367	471	426	461	493	494	617	609	577	559	587	564	460	547	631	614	610	365	350	355	347	377	339	332	182	383	432	535	241	243	221	279	155	240	234
3076--6653	349	362	317	356	297	358	332	341	361	346	296	322	340	308	346	357	373	370	329	361	374	353	341	327	334	299	327	367	385	361	355	344	291	308	337	325	332	286	339	330	361	451	374	408	375	372	356	391	374
15--61421	416	392	391	429	426	438	399	437	427	393	373	364	369	338	317	415	378	399	413	432	373	385	370	385	391	406	391	406	361	388	375	390	451	428	446	420	444	461	472	633	691	521	458	406	485	540	481	408	447
109--10672	1123	0	1237	1240	1197	1198	1210	1213	1263	1292	0	0	750	0	708	658	657	679	628	644	654	608	686	638	615	635	578	650	638	666	648	872	1051	1086	1147	1111	1179	1132	1126	1259	1699	2038	1296	1199	1090	956	932	1145	1186
109--10673	740	0	781	888	950	956	807	756	784	847	0	0	558	0	509	624	449	439	435	461	434	443	509	464	465	477	514	424	439	407	433	605	591	646	632	620	623	623	621	677	858	883	687	647	626	687	709	701	701
109--10671	662	0	916	872	885	858	805	837	816	1107	0	0	792	0	634	618	568	625	597	659	648	629	578	557	575	632	632	615	665	630	652	1032	1095	1289	1265	1367	1257	1171	1125	1308	1716	1597	1121	1247	1294	1203	1053	1051	1188
3076--7521	296	336	293	305	285	264	255	269	283	278	287	286	288	260	285	302	285	283	296	313	308	291	259	242	266	251	293	265	277	288	287	200	181	188	177	174	189	167	292	380	570	441	258	181	224	284	201	209	181
3076--7522	419	430	374	367	337	285	239	307	365	242	199	204	204	168	192	211	217	210	229	305	246	205	184	198	207	200	183	230	205	200	253	152	135	153	150	136	151	134	173	192	239	226	172	162	171	186	168	214	194
3076--7523	146	186	140	142	144	138	150	133	170	160	139	154	162	166	158	207	207	229	216	198	209	183	189	187	190	165	180	187	187	207	197	150	129	125	101	114	137	120	176	215	283	252	180	200	173	217	191	190	174
15--27502	0	0	0	0	21	129	91	140	110	100	106	87	104	106	93	95	87	121	110	114	113	113	119	93	104	97	112	84	99	87	100	104	130	106	125	128	122	158	171	329	316	187	161	133	147	171	162	150	142
3076--31331	0	0	0	0	0	0	0	0	0	0	0	59	400	574	426	364	0	0	64	121	103	111	97	98	94	127	169	127	118	108	185	92	73	101	87	121	148	146	207	728	666	241	128	138	164	232	93	85	116
15--31002	0	0	0	0	0	0	0	0	56	275	414	400	400	363	511	760	652	664	718	672	744	790	737	774	648	532	189	249	249	215	206	265	331	297	332	307	358	304	357	287	313	373	414	303	393	427	287	304	420
109--10683	149	0	130	128	146	166	161	146	134	215	0	0	177	0	252	321	313	320	331	344	323	349	286	318	388	292	282	305	300	337	321	348	366	347	324	346	340	328	350	378	331	440	348	333	411	393	374	359	338
109--10682	2104	0	2368	2475	2101	1963	2404	2284	2198	2324	0	0	2155	0	2082	1915	2011	2432	2073	2086	2519	2092	1938	1946	2172	1859	1915	2345	2086	2072	2112	2796	2664	2734	3300	2847	2951	2904	3481	2831	3373	4253	3556	2857	2857	2735	1809	2711	3430
109--10681	1125	0	938	939	955	957	872	1011	967	1047	0	0	983	0	1013	905	826	902	860	874	864	909	857	810	894	915	813	870	808	860	869	987	1000	1070	1097	1098	1136	1164	1200	1332	1560	1474	1221	1134	1155	1062	914	1018	1175
2012--6571	943	853	900	865	830	759	745	728	878	903	824	864	790	447	704	1145	1130	957	1092	944	1037	991	885	815	897	836	638	855	913	920	745	785	810	901	953	853	824	816	809	755	458	692	820	876	810	536	636	595	810
15--6613	662	667	650	633	627	582	615	858	701	985	925	911	495	414	461	481	502	497	470	495	479	481	512	567	537	575	369	532	500	451	545	903	973	1270	1357	1243	1375	1243	1758	919	1018	810	1533	1328	1181	615	665	1076	1371
2012--6573	894	772	843	858	820	782	775	676	839	795	835	872	853	508	565	670	618	540	641	674	623	572	497	497	560	542	483	508	567	477	473	465	525	522	497	504	478	527	432	472	366	426	474	494	484	336	460	400	436
2023--2271	735	626	613	598	576	547	589	567	630	588	673	595	619	652	601	634	644	686	599	652	663	587	669	541	587	607	577	631	585	567	607	554	508	513	742	596	509	496	583	580	541	527	558	500	569	546	595	537	496
3076--17043	658	637	581	651	723	658	601	552	527	539	547	516	569	618	604	516	527	569	525	578	574	605	614	526	598	598	599	519	559	555	536	638	626	719	674	677	711	666	670	703	799	643	611	639	674	652	592	578	582
3076--17042	1235	1290	1245	1296	1328	1033	1104	869	417	427	467	444	394	347	407	509	515	491	517	452	622	692	647	610	565	470	496	656	603	656	648	737	658	630	641	673	702	692	665	588	542	559	667	705	634	576	554	551	729
3076--17041	809	782	755	741	755	620	673	626	476	485	542	478	438	368	413	454	406	391	392	373	392	391	359	391	393	303	295	326	374	398	359	335	342	301	373	362	362	363	382	370	454	410	431	387	395	358	360	329	382
3001--61603	1156	1087	1111	1103	1237	1116	1079	1123	1064	1029	1006	1045	1059	1067	1072	992	974	1017	1058	1044	1009	982	937	936	999	974	990	913	1009	922	852	878	876	913	879	852	929	843	801	1076	1205	1040	1000	1021	938	1023	887	853	902
3076--162	726	956	595	608	653	606	546	552	590	586	912	931	614	977	612	645	552	557	628	569	584	567	597	555	590	583	568	523	589	541	567	375	351	361	360	318	307	325	311	298	315	3	0	0	0	0	0	0	0
3076--163	684	769	569	556	569	591	559	573	540	532	701	699	544	626	524	568	574	607	582	582	538	546	513	502	563	572	558	524	546	507	456	371	348	343	345	363	372	376	364	305	373	5	0	0	0	0	0	0	0
3076--161	852	904	761	769	737	690	722	676	721	720	802	823	617	695	633	644	647	667	683	517	575	576	549	512	557	562	490	550	571	584	583	337	287	266	301	310	297	362	382	654	756	62	0	0	0	0	0	0	0
109--10702	1140	0	1023	1155	1145	1193	1193	1133	1126	1197	0	0	1102	0	1041	898	898	999	1016	1084	972	993	921	929	1038	1040	1000	1001	981	996	970	1114	1068	1157	1118	1206	1217	1147	1177	1112	1062	1070	1154	1181	1206	1193	1173	1150	1196
109--10703	833	0	860	889	862	894	870	866	895	859	0	0	785	0	845	771	838	860	922	923	914	885	816	759	893	952	919	891	776	860	889	1170	1182	1328	1290	1279	1275	1246	1222	1404	1323	1329	1332	1372	1259	1353	1439	1291	1282
109--10701	138	0	137	121	131	135	143	126	128	108	0	0	133	0	142	128	159	171	176	157	161	159	152	147	160	152	172	152	136	155	164	153	168	169	157	184	163	188	149	172	157	351	167	155	154	187	200	205	169
2012--1071	622	591	631	594	573	646	258	539	576	593	568	468	728	607	499	448	490	438	459	483	466	475	460	505	475	483	468	418	439	395	450	420	387	432	356	412	402	421	354	397	411	412	385	394	428	341	441	469	366
2012--1073	633	582	581	601	605	574	455	552	664	599	627	647	545	479	506	460	494	525	550	507	536	533	487	495	527	577	538	533	509	421	432	423	400	400	388	395	388	399	347	385	424	410	392	377	379	416	448	423	363
2012--1072	1102	995	990	999	1037	1080	745	941	977	982	992	1087	1064	1008	853	890	863	886	905	866	852	875	838	817	855	857	944	810	882	978	922	897	864	1002	780	842	766	785	792	866	921	832	802	819	794	910	985	914	775
2023--2261	665	677	594	623	608	617	596	576	627	637	625	651	666	621	681	646	675	652	644	706	633	624	614	574	639	665	643	583	607	591	607	688	741	743	814	770	765	717	695	709	977	787	800	731	688	755	675	705	654
3076--61731	555	516	530	519	496	543	520	490	492	439	505	484	462	438	430	446	459	477	489	505	464	470	449	434	463	454	461	465	449	477	513	474	483	483	469	493	479	501	470	500	502	34	0	0	0	0	0	0	0
3076--61732	536	544	565	525	462	566	478	479	459	485	452	473	484	448	431	509	471	483	484	490	461	457	468	462	469	492	489	535	554	487	518	466	421	459	503	464	437	436	447	477	512	34	0	0	0	0	0	0	0
3076--61733	550	575	602	567	574	422	542	626	584	581	558	503	414	333	547	594	638	588	571	409	619	594	564	566	572	392	394	611	674	638	605	558	491	360	503	495	513	516	524	543	414	20	0	0	0	0	0	0	0
3076--7231	861	848	851	870	777	779	790	775	803	809	801	836	884	797	887	923	988	966	936	855	924	897	913	932	985	900	904	964	953	997	929	957	963	901	911	1026	952	921	964	998	997	964	918	931	915	923	807	905	949
3076--7232	742	771	764	705	687	733	690	675	732	725	690	697	1007	1237	1279	1509	1514	1504	1441	1444	1582	1459	1488	1540	1769	1496	1366	1290	1453	1418	1392	1417	1417	1486	1440	1451	1493	1474	1499	1476	1454	1425	1367	1459	1412	1427	1278	1469	1835
3076--7233	1809	1459	1513	1707	1668	1646	1629	1634	1660	1536	1820	1551	981	110	139	133	142	165	155	129	180	163	126	1	1	0	70	97	77	61	122	147	182	181	165	168	166	168	148	137	109	142	147	158	174	130	140	165	189
2012--23142	523	457	455	459	420	471	428	340	184	453	441	435	466	418	4	0	0	316	505	269	4	47	787	773	773	755	765	534	1	0	0	0	167	807	792	780	12	0	0	0	0	0	0	0	0	0	0	0	0
2012--23143	613	532	519	510	529	544	496	457	198	448	420	456	466	459	3	0	0	477	698	782	4	56	634	630	667	707	751	424	2	0	0	0	175	710	654	908	3	0	0	0	0	0	0	0	0	0	0	0	0
3076--1803	164	197	195	203	188	168	197	200	156	156	206	163	203	199	173	205	195	201	184	188	193	187	189	191	197	211	211	167	192	211	175	231	218	262	231	258	246	263	209	264	278	245	256	270	245	246	221	187	208
2012--23141	525	489	477	499	437	449	470	409	212	576	598	582	550	478	1	0	0	422	608	320	2	47	791	743	818	906	892	594	1	0	0	0	305	976	911	936	9	0	0	0	0	0	0	0	0	0	0	0	0
3076--6762	257	278	257	277	257	243	298	315	322	299	345	291	295	249	325	373	341	332	349	317	385	371	375	399	346	378	345	448	465	408	427	355	291	320	365	403	398	405	381	400	374	383	417	397	418	391	357	362	448
15--27002	503	524	516	456	419	415	497	502	484	496	541	486	394	366	512	533	585	523	572	440	571	628	590	585	456	472	389	598	685	617	604	777	863	652	899	896	823	864	865	801	1140	800	811	740	760	655	529	495	735
15--27003	892	667	595	633	592	511	616	687	631	597	592	624	497	398	675	710	620	638	678	572	669	640	523	552	516	505	371	555	645	606	545	725	848	747	876	973	902	832	996	1026	1104	1154	1006	864	876	689	530	644	888
15--27001	271	366	386	361	381	695	317	335	375	356	375	313	228	174	271	358	384	369	328	318	402	434	383	383	333	277	242	363	389	378	343	604	526	577	495	546	559	509	469	378	277	425	473	505	467	303	273	317	525
3076--29111	633	635	604	579	510	435	420	454	614	532	420	358	438	388	393	397	397	421	398	410	404	406	401	386	389	406	378	347	372	373	375	306	304	323	276	267	281	296	350	510	425	520	435	411	405	514	461	411	378
15--31131	0	0	0	0	0	0	0	0	22	431	791	854	717	715	607	574	451	591	377	816	732	776	918	1144	1247	1438	1280	1044	1024	1030	298	1368	1436	1747	1488	1869	2346	3618	5280	7347	7286	3877	2544	2104	2440	2455	1761	1715	1412
3076--29113	438	420	430	435	408	397	375	377	390	344	360	265	303	298	297	313	311	316	323	353	319	325	296	328	325	298	372	365	384	381	374	325	311	352	352	338	331	354	360	478	547	485	412	395	415	484	480	433	357
3076--61371	570	563	588	594	542	566	539	589	593	587	548	550	485	476	522	564	574	569	595	560	613	589	615	598	543	539	491	617	691	615	592	440	374	336	392	361	347	363	355	396	332	376	416	399	371	474	369	388	399
3076--61372	428	394	548	543	465	538	421	412	440	441	438	425	515	438	376	339	373	354	365	401	346	366	334	328	362	358	409	342	379	325	351	298	256	300	218	210	259	289	226	259	288	248	258	236	259	291	283	293	243
3076--61373	258	272	277	278	263	296	264	268	269	270	242	260	306	277	337	424	420	426	444	467	449	442	418	431	438	445	454	406	414	421	461	335	317	346	327	333	324	333	293	350	342	325	356	320	348	343	398	410	321
2023--23111	234	229	235	230	226	225	213	191	335	372	408	397	396	438	422	411	421	374	425	441	422	406	377	366	399	386	406	393	432	402	351	431	456	460	566	504	527	509	480	475	527	518	556	509	488	358	375	377	365
15--31133	0	0	0	0	0	0	0	0	21	322	471	262	346	465	404	352	387	384	387	519	391	401	515	670	686	690	772	584	601	637	157	820	924	1060	938	1222	1599	2459	3863	5613	6176	2922	1847	1589	1851	2103	1418	1438	1243
2023--23113	1336	1234	1160	1174	1175	1256	1376	1245	802	506	503	537	540	592	547	538	534	592	607	624	583	575	532	533	525	570	547	560	595	554	524	571	727	823	775	819	859	843	792	768	843	882	804	876	844	860	783	806	755
2023--23112	116	101	87	98	104	125	106	91	295	404	446	439	430	445	433	448	418	445	413	415	388	395	379	379	440	422	445	431	386	372	399	422	196	54	46	53	48	43	49	55	63	54	62	44	48	64	55	52	58
15--31132	0	0	0	0	0	0	0	0	21	223	248	173	215	346	283	229	277	229	228	261	274	294	301	355	378	457	585	449	403	375	61	608	771	959	768	1105	1752	2604	2829	3240	3543	2094	1307	1128	1553	1703	877	940	821
3081--15713	222	205	201	195	178	174	195	214	226	205	217	240	258	248	222	232	218	234	218	235	200	207	192	191	191	225	183	197	204	190	199	187	192	211	204	192	203	209	213	221	258	195	200	208	177	189	186	206	203
3081--15712	425	407	382	361	380	337	360	374	410	423	410	416	443	479	452	433	384	429	408	444	422	405	419	384	386	410	434	369	368	380	368	365	374	403	374	374	409	402	362	379	456	401	388	421	405	428	433	356	390
3081--15711	669	584	648	645	635	651	564	609	637	623	620	591	634	649	634	600	545	623	583	598	606	611	552	557	574	628	627	584	537	592	625	447	436	465	440	460	424	466	427	456	494	447	448	471	493	506	502	453	433
3076--6123	380	364	373	359	372	632	321	352	366	372	345	370	338	314	548	649	635	675	696	770	790	678	619	613	676	636	635	622	661	660	644	504	451	492	494	537	515	583	498	552	566	539	525	487	546	619	636	582	514
3076--6122	1143	1102	1132	1074	1050	1280	970	1044	1085	1106	1159	1082	1094	1065	978	966	942	979	970	1050	1080	931	900	845	872	918	943	866	845	848	821	691	688	736	656	667	677	678	655	716	674	699	659	636	674	749	864	764	698
3076--6121	903	801	977	899	883	883	968	798	824	820	880	914	802	720	787	809	809	885	916	1017	925	935	914	829	868	840	799	886	885	884	936	588	516	575	535	592	556	560	556	589	536	595	586	539	530	611	724	649	598
3081--7023	539	572	602	531	499	539	458	497	497	510	499	691	868	807	737	850	886	988	968	1044	938	919	899	918	980	956	917	883	976	953	974	633	613	639	658	542	631	559	566	570	564	560	583	520	509	557	696	600	623
3081--7022	69	81	72	59	54	63	56	60	64	54	52	314	673	815	787	766	795	858	764	775	861	857	867	797	833	858	740	739	811	797	775	554	473	554	510	494	521	529	487	491	519	520	521	591	517	604	710	628	656
3081--7021	612	606	618	502	560	546	549	537	545	561	545	406	370	420	382	397	400	426	412	415	393	388	392	352	418	389	410	364	365	391	390	253	247	239	218	187	229	213	229	224	245	239	257	244	231	287	336	284	267
3001--1212	496	483	461	461	447	447	408	407	456	443	488	446	466	503	473	437	429	430	398	436	388	396	370	369	476	474	475	449	453	479	468	427	433	474	384	432	435	442	447	438	508	449	428	505	492	467	482	423	429
3001--1213	501	440	454	460	437	434	438	438	484	457	556	438	474	515	510	432	481	497	473	458	455	432	443	377	501	502	522	503	485	458	450	474	449	482	460	516	477	426	463	495	530	494	463	492	488	468	442	485	449
2012--34751	1515	1529	1469	1553	1454	1493	1441	1500	876	1485	1543	1547	1638	944	1079	780	792	789	722	643	695	667	650	576	539	558	587	638	631	587	622	596	623	616	711	667	764	740	728	774	705	747	817	761	796	807	696	783	769
3001--1211	1504	1457	1289	1330	1264	1347	1264	1228	1338	1351	1386	1452	1404	1368	1637	1964	1958	2054	1892	2004	1861	1753	1866	1763	1765	1837	1930	1924	1877	1991	1986	1759	1700	1964	1802	1866	1864	1733	1686	2092	1885	1764	1899	1874	1828	1806	1586	1592	1626
3076--6651	339	337	346	323	340	385	340	325	339	318	305	309	276	241	232	276	300	302	297	362	303	293	376	340	281	289	271	298	331	300	284	275	295	175	167	179	182	173	179	201	177	239	167	156	219	186	219	173	191
3001--61632	766	735	692	719	706	727	735	672	723	721	713	733	728	839	789	680	710	753	769	794	746	795	715	646	696	670	723	641	600	732	701	815	535	750	689	656	682	662	675	735	784	835	702	742	702	721	737	668	701
3001--61631	851	796	778	662	647	638	620	609	667	705	714	685	770	756	736	777	730	761	718	758	648	688	711	683	719	699	707	643	695	696	665	662	800	755	648	624	678	647	714	764	764	714	724	711	701	707	809	644	653
3076--6652	345	287	280	276	291	294	313	268	266	263	287	239	207	154	169	167	179	216	222	207	197	195	193	217	225	196	208	209	208	194	193	178	152	223	221	238	231	247	238	242	286	340	278	265	305	323	339	303	313
15--27503	0	0	0	0	10	134	124	134	137	130	133	118	142	162	143	130	121	163	155	150	141	146	132	147	165	189	208	129	173	143	162	190	203	187	215	263	257	347	421	837	832	384	283	266	336	354	270	266	230
2012--6271	596	520	523	532	524	550	508	492	532	528	544	520	557	544	434	618	522	540	535	730	551	523	505	490	560	547	545	496	529	568	487	495	465	526	488	441	540	500	434	470	456	459	471	473	467	501	551	522	465
15--27501	0	0	0	0	42	336	280	234	219	209	173	80	94	128	103	98	84	113	78	84	65	62	73	57	70	68	87	72	77	64	70	92	89	84	96	105	123	198	265	647	592	215	128	119	172	201	112	116	87
3081--10611	1002	940	905	961	880	908	921	905	878	916	963	785	651	673	661	593	555	613	627	603	632	605	642	629	670	674	691	712	623	668	712	426	467	464	438	483	351	379	414	453	432	389	422	456	405	458	434	444	429
3081--10613	1016	899	891	941	925	929	898	863	898	914	919	967	913	937	1182	1404	1313	1465	1501	1541	1384	1379	1436	1346	1382	1402	1391	1446	1441	1424	1480	1112	1110	1072	1047	1121	1151	1102	1048	1072	1115	1144	1233	1133	1081	1127	1161	1104	1157
3081--10612	310	360	327	326	315	318	307	316	296	287	308	292	320	340	313	284	203	214	232	264	238	243	226	244	230	235	234	223	249	249	258	208	195	217	230	215	206	186	222	211	240	231	248	247	233	197	219	246	234
3001--2002	381	499	302	268	292	310	299	298	276	310	489	446	340	504	478	567	539	535	594	587	546	587	582	544	582	582	579	558	574	582	556	352	299	324	318	273	290	291	279	251	319	323	340	378	273	349	326	362	292
3001--2003	758	943	582	645	598	610	618	584	598	571	860	831	628	969	688	624	630	608	562	641	588	581	575	594	610	574	597	613	594	625	669	377	300	367	371	338	323	350	318	313	408	406	320	353	303	359	402	331	369
3001--2001	1480	1491	1348	1261	1338	1335	1222	1278	1258	1273	1366	1397	1393	1548	1428	1189	1176	1234	1208	1239	1184	1179	1138	1103	1170	1169	1268	1238	1183	1118	1135	1124	924	1130	993	1060	1102	1105	987	962	1667	1364	1072	1040	919	1154	1007	1013	1003
2059--5753	0	0	137	351	328	276	327	313	336	327	360	289	303	291	324	337	492	502	476	414	491	472	505	451	478	490	488	638	580	554	562	834	715	665	814	801	828	711	774	849	890	948	943	939	1027	858	563	641	890
2059--5752	0	0	411	962	851	867	849	903	960	946	1041	935	1058	961	661	764	734	756	674	763	774	721	770	702	775	738	754	768	747	775	863	902	850	944	973	881	1095	957	920	997	1057	942	1011	1012	919	918	677	798	932
2059--5751	0	0	258	506	505	493	492	519	595	500	553	557	460	604	425	448	393	414	388	396	391	368	333	354	387	389	408	438	385	394	376	437	493	437	513	512	487	478	444	500	427	435	468	566	526	473	394	406	474
3001--4273	268	232	233	240	224	248	234	261	236	268	244	228	244	291	362	496	501	470	455	450	490	455	483	472	413	424	426	474	489	435	464	442	368	403	403	400	425	453	411	438	770	500	283	400	412	432	473	436	405
[truncated: 41 more columns]
