# Supplementary material for: Social and Spatial Clustering of People at Humanity’s Largest Gathering
Source: PLoS One. 2016 Jun 3;11(6):e0156794. doi: 10.1371/journal.pone.0156794 (PMC4892527; doi:10.1371/journal.pone.0156794)
Supplement: S1 Data — This includes full network data taken over the full duration of the Kumbh Mela. In addition it contains daily handset count data, stratified by state. (ZIP) [file pone.0156794.s002.zip › KumbhSpatialCircleLevel_118.txt]

15--6911	2	1	0	0	0	0	0	1	1	0	2	3	4	4	2	3	1	0	1	0	0	0	2	1	1	2	2	1	0	2	0	0	0	1	0	1	0	0	0	1	3	1	0	0	1	0	2	2	0
15--6912	0	1	1	0	1	0	0	1	0	0	1	0	0	1	0	0	0	0	0	0	0	0	0	1	0	2	1	0	0	0	0	0	0	0	0	0	0	2	0	1	1	1	1	0	0	0	0	0	0
15--6913	0	1	1	3	1	2	0	2	1	1	2	0	2	2	1	1	1	2	3	1	0	2	1	2	5	2	2	3	2	1	0	2	1	2	3	1	2	2	2	4	6	2	5	2	4	5	3	2	1
15--6561	0	0	0	0	0	0	0	0	0	1	1	2	0	0	0	0	0	0	0	0	0	0	0	0	0	0	0	1	1	0	0	0	0	0	0	0	0	1	2	2	1	3	4	2	0	0	0	1	0
15--6563	0	1	0	0	0	0	0	0	0	0	0	0	0	0	0	0	0	0	0	0	0	0	0	0	0	0	0	0	0	0	0	0	0	0	0	0	0	0	0	0	2	1	0	0	0	0	0	0	0
15--6562	2	2	0	0	2	2	0	0	0	0	0	1	0	1	0	0	1	0	0	0	0	0	1	1	1	0	1	2	1	1	0	0	0	0	0	1	0	0	1	2	1	1	1	1	1	2	4	1	1
3002--10993	0	0	0	0	1	0	2	2	0	1	1	0	5	3	0	1	3	0	2	1	0	1	1	1	1	2	0	2	0	1	3	1	3	1	0	1	1	0	1	1	1	1	1	1	3	2	6	3	0
3076--61641	4	4	4	0	2	3	2	4	2	2	1	4	4	1	2	8	1	7	4	4	3	2	1	3	3	6	3	4	2	4	5	5	5	6	1	4	4	6	8	5	14	12	2	4	5	7	2	4	3
3076--61642	6	4	10	11	3	10	12	5	3	9	12	11	16	8	5	2	12	6	8	4	6	12	12	3	23	10	11	7	6	3	12	5	2	7	5	5	3	3	6	16	12	9	12	3	5	8	12	5	4
3076--61643	15	9	0	9	9	14	5	12	8	8	7	6	13	9	7	5	13	7	14	1	6	15	9	9	10	16	17	13	11	13	7	7	11	9	6	9	8	7	7	13	21	15	4	7	6	13	8	12	8
15--27341	1	1	0	0	1	1	0	1	0	1	1	1	0	1	1	1	1	0	0	1	0	1	1	0	1	1	1	1	1	2	1	1	1	1	0	1	1	0	0	1	1	0	3	2	0	0	2	0	1
15--27343	7	4	5	6	3	3	2	2	2	3	2	4	4	4	3	2	2	2	2	1	0	1	3	1	1	3	6	1	3	2	1	1	2	2	6	2	3	4	7	2	1	2	4	5	5	4	5	4	6
15--27342	1	0	0	0	0	0	0	0	0	0	0	1	0	1	0	0	0	0	0	0	0	0	1	0	0	0	0	0	1	0	0	0	0	0	1	0	0	0	0	0	0	0	1	0	2	2	0	0	0
15--61351	1	1	1	1	0	1	0	1	0	0	2	0	1	1	1	1	2	1	0	1	0	3	1	1	1	0	1	1	2	1	2	1	0	1	1	3	1	2	0	4	2	1	0	0	0	0	0	0	0
15--61352	1	1	0	0	1	1	1	0	0	1	1	3	0	0	0	0	0	0	0	1	0	0	0	1	0	1	1	2	0	0	0	2	1	1	1	1	1	2	1	0	4	2	1	0	2	1	1	0	0
15--61353	1	1	0	0	0	0	0	0	1	0	0	0	0	0	0	0	0	0	1	0	0	0	0	0	0	0	1	1	1	0	0	0	0	0	0	1	0	0	0	0	1	1	0	0	0	2	0	0	0
2012--6311	0	2	0	0	0	0	0	0	0	0	0	0	0	0	0	1	1	0	1	0	0	0	0	0	0	0	0	0	1	1	0	0	0	0	1	0	0	3	2	2	3	0	1	0	0	0	0	0	0
2012--6313	0	0	0	0	0	0	0	0	0	0	0	0	0	0	0	0	0	0	0	0	0	0	0	0	0	0	0	0	0	0	0	0	0	0	0	0	0	0	0	0	0	0	0	0	0	0	0	0	0
2012--6312	0	0	0	0	0	0	0	0	0	0	0	0	0	0	0	0	0	0	0	0	0	0	0	0	0	0	0	0	0	0	0	0	0	0	0	0	0	0	0	0	0	0	0	0	0	0	0	0	0
2012--6251	4	7	1	8	9	7	10	6	4	4	7	4	8	3	3	4	7	5	3	3	6	6	8	14	5	8	4	3	7	2	2	3	2	2	3	3	3	5	1	1	7	14	9	7	7	11	5	7	3
2012--6252	0	0	0	1	0	0	0	1	0	0	1	0	1	1	0	0	0	0	0	0	1	0	1	0	0	0	0	0	1	2	0	1	1	1	3	1	4	3	1	3	3	4	1	1	1	1	0	2	1
2012--6253	0	1	0	0	0	0	1	1	0	0	0	0	3	0	1	3	0	0	0	0	0	1	1	2	2	4	2	1	3	1	0	0	1	2	3	3	1	1	0	0	1	2	2	0	0	1	0	4	0
15--14941	0	0	1	2	4	1	0	0	1	1	1	0	3	2	1	1	0	1	1	1	0	0	3	1	2	1	1	1	1	2	0	1	2	5	2	2	1	1	1	2	3	2	0	0	5	3	2	1	6
3076--7502	1	1	0	0	0	2	2	1	1	2	1	0	0	2	0	3	0	1	1	1	1	1	0	0	1	3	1	0	0	0	1	3	0	0	2	3	2	1	0	2	2	0	0	0	0	0	0	0	0
15--14943	1	1	0	2	0	1	2	0	1	1	3	0	2	1	1	0	2	1	3	0	0	0	3	0	0	2	1	2	2	2	2	2	1	0	3	3	1	2	1	1	2	0	0	0	1	1	1	0	2
15--14942	3	1	2	2	0	1	1	0	1	0	0	2	3	1	3	2	1	2	2	1	0	1	0	1	0	2	1	1	1	2	1	1	1	2	1	1	1	2	2	5	2	7	4	1	5	1	2	1	1
15--61423	0	0	0	0	0	0	0	0	0	0	0	0	2	1	0	2	1	1	0	0	0	0	0	0	0	0	1	0	1	1	0	0	0	1	2	1	0	0	1	1	3	2	2	0	0	1	0	0	1
2012--111	1	1	0	0	0	0	0	0	0	1	1	1	0	1	0	0	0	1	1	1	1	1	3	1	2	1	1	2	0	1	0	1	1	0	0	1	3	1	2	0	0	0	0	0	1	0	1	0	2
2012--112	0	0	0	1	1	1	0	0	0	0	1	0	0	1	0	0	0	0	0	0	0	0	0	0	0	0	0	0	0	0	0	0	0	0	0	0	0	0	0	0	0	0	1	0	0	0	0	0	0
2012--113	0	0	0	0	0	0	0	0	0	0	0	0	0	0	0	0	0	0	0	0	0	0	0	0	0	0	0	0	0	0	0	0	0	0	0	0	0	0	0	0	0	0	0	0	0	0	0	0	0
2023--7111	0	0	0	0	0	0	0	0	0	0	0	0	0	0	0	0	0	0	0	0	0	0	0	0	0	0	0	0	0	0	0	0	0	0	0	0	0	0	0	0	0	0	0	0	0	0	0	0	0
2023--7112	3	0	0	0	3	2	0	3	0	1	1	1	0	0	0	1	0	0	0	0	0	1	2	0	0	0	0	0	0	2	0	0	0	0	0	0	0	0	0	1	4	0	1	0	0	0	0	0	0
3076--7501	16	11	8	7	5	9	9	5	5	1	3	1	2	5	4	1	1	2	2	0	1	0	0	4	1	6	7	9	2	2	5	0	3	0	3	1	1	5	10	10	23	0	0	0	0	0	0	0	0
3076--6171	2	2	1	2	0	0	2	1	1	1	3	2	3	6	2	0	4	2	1	2	4	1	0	2	4	2	3	3	2	5	1	2	1	3	1	2	4	2	2	8	3	3	2	1	3	4	4	5	1
109--10742	0	0	0	0	0	0	0	0	0	0	0	0	0	0	0	0	0	0	0	0	0	0	0	0	0	0	0	0	0	0	0	0	1	0	0	0	0	0	0	0	0	0	0	0	0	0	0	0	0
109--10743	0	0	0	0	0	1	0	0	1	0	0	0	0	0	0	1	0	0	1	0	1	1	0	2	0	0	1	0	2	0	0	1	0	1	1	3	2	3	3	14	53	20	4	3	2	6	6	1	0
109--10741	0	0	0	0	0	0	1	0	0	0	0	0	0	0	1	0	0	0	0	0	0	0	2	1	0	0	1	0	1	0	1	0	0	0	0	1	1	3	8	21	66	5	3	1	3	2	2	1	1
2012--6723	0	0	0	0	1	1	0	0	0	1	0	0	0	0	0	0	0	0	1	0	0	0	0	2	0	0	0	0	0	0	0	0	0	3	0	0	0	0	0	0	0	0	0	0	0	0	1	1	1
109--15722	0	0	0	0	0	0	0	0	0	0	0	0	0	0	1	0	0	0	0	0	0	0	0	0	0	0	0	0	0	0	0	0	0	0	0	0	0	0	0	0	1	0	0	1	0	1	0	0	0
15--10801	2	1	2	2	0	0	1	0	0	0	0	0	0	0	1	1	0	1	0	1	0	0	0	1	1	0	0	0	0	0	0	0	0	0	0	0	0	1	1	1	3	0	1	4	4	4	2	3	2
15--10802	1	0	0	0	0	0	0	0	0	1	0	0	0	0	0	0	0	0	0	0	0	0	0	0	0	0	0	0	0	0	0	0	0	0	0	0	0	0	1	2	2	0	0	0	0	0	0	0	0
15--10803	0	1	0	0	0	0	1	0	0	0	1	0	2	2	0	1	0	0	1	0	0	0	1	0	0	2	0	0	0	0	0	0	0	0	0	0	1	0	0	2	2	2	0	0	1	0	1	0	0
2012--12091	0	0	1	1	1	1	1	1	2	0	1	1	1	1	0	0	0	0	0	1	0	0	2	0	3	0	1	1	1	0	1	1	0	1	0	0	0	0	0	0	0	1	0	0	0	1	0	0	0
2012--12092	0	0	0	0	0	0	0	0	0	0	1	0	0	0	0	0	0	0	0	0	0	0	0	0	0	0	0	0	0	0	0	0	0	0	0	0	0	0	0	0	0	0	1	0	0	0	0	0	0
2012--12093	0	0	0	1	0	0	0	0	0	0	0	0	0	0	0	0	0	0	0	0	0	0	0	0	1	0	0	0	0	0	1	0	0	0	0	0	0	0	0	0	0	0	0	0	0	0	0	0	0
2023--1141	0	0	1	0	0	1	2	0	0	1	0	0	0	1	0	0	0	0	0	0	0	1	0	0	0	1	1	0	1	0	1	1	1	0	1	0	0	0	0	0	0	1	0	0	1	1	0	0	0
2023--1143	0	2	4	0	0	0	0	1	3	0	0	0	2	0	0	1	0	0	0	1	0	1	2	1	0	2	1	1	0	0	1	0	0	0	0	0	1	0	1	0	4	0	0	0	0	2	0	0	0
2023--1142	0	0	0	0	0	0	0	0	0	0	0	0	0	0	0	0	0	0	0	0	0	0	0	0	0	0	0	0	0	0	0	0	0	0	0	0	0	0	0	0	1	0	0	0	0	0	0	0	0
15--61431	0	1	0	0	0	1	1	0	0	0	0	1	5	3	2	2	2	2	3	3	0	0	1	2	5	4	7	1	1	1	0	2	1	0	0	0	0	2	2	1	2	4	1	4	5	8	4	4	4
15--1271	0	0	0	0	0	0	0	0	0	0	0	0	1	0	0	0	0	0	0	1	0	1	3	1	0	0	2	2	2	0	0	2	0	0	0	1	0	0	0	5	2	3	2	1	2	1	3	1	0
15--61433	2	0	1	3	2	2	2	1	1	2	3	4	9	4	2	5	1	0	1	1	0	0	1	1	2	3	0	2	0	2	0	3	0	2	0	4	2	6	9	21	12	9	4	7	3	7	4	3	2
15--1273	14	32	27	18	23	33	18	25	26	23	26	22	17	14	20	18	12	12	11	20	0	25	14	21	27	9	17	7	14	10	5	14	14	16	9	24	21	15	18	30	64	65	24	15	26	16	18	30	21
2023--4011	0	0	0	0	0	0	0	0	0	0	0	0	0	0	0	0	0	0	0	0	0	0	0	0	0	0	0	0	1	0	0	0	0	0	0	0	0	0	1	0	0	0	0	0	0	0	0	0	0
2023--4012	0	1	0	1	0	1	0	1	0	0	0	0	1	0	0	1	0	0	0	1	0	0	1	0	0	2	0	0	1	0	0	1	0	0	0	0	0	1	1	0	0	0	0	0	0	0	0	1	1
2023--4013	0	0	0	0	0	0	0	0	0	0	0	0	0	0	0	0	0	0	0	0	0	0	0	0	0	0	0	1	1	1	1	0	1	1	1	1	1	1	1	1	1	1	1	1	1	0	0	0	1
3076--6112	6	4	6	5	4	3	5	5	4	2	7	5	5	7	6	5	4	5	4	6	2	2	2	4	6	3	5	5	4	4	4	3	3	4	3	2	4	3	6	5	4	8	3	4	6	7	4	3	4
3076--6113	1	0	2	0	0	1	1	0	1	3	2	0	0	1	1	0	1	1	3	1	2	2	1	2	1	0	1	0	1	0	0	1	3	0	1	1	0	0	0	1	0	1	0	1	3	2	2	1	0
3076--6111	2	4	2	1	1	3	1	1	3	3	2	0	1	2	2	1	2	1	0	1	0	0	2	2	1	1	1	1	1	2	1	2	0	1	0	0	1	1	1	1	1	0	1	0	0	0	0	0	1
15--62791	7	6	6	18	12	11	5	11	10	9	4	11	8	10	14	13	6	7	3	12	0	9	11	8	12	4	7	13	10	5	6	5	10	15	12	17	12	11	3	18	28	36	13	4	6	6	8	9	12
15--23163	0	0	2	2	0	1	0	0	0	0	0	0	0	0	0	0	0	0	0	0	0	0	0	0	1	0	1	0	0	0	0	1	0	0	0	0	0	0	0	0	0	0	0	0	0	0	0	0	0
15--62792	0	0	2	1	2	2	1	1	2	0	1	1	1	0	1	1	2	1	1	1	0	0	0	0	0	0	1	1	0	0	1	1	0	0	0	0	0	2	0	0	3	1	0	0	0	0	2	0	0
3081--24502	2	0	0	1	1	0	1	1	0	1	0	1	0	0	1	1	1	2	2	1	4	2	1	1	0	3	1	2	1	0	0	1	0	1	1	2	0	2	0	1	0	4	0	0	1	2	1	1	5
3081--24503	0	1	1	1	2	2	0	0	0	1	1	2	1	0	0	1	3	0	0	0	1	0	0	0	0	0	0	0	0	0	1	0	0	1	0	0	1	0	1	1	0	1	1	0	1	0	1	1	0
3081--24501	0	0	0	1	1	0	0	0	0	0	0	0	1	0	0	0	0	0	0	0	0	0	0	0	0	0	0	0	0	0	0	0	0	0	0	0	0	0	0	0	0	0	0	0	0	0	0	0	0
3076--61583	0	0	0	0	0	0	0	1	0	0	1	0	1	0	0	0	1	0	1	1	3	0	0	0	1	1	0	0	1	1	0	0	1	0	0	1	1	1	0	0	1	0	0	0	0	0	0	0	0
3076--61582	2	1	0	0	0	1	0	0	0	1	1	0	1	2	2	1	1	1	0	0	1	0	0	0	1	0	0	0	0	0	0	0	0	0	1	1	1	1	1	0	1	0	0	0	0	0	0	0	0
3076--61581	0	1	1	0	0	0	0	0	0	0	0	0	0	0	1	1	0	1	0	0	0	0	0	1	0	0	1	1	1	1	2	1	2	1	0	0	0	0	0	1	1	0	0	0	0	0	0	0	0
15--31773	0	0	0	0	0	0	0	0	0	4	5	9	20	44	12	8	7	3	10	8	0	4	5	6	8	25	15	12	7	9	10	11	11	6	16	7	10	24	86	118	98	47	24	29	52	30	22	16	6
15--31772	0	0	0	0	0	0	0	0	0	0	0	0	12	6	8	5	2	6	3	0	0	1	1	1	2	1	5	4	2	1	1	1	1	2	3	0	5	11	18	37	31	15	7	8	13	7	1	0	2
15--31771	0	0	0	0	0	0	0	0	0	4	8	13	38	26	10	7	4	5	4	1	0	1	1	1	6	7	10	6	3	0	0	0	6	2	3	9	8	23	31	122	93	36	16	16	37	32	12	2	3
15--6213	1	3	5	2	2	1	1	1	1	0	3	4	0	1	0	1	2	3	3	1	0	0	2	0	1	2	0	1	1	1	1	1	2	1	2	3	1	3	5	8	3	8	4	2	0	3	0	1	2
15--6212	4	4	5	0	2	5	4	2	2	5	3	4	1	3	4	4	4	5	4	5	0	2	2	3	4	10	9	4	4	2	2	8	8	5	6	6	4	9	10	19	13	17	8	11	5	20	5	13	3
15--6211	10	15	20	10	14	7	17	9	16	14	14	13	13	16	11	9	9	9	10	5	0	5	10	16	14	14	16	6	15	9	12	10	12	11	11	16	13	14	23	27	44	38	17	18	24	29	22	19	12
3076--31333	0	0	0	0	0	0	0	0	0	0	0	0	5	18	13	7	0	0	10	10	18	15	19	22	20	48	56	30	33	28	21	18	15	17	25	27	33	34	32	57	60	52	27	28	34	37	20	3	6
15--50001	0	1	0	0	0	1	1	2	0	0	0	0	0	1	5	2	0	1	1	0	0	0	2	2	2	2	1	2	2	5	1	2	2	1	1	3	0	2	1	5	4	3	2	4	0	1	1	3	1
15--61362	0	0	0	1	0	0	0	1	0	0	0	1	0	0	0	0	0	0	1	0	0	0	0	0	0	0	0	1	0	0	1	0	0	0	0	1	1	1	0	2	0	1	0	0	1	0	0	0	3
3076--61461	1	0	0	0	0	0	0	0	0	0	0	0	0	0	0	0	0	0	0	0	0	0	0	0	0	1	1	0	0	0	2	1	1	1	0	0	0	0	1	1	0	1	1	1	1	0	0	0	0
3076--61462	0	0	0	1	0	0	1	0	2	0	0	0	0	0	0	0	0	1	0	0	0	0	0	1	0	0	0	1	0	0	1	2	3	2	2	2	0	1	0	0	1	2	4	0	1	1	1	0	1
3076--61463	0	0	1	0	1	0	1	0	1	0	0	0	0	0	1	1	1	2	1	1	3	2	3	3	1	2	1	3	0	1	1	2	1	0	1	3	3	1	2	1	2	2	3	2	0	1	2	2	3
15--44701	2	0	0	2	1	0	5	2	3	1	0	1	0	0	0	1	0	1	2	1	0	0	0	0	0	2	2	0	0	1	0	0	1	0	0	0	0	0	0	0	1	4	0	0	0	0	1	0	0
3076--31083	0	0	0	0	0	0	0	2	3	2	6	17	46	43	15	0	0	2	6	11	7	2	7	11	12	53	24	10	3	6	6	4	2	2	3	9	8	5	22	69	25	20	6	6	17	9	6	4	3
3076--31082	0	0	0	0	0	0	0	4	4	8	8	11	40	56	16	10	4	4	2	2	5	3	7	9	15	58	55	6	9	11	7	1	3	10	5	8	5	9	31	79	45	19	13	14	28	25	3	4	10
3076--31081	0	0	0	0	0	0	0	5	13	4	21	24	66	50	18	7	8	11	4	2	6	4	6	11	24	47	47	19	18	11	15	8	7	7	8	13	10	9	38	54	48	41	24	28	30	39	9	7	2
3076--5001	4	2	1	0	1	0	6	1	3	6	1	3	2	3	3	5	3	2	4	4	5	0	1	5	8	1	0	0	3	2	1	3	1	4	1	5	0	3	0	2	6	6	2	5	3	1	1	6	1
3076--5003	1	2	0	0	6	4	1	1	0	3	3	3	6	6	2	3	4	2	2	5	4	3	3	2	5	4	0	0	4	5	4	0	4	16	2	6	2	1	4	6	6	3	7	10	7	9	18	5	6
3076--5002	7	5	2	8	8	11	7	11	8	3	9	8	12	5	7	9	2	13	10	7	6	7	3	4	7	7	0	1	10	7	7	3	4	3	4	1	3	3	2	11	10	15	13	8	10	16	7	11	3
3076--27101	0	0	0	0	0	0	0	0	1	0	0	0	0	0	0	0	0	0	0	0	0	0	0	0	0	0	0	0	0	0	0	0	0	0	0	0	0	0	0	0	0	0	1	0	1	0	0	1	0
3076--27103	0	0	0	0	0	0	0	0	0	1	3	0	2	0	1	0	1	0	1	0	0	0	7	1	0	4	0	3	2	0	0	1	1	6	1	2	2	2	0	1	10	2	0	2	2	1	0	0	1
3076--27102	0	0	0	0	0	0	1	2	4	2	3	6	13	12	9	2	1	3	3	7	2	2	7	2	7	1	3	4	2	1	1	4	3	9	1	2	2	5	0	3	16	1	1	1	1	1	2	0	0
3081--10552	1	1	1	0	0	0	0	0	0	0	2	1	0	0	1	0	1	0	0	1	0	0	1	1	0	0	0	0	0	1	1	0	0	1	0	3	1	2	1	2	2	0	0	0	0	0	0	0	0
3081--10553	1	1	0	1	2	1	0	1	2	1	1	1	2	0	1	0	1	2	0	1	1	1	0	4	0	0	0	1	0	0	2	3	0	0	0	0	0	1	1	0	3	0	0	0	0	0	0	0	0
3081--10551	0	0	0	0	0	0	0	0	0	0	0	0	0	0	0	0	0	0	0	0	0	0	0	0	0	0	0	0	1	0	0	0	0	0	0	0	0	0	0	0	0	0	0	0	0	0	0	0	0
15--641	0	0	0	0	0	0	0	1	0	0	0	0	0	0	0	0	1	1	0	0	0	0	0	0	0	1	0	0	0	0	0	0	0	0	0	1	0	0	0	0	0	0	0	0	1	0	0	1	1
15--643	1	1	2	1	3	1	2	1	1	1	1	1	1	1	2	1	1	1	2	2	0	1	1	1	1	1	1	1	0	1	2	1	1	1	0	3	0	2	3	0	0	2	1	2	3	1	1	0	1
15--642	0	1	1	1	1	1	1	0	0	0	0	0	1	0	2	0	0	1	0	0	0	0	0	2	0	0	0	0	0	1	0	2	1	3	0	1	0	0	0	2	0	0	1	0	0	1	0	1	2
3001--11753	1	0	1	0	0	0	0	0	1	0	0	0	1	0	0	1	0	0	0	1	1	0	0	0	0	0	0	1	0	0	0	0	0	0	0	0	0	0	1	0	1	0	0	1	0	2	0	0	1
2012--6282	3	3	4	7	6	4	3	2	4	6	0	6	5	3	2	5	4	6	6	2	6	3	10	3	6	8	8	3	3	0	2	4	0	1	3	5	5	1	3	0	4	3	2	6	5	9	0	7	4
3001--11751	0	0	0	0	0	0	0	0	1	0	0	0	0	1	0	0	0	0	0	0	0	0	0	0	0	0	0	0	0	0	0	0	0	0	0	0	0	0	0	0	0	1	0	0	0	0	0	0	0
15--31443	0	0	0	0	0	0	0	0	0	0	0	0	0	0	0	1	3	0	2	2	0	2	1	5	6	2	3	4	5	4	1	3	3	0	4	2	6	10	15	26	28	23	13	12	16	6	5	3	1
3002--7631	0	1	0	0	0	0	0	1	1	2	0	0	0	0	0	0	1	1	1	0	0	0	0	0	0	0	0	0	0	1	0	0	0	0	0	0	0	1	0	0	0	1	0	0	0	0	0	0	0
15--31092	0	0	0	0	0	0	0	0	0	0	0	0	1	3	0	0	1	0	0	0	0	1	0	0	0	1	1	0	0	0	0	0	0	0	0	1	0	3	5	8	33	2	1	3	5	3	0	1	2
15--31093	0	0	0	0	0	0	0	0	0	0	0	0	1	7	2	0	1	1	0	2	0	0	0	0	0	2	3	0	0	0	0	0	1	0	1	0	1	5	7	15	34	15	4	3	6	12	1	0	0
15--31091	0	0	0	0	0	1	0	0	0	0	0	0	2	6	3	2	2	0	0	1	0	3	2	3	2	8	18	6	8	5	1	3	4	5	3	1	6	10	28	49	71	21	15	13	15	24	6	6	5
15--61481	3	1	1	0	1	0	0	1	2	2	3	3	3	3	2	0	2	1	0	3	0	2	1	6	3	5	8	6	5	1	1	2	1	2	3	4	3	3	6	17	25	5	8	2	5	5	6	7	1
15--61482	2	3	1	3	1	1	2	0	2	5	5	4	0	1	3	2	2	2	1	1	0	0	4	3	1	0	4	3	1	3	3	6	0	3	2	1	3	0	5	6	15	10	11	1	3	3	3	3	5
15--61483	0	1	1	4	2	0	2	1	0	2	1	0	0	0	4	2	1	1	1	2	0	3	2	2	2	2	2	2	1	1	3	1	2	3	2	1	1	4	3	8	7	1	1	0	5	2	2	3	0
15--31442	0	0	0	0	0	0	0	0	0	0	0	1	12	3	5	6	2	1	0	1	0	2	0	0	2	5	3	2	2	1	3	0	0	0	0	1	2	10	12	17	25	11	9	5	10	7	4	3	0
3001--7311	0	0	0	0	0	0	0	0	0	0	0	0	0	0	0	0	0	0	0	0	0	0	0	0	0	0	0	0	0	0	0	0	0	0	0	0	0	0	0	0	0	0	0	0	0	0	0	0	0
3099--31181	0	0	0	0	0	0	0	0	0	0	0	0	0	8	5	4	4	0	2	0	0	2	3	0	1	3	1	0	0	0	4	1	6	3	4	6	6	12	10	17	16	8	5	3	3	3	4	2	2
3099--31183	0	0	0	0	0	0	0	0	0	0	0	0	0	0	3	3	2	0	2	0	0	0	0	1	0	2	1	2	3	1	4	6	5	9	4	11	26	16	37	47	51	22	5	6	8	4	4	1	2
3099--31182	0	0	0	0	0	0	0	0	0	0	0	0	0	4	6	3	1	2	1	3	2	1	4	1	1	0	0	1	0	0	1	1	2	2	0	3	3	4	6	13	19	2	4	4	5	4	1	1	0
3076--18451	0	1	0	0	0	0	0	0	0	0	0	1	0	7	1	1	0	1	1	1	1	0	0	2	1	0	0	0	0	0	0	1	1	0	0	0	0	1	2	36	55	28	0	0	2	1	0	2	0
3076--60541	1	0	0	0	0	0	0	1	1	0	1	0	0	0	0	1	1	1	1	0	1	1	0	0	0	0	0	0	0	0	0	0	1	0	1	1	2	0	0	1	1	0	0	0	1	1	0	1	1
3076--18453	1	0	0	0	0	0	0	0	0	0	0	0	0	0	0	0	0	0	1	0	0	0	1	0	0	0	0	0	0	0	1	0	0	0	0	0	0	1	0	0	1	1	0	0	0	0	0	0	0
3076--60543	0	0	0	0	0	0	0	0	0	0	0	0	0	0	1	0	0	0	1	0	0	0	0	0	0	0	0	0	1	1	0	0	0	1	1	1	0	0	0	0	0	1	0	1	0	0	0	1	0
2012--6793	1	1	0	0	0	1	1	1	1	0	1	1	2	1	1	3	1	1	1	2	0	0	0	0	0	0	0	0	0	0	1	1	0	0	0	0	0	1	3	0	1	0	1	2	3	1	3	0	0
15--31001	0	0	0	0	0	0	0	0	3	11	17	10	14	8	12	17	21	24	16	13	0	9	14	14	19	30	27	18	21	27	30	21	30	25	14	30	26	29	44	55	49	43	25	23	34	29	30	46	26
15--31003	0	0	0	0	0	0	0	0	3	5	3	5	3	4	4	6	8	7	7	9	0	9	4	7	6	8	17	22	12	14	20	16	19	16	17	24	13	17	9	18	11	16	17	22	32	15	26	29	25
3001--7312	1	3	2	2	0	2	1	1	1	1	2	3	0	0	2	1	1	2	3	1	3	3	3	1	2	2	2	1	5	1	1	1	1	4	0	0	1	0	1	2	1	2	4	1	3	0	0	2	1
2012--14401	4	3	5	3	3	3	3	3	3	3	3	2	3	4	5	6	4	4	3	2	6	4	6	5	7	4	3	2	8	4	3	2	2	3	1	3	2	3	4	3	4	3	4	1	2	2	3	4	4
2012--14403	0	1	0	2	0	2	3	1	0	1	0	0	1	1	1	1	0	1	0	0	1	0	2	0	2	3	1	0	0	0	1	0	1	1	0	0	0	1	0	0	2	2	1	3	1	1	0	0	0
2012--14402	2	2	3	3	0	5	0	4	1	1	1	1	1	1	2	1	1	2	2	2	2	2	1	6	6	2	0	0	3	1	0	2	3	1	1	1	1	3	2	1	3	6	2	1	2	0	1	3	1
3081--10533	0	1	0	0	0	0	0	1	0	0	0	1	2	0	0	1	2	0	1	0	3	0	1	0	0	1	0	1	0	0	0	0	0	1	1	0	1	0	0	0	1	1	1	0	0	0	0	1	1
3076--1012	0	1	0	0	0	0	0	1	0	0	0	0	0	2	0	0	0	2	1	1	0	1	1	0	0	0	0	1	1	0	0	0	0	0	0	0	1	0	0	1	3	0	0	0	0	0	0	0	0
3076--1013	2	7	3	4	7	4	5	1	4	4	4	3	7	2	2	3	1	3	4	6	2	6	3	13	6	7	4	5	1	3	6	5	8	5	2	5	2	1	5	4	8	0	0	0	0	0	0	0	0
3076--1011	2	1	2	3	0	1	0	0	2	0	0	3	5	4	2	3	0	4	0	3	2	0	3	2	2	0	2	3	1	1	0	2	4	1	0	2	1	1	5	11	12	0	0	0	0	0	0	0	0
3076--31332	0	0	0	0	0	0	0	0	0	0	0	1	6	8	2	1	0	0	0	0	0	0	0	0	1	4	3	0	0	0	1	1	0	0	0	1	1	1	4	11	15	1	1	2	4	6	0	0	0
15--23161	0	1	1	0	0	0	0	0	0	0	0	0	0	0	0	0	0	0	0	0	0	0	0	1	0	0	0	0	0	0	0	0	0	0	1	1	1	0	1	0	1	0	0	0	0	0	0	1	0
15--62793	2	2	1	2	1	1	0	1	1	0	1	2	1	0	1	2	2	5	0	1	0	0	1	1	0	0	1	0	0	1	0	1	0	0	0	1	2	1	5	15	10	7	1	1	2	1	3	2	2
15--23162	0	0	0	0	0	0	0	0	0	0	0	0	0	0	0	0	0	0	0	0	0	0	1	0	0	1	0	0	0	0	0	0	0	0	0	0	0	0	0	1	1	0	0	1	1	0	0	0	0
2023--662	1	0	2	2	1	0	0	0	0	0	1	0	0	0	0	0	0	0	0	2	1	0	0	0	0	0	0	0	1	1	1	0	0	1	0	1	0	0	0	2	4	3	0	0	2	0	1	1	0
2023--663	1	0	0	0	0	0	0	0	0	0	1	0	0	1	1	0	1	0	1	2	2	1	1	0	0	0	0	0	2	0	1	2	1	1	0	1	0	1	1	1	2	2	1	1	3	2	1	1	2
15--61363	2	3	4	7	6	7	7	6	4	3	4	6	1	3	4	7	3	3	2	4	0	5	2	5	6	4	5	8	6	7	7	9	5	10	6	6	9	10	8	9	7	6	12	7	7	5	5	5	5
2023--661	0	0	0	0	0	0	0	1	0	0	0	0	0	0	1	0	0	0	1	0	1	0	0	0	0	1	2	1	1	1	0	0	0	0	0	0	0	0	0	0	1	1	0	0	0	0	0	0	0
2012--14122	4	4	2	2	6	12	0	2	3	8	2	7	7	2	4	5	4	3	3	2	3	3	2	4	5	5	3	2	6	2	9	3	3	7	0	2	4	4	2	2	3	1	6	2	4	3	4	5	4
2012--14123	0	0	0	0	0	0	0	0	1	0	0	0	0	0	0	0	0	0	0	0	0	0	0	0	0	0	0	0	0	0	0	1	0	0	0	0	0	0	0	0	1	1	0	0	0	0	0	0	0
2012--14121	1	2	2	2	0	2	1	0	1	0	2	0	3	1	1	1	1	1	2	1	4	2	2	2	2	1	3	2	3	1	2	3	6	0	0	3	0	0	2	0	2	0	1	2	2	4	3	4	3
2012--6283	0	0	0	0	0	0	0	0	0	0	0	1	1	0	0	1	0	0	0	1	0	0	0	0	0	0	0	0	1	0	0	0	0	0	1	0	0	0	0	1	0	0	1	0	0	0	0	1	0
3001--11752	0	0	0	0	0	0	0	0	0	0	0	0	0	0	0	0	0	1	0	0	0	0	1	0	0	0	0	0	0	0	1	0	0	0	0	0	0	0	0	0	0	0	0	0	0	0	0	0	0
2012--6281	4	1	1	3	3	1	2	1	1	4	1	1	3	6	4	4	4	6	2	3	5	4	4	2	6	3	1	2	1	3	1	1	2	3	1	1	0	4	2	3	4	7	0	3	3	4	5	1	1
15--6222	0	0	0	0	0	0	0	0	0	0	0	0	0	0	0	0	0	0	0	0	0	0	0	0	0	0	0	0	0	1	0	0	0	0	0	0	0	0	0	1	0	0	0	0	0	0	0	1	0
15--6223	0	0	0	0	0	1	0	0	0	0	0	0	2	1	1	1	0	0	0	0	0	0	0	0	1	0	1	0	1	2	0	0	0	2	0	1	1	0	0	0	4	4	1	0	1	0	0	1	0
15--6221	1	1	1	1	1	1	0	2	2	0	2	0	2	0	1	2	2	0	0	0	0	0	0	0	0	0	0	1	1	1	1	0	2	1	0	1	0	0	4	6	1	1	1	4	3	0	0	1	1
3076--6893	0	0	0	0	0	0	0	0	0	0	0	0	1	0	1	0	0	0	0	0	2	1	1	3	2	1	1	1	0	0	0	1	0	0	0	0	1	0	2	0	0	1	0	1	0	0	0	1	0
3076--6892	2	1	3	5	4	1	4	0	2	6	0	2	8	5	4	3	5	3	1	4	2	2	3	10	6	3	5	4	4	1	4	7	4	1	0	1	0	1	0	1	1	7	2	4	2	7	3	2	1
3001--4271	0	0	1	0	0	1	0	0	1	0	1	1	0	1	0	0	0	0	0	0	0	0	1	0	0	1	2	0	0	1	0	1	0	0	0	0	0	1	1	1	7	27	1	0	0	1	0	3	1
109--7811	0	1	0	1	1	1	0	0	0	0	0	0	0	0	0	0	0	0	0	0	0	0	0	0	0	0	0	0	0	0	0	0	0	0	0	0	0	0	0	0	0	0	0	0	0	0	0	0	0
3002--10992	1	0	0	0	0	0	1	0	0	0	0	0	1	0	2	1	0	1	1	0	0	0	0	0	0	0	1	0	2	0	0	0	0	0	0	0	1	0	1	0	3	1	1	2	1	0	1	1	1
3002--10991	0	2	2	1	2	3	3	2	2	1	1	2	2	2	2	1	2	2	1	0	1	2	2	4	2	2	5	1	0	2	0	5	3	3	1	1	4	2	2	0	2	4	1	2	1	2	0	1	1
109--7812	0	0	0	0	0	0	0	0	0	0	0	0	0	0	0	0	0	0	0	0	0	0	0	0	0	0	0	0	0	0	0	0	0	0	0	1	0	1	2	1	7	6	1	1	1	1	0	0	0
3076--6141	5	6	0	1	1	1	3	4	6	3	2	6	3	3	7	4	3	1	1	2	3	1	4	4	5	6	3	1	4	0	0	1	0	6	3	1	1	1	6	8	9	5	4	0	1	2	2	2	1
3076--10843	0	1	0	0	1	3	0	0	0	0	0	0	1	1	1	0	0	0	0	0	0	0	0	0	0	0	0	0	1	0	0	0	0	0	0	0	0	0	0	0	4	0	1	1	0	0	0	0	0
3076--6143	1	0	0	0	0	0	0	0	0	0	0	0	0	1	0	0	0	0	0	0	0	1	0	0	0	0	0	1	0	0	0	0	1	0	0	1	0	0	0	0	0	0	0	0	0	0	0	0	0
3076--6142	1	2	3	4	3	3	3	0	4	2	2	2	10	2	0	4	1	3	2	4	1	5	4	4	2	4	2	1	3	1	0	2	2	1	3	2	0	4	2	3	3	4	0	2	1	0	2	5	0
15--681	0	0	0	1	0	0	0	0	0	0	0	0	0	2	1	2	3	1	1	0	0	0	0	0	0	0	1	0	0	0	0	0	1	0	0	0	0	0	0	2	3	0	2	0	0	1	0	0	0
15--683	0	0	0	1	0	0	0	0	0	0	0	0	0	1	0	0	0	0	0	0	0	0	0	0	0	0	0	0	0	0	0	1	1	0	0	1	0	0	0	0	1	0	0	0	0	0	0	0	2
15--682	0	0	0	0	0	0	0	0	0	0	0	1	2	5	1	0	0	0	0	0	0	0	0	0	0	0	0	0	0	0	0	0	0	0	0	0	0	0	0	0	2	0	1	0	0	2	1	1	0
3076--1801	0	0	1	1	12	10	2	4	2	2	1	2	5	2	1	1	1	2	2	0	0	1	4	1	2	0	1	1	1	3	3	1	0	6	2	2	3	1	3	7	13	3	2	1	2	1	2	2	1
3076--61411	1	0	1	0	0	0	0	0	1	0	0	0	0	0	1	1	1	1	0	0	0	0	0	0	1	2	1	0	0	4	1	3	3	0	3	0	1	3	3	5	5	6	4	3	0	4	1	2	0
3076--61413	0	0	0	0	0	0	0	0	0	0	0	0	1	0	1	1	1	0	0	0	0	0	0	0	0	0	0	0	0	0	0	0	0	0	0	0	0	0	1	1	0	0	0	0	1	1	0	0	0
3076--61412	0	0	0	0	1	1	0	0	0	0	2	0	1	1	0	2	1	1	0	1	2	0	0	1	2	2	0	1	0	0	0	1	1	0	1	1	1	2	5	5	10	4	2	1	1	0	0	0	1
2012--27133	0	0	0	0	0	0	0	0	0	0	0	0	0	0	0	0	0	1	0	1	1	1	0	0	0	0	0	0	0	0	0	0	0	0	0	0	0	0	0	0	0	0	0	0	0	0	0	0	0
2012--27132	0	0	0	0	0	0	0	0	0	1	0	0	1	0	0	0	0	1	0	0	0	0	0	0	0	0	1	0	0	1	0	0	0	1	0	0	0	0	0	1	0	0	1	0	0	0	0	0	0
2012--27131	0	0	0	0	0	0	0	0	0	2	1	2	0	1	0	2	1	1	0	1	1	1	0	0	0	0	0	0	0	0	2	1	0	0	0	0	1	1	1	0	1	0	0	0	0	1	0	0	0
3076--27663	0	0	0	0	0	0	0	0	0	0	2	4	3	6	2	3	2	0	0	1	1	0	2	2	1	6	4	5	2	1	3	1	1	1	0	1	1	2	10	65	54	5	3	1	4	9	3	2	2
15--31882	0	0	0	0	0	0	0	0	0	0	0	0	3	3	3	2	1	1	0	0	0	0	0	2	1	3	8	4	3	2	2	3	1	1	3	1	2	8	15	18	32	12	3	5	6	12	2	5	2
3076--27093	0	0	0	0	0	0	0	0	0	0	4	33	60	41	25	11	13	10	7	4	5	3	3	8	14	30	40	16	6	9	7	7	6	6	5	11	16	21	38	43	45	30	26	18	34	25	15	6	1
2012--16781	4	1	2	2	3	1	3	3	2	1	0	1	1	1	1	1	1	1	1	1	1	0	1	0	0	2	0	1	0	0	0	1	1	0	0	0	0	0	0	0	0	1	0	0	0	0	0	0	0
2012--16782	0	1	0	2	2	1	1	0	0	0	0	0	0	0	0	0	0	1	0	0	0	0	0	0	0	1	0	0	0	0	0	0	1	0	0	2	0	2	0	0	0	0	0	0	0	1	0	0	0
2012--16783	0	0	0	0	0	0	0	0	0	0	0	0	0	0	0	0	0	0	0	0	0	0	0	0	0	0	0	0	0	0	0	1	0	0	0	0	2	1	2	1	0	1	0	2	1	0	0	0	0
3076--48573	11	4	7	8	1	3	1	8	3	0	5	1	7	4	6	1	2	2	1	2	2	2	4	2	0	2	2	2	1	3	1	0	0	2	2	0	2	1	3	13	21	13	4	0	3	5	2	1	1
3076--48572	4	2	1	3	2	0	2	1	2	0	0	2	3	1	0	1	0	0	2	1	3	1	1	3	2	2	2	1	1	0	2	1	0	1	1	0	2	3	1	6	5	8	6	0	1	4	1	2	0
3076--48571	0	2	3	3	9	1	6	2	3	4	7	7	3	5	3	3	2	4	3	3	3	4	3	2	4	3	3	5	3	2	4	4	3	4	2	3	3	3	4	13	2	8	4	1	2	3	4	1	2
3081--10563	1	0	0	0	0	0	0	0	0	0	0	1	0	0	0	0	0	0	0	1	0	0	0	0	0	0	0	0	0	0	0	0	0	0	0	0	0	0	0	0	0	0	1	0	0	0	0	0	0
3081--10562	0	0	0	0	1	3	0	1	0	1	0	0	0	0	1	1	0	0	0	1	0	0	0	0	0	0	0	0	2	0	2	1	0	0	0	1	1	0	0	0	2	0	0	1	0	0	0	0	0
3081--10561	2	2	1	2	1	1	1	1	0	1	0	0	3	1	0	2	1	0	0	2	2	0	0	1	1	2	1	1	1	3	0	1	1	3	1	0	0	0	0	0	0	0	0	0	0	0	0	0	1
3076--1212	0	0	0	0	0	0	0	0	1	0	0	0	0	0	0	0	0	0	0	0	0	1	0	0	0	0	0	0	1	0	0	0	1	0	0	1	0	0	3	1	2	3	1	0	1	3	4	0	1
3001--4272	1	0	0	0	0	0	0	0	0	0	0	0	1	0	0	0	0	0	0	0	0	0	0	0	0	0	0	0	0	0	0	0	1	0	0	0	0	2	1	3	27	24	2	0	1	2	0	0	0
3076--6891	0	1	0	0	1	0	0	0	0	0	0	2	1	0	0	1	0	1	0	0	0	0	0	0	0	0	0	0	0	0	1	0	0	1	0	0	1	0	0	1	0	1	0	0	0	0	0	0	0
15--612	2	1	0	0	0	1	0	0	0	1	0	0	2	0	2	2	1	0	0	0	0	1	0	0	1	1	0	1	1	1	0	0	0	1	0	5	0	2	6	8	10	4	1	2	2	1	3	2	1
15--613	2	0	0	1	1	0	0	1	0	0	0	1	2	2	0	0	1	1	1	1	0	1	2	2	1	3	0	0	1	1	1	0	3	3	1	0	1	3	5	2	1	2	0	0	4	0	2	3	0
15--611	0	0	0	1	0	0	0	1	0	0	2	3	0	1	2	1	1	1	3	2	0	2	3	1	2	2	0	3	2	1	1	2	2	3	0	3	5	6	3	3	5	7	3	3	2	3	3	5	5
2059--631	0	0	0	0	0	0	0	0	0	0	0	0	0	0	0	1	1	1	2	2	1	1	1	1	1	1	1	1	0	0	0	1	1	1	1	0	1	1	1	1	0	0	0	0	1	0	0	0	0
15--6451	1	0	0	0	2	1	1	2	2	2	1	1	3	1	2	2	3	3	0	0	0	0	0	1	3	1	1	2	2	0	2	0	0	1	1	1	1	1	0	5	3	3	0	0	0	0	3	4	3
15--6453	1	1	1	2	0	1	0	0	1	1	0	0	0	0	0	0	0	0	1	1	0	0	1	0	3	2	0	2	0	3	1	2	1	2	1	1	1	2	1	1	1	13	1	0	0	1	2	1	0
15--6452	0	0	0	0	0	0	0	0	0	0	0	0	0	0	0	0	0	0	0	0	0	0	0	0	1	0	0	0	0	1	1	0	0	0	0	1	1	0	2	3	3	1	0	1	0	1	0	0	1
2023--2023	0	0	0	0	0	0	0	0	0	0	0	0	0	0	0	0	0	1	0	0	0	0	0	0	0	0	0	0	0	0	0	0	1	0	0	0	0	0	0	0	1	0	0	0	0	0	0	0	0
2023--2022	0	0	0	0	0	0	0	0	0	0	0	0	0	0	0	0	0	0	0	0	0	0	0	0	0	0	0	0	0	0	0	0	0	0	0	0	0	0	0	0	0	1	0	0	0	0	0	0	0
2023--2021	0	0	0	0	0	1	0	0	0	0	0	0	0	0	0	0	0	0	0	0	0	0	0	0	0	0	0	1	0	1	0	0	0	0	0	0	0	1	0	0	0	1	0	1	0	0	0	0	0
3076--31921	0	0	0	0	0	0	0	0	0	0	1	4	5	14	2	0	1	1	1	0	0	1	0	1	0	10	22	1	1	1	8	0	2	1	0	2	0	7	15	42	28	12	3	6	21	13	4	1	1
3076--31922	0	0	0	0	0	0	0	0	0	0	0	0	1	0	0	0	0	0	0	0	0	0	2	1	0	2	2	1	1	2	4	1	3	4	3	1	2	1	2	15	25	6	0	1	1	4	2	3	1
3076--31923	0	0	0	0	0	0	0	0	0	0	0	0	0	0	0	0	0	0	0	0	0	0	1	0	0	0	0	1	0	0	0	0	0	0	0	0	0	0	1	5	3	0	1	0	1	1	0	0	0
3076--61323	0	0	0	1	0	1	0	0	0	0	0	0	0	0	1	0	0	0	0	0	0	0	0	0	0	0	1	0	0	0	1	0	0	0	0	0	0	0	0	0	0	0	0	1	0	0	0	0	1
3076--61322	0	0	0	0	0	0	1	0	0	0	0	1	2	1	2	0	0	0	2	2	1	0	0	0	0	2	1	1	0	2	1	1	0	0	0	0	2	0	0	1	3	2	1	0	0	1	1	1	0
3076--61321	0	0	0	0	0	0	0	0	0	0	0	0	0	0	0	0	0	0	1	0	0	0	0	0	0	0	0	1	0	0	0	0	0	0	0	0	0	0	1	1	0	0	0	0	1	0	1	0	0
3081--5573	1	3	7	18	4	10	1	5	3	4	7	1	7	6	8	3	4	9	6	8	4	11	13	4	13	9	5	6	5	10	16	5	3	11	5	7	8	5	6	4	32	19	8	4	6	4	1	7	4
3081--5572	3	5	7	13	2	7	6	7	4	1	3	0	2	4	2	0	2	4	3	0	0	1	2	1	6	2	2	4	1	2	2	3	0	4	6	5	8	3	1	4	19	7	1	1	1	1	0	7	2
3081--5571	1	3	1	3	2	8	0	1	0	2	0	0	2	1	2	0	1	0	1	0	0	0	1	0	0	0	1	0	0	0	0	0	2	0	0	0	0	0	1	1	3	1	0	1	0	0	0	1	0
2023--14651	1	1	0	0	0	0	2	0	1	1	0	0	0	1	0	0	0	0	0	0	0	0	0	1	1	0	2	0	0	1	0	0	0	0	1	0	0	0	0	0	0	1	1	0	0	1	0	0	0
109--7813	0	0	0	0	1	0	0	0	0	0	0	0	0	0	1	0	0	0	0	0	1	1	1	0	1	2	0	0	2	1	3	4	1	5	10	12	15	16	14	13	16	15	15	21	13	18	17	24	39
2023--8032	1	0	0	0	0	0	0	0	0	0	1	0	0	0	0	0	0	0	0	0	0	0	0	0	0	0	0	0	0	0	0	0	0	0	0	0	0	0	0	0	0	0	1	0	0	0	0	0	0
2023--8033	0	0	0	0	0	0	0	0	0	0	0	0	0	0	0	1	0	0	0	1	1	0	0	0	1	0	0	0	0	0	0	0	0	0	0	0	0	0	0	0	0	0	0	0	1	0	0	0	0
3076--29112	1	1	0	2	0	1	0	0	0	1	1	1	0	0	0	0	1	1	2	0	1	1	0	1	1	1	0	0	2	1	0	1	2	1	0	1	0	0	4	2	0	2	1	2	1	1	0	1	4
2023--8031	0	0	0	0	0	0	0	0	0	0	0	0	0	0	0	0	0	0	0	0	0	0	0	0	0	0	0	0	0	0	0	0	0	0	0	0	0	0	0	0	0	0	0	0	0	0	0	0	0
3076--1162	1	1	1	1	0	0	1	1	1	1	1	0	0	1	0	0	1	0	0	1	0	1	0	1	0	0	1	2	0	2	3	0	1	1	2	0	1	1	0	1	1	0	0	0	0	0	0	0	0
3076--1163	1	1	0	0	0	0	0	0	0	0	0	0	2	2	3	2	0	1	0	1	2	2	3	2	2	2	0	0	0	0	0	0	0	0	0	1	1	1	1	5	5	0	0	0	0	0	0	0	0
3076--1161	1	0	1	1	1	1	2	0	0	0	0	0	0	0	2	2	1	2	1	1	0	1	1	1	1	1	0	1	1	1	0	0	1	0	1	1	2	1	1	1	2	0	0	0	0	0	0	0	0
2023--14652	0	0	0	0	0	0	0	1	0	1	0	1	0	1	0	0	0	0	0	0	0	0	0	0	0	0	1	0	0	0	0	0	0	0	1	0	0	0	0	0	0	2	0	0	0	0	0	0	0
2023--2291	0	0	0	0	3	0	2	2	0	1	1	1	1	1	1	0	0	0	0	0	2	0	3	1	0	2	0	0	0	0	0	1	0	1	0	2	1	1	2	0	4	1	1	1	1	4	0	1	1
2023--2292	0	2	0	0	0	3	0	1	1	2	1	1	1	0	0	0	1	3	0	0	1	0	0	0	0	2	1	2	2	1	1	0	2	1	2	1	1	2	3	5	3	4	1	2	3	1	3	2	1
2023--2293	0	0	0	0	0	0	1	0	1	0	0	1	0	0	0	1	0	0	0	0	0	0	0	0	0	1	1	0	0	0	0	1	1	0	0	0	0	0	0	0	0	0	0	1	0	1	0	0	0
15--6191	7	4	4	16	8	7	15	9	5	9	7	6	9	8	5	6	7	2	4	12	0	6	16	14	13	21	8	6	5	4	5	7	5	13	10	11	5	6	8	14	15	30	7	11	9	23	9	6	9
15--6192	0	0	0	0	0	0	0	1	1	1	0	0	1	1	0	0	1	0	0	0	0	1	1	0	0	0	0	0	0	0	0	1	1	2	1	1	1	2	0	1	1	1	0	1	2	0	0	0	0
15--6193	2	2	3	0	0	1	0	1	1	1	1	1	1	2	0	3	1	0	0	2	0	3	1	2	1	3	1	1	4	6	1	3	3	4	2	3	3	2	1	2	3	5	2	0	2	2	0	1	0
15--6194	11	11	6	24	15	8	16	10	9	9	18	13	14	14	8	16	16	7	6	23	0	9	20	13	8	19	6	12	14	11	7	9	8	21	25	7	10	20	5	10	15	47	21	19	18	38	23	28	17
3002--7633	0	0	1	0	0	0	0	0	0	0	1	0	0	0	0	0	0	1	0	0	0	0	0	0	0	0	0	0	0	0	0	0	0	0	0	0	0	0	0	0	0	1	0	0	0	0	0	0	0
3002--7632	0	1	0	0	0	0	0	0	0	0	0	1	0	0	0	0	0	1	1	0	0	1	0	0	2	2	0	1	0	0	0	0	0	1	0	1	0	1	0	0	0	1	2	0	0	0	0	0	1
3076--10842	1	0	0	0	0	0	0	0	0	0	0	0	0	0	0	0	0	0	0	0	0	0	0	1	0	0	1	0	0	0	1	0	0	0	0	0	0	0	0	1	0	0	0	0	0	0	0	1	0
15--61422	0	0	0	0	0	0	0	1	0	0	0	0	1	0	0	0	0	0	0	0	0	0	0	0	0	0	0	0	0	0	0	1	0	0	0	0	0	0	2	5	2	1	1	0	3	1	0	0	1
109--4323	0	0	0	0	0	0	0	0	0	0	0	0	0	0	0	0	0	0	0	0	0	0	0	0	0	0	0	0	0	0	0	0	0	0	0	0	0	0	0	0	0	0	0	0	0	0	0	0	0
109--4321	0	0	0	0	0	0	0	0	0	0	0	0	0	0	0	0	0	0	0	0	0	0	0	0	0	0	0	0	0	0	0	0	0	0	0	0	0	0	0	0	2	0	0	0	0	0	0	0	0
3076--10841	0	0	0	0	0	0	0	0	0	0	0	0	0	0	0	0	0	1	0	0	0	0	0	0	0	0	0	0	0	0	0	0	0	0	0	0	0	0	0	0	0	0	0	0	0	0	0	0	0
15--1272	1	0	0	1	0	0	3	4	3	2	1	1	1	0	2	6	1	3	1	0	0	2	5	1	1	1	2	0	5	4	1	2	2	0	3	0	2	3	0	6	9	4	1	3	0	1	3	1	2
15--61432	1	1	0	0	1	0	1	1	0	0	2	1	2	2	4	1	0	0	1	0	0	1	0	0	0	2	2	3	0	1	0	0	0	1	0	2	4	4	11	15	18	14	3	4	5	9	3	6	2
3076--9211	4	7	5	3	0	2	4	3	3	1	3	3	4	6	6	2	3	5	2	3	2	4	4	5	4	6	7	4	6	2	2	4	2	2	2	4	3	2	8	9	8	14	5	1	3	4	2	4	3
3076--9212	2	3	3	5	5	6	2	1	0	1	2	3	3	5	1	2	1	1	0	0	0	0	0	1	2	4	4	0	1	0	3	0	0	0	2	0	0	0	2	4	8	5	1	2	1	5	1	0	2
3076--9213	6	6	4	6	11	4	2	5	3	7	7	6	8	8	3	7	2	5	4	11	4	4	9	19	12	6	11	4	6	4	6	4	1	2	2	4	4	2	4	12	15	13	7	11	7	10	5	1	5
3076--61451	2	1	1	1	0	1	1	3	1	1	1	3	1	0	2	2	3	2	0	2	0	3	1	0	1	2	1	0	0	0	1	2	1	1	1	0	1	0	2	1	1	0	1	1	1	2	1	1	0
3076--61453	0	0	0	1	0	0	0	0	1	1	1	1	1	3	2	1	0	0	1	2	2	0	0	0	0	1	1	0	1	0	0	1	0	0	0	0	0	0	0	0	1	0	0	0	0	0	0	0	0
3076--61452	2	1	0	1	2	1	4	3	3	2	0	2	1	0	1	0	0	1	0	1	1	0	2	0	1	1	0	2	1	1	2	2	0	1	1	0	1	1	2	0	1	1	1	0	1	0	2	1	2
109--7352	0	0	0	0	0	0	0	0	0	0	0	0	0	3	1	0	0	0	1	0	0	0	0	0	0	1	1	2	0	0	1	0	0	1	1	0	0	1	7	14	98	6	4	1	3	2	5	2	0
109--7353	0	1	0	1	0	0	0	1	0	0	0	0	0	2	3	0	0	0	0	0	1	1	0	0	0	1	0	1	0	0	1	1	1	1	1	1	2	2	1	3	8	1	2	1	1	1	1	1	1
109--7351	0	0	0	1	2	1	0	0	0	0	0	0	0	0	0	0	0	0	0	0	0	0	1	0	0	0	0	0	0	0	0	0	0	0	1	0	0	0	2	1	0	1	1	1	1	0	0	0	1
3076--34152	0	0	0	0	1	1	1	0	0	2	0	1	2	2	1	1	1	0	0	1	2	0	0	1	1	2	2	1	0	1	0	0	0	0	0	1	0	0	1	1	0	0	0	1	0	0	1	0	0
3076--34153	0	0	0	0	0	0	0	1	0	0	0	0	0	0	0	0	0	0	0	0	0	0	0	0	0	0	0	0	0	0	0	0	0	0	1	0	0	0	0	0	0	0	0	0	0	0	0	0	0
3076--34151	0	0	0	0	0	0	0	0	0	0	0	0	0	0	0	0	0	0	0	0	0	0	0	0	0	0	0	0	0	0	0	0	0	0	0	0	1	0	0	0	0	0	0	0	0	0	0	0	0
3076--7212	0	0	0	0	0	0	0	0	0	0	0	0	4	2	0	0	1	0	0	0	1	0	0	0	0	0	0	0	0	0	0	0	0	0	0	0	0	0	0	4	16	12	0	0	0	0	0	0	0
3076--7213	0	0	0	0	0	0	0	0	0	0	0	0	0	0	0	0	0	0	0	0	0	0	0	0	0	0	1	0	0	1	0	0	0	0	0	0	0	0	0	0	0	4	0	0	0	0	0	0	0
3076--7211	0	0	0	0	0	0	0	0	0	0	1	1	0	0	0	0	0	0	0	0	0	0	0	0	0	0	0	0	1	0	0	1	0	0	0	0	0	1	0	0	3	2	1	0	0	0	0	0	0
3076--6172	0	0	0	0	0	0	0	1	0	0	0	1	0	1	0	0	0	1	0	0	0	1	0	0	2	0	2	1	0	0	0	0	1	1	0	0	0	0	0	2	1	1	0	0	0	1	1	0	0
15--10053	0	0	0	0	0	0	0	0	0	0	1	1	1	0	0	0	1	0	0	0	0	0	0	0	0	0	0	0	0	0	1	0	0	0	0	0	0	0	0	0	0	2	2	1	0	0	1	1	1
15--10052	0	0	0	0	0	1	2	1	0	1	2	0	0	0	1	0	1	1	2	0	0	0	0	0	0	0	0	2	0	0	1	1	0	0	1	1	1	1	2	1	4	3	2	0	0	2	1	0	1
15--10051	0	1	0	1	0	0	0	0	0	0	1	0	1	1	0	0	0	0	0	0	0	0	0	0	0	0	0	0	0	0	0	0	0	0	0	0	0	0	0	0	0	0	0	0	1	0	0	0	0
109--4322	0	0	0	0	0	0	0	0	0	0	0	0	0	0	0	0	0	0	0	0	0	0	0	0	0	0	0	0	0	0	0	0	0	0	0	0	1	0	1	0	0	0	0	0	0	0	0	0	0
15--61672	2	0	0	0	1	0	1	0	1	1	0	1	0	1	0	1	0	0	1	0	0	0	0	0	0	0	0	0	0	0	0	0	0	0	1	0	0	0	0	0	0	0	0	0	0	0	0	0	0
3081--7953	2	0	2	1	1	2	1	2	0	0	0	0	0	2	0	1	0	0	1	0	0	0	0	0	0	1	0	0	0	0	0	0	0	0	2	0	0	3	1	0	0	0	0	0	2	2	1	0	0
3081--7952	0	1	1	0	1	1	1	1	2	2	2	1	1	1	2	1	1	2	2	0	1	1	2	1	2	1	0	1	1	1	0	1	2	3	0	2	1	1	2	2	2	1	1	3	2	2	2	2	3
3081--7951	0	0	0	0	0	0	0	0	0	0	0	0	0	0	0	0	0	0	0	0	0	0	0	0	0	0	0	0	0	1	0	0	0	0	0	0	0	0	0	0	1	0	0	0	0	0	0	1	0
3001--1371	0	0	0	1	1	0	0	0	0	0	0	1	1	1	0	0	0	0	0	0	0	0	0	0	0	0	0	0	0	0	0	0	1	0	0	0	0	1	0	0	6	0	0	0	0	0	0	0	0
3001--1373	0	0	0	0	0	0	0	0	0	0	0	0	0	0	0	0	0	0	0	0	0	0	0	0	0	0	0	1	0	0	0	0	0	0	0	0	0	0	0	0	0	0	0	0	0	0	0	0	0
3001--1372	3	0	1	1	2	0	0	3	1	2	1	0	0	0	4	3	0	2	0	1	1	0	1	2	3	1	0	1	0	1	1	1	1	1	2	0	1	2	0	3	6	1	0	0	1	0	0	1	2
3076--6923	0	1	1	1	0	1	0	0	0	1	0	0	0	0	2	0	1	0	0	0	0	1	1	0	0	1	1	0	0	0	0	0	0	1	0	0	0	0	0	0	0	0	0	0	0	0	0	0	0
3001--61711	1	0	2	0	0	0	0	1	0	1	0	0	0	0	0	1	0	0	0	0	0	0	0	0	0	0	0	0	0	0	0	0	0	0	0	0	1	0	0	0	0	0	0	0	0	0	0	0	0
3001--61712	0	0	0	0	0	0	1	0	2	0	0	0	0	0	0	0	0	0	0	0	0	0	0	0	0	0	0	0	0	0	0	0	0	0	0	0	0	0	0	0	0	0	0	1	0	0	0	0	0
3001--61713	0	0	0	1	1	1	2	0	1	0	0	1	1	0	1	0	1	1	1	1	1	1	3	1	0	0	1	2	1	2	2	2	2	1	1	1	1	2	1	2	1	0	1	1	1	1	2	2	1
15--61673	1	1	1	0	0	0	0	1	0	0	0	1	0	1	0	0	0	0	0	0	0	0	0	0	0	0	1	0	1	0	0	0	0	0	0	1	0	0	1	4	1	1	1	1	2	0	0	0	0
15--1033	5	5	7	4	10	3	5	3	6	6	8	6	13	11	7	6	6	10	12	9	0	3	6	10	10	9	18	9	9	2	6	15	6	9	16	14	14	9	12	19	20	12	8	8	10	27	14	10	8
15--61671	0	0	0	0	0	0	0	0	0	0	1	0	1	1	1	0	0	1	1	0	0	0	0	0	0	0	1	1	1	0	0	0	0	0	0	1	1	1	0	1	1	1	1	1	1	0	0	0	0
15--1031	3	3	7	1	7	5	9	5	5	7	11	5	13	10	11	7	10	12	6	8	0	5	8	10	11	13	9	7	12	3	7	11	11	6	11	10	8	11	17	26	24	18	17	11	10	15	7	16	9
15--6503	1	0	0	1	1	0	0	0	1	1	1	1	0	1	1	1	0	0	0	1	0	0	0	0	0	0	1	0	0	1	0	2	0	0	0	1	1	2	4	3	2	0	0	1	1	1	2	1	0
2023--10022	1	0	0	0	0	1	1	0	0	1	0	0	1	0	1	1	1	1	1	0	0	0	0	0	0	0	0	0	1	0	2	0	1	0	0	0	0	0	0	2	1	1	3	4	0	0	0	2	0
2023--10021	0	0	0	0	0	0	0	0	0	0	0	0	0	0	0	0	0	0	0	0	0	0	0	0	0	0	0	0	0	0	0	0	0	0	0	0	0	0	0	0	0	0	0	0	0	0	1	0	0
2023--1131	0	0	0	0	0	0	0	0	1	1	1	1	0	1	0	0	0	0	0	1	0	0	0	0	0	0	1	0	0	0	0	0	0	0	0	0	0	0	1	0	1	1	0	2	0	0	2	0	0
2023--1132	1	2	0	0	0	0	1	0	0	1	1	1	1	2	0	0	0	0	0	0	0	0	0	0	0	2	1	0	1	1	1	1	1	1	0	1	1	1	1	0	5	2	1	2	1	1	0	0	0
2023--1133	0	0	0	0	0	0	0	0	0	0	0	0	0	0	1	0	0	0	0	0	0	0	0	0	0	0	0	0	0	0	0	0	0	0	0	0	0	0	0	0	0	0	0	0	0	0	0	0	0
3001--26102	0	0	0	0	0	1	0	1	0	0	0	0	0	0	1	0	0	0	0	0	0	0	0	0	0	0	0	0	0	0	0	0	0	0	0	0	0	1	1	3	13	13	2	0	0	0	0	0	0
3081--10822	5	3	6	13	11	17	10	7	5	10	9	3	7	9	6	4	3	5	6	6	4	13	8	9	5	5	8	10	8	5	8	5	6	10	6	5	3	2	3	22	11	9	3	2	3	3	6	8	5
3081--10823	6	19	17	8	13	11	8	5	10	8	8	7	5	10	2	5	8	6	8	3	8	4	6	12	13	10	7	12	8	6	8	6	4	10	4	2	7	6	5	6	5	2	3	1	4	2	2	4	5
3081--10821	0	0	0	1	0	0	0	0	1	0	0	0	0	0	0	1	0	1	0	0	0	0	1	0	0	0	1	0	0	0	1	0	0	0	1	0	0	1	0	1	1	2	1	0	0	0	1	1	0
2012--6272	0	0	1	1	0	1	0	1	2	0	0	0	0	1	1	1	0	0	1	0	3	5	1	1	0	2	1	2	1	1	0	0	2	0	1	0	0	1	1	2	1	2	1	1	1	1	1	2	0
2012--6273	2	1	0	1	0	0	0	0	2	0	0	1	0	0	0	1	1	1	1	1	0	1	0	0	0	1	0	1	0	0	3	1	2	1	1	0	1	1	2	4	1	2	1	3	1	0	2	2	3
3076--7031	2	8	6	4	5	5	4	2	3	9	5	3	10	6	3	7	4	5	7	7	2	3	5	19	6	3	5	2	5	2	1	7	2	6	7	3	2	2	7	5	8	5	7	0	2	7	4	0	4
3076--7781	0	0	0	0	0	0	0	0	1	0	0	0	1	0	0	0	0	0	0	0	1	0	0	0	0	0	0	1	0	0	0	0	0	0	0	0	0	0	1	0	0	1	0	0	0	1	0	0	0
3076--7782	0	0	1	2	2	0	5	1	0	0	1	2	0	1	4	2	5	2	2	1	2	0	1	3	1	2	3	2	0	1	2	0	1	0	1	1	0	2	0	1	2	1	2	4	1	3	1	0	1
3001--26103	1	0	0	0	1	0	0	0	0	0	0	0	0	0	1	0	1	0	0	0	2	0	0	0	0	0	1	1	0	0	1	1	1	0	1	1	2	3	3	29	36	30	2	0	0	2	1	0	0
2012--6572	0	0	0	2	1	2	1	2	2	5	2	1	1	0	0	0	0	1	0	0	0	0	0	2	1	0	0	1	1	1	0	1	2	1	1	0	0	2	0	1	1	0	0	0	2	1	1	0	1
15--31441	0	0	0	0	0	0	0	0	0	0	0	3	33	22	21	19	11	5	1	3	0	0	2	4	14	28	40	31	18	11	12	11	10	10	11	13	17	49	88	117	110	112	72	52	45	57	31	15	14
3076--31692	0	0	0	0	0	0	0	0	0	1	3	1	1	3	1	1	2	1	0	0	0	0	0	1	3	3	3	1	0	0	0	0	0	1	0	1	0	1	3	7	12	13	5	2	2	1	1	2	1
3076--31693	0	0	0	0	0	0	0	0	0	0	0	2	1	0	3	1	2	2	1	0	5	0	3	0	1	3	2	6	2	3	0	1	2	3	1	2	2	2	3	14	19	15	6	5	1	4	1	2	1
3076--31691	0	0	0	0	0	0	0	0	0	1	4	1	1	4	3	1	2	3	2	0	1	3	1	2	1	2	2	1	2	1	1	2	2	0	0	2	0	3	5	7	12	14	14	1	2	1	1	2	2
15--6301	0	0	0	0	0	0	0	0	0	0	0	2	1	1	0	0	0	1	0	0	0	0	0	0	0	0	0	0	0	0	1	0	1	0	0	0	0	1	2	4	2	3	3	1	0	0	1	1	0
15--6303	10	13	10	10	11	9	11	15	7	8	5	2	3	2	2	1	2	1	0	0	0	2	2	2	1	3	3	1	3	4	4	5	3	5	8	1	1	3	7	8	1	4	1	4	5	11	4	2	2
15--6302	6	14	5	6	7	19	5	6	14	3	0	1	1	1	3	0	0	0	0	0	0	0	0	0	2	3	2	1	2	0	0	0	2	2	0	1	0	1	2	0	8	8	2	0	4	4	2	2	3
2012--6153	3	2	3	4	6	3	10	5	2	9	10	6	7	3	1	4	2	1	2	2	4	3	2	3	4	4	4	2	4	2	1	2	3	4	1	4	2	2	2	4	2	8	4	2	2	3	7	3	2
2012--6152	7	10	9	7	6	7	10	4	9	5	11	9	11	3	3	6	10	8	7	7	7	7	9	12	5	13	9	12	5	4	6	2	4	8	2	5	4	4	2	4	2	9	6	9	5	9	4	11	8
2012--6151	3	2	3	2	5	3	3	3	4	5	5	4	1	0	1	1	2	0	1	5	2	1	1	2	1	2	5	4	2	3	1	3	0	1	1	4	0	2	2	1	2	3	1	0	2	1	0	0	0
15--61361	0	0	0	0	0	0	0	0	0	1	1	1	1	1	0	0	0	0	0	0	0	0	0	0	0	1	0	0	0	0	1	1	0	0	0	0	0	0	0	1	1	0	3	2	2	2	1	1	2
15--18053	0	0	1	0	0	0	0	1	1	2	1	2	1	1	2	2	2	0	0	2	0	0	0	0	0	0	0	0	0	0	0	1	0	0	0	1	0	2	3	2	4	2	0	2	0	4	3	1	0
15--18052	9	1	2	1	4	2	1	1	1	3	6	1	3	3	3	3	1	2	0	0	0	1	0	0	0	1	1	1	0	0	0	1	1	0	1	1	4	2	5	11	15	14	2	3	8	3	0	2	1
15--18051	2	5	1	2	2	4	1	5	5	3	3	0	1	0	0	0	0	0	1	1	0	0	1	0	1	0	1	2	0	0	0	0	0	1	1	1	0	1	3	3	2	2	2	0	1	2	0	0	1
3076--23141	10	12	5	8	8	11	4	3	0	2	1	0	11	40	15	9	2	3	0	3	2	0	1	1	1	10	6	4	4	4	7	5	1	3	0	0	3	5	5	39	28	0	0	0	0	0	0	0	0
3076--23143	0	0	0	0	1	0	0	1	0	1	0	0	0	1	0	0	0	1	0	0	0	0	1	0	2	0	2	0	0	0	0	0	1	0	0	1	0	0	1	3	10	0	0	0	0	0	0	0	0
3076--23142	5	1	1	5	2	5	0	1	0	0	1	0	0	2	0	1	0	0	0	0	0	0	0	0	0	0	2	0	0	0	0	1	0	0	0	0	0	0	1	5	4	0	0	0	0	0	0	0	0
2012--10603	0	0	2	1	3	2	4	0	0	1	2	0	0	1	2	2	1	2	1	0	1	0	2	0	0	0	0	1	1	3	0	1	1	1	1	0	1	0	2	0	0	2	2	1	0	3	1	2	0
2012--10602	4	4	8	8	10	3	17	2	4	2	2	3	7	3	5	3	0	4	3	6	4	4	10	0	2	6	2	2	4	3	7	3	6	1	2	5	2	6	2	2	0	3	5	2	7	2	1	6	8
2012--10601	0	0	0	0	0	0	2	1	1	1	0	1	0	0	0	0	2	2	0	0	0	0	0	2	3	1	0	0	1	0	2	0	2	3	2	1	2	3	1	2	0	3	0	1	1	2	1	4	2
2012--6721	1	1	2	5	1	2	0	1	2	2	0	2	0	0	1	0	0	0	0	0	0	0	0	0	0	0	0	0	0	0	2	1	0	0	0	0	0	0	0	0	0	0	0	2	0	0	0	1	2
2012--6722	0	0	0	2	0	0	1	0	0	1	1	0	0	0	0	0	0	0	0	0	0	0	0	0	1	1	0	1	0	0	0	0	2	1	0	0	0	1	0	0	1	0	0	0	0	0	0	1	0
3076--6173	3	6	4	0	1	2	1	4	4	1	5	0	2	3	3	3	0	6	5	5	5	5	8	9	4	3	2	4	5	0	3	4	0	1	1	0	1	2	5	4	7	6	2	2	1	9	7	1	0
15--692	1	4	2	2	1	2	0	2	3	6	2	3	5	6	4	4	2	2	2	2	0	0	0	2	0	0	3	1	1	1	1	0	1	2	0	4	2	4	3	5	2	2	2	4	4	2	1	1	0
15--693	1	0	2	0	0	0	0	0	0	0	0	0	1	0	1	1	0	1	1	0	0	0	0	1	0	2	0	2	0	0	0	0	0	1	1	0	0	0	0	1	2	1	1	0	0	2	0	1	1
15--691	1	1	0	0	4	0	3	0	2	1	0	1	1	0	2	0	0	0	1	1	0	1	1	3	1	1	0	0	0	0	0	0	0	1	0	0	0	0	2	7	12	2	1	4	1	4	3	1	0
15--44702	0	0	0	0	0	1	1	1	1	2	2	1	1	0	0	0	0	0	0	1	0	1	0	0	1	1	1	0	0	1	1	1	0	2	0	0	2	3	2	2	2	1	2	1	0	0	1	1	1
15--44703	0	0	0	2	1	0	0	0	0	0	1	0	0	1	0	1	1	0	0	0	0	2	0	0	1	1	0	0	0	1	1	0	0	0	0	1	0	2	1	1	1	1	2	2	0	0	0	1	2
15--50002	0	0	0	0	0	0	0	0	0	1	1	1	1	0	0	0	1	0	0	0	0	0	0	0	0	0	0	0	0	0	1	1	0	0	0	0	1	0	0	0	0	0	0	0	1	1	2	1	1
15--50003	0	0	0	1	0	0	0	0	0	0	1	0	1	0	1	1	0	0	0	0	0	1	1	0	0	1	0	0	1	1	1	0	2	2	1	1	1	0	0	0	4	1	1	1	0	1	2	0	0
15--31203	0	4	9	4	7	6	4	9	11	7	9	8	17	22	7	6	4	7	5	8	0	3	3	5	6	5	9	5	7	2	4	5	4	8	1	4	10	17	22	53	73	29	18	13	21	20	6	7	10
15--31202	0	3	12	8	13	10	10	13	12	24	10	31	30	37	33	8	3	7	10	10	0	6	9	7	10	20	22	14	8	8	6	13	8	8	7	14	19	33	61	87	76	57	33	37	44	36	20	14	14
15--31201	0	11	6	8	16	4	4	7	3	7	5	6	8	16	12	5	5	2	1	1	0	3	1	1	4	10	9	4	2	5	4	4	2	2	7	6	10	15	26	46	46	33	12	5	20	14	7	3	8
2012--6791	0	0	0	0	0	0	1	2	0	0	0	1	0	0	1	2	1	0	1	2	0	0	0	0	1	1	1	2	2	3	0	0	1	2	1	1	0	1	2	0	1	2	1	1	2	3	2	4	2
3001--7313	0	0	1	0	1	0	0	1	1	2	0	0	1	0	0	0	1	0	0	0	1	1	1	2	0	1	0	1	0	3	2	0	0	0	1	0	0	1	0	1	0	2	1	1	0	2	1	2	0
2012--6792	1	0	0	0	1	0	0	0	0	1	1	1	0	1	0	0	0	0	2	0	1	0	0	2	3	2	2	1	2	3	1	2	2	2	0	5	3	2	1	1	1	2	0	0	1	1	2	0	1
3076--31503	0	0	0	0	0	0	0	0	1	0	0	0	0	1	1	1	1	1	1	2	1	2	1	3	3	0	2	0	1	1	0	1	1	2	1	1	0	3	4	10	14	1	1	2	6	12	1	1	0
2023--2232	0	0	0	1	0	0	0	0	0	0	0	0	0	0	0	0	0	0	1	0	0	0	0	0	0	0	0	0	0	0	0	0	0	0	0	0	0	0	0	0	0	0	1	0	0	0	0	0	1
2023--2233	0	0	0	1	1	1	1	1	1	2	0	0	0	0	0	1	0	0	0	0	0	1	0	0	0	0	1	0	0	0	0	1	0	0	0	0	0	0	0	0	0	0	1	0	0	1	1	0	1
2023--2231	0	0	0	0	0	0	0	0	0	0	0	0	0	0	0	0	0	0	0	0	0	0	0	0	0	0	0	0	0	0	0	0	0	0	0	0	0	0	0	0	0	0	1	0	0	1	0	0	0
3076--6552	0	0	0	1	0	0	0	1	1	1	1	1	1	0	0	0	0	0	0	1	0	0	0	0	0	0	0	0	0	0	0	0	0	0	0	0	0	0	0	0	1	1	1	1	0	2	1	1	0
3076--6553	0	0	0	0	0	0	0	0	0	0	0	0	0	0	0	0	1	0	0	0	0	0	0	0	0	0	0	0	1	0	0	0	0	0	0	0	0	0	0	0	0	0	0	0	0	0	0	0	0
3076--6551	0	0	0	0	0	2	0	0	0	0	0	0	0	0	1	0	1	1	0	0	0	0	0	0	0	0	0	0	0	0	0	0	0	0	0	1	0	0	1	2	1	2	1	1	0	0	0	0	0
2059--632	0	0	0	0	0	0	0	0	0	0	0	0	0	0	0	0	0	0	0	0	0	0	0	0	1	1	0	0	0	0	2	0	0	1	0	0	2	1	1	1	0	0	1	0	0	0	1	1	2
2059--633	0	0	0	0	0	0	0	0	0	0	0	0	0	0	9	6	6	10	8	9	9	7	8	10	10	12	2	5	13	4	9	8	6	18	7	8	11	8	6	8	22	13	12	13	13	10	11	13	11
3076--27661	0	0	0	0	0	0	0	0	0	0	0	0	0	1	1	0	0	0	0	0	0	0	2	0	0	2	0	0	0	0	0	0	0	0	0	0	0	1	0	29	21	5	4	0	1	2	0	0	0
15--61633	0	3	3	2	2	5	3	3	3	4	4	9	9	6	6	4	3	3	3	6	0	1	5	11	8	12	11	6	5	5	3	6	5	4	3	3	6	11	14	45	37	14	8	16	19	19	13	4	3
15--61632	3	1	4	4	5	4	5	6	4	5	6	9	8	13	9	10	0	1	3	7	0	2	4	9	6	7	8	1	3	3	3	7	9	6	7	7	4	6	31	25	41	21	12	7	14	17	10	7	6
15--61631	46	71	69	61	80	61	44	49	48	52	27	58	64	63	69	42	38	37	24	30	0	18	35	37	61	35	64	37	26	30	24	30	39	25	41	48	68	93	125	145	189	191	77	89	74	113	72	64	51
3076--27662	0	0	0	0	0	0	0	0	0	0	0	0	0	2	0	0	0	0	1	1	0	0	0	0	1	0	1	0	1	0	0	0	1	0	3	3	0	1	5	11	13	3	3	2	5	1	3	6	4
15--1032	0	2	1	0	2	1	0	2	0	0	3	2	5	3	6	1	5	2	1	1	0	1	0	2	2	4	3	5	2	1	0	2	1	2	5	3	2	6	7	9	22	17	7	4	1	7	4	6	3
15--27111	0	0	0	0	0	0	0	1	2	0	0	0	2	4	1	1	0	2	0	0	0	1	0	0	0	1	1	2	0	0	0	0	0	0	0	0	0	2	1	4	7	4	1	0	4	2	0	1	0
15--27112	1	1	1	0	0	1	1	1	1	0	0	0	3	3	1	3	1	0	2	1	0	2	1	2	2	1	3	0	1	0	0	2	0	1	0	0	3	0	5	13	17	11	6	6	4	6	1	1	2
15--27113	6	1	0	0	0	0	1	0	0	2	0	1	2	6	0	0	0	0	0	0	0	0	1	0	1	0	3	0	2	0	2	1	1	2	0	1	0	3	3	10	26	7	3	4	5	3	1	0	1
2012--10832	0	1	2	1	2	2	2	2	1	3	0	0	0	0	0	0	0	0	0	0	0	0	0	0	0	0	0	0	0	0	0	0	0	0	0	0	0	0	1	0	1	0	1	0	0	0	0	0	0
109--6513	0	0	0	0	0	0	0	1	0	0	0	0	0	1	0	2	0	1	0	0	0	1	0	0	0	0	2	0	0	1	0	0	1	1	0	1	5	0	0	15	32	23	9	4	4	2	1	1	1
109--6512	0	0	0	0	0	0	0	0	0	0	0	0	0	0	0	0	0	0	0	0	0	0	0	0	0	0	0	0	1	0	0	0	0	0	0	0	0	1	0	0	1	2	0	0	2	0	0	0	1
109--6511	0	2	0	1	0	0	0	0	0	0	0	0	0	1	1	0	0	0	0	0	0	0	0	0	0	0	1	0	0	0	0	0	0	0	0	0	1	1	1	0	5	11	1	3	0	0	1	0	1
2012--10833	0	0	1	1	2	1	0	0	0	0	0	0	0	1	1	0	2	0	0	0	0	0	0	0	0	0	0	0	1	1	0	0	0	0	1	0	0	2	0	1	5	4	1	0	0	0	1	0	0
3076--27092	0	0	0	0	0	0	0	0	0	0	1	3	13	0	2	0	1	0	0	0	0	0	0	0	0	1	0	2	1	0	1	0	1	0	0	1	0	4	9	29	29	11	2	3	5	6	3	0	2
109--10691	0	0	0	0	0	0	0	0	0	0	0	0	0	0	0	0	0	0	0	0	0	0	0	0	0	0	0	0	0	0	0	1	0	0	0	0	0	0	0	0	1	2	0	0	0	0	0	0	0
109--10692	0	0	0	0	0	0	0	0	0	0	0	0	0	0	0	1	0	0	0	0	0	0	0	0	0	0	0	0	0	0	0	0	0	0	0	0	0	0	0	0	0	0	1	0	0	1	0	0	1
109--10693	0	0	0	0	0	0	0	0	0	0	0	0	0	1	0	0	0	0	0	0	0	0	0	0	0	0	0	0	0	0	0	0	0	1	0	1	0	0	0	0	2	1	1	1	0	2	1	1	0
2023--10023	0	0	0	2	0	0	0	0	0	1	0	0	0	1	0	2	0	0	0	0	1	0	0	1	1	0	0	0	0	0	0	0	1	0	0	2	0	0	0	0	2	0	0	0	0	0	1	0	0
15--6502	1	0	0	0	0	1	0	1	0	1	0	1	0	0	0	0	1	0	1	0	0	3	1	1	1	1	4	1	1	0	0	0	1	0	0	0	0	0	1	2	0	1	0	2	0	0	1	0	2
15--6501	1	1	0	1	0	0	0	0	1	1	0	3	2	1	2	2	0	0	1	0	0	2	0	0	0	0	0	2	0	0	0	0	0	0	0	1	0	1	8	18	14	12	1	1	0	0	1	1	0
15--61332	4	3	2	7	3	3	5	5	4	4	4	6	3	3	1	1	0	2	2	0	0	0	1	3	1	1	3	1	2	0	0	5	4	5	0	0	1	3	5	5	11	5	4	4	6	9	5	5	1
15--61333	2	2	1	0	3	1	1	0	0	1	2	3	1	6	3	0	0	1	1	2	0	0	0	2	3	2	5	2	0	2	1	0	2	1	2	1	1	3	13	8	21	7	2	3	7	15	3	0	1
15--61331	26	17	10	19	22	24	17	33	23	16	20	20	18	21	13	23	16	22	13	21	0	21	16	22	17	18	20	10	24	8	20	18	19	43	29	29	29	29	16	33	41	55	21	29	29	13	19	28	10
2012--10831	1	1	0	0	0	0	0	0	0	0	0	0	0	1	0	1	0	0	1	0	0	0	0	0	0	0	0	0	1	1	0	0	0	0	0	1	0	0	0	2	0	1	0	1	0	0	0	0	1
15--6591	0	0	0	0	1	0	0	0	0	1	2	0	0	1	0	0	0	0	0	0	0	0	1	0	1	0	1	0	0	0	2	1	2	0	0	2	1	4	2	3	6	1	4	3	2	6	3	1	2
15--6592	1	3	0	0	2	2	3	2	4	7	2	5	8	10	9	7	3	5	2	3	0	2	2	4	4	4	5	9	4	5	3	3	4	3	5	7	4	3	8	6	35	33	13	5	6	9	9	5	5
15--6593	3	3	4	4	3	7	3	2	4	10	5	3	4	1	2	2	0	5	2	3	0	5	4	9	10	0	5	2	4	2	4	9	7	3	5	10	3	8	9	13	10	14	5	12	15	18	12	13	5
2023--2263	0	0	0	0	0	0	0	0	0	0	0	0	0	0	0	0	0	0	0	0	0	0	0	0	0	0	0	0	0	0	0	0	0	1	0	0	0	0	0	0	0	0	0	0	0	0	0	0	0
2023--2262	5	7	4	8	7	6	5	3	4	1	3	2	4	2	3	4	1	6	3	5	8	6	1	3	5	5	4	3	1	1	1	3	2	5	4	4	2	4	4	2	6	2	10	5	8	5	5	7	4
3076--7503	2	4	5	3	5	0	3	4	1	0	0	1	0	0	0	0	0	0	0	0	0	0	0	0	0	0	1	0	0	0	2	1	1	2	0	0	0	0	2	0	0	0	0	0	0	0	0	0	0
3076--6922	1	0	0	1	1	1	0	1	0	0	0	1	1	1	0	1	1	1	0	0	0	0	0	0	0	0	0	0	0	0	0	0	0	0	0	0	0	0	0	0	0	0	0	0	0	0	0	0	0
109--7111	0	0	0	0	0	0	0	0	0	0	0	0	0	0	0	0	0	0	0	0	0	0	0	0	0	0	0	0	0	0	0	0	0	0	0	0	0	0	0	0	0	0	0	0	0	0	0	0	0
109--7112	0	0	0	0	0	0	0	0	0	0	0	0	0	0	0	0	0	0	0	0	0	0	0	0	0	0	0	0	0	0	0	0	0	0	0	0	0	0	0	0	0	0	0	0	0	0	0	0	0
109--7113	0	0	0	0	0	0	0	0	0	0	0	0	0	0	0	0	0	0	0	0	0	0	0	0	0	0	0	0	0	0	0	0	0	0	0	0	0	0	0	0	0	0	0	0	0	0	0	0	0
3076--6881	0	0	0	1	0	0	2	6	1	1	0	1	14	16	11	5	2	1	2	0	3	3	1	6	10	10	18	4	1	2	3	1	1	2	0	0	1	1	6	17	19	6	1	4	9	10	10	0	0
3001--12042	1	2	1	1	4	0	3	0	0	1	1	2	3	1	0	1	0	2	0	1	0	1	2	4	1	2	1	1	0	1	2	0	1	0	1	1	2	0	0	3	1	3	0	2	1	1	0	0	2
3001--12043	12	10	12	9	9	8	7	14	12	8	6	11	12	11	11	11	13	11	11	8	11	10	9	13	12	12	9	9	12	14	14	15	12	12	10	10	12	13	15	15	12	9	9	10	12	7	10	9	9
3001--12041	0	1	0	1	0	0	0	0	1	0	0	0	1	1	1	1	1	1	0	1	0	0	1	0	0	1	0	0	0	0	0	0	0	0	0	0	0	0	0	0	0	1	2	0	0	0	0	1	0
3076--6921	0	1	0	0	0	0	0	0	0	0	1	0	1	0	0	1	0	0	1	0	2	2	0	1	0	1	0	0	0	0	1	1	1	0	0	0	0	0	0	0	0	0	1	0	0	0	1	0	1
3076--6882	2	2	1	0	5	2	1	6	2	6	7	5	6	13	7	9	5	4	5	3	4	9	5	3	7	6	14	3	2	2	3	2	1	2	2	4	2	2	7	7	23	7	6	5	0	7	4	2	2
3076--6883	2	3	1	3	2	0	3	5	2	1	7	1	3	1	1	6	3	5	4	3	2	3	5	5	3	4	6	1	3	2	0	2	4	1	4	2	3	8	1	4	6	3	5	2	5	7	2	2	3
2012--6603	3	5	4	7	5	1	6	3	3	8	1	5	3	9	0	2	0	0	1	2	2	1	8	0	5	3	1	3	0	2	1	0	7	2	1	4	2	1	1	0	6	12	0	5	0	4	1	2	1
2012--6602	3	6	5	1	1	3	1	2	1	9	2	0	12	3	4	5	4	9	2	1	0	5	2	2	5	1	7	1	2	0	6	2	8	7	5	8	3	2	1	4	4	6	2	4	3	4	2	3	2
2012--6601	0	2	1	0	0	1	0	0	2	1	1	0	0	1	1	1	2	3	0	1	1	1	1	2	1	0	1	1	1	1	1	1	0	0	0	0	0	0	0	0	1	0	0	1	0	0	1	0	0
2023--7113	0	0	0	0	0	0	0	0	0	0	0	0	0	0	0	0	0	0	0	0	0	0	0	0	0	0	0	0	0	0	0	0	0	0	0	0	0	0	0	0	0	0	0	0	0	0	0	0	0
3081--27752	0	0	0	0	0	0	0	0	0	0	0	0	0	0	0	0	1	0	0	0	0	0	1	0	0	0	1	0	0	0	0	0	0	0	0	0	0	0	0	0	1	1	0	0	0	0	0	0	1
3076--7043	0	0	0	0	0	0	0	0	0	0	0	0	0	0	0	0	0	0	0	0	0	0	0	0	0	0	0	0	0	0	0	0	0	0	0	0	0	0	0	0	0	0	0	0	0	0	0	0	0
3076--61961	0	1	1	1	0	0	0	0	0	0	0	0	0	0	0	0	1	0	0	0	0	0	0	0	0	0	1	0	0	0	0	0	0	0	0	0	0	0	1	1	1	0	0	0	0	0	0	0	0
3076--61963	0	0	0	0	0	0	0	0	0	0	0	0	0	0	0	0	0	0	0	0	1	0	0	0	0	0	0	0	0	0	0	1	0	0	0	0	0	0	0	1	1	0	0	0	0	0	0	0	0
3076--61962	1	0	1	0	0	1	0	0	0	0	0	0	0	1	0	2	1	0	0	0	0	0	0	0	1	0	1	0	0	0	0	0	0	0	0	0	0	1	1	1	2	0	0	0	0	0	0	0	0
15--6231	0	0	0	1	1	1	0	0	1	0	0	0	0	0	1	2	0	0	0	0	0	0	0	0	3	1	0	2	1	0	0	1	0	0	0	0	0	3	2	0	6	1	0	0	5	1	1	1	0
3001--10852	1	0	0	0	2	1	5	0	2	0	3	4	1	3	0	4	2	2	3	1	2	2	2	1	0	1	2	1	3	3	1	0	2	3	1	2	1	2	1	4	94	75	8	2	2	2	2	6	2
15--6233	1	1	2	1	1	2	2	0	2	4	3	3	4	4	4	5	2	2	2	2	0	2	2	2	3	3	3	2	2	2	2	2	2	1	1	2	1	3	5	16	17	6	3	2	2	5	5	6	1
15--6232	2	1	2	2	1	1	0	1	0	1	2	1	3	5	4	3	2	2	3	2	0	4	1	2	2	3	2	1	2	1	2	1	3	5	1	2	1	3	14	16	21	8	6	4	3	8	5	7	2
15--61441	2	2	3	6	3	5	3	5	3	5	2	4	9	4	3	9	3	7	7	2	0	4	4	11	5	9	5	8	4	3	4	2	3	9	6	6	6	12	12	22	38	38	19	9	13	13	13	20	8
3076--1802	0	0	0	0	0	0	0	0	0	0	0	0	0	0	0	0	0	0	0	0	0	0	0	0	0	0	0	0	0	0	0	0	0	0	0	0	0	0	0	0	0	0	0	0	0	0	0	0	0
3076--6312	2	3	3	4	5	7	2	4	4	6	4	3	4	6	2	2	3	3	3	4	1	2	5	3	7	8	2	5	1	5	7	1	2	5	3	2	5	3	1	6	7	4	3	3	2	4	4	2	3
15--61443	6	2	2	4	3	6	3	4	7	7	6	5	11	3	4	8	6	4	11	10	0	9	6	10	8	10	11	4	6	4	5	9	9	9	13	14	14	17	16	26	25	22	15	12	15	9	11	9	6
2023--2272	2	3	0	0	3	1	2	0	2	4	2	1	1	1	1	0	0	0	2	1	1	0	2	0	2	0	2	1	1	0	1	1	2	1	1	1	1	0	1	0	0	3	1	2	2	2	3	2	2
2023--2273	0	0	0	1	0	0	0	0	0	0	0	0	0	1	0	1	0	1	0	2	1	1	0	1	0	0	0	0	1	2	0	0	1	2	1	1	1	2	0	0	0	0	0	1	0	0	1	0	1
3081--27753	2	0	1	2	0	1	1	1	1	1	1	0	0	0	1	0	0	0	1	1	1	0	0	1	0	1	0	1	0	0	1	1	0	1	3	0	3	0	0	0	1	1	1	1	1	1	1	0	1
3076--7042	0	0	0	0	0	0	0	0	0	0	0	0	1	0	0	0	0	0	0	0	0	0	0	0	0	0	0	0	0	0	0	0	0	0	0	0	0	0	0	0	0	0	0	0	1	0	0	0	0
15--8422	0	2	1	1	0	0	0	0	0	0	0	0	0	0	0	0	0	0	0	0	0	0	0	0	0	0	0	0	0	0	0	0	1	0	0	0	0	0	0	2	1	0	0	1	1	0	0	0	0
15--8423	0	0	0	0	0	0	0	0	0	0	0	0	0	0	0	0	0	1	0	0	0	0	0	0	1	0	0	0	0	0	0	0	1	0	2	0	1	1	2	4	1	4	2	2	3	3	5	1	0
15--8421	0	0	0	0	0	0	0	0	0	0	0	1	1	1	2	1	1	1	0	0	0	0	0	0	0	0	0	0	1	0	1	1	2	0	0	4	1	1	1	1	1	1	1	0	0	1	1	2	2
3076--2031	0	0	0	0	0	0	0	0	0	1	0	0	0	0	1	0	1	1	0	0	2	0	0	0	0	0	0	0	0	0	0	1	0	0	0	0	0	0	1	0	1	1	0	0	1	2	0	0	0
3076--7783	0	0	0	0	0	0	0	0	0	0	0	0	0	0	0	0	0	0	0	0	0	1	0	0	0	0	0	0	0	0	0	0	0	0	0	0	0	0	0	0	0	0	0	0	0	0	0	0	0
3076--2033	0	0	0	0	0	0	0	0	0	0	0	0	0	0	1	0	0	0	0	1	1	0	0	0	2	1	0	0	0	0	1	0	0	0	0	0	0	0	0	1	1	0	1	1	0	0	1	0	1
3076--2032	7	1	2	2	6	6	2	0	3	6	2	3	4	5	4	4	4	7	0	0	5	0	6	5	3	9	6	2	3	2	4	2	2	6	2	1	2	3	2	2	4	2	1	4	9	2	1	5	8
3076--7041	0	0	0	0	0	0	0	0	0	1	0	0	0	2	0	1	0	0	1	1	1	0	0	1	0	0	0	1	0	0	0	0	0	0	0	0	0	0	0	1	0	2	1	1	0	2	2	0	0
3081--10531	2	0	1	0	4	3	0	2	3	5	1	3	5	4	1	0	2	0	1	0	2	2	2	2	0	2	0	1	1	0	3	1	3	3	0	0	2	5	0	2	5	8	4	3	2	3	8	3	3
3081--10532	0	0	0	0	0	0	0	0	0	0	0	0	0	0	0	0	0	0	0	0	0	0	0	0	0	0	1	1	0	1	1	0	0	0	0	0	0	0	0	0	0	0	0	0	0	0	0	0	0
3001--26101	0	0	0	0	0	0	0	0	0	0	1	0	0	0	0	0	0	0	0	0	0	0	0	1	1	0	0	0	0	2	0	0	1	0	0	1	0	0	2	10	20	28	0	1	1	0	0	0	0
15--31153	0	0	0	0	0	0	0	0	0	0	0	3	1	3	1	1	2	0	0	2	0	3	1	0	0	3	2	0	1	0	1	2	0	1	2	2	1	6	9	20	14	9	10	8	6	5	3	3	5
15--31152	0	0	0	0	0	0	0	0	0	0	1	17	17	18	9	11	4	9	7	4	0	7	8	9	3	14	11	8	2	5	7	6	5	10	9	9	10	27	56	54	55	33	17	19	19	21	7	5	8
15--31151	0	0	0	0	0	0	0	0	0	0	1	15	17	39	21	9	11	8	12	9	0	10	9	13	15	24	17	10	11	6	4	8	7	10	11	17	19	45	77	148	152	125	75	60	60	45	23	17	11
109--15723	0	0	0	0	0	0	0	0	0	0	0	0	0	0	0	0	0	0	0	0	0	0	0	0	0	0	0	0	0	0	0	0	0	0	0	0	0	0	0	0	0	0	0	0	0	0	0	0	0
3076--44121	0	0	0	1	0	1	0	0	0	0	0	1	1	1	1	1	0	1	1	0	0	0	1	0	2	2	3	1	1	1	0	2	2	0	1	0	1	0	3	0	0	1	4	0	0	0	0	0	0
3076--44122	3	3	3	2	5	4	1	4	3	2	4	8	7	2	3	1	3	4	2	0	4	4	1	3	3	3	2	2	5	3	4	2	3	1	0	5	3	5	4	5	4	1	5	0	0	0	0	0	0
3076--44123	1	1	0	0	0	0	2	2	2	0	2	1	1	2	1	3	1	0	1	2	3	0	3	1	2	3	1	2	3	3	2	0	1	2	0	2	2	1	0	1	2	3	2	0	0	0	0	0	0
2023--14653	0	0	0	0	0	0	0	0	0	0	0	0	0	0	0	0	0	0	0	0	0	0	0	0	0	0	0	0	0	0	0	0	0	0	0	0	0	0	0	0	1	0	0	0	0	1	0	0	0
15--27882	0	0	0	0	0	0	0	0	0	0	10	26	58	40	25	18	10	6	12	8	0	7	6	11	25	33	40	30	21	13	10	10	11	14	9	17	28	83	118	165	150	121	59	63	71	79	40	21	13
15--27883	0	0	0	0	0	0	0	0	0	0	1	1	2	7	4	0	0	0	1	1	0	3	2	0	3	6	1	1	2	0	1	0	1	0	1	1	0	3	10	15	21	4	4	1	2	5	3	3	2
3081--27751	0	0	0	0	0	0	0	0	0	0	0	0	0	0	0	0	1	0	0	0	0	0	0	0	0	0	0	0	0	0	0	0	0	0	0	0	1	0	0	0	0	1	0	0	0	0	0	0	0
15--27881	0	0	0	0	0	0	0	0	0	0	0	1	2	2	1	2	1	1	3	1	0	0	1	0	0	3	1	4	0	1	1	0	2	2	0	0	3	5	12	22	13	18	2	5	2	0	0	1	1
3076--6131	0	1	1	1	1	2	3	0	0	1	0	2	0	1	2	2	2	2	3	3	2	0	2	2	2	1	3	4	2	1	0	1	0	0	0	0	2	1	2	1	0	1	1	2	1	1	0	1	1
3076--6132	2	2	3	1	1	0	0	0	0	0	2	1	1	1	2	1	1	1	1	1	0	1	2	0	1	3	1	0	1	0	3	1	1	1	2	0	1	1	1	1	2	1	1	5	2	1	0	0	1
3076--6133	6	9	3	11	9	12	10	11	8	4	7	6	12	15	9	9	10	14	12	12	10	7	6	9	13	11	24	9	10	10	6	6	7	9	7	6	11	3	3	12	20	16	11	13	12	16	7	15	8
109--15721	0	0	0	0	0	0	0	0	0	0	0	0	1	0	2	0	0	0	0	0	0	1	1	1	0	0	0	1	0	0	0	0	0	1	1	0	0	1	3	12	22	12	4	2	2	4	1	0	0
2012--6831	1	2	2	1	3	1	1	4	2	0	4	1	2	0	1	1	2	1	0	0	1	0	0	1	0	3	1	0	0	0	0	1	0	5	1	1	2	1	1	2	3	4	2	0	3	3	1	1	0
2012--6832	3	0	4	3	5	3	6	3	4	1	0	1	7	0	4	4	3	3	1	2	3	4	3	9	6	8	9	5	5	2	3	2	7	12	8	2	9	8	1	3	17	13	2	4	5	11	2	6	5
2012--6833	5	4	0	4	2	2	2	2	2	1	2	0	7	2	0	3	1	2	2	2	3	5	5	5	7	3	4	5	5	4	2	4	2	2	2	1	1	1	2	3	4	9	5	3	5	3	3	4	5
15--17071	0	2	0	1	2	1	2	2	2	1	1	0	0	0	0	0	0	0	0	0	0	0	0	0	0	0	0	0	0	0	1	1	0	0	0	0	0	1	0	0	0	0	0	0	1	0	0	0	0
3076--27602	0	0	0	0	0	0	0	0	0	1	0	0	0	0	0	0	1	0	1	0	0	0	0	0	0	0	2	0	0	0	0	0	0	0	0	0	0	0	0	7	15	1	1	0	0	0	0	0	0
3076--27603	0	0	0	0	0	0	0	0	1	1	0	0	1	0	0	2	0	1	1	2	1	1	1	2	0	2	0	0	0	1	0	0	1	0	1	1	1	0	0	1	6	3	3	0	0	1	1	0	0
3076--27601	0	0	0	0	0	0	0	6	12	7	0	0	2	6	1	3	1	2	0	0	2	1	0	1	1	0	1	0	0	0	1	1	0	1	0	1	1	1	2	5	3	6	3	4	3	7	1	5	2
3076--6161	3	1	3	4	0	1	2	3	2	2	0	2	2	1	1	0	2	0	0	2	1	1	2	0	0	1	7	2	1	1	1	1	0	2	0	2	0	1	4	12	26	15	0	1	2	2	2	0	1
15--61743	10	8	3	9	7	5	8	5	6	9	3	7	3	2	12	7	8	3	6	2	0	6	7	7	5	4	3	3	5	6	7	11	10	4	7	8	7	9	7	7	6	11	7	10	5	5	5	3	10
15--61742	0	0	0	0	0	0	0	0	0	1	0	0	0	0	0	1	0	0	1	0	0	0	0	0	1	0	0	0	0	1	1	0	0	0	0	0	0	0	0	0	0	0	0	0	1	0	0	0	0
15--61741	3	2	2	1	3	3	0	3	1	0	1	0	1	3	2	0	0	0	0	0	0	0	1	1	0	1	1	1	0	0	0	0	1	0	1	1	1	3	5	10	4	1	1	0	0	4	2	2	0
3099--43052	0	0	0	0	0	0	0	0	0	0	0	0	1	0	0	1	0	1	0	0	1	0	0	0	0	0	0	1	0	0	0	0	0	0	0	0	0	0	0	0	0	0	0	0	0	0	0	0	0
3099--43053	0	0	0	0	0	0	0	0	0	0	0	1	1	0	0	0	0	0	0	0	0	0	2	0	0	0	0	1	0	0	0	0	0	1	0	0	0	0	0	0	0	1	1	1	1	1	1	1	1
3099--43051	0	0	0	0	0	0	0	0	0	0	0	0	3	2	2	2	0	1	1	1	1	1	1	1	1	1	4	1	2	3	1	2	1	0	0	1	0	0	0	0	0	0	0	0	0	0	0	0	0
109--62931	0	0	0	0	0	0	0	0	0	0	0	0	0	0	0	0	0	0	0	0	0	0	0	0	0	0	0	0	0	0	0	0	0	0	0	0	0	1	0	3	0	0	0	0	0	0	0	0	0
109--62932	0	0	1	0	0	0	0	0	0	0	0	0	0	1	0	0	0	0	0	1	0	0	1	2	4	0	1	1	0	0	0	1	0	0	0	1	2	0	2	5	11	6	2	3	1	0	1	1	0
109--62933	0	0	0	0	0	0	0	0	0	0	0	0	0	0	0	0	0	0	0	0	2	0	0	0	1	0	0	0	0	0	0	0	1	0	0	0	2	0	3	20	75	35	1	0	1	3	1	0	1
3001--15623	0	0	1	0	0	0	0	0	1	1	2	1	0	0	1	1	2	0	0	0	1	0	0	0	0	0	0	0	0	0	2	2	0	2	2	1	1	2	2	4	12	2	0	0	0	0	0	0	0
3001--15622	0	0	0	0	0	0	0	0	0	0	0	0	0	0	0	0	0	0	0	0	0	0	0	0	0	0	0	0	0	0	0	0	0	0	0	0	0	0	0	0	1	0	0	0	0	0	0	0	0
3001--15621	0	0	0	0	0	0	0	0	0	0	0	0	0	0	0	0	0	0	0	0	0	0	0	0	0	0	0	1	0	0	0	0	0	0	0	0	1	0	0	1	3	0	0	0	0	0	0	0	0
15--31023	0	0	0	0	0	0	0	0	0	0	0	0	2	13	6	7	2	3	2	3	0	3	4	3	2	11	7	6	4	5	6	4	6	7	7	11	12	16	19	84	46	28	15	11	25	18	4	6	9
15--31022	0	0	0	0	0	0	0	0	0	0	0	0	3	11	4	4	1	0	0	0	0	1	1	2	2	3	11	1	1	0	0	2	4	1	2	1	2	3	12	29	29	8	4	3	10	12	3	1	3
15--31021	0	0	0	0	0	0	0	0	0	0	0	0	2	24	7	3	1	0	0	1	0	1	1	0	0	4	4	5	3	0	1	4	4	3	2	1	1	5	9	24	23	5	3	2	7	9	1	1	4
15--25062	17	13	15	24	24	28	27	27	25	21	26	31	10	9	4	7	4	4	0	1	0	7	4	5	10	8	3	2	1	5	3	2	5	4	1	5	5	10	11	37	38	16	12	11	10	14	6	4	4
15--25063	1	1	0	0	0	0	0	1	0	0	0	0	1	2	1	0	0	0	1	0	0	0	0	2	0	0	1	0	0	0	0	0	1	0	0	0	1	2	2	0	2	0	1	0	1	1	0	0	1
15--25061	1	1	1	2	2	1	0	1	0	1	2	3	7	0	0	0	0	2	1	0	0	0	0	0	0	0	1	2	3	1	0	0	1	0	2	1	3	4	5	16	10	8	3	5	3	5	3	2	1
3076--6763	0	3	0	0	1	0	0	0	0	0	0	0	0	0	1	0	0	1	0	1	0	1	1	1	1	0	0	1	1	1	0	1	0	0	1	1	1	0	0	0	0	0	0	2	0	1	1	1	0
2023--6892	0	0	0	0	0	0	0	0	0	0	0	0	0	0	0	0	0	0	0	0	0	0	0	1	0	0	1	0	0	1	0	0	0	0	0	0	0	0	0	0	0	0	0	0	0	0	0	0	0
2023--6893	0	0	0	0	1	0	0	0	1	0	0	0	0	0	0	0	0	0	0	0	0	0	0	0	0	0	0	0	0	0	0	0	0	0	0	0	0	0	0	0	0	0	0	0	0	0	0	0	0
2023--6891	0	0	0	0	0	0	0	0	0	0	1	0	0	0	0	0	0	0	0	0	0	0	0	0	0	1	0	0	0	0	0	0	0	0	0	0	0	0	0	0	0	0	0	0	0	0	0	0	0
3076--25583	0	2	0	1	0	0	0	0	0	0	1	1	2	1	1	1	1	1	1	1	2	2	1	2	1	1	1	0	1	1	1	0	0	1	1	1	0	0	1	0	1	1	3	0	0	0	0	0	0
3076--25582	0	0	0	0	0	0	0	0	0	0	0	0	0	1	0	2	1	2	1	2	0	1	1	0	0	0	2	2	1	1	1	2	2	2	1	0	2	2	2	3	2	3	4	0	0	0	0	0	0
3076--25581	0	0	0	0	2	0	0	0	0	1	0	1	0	0	0	0	0	0	0	0	0	0	0	0	0	0	0	0	0	0	0	0	0	0	0	0	1	0	0	0	0	0	0	0	0	0	0	0	0
2023--7873	0	0	0	0	0	0	0	0	0	0	0	0	0	1	0	0	1	0	0	0	0	0	0	0	0	0	1	1	1	1	1	1	1	1	0	0	1	1	0	1	0	0	0	0	0	0	0	1	0
2023--7872	0	0	0	0	0	0	0	0	0	0	0	0	0	0	0	0	0	0	0	0	0	0	0	0	0	0	0	0	1	0	0	0	0	0	0	0	0	0	0	1	0	0	0	0	0	0	0	0	0
2023--7871	0	0	0	0	1	0	0	2	1	0	1	0	1	0	1	0	1	0	0	1	1	0	0	1	0	1	0	0	0	2	0	0	0	0	0	0	0	0	0	0	0	0	0	0	0	0	0	0	0
15--1111	1	1	1	0	0	0	0	0	0	0	0	0	0	0	0	1	0	0	0	0	0	0	0	0	0	0	0	0	0	0	0	0	0	0	0	2	1	0	0	0	0	0	0	0	0	0	0	0	0
15--1113	1	0	2	2	0	1	0	0	0	0	0	3	1	0	1	2	0	0	1	3	0	2	1	0	0	0	0	1	1	4	0	1	1	0	0	1	1	0	5	2	0	0	1	2	1	0	1	1	0
15--1112	0	0	0	0	0	0	1	2	0	1	0	0	0	1	0	0	0	0	1	0	0	0	0	1	1	0	0	0	1	0	0	0	0	1	0	1	0	0	0	1	2	2	1	0	1	0	1	0	0
15--61343	0	2	1	0	0	1	0	1	1	0	0	1	1	0	0	0	1	1	0	0	0	0	0	0	0	0	0	0	1	0	0	1	0	2	1	2	0	2	3	1	2	2	1	0	0	0	0	1	0
15--61342	0	0	1	0	0	1	0	0	0	0	0	0	0	0	0	0	0	1	1	1	0	0	0	0	0	1	1	2	0	0	0	0	0	0	0	0	0	4	1	2	2	3	0	0	1	1	3	1	2
15--61341	0	0	0	0	0	0	0	0	0	0	0	0	0	0	0	0	0	0	1	0	0	0	0	0	0	1	2	1	1	1	1	0	0	0	0	1	0	0	0	3	2	3	2	2	1	1	0	0	1
2023--33002	1	0	0	0	0	0	0	0	0	0	0	0	0	2	1	1	0	2	1	0	0	0	0	0	0	0	0	0	0	0	0	0	0	0	0	1	0	0	1	0	0	0	1	2	0	0	0	0	0
2023--33003	0	0	0	0	0	0	0	0	0	0	0	0	1	0	1	1	0	0	0	0	0	0	0	0	0	0	0	0	0	0	0	0	0	0	2	0	0	0	0	0	1	0	0	0	0	0	0	0	0
3099--31952	0	0	0	0	0	0	0	0	0	0	0	0	3	0	0	0	1	0	2	2	2	1	1	0	1	2	1	2	2	2	1	1	2	1	2	2	2	4	5	8	8	6	0	1	0	2	1	0	1
2023--33001	0	0	0	0	0	0	0	0	0	1	0	0	1	0	0	0	0	0	2	0	0	0	1	0	0	1	0	1	0	0	0	1	0	1	0	0	1	0	0	0	0	0	0	0	1	1	0	1	0
3076--6261	3	8	14	37	49	39	26	46	30	18	22	18	41	17	36	17	19	11	25	26	18	16	31	9	47	35	8	31	15	27	25	9	11	38	8	23	31	24	11	24	59	26	15	13	14	21	19	13	23
3076--6262	0	0	0	0	0	0	0	0	0	0	0	2	0	0	0	2	1	1	0	0	0	1	0	0	1	0	0	0	0	0	0	1	0	1	0	0	2	0	1	2	4	4	2	2	1	3	1	1	2
3076--6263	6	0	2	8	51	45	6	17	10	7	9	16	12	23	18	3	2	5	19	6	4	9	16	6	24	5	7	3	5	6	4	2	4	29	2	7	15	7	1	13	34	4	8	2	4	6	3	7	4
3076--31502	0	0	0	0	0	0	0	0	0	0	1	2	2	1	1	2	3	1	3	2	2	1	2	1	2	5	5	2	3	2	3	2	3	4	3	4	4	7	7	32	53	5	12	6	6	9	10	1	1
15--31221	0	0	0	0	0	0	2	3	3	3	1	3	0	1	5	6	2	3	1	4	0	2	2	2	1	2	4	0	1	4	2	1	0	1	4	2	2	5	6	17	20	11	7	8	3	8	4	2	6
3076--31501	0	0	0	0	0	0	0	0	0	0	1	2	0	2	0	1	1	0	1	0	0	0	1	2	1	3	5	3	3	2	1	0	0	0	0	1	0	1	3	21	36	7	2	1	2	5	6	6	3
3001--62423	0	0	0	0	0	0	0	0	0	0	0	0	0	0	0	0	1	0	0	0	0	1	1	0	0	0	1	0	0	0	2	0	1	0	0	0	0	0	0	0	0	1	0	0	0	0	1	0	0
3001--62422	2	0	0	0	0	0	0	0	0	0	0	0	0	2	1	0	0	0	0	1	1	0	0	0	0	0	0	0	0	0	1	0	0	0	0	0	1	0	0	0	0	0	0	1	0	0	1	0	0
3001--62421	1	0	1	3	0	0	0	0	0	0	0	2	1	0	1	0	1	0	0	0	0	0	2	0	2	0	0	0	0	1	0	0	0	0	1	0	0	0	0	2	1	1	1	2	0	0	0	1	1
15--31223	0	0	0	0	0	0	0	0	0	6	33	11	32	26	40	30	23	39	24	22	0	20	25	28	30	31	38	23	14	17	21	26	29	23	25	37	28	55	47	82	118	103	58	51	44	59	51	44	29
3099--31953	0	0	0	0	0	0	0	0	0	0	0	1	2	1	2	1	2	2	2	1	2	2	2	3	2	3	0	2	2	2	2	2	2	2	2	1	1	2	8	8	5	6	3	4	2	2	1	0	0
15--31222	0	0	0	0	0	2	31	38	23	20	16	21	26	25	36	25	26	34	23	30	0	25	34	41	30	44	63	50	63	41	54	53	46	61	47	54	57	79	67	96	193	228	111	94	82	85	68	92	63
3076--7032	2	7	3	6	5	10	7	4	6	6	8	6	7	11	5	8	11	4	5	12	4	5	5	8	7	5	13	8	5	7	4	7	1	7	2	3	1	5	5	7	6	14	7	6	0	15	8	11	4
3076--7033	0	0	0	0	0	0	0	1	0	0	0	0	0	0	0	0	0	1	0	0	0	0	0	0	0	0	0	0	0	0	0	0	0	1	1	1	0	1	1	1	0	0	0	0	0	0	1	0	0
3076--27091	0	0	0	0	0	0	0	0	0	0	1	1	10	6	2	2	3	1	3	0	0	3	2	0	4	4	7	2	0	2	6	3	3	2	3	2	7	5	10	24	31	20	5	4	10	10	5	4	1
3076--6311	0	2	0	2	3	2	2	2	1	2	3	2	3	3	3	4	2	2	1	1	3	3	4	2	7	2	3	1	3	3	2	4	3	3	2	4	5	4	2	6	5	3	6	2	5	6	0	1	3
15--61442	0	1	0	0	0	2	0	1	0	0	2	2	4	6	4	3	0	2	2	1	0	1	2	1	3	1	2	0	0	1	2	3	3	1	2	2	2	3	7	10	9	7	4	2	3	4	6	5	0
3076--6313	13	9	13	32	16	9	10	13	10	14	7	16	25	21	17	10	17	19	15	14	17	9	12	23	16	15	13	10	9	11	18	13	10	13	11	10	8	10	6	24	22	17	13	9	15	19	19	15	15
2023--11002	1	0	1	1	0	1	0	1	2	1	2	1	0	1	0	0	1	1	0	0	1	0	1	3	1	1	1	0	0	1	2	1	1	0	0	1	0	0	1	1	0	0	0	1	1	0	1	0	0
2023--11003	1	1	1	1	0	2	1	1	0	1	1	1	2	2	0	0	1	1	1	1	1	1	1	1	1	2	1	1	2	2	4	2	2	2	1	1	0	2	3	1	5	2	3	2	1	3	2	2	3
2023--11001	0	0	0	0	0	0	0	0	0	0	0	0	0	0	0	0	0	0	0	0	0	1	0	0	0	1	0	0	0	0	0	0	0	0	0	1	0	0	0	1	1	0	0	1	0	0	0	0	1
2012--25052	2	1	2	3	4	3	1	4	0	1	1	2	3	2	1	0	0	1	0	2	0	0	1	1	1	0	0	0	0	0	1	0	1	0	2	2	0	0	2	1	1	1	0	0	2	3	0	0	0
2012--25053	1	1	2	0	0	2	2	0	0	1	1	0	2	1	1	0	0	0	0	0	1	2	1	3	0	0	0	1	0	0	1	1	1	1	0	0	0	0	0	4	1	5	1	0	0	0	2	1	1
2012--25051	2	2	0	2	1	1	1	3	2	0	1	1	1	1	2	3	0	0	1	0	0	0	0	0	2	0	0	0	1	1	0	0	1	0	3	1	1	2	0	1	0	0	1	1	0	0	1	0	0
3076--6163	3	3	1	1	8	7	6	3	3	0	6	3	2	1	4	1	1	2	2	3	3	3	2	3	4	6	6	3	4	5	5	3	3	4	1	2	3	3	1	3	8	6	0	2	2	0	2	2	2
3076--6162	5	4	3	2	1	2	0	2	4	3	6	7	5	49	3	5	3	6	2	5	4	2	1	3	3	9	27	9	5	6	6	4	5	5	3	5	6	6	30	61	72	28	11	5	11	34	7	4	4
15--17072	0	0	0	0	0	0	0	0	0	0	0	1	0	0	0	0	0	0	0	0	0	0	0	0	0	0	0	0	0	0	0	0	0	0	0	0	0	0	1	1	0	0	1	0	0	0	0	0	0
15--17073	1	3	0	3	0	2	1	2	2	1	1	2	0	1	1	0	2	1	1	1	0	1	1	1	0	2	1	1	1	0	3	1	2	2	0	0	1	0	0	0	2	0	0	2	2	1	0	0	1
15--12551	0	0	0	0	0	0	0	0	0	0	0	0	0	0	0	0	0	0	0	0	0	0	0	0	1	1	1	0	0	0	0	0	2	0	0	0	0	0	1	2	5	1	0	1	0	0	0	0	0
15--12552	2	1	1	0	0	0	1	1	0	0	0	1	0	1	1	0	1	1	0	0	0	0	0	0	0	0	2	0	0	1	1	1	2	0	0	1	1	0	3	6	7	4	3	2	5	3	4	5	2
15--12553	0	0	0	1	0	0	0	0	0	0	0	0	0	0	0	0	0	0	0	0	0	0	0	0	0	0	0	0	0	0	0	0	1	0	0	0	0	2	0	1	3	0	0	0	2	1	0	0	0
3099--31951	0	0	0	0	0	1	0	0	0	0	0	2	3	3	2	0	0	1	1	0	0	1	0	1	0	0	0	0	0	0	0	1	0	0	0	0	2	0	7	12	17	10	4	2	4	0	2	1	1
3076--1211	1	0	2	1	1	1	0	0	0	0	0	0	0	0	0	0	0	0	0	0	0	0	0	0	0	0	0	0	0	0	0	0	0	0	0	1	0	0	0	0	0	0	0	0	0	0	0	0	0
15--6202	0	1	0	1	0	1	0	1	2	1	2	9	8	13	7	1	3	1	1	2	0	2	1	2	5	5	3	2	2	2	5	3	1	2	2	1	2	5	3	19	21	12	4	7	8	16	5	2	2
3076--1213	2	3	0	1	0	1	2	1	1	2	1	0	1	0	1	0	0	1	0	0	1	0	1	0	0	0	0	3	0	1	0	0	0	0	0	1	0	1	1	5	4	0	1	0	0	0	0	1	0
15--6201	1	0	1	1	0	0	0	0	1	1	2	2	0	1	0	2	2	0	1	1	0	2	1	1	0	1	1	0	0	1	0	1	0	1	1	0	1	0	0	2	1	1	0	0	2	3	2	1	1
2023--2221	1	0	0	1	1	0	0	0	0	1	0	0	1	0	1	0	0	0	0	0	0	1	1	0	1	0	1	0	0	0	0	0	1	1	1	0	0	0	0	0	0	0	0	2	0	0	1	0	0
2023--2223	1	0	2	0	1	0	0	1	3	0	1	2	2	0	0	0	1	0	1	0	0	0	0	1	1	2	0	0	0	1	1	1	2	1	0	0	0	2	0	0	1	1	1	0	0	1	0	1	0
2023--2222	0	0	0	0	0	0	0	0	0	0	0	0	0	0	0	0	0	0	0	0	0	0	1	0	0	0	0	0	0	0	0	0	0	0	0	0	1	0	0	0	0	0	0	1	0	0	0	0	0
109--4533	0	0	0	0	0	1	0	0	0	0	0	0	1	0	0	0	0	0	0	0	0	0	0	0	0	0	0	0	0	0	0	0	0	0	0	0	0	1	0	0	1	1	0	0	1	1	1	0	0
109--4532	0	0	0	0	0	0	0	0	0	0	0	0	0	0	0	0	0	0	0	0	0	0	0	0	0	0	0	0	0	0	0	0	0	0	0	0	0	1	1	0	1	0	0	0	1	1	0	1	0
109--4531	0	0	0	0	0	0	0	0	0	0	0	0	0	0	0	0	0	0	0	0	0	0	0	0	0	0	0	0	0	0	0	0	0	0	0	0	0	0	0	0	0	0	0	1	0	0	0	0	0
15--6203	0	0	0	0	0	1	0	0	1	0	0	1	0	4	3	2	3	1	1	1	0	0	1	0	1	3	2	2	3	5	4	3	2	2	3	3	3	7	4	10	22	8	3	2	3	8	3	6	3
3001--61602	0	1	0	0	3	0	0	5	1	0	0	0	0	0	0	1	0	0	0	0	0	0	1	0	0	1	0	0	1	0	2	0	0	0	0	0	0	0	0	1	0	1	1	0	0	0	0	1	1
15--6612	1	0	0	0	1	2	3	1	4	4	4	5	2	2	2	0	0	1	0	2	0	0	0	2	2	4	8	2	1	0	0	5	2	2	0	2	4	14	9	25	28	13	7	1	3	4	7	3	2
15--6611	0	0	0	0	1	0	0	0	0	1	2	5	14	12	4	5	2	2	1	0	0	1	1	2	3	9	10	7	0	1	0	1	0	2	2	5	2	5	14	25	45	25	10	10	11	21	13	8	2
3001--61601	0	0	0	0	0	0	0	0	0	0	0	0	0	0	0	0	0	0	0	0	0	0	0	0	0	0	0	0	0	0	0	0	0	0	0	0	0	0	0	0	0	0	0	0	0	0	0	0	0
3076--6761	0	1	0	1	0	0	1	0	1	0	0	1	1	3	2	1	0	1	0	0	2	1	0	2	3	1	4	2	2	1	1	1	2	1	0	1	1	2	1	2	1	1	3	0	2	5	6	1	2
15--61621	0	0	0	0	0	0	0	0	0	0	0	0	2	0	2	0	0	0	0	0	0	0	0	1	0	0	1	1	1	1	1	0	0	0	2	0	0	0	0	2	0	0	0	0	0	1	0	2	0
15--61622	1	1	1	0	0	1	1	1	1	0	1	1	0	0	0	0	0	1	1	0	0	0	0	0	0	1	0	1	1	1	1	0	0	0	0	0	0	1	0	0	1	1	0	0	0	0	0	0	0
15--61623	0	0	0	0	0	0	0	0	0	0	0	0	0	0	0	0	0	0	0	0	0	0	0	0	0	1	0	0	0	0	1	0	1	0	1	0	0	0	0	5	4	3	0	0	0	1	2	2	0
15--671	1	0	1	1	2	0	0	1	2	1	1	0	1	0	1	1	0	0	0	0	0	1	1	0	2	1	4	3	0	0	1	1	1	1	3	1	5	2	0	4	6	3	10	8	5	6	1	2	1
15--672	0	0	0	0	1	0	0	1	0	0	0	0	0	0	0	2	0	1	0	0	0	0	0	0	0	1	0	0	1	1	0	0	0	0	0	0	0	0	0	0	1	1	0	0	0	0	0	0	0
15--673	0	1	0	0	0	0	0	0	0	0	0	0	0	0	2	2	1	0	0	0	0	1	1	1	2	0	1	0	1	0	0	2	4	0	1	1	0	1	2	4	5	0	0	0	0	2	0	1	8
3001--10853	3	2	1	2	2	1	2	1	2	1	1	2	3	2	1	1	3	2	1	2	1	1	2	0	2	2	2	1	2	1	3	1	2	2	2	4	3	3	1	2	33	41	3	4	3	2	3	2	2
15--34561	1	0	0	1	0	0	0	0	0	0	0	0	0	0	0	0	1	0	0	1	0	0	0	0	0	0	1	0	0	1	1	0	0	0	0	1	0	0	1	2	0	0	0	0	0	0	0	0	1
2012--34753	9	6	3	11	5	4	7	6	5	8	8	9	6	2	1	3	2	5	2	2	4	5	6	6	6	11	6	6	9	3	2	4	6	5	6	6	8	6	4	2	5	9	4	1	3	3	3	4	2
3001--10851	0	0	1	1	1	0	1	0	1	1	2	0	1	2	1	2	1	4	1	0	1	2	2	0	0	0	0	0	1	0	0	1	1	1	0	1	2	2	3	1	29	13	6	1	1	2	0	1	0
2012--34752	2	3	0	3	4	2	2	2	0	2	5	5	6	1	2	2	9	3	0	2	2	1	3	5	8	7	5	2	2	0	1	2	1	2	6	1	3	3	1	1	2	4	5	1	4	6	3	3	1
15--6103	0	1	1	0	0	0	0	0	0	1	0	2	2	1	1	0	1	1	1	1	0	0	0	0	2	0	2	1	3	2	1	2	1	1	1	2	3	4	7	6	6	7	5	6	4	4	1	4	3
15--6102	1	1	0	0	2	0	0	0	0	1	0	0	0	0	0	1	0	0	0	1	0	0	0	0	0	0	0	1	1	0	0	0	0	0	0	1	0	0	1	1	4	2	0	0	1	1	0	1	0
15--6101	6	4	3	2	3	4	4	4	5	0	3	4	2	1	1	3	3	2	2	2	0	0	3	0	2	3	3	3	1	3	1	0	5	3	0	0	2	2	5	13	4	8	4	2	8	3	0	3	2
3076--27181	0	0	0	0	0	0	0	0	0	0	2	6	2	5	4	1	1	3	4	1	2	1	2	1	1	4	1	3	2	0	0	2	0	2	1	1	2	5	8	17	27	17	2	4	7	7	4	2	1
3076--27183	0	0	0	0	0	0	0	0	0	0	4	17	18	23	9	3	11	4	0	4	1	2	2	2	7	3	7	5	3	3	0	4	2	2	1	1	3	6	11	11	23	10	4	1	4	4	0	3	1
3076--27182	0	0	0	0	0	0	0	0	0	0	0	2	0	8	0	0	1	2	1	0	0	0	1	1	0	0	3	2	0	0	0	1	1	0	0	0	0	2	9	17	20	9	2	2	4	6	0	1	1
3081--10711	0	0	1	0	0	1	0	1	0	0	1	0	0	0	0	0	0	0	0	1	1	0	0	0	0	0	1	1	0	1	1	0	0	0	0	0	0	1	0	1	0	3	1	1	1	0	1	1	0
3081--10712	0	1	3	3	7	17	3	2	4	4	2	2	2	3	3	1	3	8	4	2	4	1	4	0	5	3	4	2	5	2	4	1	2	2	2	1	1	1	0	4	10	3	3	2	2	0	3	3	7
3081--10713	2	2	1	3	7	11	4	3	3	4	1	1	1	2	4	1	4	2	1	3	2	1	5	1	3	2	0	4	6	3	0	1	2	2	2	1	2	2	1	4	4	1	1	2	2	3	1	1	2
2012--61691	2	0	0	0	0	0	2	0	0	0	0	0	0	0	0	0	0	1	0	0	2	0	0	0	0	3	1	0	1	0	0	1	1	1	0	0	0	0	1	1	3	2	0	1	0	0	0	0	1
2012--61692	0	1	1	1	0	1	0	0	0	0	0	1	2	0	0	1	1	1	2	1	0	0	0	1	1	1	1	1	1	1	1	1	0	2	1	0	1	1	0	0	2	1	0	1	1	2	1	0	1
2012--61693	1	1	2	0	1	0	0	0	0	0	1	0	0	1	0	0	0	0	0	1	0	0	0	1	0	2	0	1	2	0	2	1	0	0	1	2	1	0	1	0	1	0	1	1	1	0	0	0	0
3001--61633	0	1	4	1	0	1	3	0	3	1	1	2	0	0	0	2	2	0	1	0	1	1	0	0	0	0	2	0	0	2	1	1	0	0	0	0	0	0	1	0	4	3	0	0	2	0	2	0	0
3076--60542	0	1	0	0	0	0	1	0	0	0	0	0	0	0	0	1	1	0	0	0	0	0	0	0	0	0	0	0	0	0	1	1	0	0	2	1	0	0	1	2	0	0	0	0	0	0	1	0	0
15--31881	0	0	0	0	0	0	0	0	0	0	0	0	10	12	7	4	1	1	0	0	0	0	0	1	2	11	7	6	1	0	0	0	2	3	4	2	11	14	22	52	56	28	16	12	35	29	4	4	10
15--31883	0	0	0	0	0	0	0	0	0	0	0	1	9	19	5	4	1	3	4	2	0	4	2	8	2	12	10	12	11	8	11	7	7	17	6	10	12	13	36	48	72	30	16	10	14	24	5	12	7
3076--18452	1	0	0	0	1	3	0	0	3	1	3	0	0	2	4	3	1	1	2	0	1	2	0	1	2	3	1	2	2	0	1	0	1	1	0	1	1	2	0	15	30	10	2	6	2	0	0	1	2
3076--6653	0	0	0	0	0	1	0	0	0	0	0	0	0	0	0	0	0	0	0	0	0	0	0	1	1	0	0	0	0	0	0	0	0	0	1	0	0	0	1	1	4	1	1	0	1	0	0	0	1
15--61421	1	0	0	0	0	0	0	0	0	0	0	0	0	2	0	0	0	0	0	0	0	0	0	0	0	0	0	0	0	0	0	0	0	0	0	0	1	0	0	0	0	0	0	0	0	0	0	1	1
109--10672	0	0	0	0	1	0	1	0	0	1	0	0	0	3	1	1	0	0	0	1	1	0	1	1	1	1	1	1	2	0	0	1	1	0	2	0	2	1	11	11	29	26	4	2	3	7	3	5	3
109--10673	0	0	0	0	0	0	0	0	0	0	0	0	0	0	0	3	0	0	1	0	0	0	0	0	0	0	0	1	0	0	0	0	0	0	2	0	0	0	1	4	4	11	4	1	1	0	0	1	0
109--10671	0	0	1	1	0	1	1	1	1	0	0	0	0	0	0	0	0	0	0	0	0	0	0	0	0	0	0	0	0	0	0	0	0	0	0	1	1	0	0	2	15	8	1	1	0	0	2	1	0
3076--7521	2	0	0	0	2	1	1	3	0	2	2	0	3	3	2	2	2	2	2	1	0	1	0	0	0	4	4	0	1	1	0	0	1	0	1	3	3	1	2	2	12	6	1	1	2	3	2	0	0
3076--7522	3	3	2	2	0	0	0	0	2	0	0	1	0	0	1	0	0	0	0	0	0	0	0	0	0	0	1	1	0	0	0	0	2	1	1	0	1	0	0	1	1	3	1	0	1	1	0	0	0
3076--7523	0	0	1	0	2	1	0	1	2	1	1	0	2	2	0	1	0	0	0	0	0	1	1	5	3	1	2	4	3	3	2	1	0	2	4	3	5	0	0	3	7	2	0	2	0	3	1	0	0
15--27502	0	0	0	0	0	0	0	0	0	0	0	0	0	0	0	0	0	1	0	1	0	1	1	1	0	2	1	0	0	0	0	0	0	0	0	0	0	0	0	2	1	0	0	0	0	0	0	0	0
3076--31331	0	0	0	0	0	0	0	0	0	0	0	1	8	17	9	4	0	0	0	0	1	1	0	1	4	3	4	2	2	2	2	1	0	0	0	1	2	1	3	14	8	5	3	0	3	3	0	1	1
15--31002	0	0	0	0	0	0	0	0	2	5	12	5	14	5	11	7	7	10	20	15	0	10	16	11	10	11	6	6	3	2	1	3	4	4	5	4	2	2	4	3	2	2	1	4	4	4	2	2	1
109--10683	0	0	0	0	0	0	0	0	0	0	0	0	0	0	0	0	0	0	0	0	0	0	0	0	0	0	0	0	0	0	0	0	0	0	0	0	0	0	0	0	1	0	0	0	0	0	0	0	0
109--10682	0	0	2	1	1	0	1	1	1	1	0	0	0	4	3	1	1	1	0	1	3	0	1	0	0	1	1	1	2	1	2	1	0	2	2	3	4	4	25	12	34	35	4	9	5	7	4	1	2
109--10681	0	0	0	0	0	0	0	3	0	1	0	0	1	1	1	1	1	0	2	1	0	0	0	1	2	4	0	2	1	1	0	0	2	5	0	0	3	1	7	12	36	10	10	5	5	3	2	0	2
2012--6571	0	0	1	0	1	0	1	1	2	0	0	0	0	0	0	1	0	1	0	1	1	0	0	0	1	1	0	0	2	0	1	1	0	0	0	0	1	1	0	0	1	0	1	1	0	1	0	0	0
15--6613	0	1	3	0	0	0	1	2	0	3	0	12	9	17	6	0	0	1	1	2	0	0	2	4	8	5	7	4	1	7	5	3	2	4	6	3	7	6	16	42	31	7	11	8	9	6	5	6	5
2012--6573	4	1	4	5	2	5	6	3	6	5	8	5	4	1	1	0	1	3	1	2	0	0	2	0	2	4	1	6	3	1	1	0	2	3	4	3	6	2	5	1	2	4	7	3	3	2	5	4	1
2023--2271	0	0	0	0	0	0	0	0	0	0	0	0	0	0	0	0	0	0	0	0	0	0	0	0	0	0	0	0	0	0	0	0	0	0	0	0	1	0	0	0	0	0	1	0	0	0	1	0	0
3076--17043	8	6	2	16	58	70	5	9	8	4	5	4	17	14	10	3	5	4	5	7	7	7	20	6	19	1	9	6	6	5	6	4	6	14	1	6	5	9	1	13	34	3	2	1	3	1	1	2	3
3076--17042	1	3	3	5	6	18	2	2	4	1	2	1	1	3	1	1	1	0	1	2	1	2	2	1	3	1	3	2	1	3	0	1	0	0	1	0	3	3	3	3	2	1	0	1	4	0	1	1	5
3076--17041	0	2	1	1	5	8	2	3	1	1	1	0	3	4	2	0	2	0	3	1	1	1	5	1	7	0	2	3	0	4	3	2	0	4	2	1	1	2	0	0	5	0	2	0	1	0	1	1	0
3001--61603	1	1	3	0	3	1	0	1	0	0	0	1	5	0	2	0	1	0	1	2	0	0	1	1	1	1	0	0	1	1	0	0	1	0	0	0	0	1	0	0	0	2	0	0	0	0	0	1	0
3076--162	0	0	0	0	0	0	0	0	0	0	0	0	0	0	0	0	0	0	0	0	0	0	0	0	0	0	0	0	0	0	0	0	0	0	0	0	0	0	0	0	0	0	0	0	0	0	0	0	0
3076--163	0	0	0	0	0	0	0	0	0	0	0	0	0	0	0	0	0	0	0	0	1	0	0	0	0	0	1	0	0	0	0	0	0	0	0	0	0	0	0	0	0	0	0	0	0	0	0	0	0
3076--161	1	1	0	0	0	0	0	0	0	1	0	0	1	2	0	0	1	0	0	0	0	2	0	2	1	0	1	1	1	0	0	0	0	1	0	0	0	1	7	35	75	3	0	0	0	0	0	0	0
109--10702	0	1	0	0	0	0	0	0	1	0	0	0	0	0	0	0	0	0	0	0	0	0	0	0	0	0	0	0	0	0	0	0	1	0	1	0	1	1	0	0	3	2	0	1	0	0	0	0	2
109--10703	0	0	0	0	0	0	0	0	0	0	0	0	0	0	0	0	0	0	0	0	0	0	0	0	0	0	0	0	0	0	0	0	0	0	0	0	0	0	0	2	2	5	0	0	0	0	0	0	0
109--10701	0	0	0	0	0	0	0	0	1	0	0	0	0	0	0	0	0	0	0	0	0	0	0	0	0	0	0	0	0	0	0	0	0	0	0	0	0	0	0	0	2	2	0	0	0	0	0	0	0
2012--1071	2	1	2	6	0	2	0	4	3	3	3	7	6	4	4	2	1	1	1	2	6	3	3	4	3	10	1	2	1	1	3	1	0	2	4	0	1	1	2	1	4	6	0	0	2	0	1	6	4
2012--1073	0	1	2	2	1	0	0	0	4	2	1	3	0	2	2	2	1	1	1	0	0	1	3	1	2	1	2	5	0	2	2	1	1	3	0	1	0	0	1	1	0	0	2	3	3	4	2	1	3
2012--1072	0	0	0	0	0	0	0	0	0	0	0	0	0	0	0	0	0	1	2	2	1	2	1	1	2	3	3	1	0	1	2	2	0	1	0	1	0	0	0	1	0	0	0	1	0	0	2	3	1
2023--2261	4	0	2	2	0	1	1	1	2	5	2	3	1	3	3	1	3	5	3	4	0	2	2	2	3	2	3	3	3	4	2	0	3	2	1	4	2	1	1	1	2	2	0	2	3	5	1	2	1
3076--61731	0	0	0	0	0	0	0	0	0	0	0	0	1	0	0	0	0	0	0	0	0	0	0	0	0	0	0	0	0	0	0	0	0	0	0	0	0	0	0	0	0	0	0	0	0	0	0	0	0
3076--61732	1	1	2	0	0	0	0	1	1	0	0	1	0	1	0	1	2	0	3	0	2	2	1	1	1	4	5	3	3	1	1	0	1	1	0	1	1	1	2	3	1	0	0	0	0	0	0	0	0
3076--61733	0	1	3	1	7	3	1	3	5	3	5	1	10	5	1	1	2	3	2	5	1	4	3	1	1	5	6	2	3	6	1	2	1	4	3	2	1	2	2	5	5	0	0	0	0	0	0	0	0
3076--7231	2	2	1	1	0	2	1	3	2	1	1	0	0	1	1	0	1	1	1	2	2	0	1	2	3	2	0	3	5	1	3	5	0	0	2	1	1	1	0	1	3	2	5	3	5	4	7	4	7
3076--7232	1	0	1	1	0	1	1	0	0	0	0	1	0	0	0	1	1	4	3	3	6	1	3	2	6	1	2	2	2	5	6	0	1	0	1	0	2	3	0	0	2	3	1	1	0	0	9	1	1
3076--7233	0	0	1	2	1	1	2	0	0	1	1	1	0	0	0	0	0	0	0	0	0	0	0	0	0	0	0	0	0	0	0	0	0	0	0	0	0	0	0	0	0	0	1	0	0	0	0	0	0
2012--23142	0	0	1	0	0	0	0	0	0	1	2	2	1	1	0	0	0	1	0	0	0	0	1	0	2	0	0	1	0	0	0	0	0	0	1	1	0	0	0	0	0	0	0	0	0	0	0	0	0
2012--23143	1	1	1	1	0	2	2	2	0	0	1	1	0	0	0	0	0	0	0	1	0	1	1	1	2	1	0	2	0	0	0	0	0	1	1	1	0	0	0	0	0	0	0	0	0	0	0	0	0
3076--1803	0	0	0	0	4	4	0	0	0	0	0	0	0	0	0	0	0	0	0	0	1	1	0	0	1	0	0	0	0	2	0	0	0	2	0	0	0	0	0	1	5	1	0	1	0	0	1	1	0
2012--23141	0	0	0	0	0	0	0	0	0	0	0	0	0	0	0	0	0	0	0	0	0	0	0	0	0	0	0	0	0	0	0	0	0	0	0	0	0	0	0	0	0	0	0	0	0	0	0	0	0
3076--6762	1	0	2	0	1	0	0	0	0	4	3	0	4	2	1	2	0	2	1	3	2	2	1	3	0	0	2	0	0	0	1	2	1	0	5	4	0	1	1	1	4	2	5	3	5	1	2	1	1
15--27002	0	0	2	1	0	1	0	1	1	1	1	2	1	2	0	0	1	0	2	1	0	0	0	0	0	2	1	1	1	1	1	1	2	1	1	0	0	3	5	9	10	4	3	6	1	2	3	3	0
15--27003	0	0	1	0	0	0	0	0	0	0	0	0	1	1	4	1	2	1	0	1	0	2	0	0	2	1	1	1	0	2	2	2	0	1	1	0	1	3	2	4	10	4	3	5	1	0	0	1	0
15--27001	0	0	0	0	0	0	0	0	0	0	0	0	0	0	0	0	0	0	0	0	0	0	0	0	0	0	0	0	0	0	1	0	1	1	0	0	1	0	1	0	0	1	1	0	0	0	0	0	0
3076--29111	2	3	1	1	3	1	1	3	1	1	0	0	1	0	0	1	0	1	1	0	0	1	0	0	1	0	2	0	0	1	1	0	0	0	0	0	1	0	0	0	0	1	0	0	0	0	0	1	0
15--31131	0	0	0	0	0	0	0	0	2	9	16	29	37	33	25	13	6	10	3	10	0	6	7	9	9	15	13	12	9	9	1	8	9	7	13	17	17	32	53	63	91	53	30	28	31	15	13	8	5
3076--29113	3	2	4	4	1	1	1	1	4	3	4	3	8	6	4	3	2	2	3	5	2	3	5	4	5	5	5	3	5	4	5	4	5	5	2	3	2	2	2	5	5	1	3	2	4	3	3	2	2
3076--61371	0	0	1	0	1	0	2	1	0	1	0	0	1	0	0	0	1	0	1	1	2	1	2	1	1	2	1	3	1	2	0	0	1	2	0	0	0	1	0	1	3	0	1	1	1	1	0	1	0
3076--61372	0	0	0	0	0	1	0	0	0	0	0	0	0	0	0	0	0	0	0	0	0	0	0	0	0	0	1	0	0	2	2	1	1	1	0	1	2	1	10	4	3	1	0	0	1	0	0	0	1
3076--61373	0	0	0	0	0	0	1	0	0	0	0	0	0	0	0	1	0	0	0	0	1	0	2	2	0	0	1	0	2	0	0	1	1	2	0	0	1	0	0	1	2	0	1	1	0	2	1	1	1
2023--23111	0	0	0	0	0	0	0	0	0	0	0	0	0	1	0	0	0	0	0	0	0	0	0	0	0	0	0	0	0	0	0	0	0	0	0	0	0	0	0	0	0	0	0	0	0	0	0	1	0
15--31133	0	0	0	0	0	0	0	0	1	5	5	1	2	4	8	1	2	0	0	1	0	0	1	1	2	2	5	1	2	0	0	2	2	1	1	1	10	7	25	24	42	29	11	4	12	10	4	5	1
2023--23113	2	0	1	2	1	1	2	0	1	0	1	1	0	0	1	0	0	1	0	0	0	0	1	0	0	0	1	0	0	0	0	0	1	0	1	0	1	0	0	0	1	0	1	0	0	0	2	1	0
2023--23112	0	0	0	0	0	0	0	0	0	0	0	0	1	1	0	1	0	1	1	0	0	0	0	0	0	0	0	0	0	1	0	1	0	0	0	0	0	0	0	0	0	0	0	0	0	0	0	0	0
15--31132	0	0	0	0	0	0	0	0	0	2	3	0	6	9	4	2	2	2	0	3	0	3	2	3	6	5	7	3	2	4	1	4	7	6	8	10	13	14	24	39	47	28	18	12	16	16	13	3	0
3081--15713	0	0	0	0	0	0	0	0	0	0	0	0	0	0	0	0	0	0	0	0	0	0	0	0	0	0	0	0	0	0	0	0	0	0	0	0	0	0	0	0	0	0	0	0	0	0	0	0	0
3081--15712	0	0	0	0	0	0	0	1	0	0	0	0	0	0	0	0	1	0	0	0	0	0	0	0	0	0	0	0	0	0	0	0	0	0	0	0	0	0	0	0	0	0	0	0	0	0	0	0	0
3081--15711	0	1	1	3	5	6	1	1	1	1	1	0	1	2	0	0	1	0	0	1	0	1	2	0	3	3	3	0	0	2	0	0	1	3	0	0	1	0	1	1	4	0	1	0	0	1	2	0	1
3076--6123	0	0	0	0	0	0	0	0	0	0	0	1	0	1	1	0	0	0	0	0	0	0	1	0	1	0	0	1	2	2	0	0	0	1	1	1	0	1	2	2	1	2	1	0	0	2	0	1	1
3076--6122	0	2	1	3	3	5	5	1	5	3	5	3	6	5	5	2	3	1	2	3	3	3	3	13	5	6	1	3	5	3	4	4	3	1	3	3	1	1	3	4	4	5	9	3	2	6	5	4	1
3076--6121	0	0	1	1	3	1	1	0	0	1	1	1	4	4	1	2	0	0	1	1	4	1	1	1	1	0	0	1	2	1	2	0	1	1	2	2	1	2	2	2	1	0	1	1	1	0	0	0	2
3081--7023	0	0	0	0	0	0	0	1	0	0	0	0	1	0	0	0	0	0	1	1	1	0	1	0	0	0	0	0	0	0	0	0	0	0	0	0	0	0	0	2	0	0	1	0	0	0	0	3	1
3081--7022	0	0	0	0	0	0	0	0	0	0	0	0	0	0	0	0	0	0	0	0	0	0	0	0	0	0	0	0	0	0	0	0	0	0	0	0	0	0	0	0	0	0	0	0	0	0	0	0	0
3081--7021	0	0	0	0	0	0	0	0	0	0	0	0	0	0	0	0	0	0	0	0	0	0	0	0	0	0	0	0	0	0	0	1	0	0	0	0	0	0	0	0	0	0	0	0	0	0	0	0	0
3001--1212	0	0	0	0	0	0	1	1	1	0	0	0	0	0	0	0	1	1	0	0	0	1	0	1	0	0	0	1	0	0	1	0	0	1	0	0	0	1	0	0	0	0	1	0	1	1	1	0	0
3001--1213	0	0	1	0	1	1	0	0	0	0	0	0	2	0	0	0	0	1	1	0	0	0	1	0	1	0	2	0	0	0	0	0	0	0	0	0	1	0	0	0	0	1	0	0	0	1	0	0	0
2012--34751	1	0	1	1	0	0	1	1	0	0	1	0	2	0	1	0	2	0	0	0	0	0	0	0	0	1	1	0	1	0	0	1	0	1	1	1	0	1	1	1	1	2	1	2	1	0	1	1	0
3001--1211	0	0	0	0	0	0	0	0	0	0	0	0	0	0	0	0	0	0	0	0	0	0	0	0	0	0	0	0	0	0	0	0	0	0	0	0	0	0	0	0	1	0	0	0	0	0	0	0	0
3076--6651	0	0	0	0	0	0	0	0	0	0	0	0	0	0	0	1	0	0	0	0	0	0	0	0	0	0	0	0	0	0	0	0	0	0	0	0	0	0	0	0	0	0	0	0	0	1	0	0	0
3001--61632	0	0	0	0	0	0	0	0	2	0	0	0	0	0	0	1	0	0	0	1	0	0	1	0	0	0	0	0	0	1	0	0	0	0	0	0	0	0	1	1	2	1	0	0	0	0	0	0	0
3001--61631	0	0	0	0	0	0	0	0	0	0	0	0	0	0	0	0	0	0	0	0	0	0	0	0	0	0	0	0	0	0	0	0	1	0	0	0	0	0	0	0	0	0	0	0	0	0	0	0	0
3076--6652	0	0	0	0	0	0	0	0	0	0	0	2	1	0	1	1	0	0	0	0	0	0	0	0	0	0	1	0	0	0	0	0	0	0	1	0	0	0	0	1	0	0	0	0	0	0	0	2	1
15--27503	0	0	0	0	0	0	0	1	0	0	0	0	1	0	0	0	0	0	0	0	0	0	0	0	0	1	0	0	0	0	0	0	1	0	1	1	2	3	3	10	5	4	1	1	1	0	0	1	0
2012--6271	2	1	2	2	1	0	1	1	0	0	0	1	1	0	0	0	1	1	0	0	1	0	0	0	0	0	0	1	0	0	1	0	0	0	0	0	0	0	1	0	0	0	1	0	0	0	0	0	0
15--27501	0	0	0	0	1	7	5	1	5	4	1	0	1	1	3	1	0	1	0	0	0	0	0	1	1	0	2	0	0	0	0	0	0	0	0	1	0	2	7	8	8	5	1	0	1	1	2	1	1
3081--10611	0	1	0	0	0	0	0	0	1	0	1	1	1	1	0	0	0	1	2	0	2	1	0	1	1	0	0	1	0	0	3	1	1	1	0	1	1	1	1	1	1	0	1	1	2	2	1	3	4
3081--10613	0	0	0	0	0	0	0	0	0	0	0	0	0	0	0	0	0	0	0	0	0	0	0	0	0	0	0	0	0	0	0	0	0	0	0	0	0	0	0	0	0	0	1	0	0	0	0	0	0
3081--10612	0	0	0	0	0	0	0	0	0	0	0	0	1	0	0	0	0	0	1	0	0	0	0	0	0	0	0	0	0	0	0	0	0	0	1	0	0	0	0	0	0	0	0	0	0	0	1	0	0
3001--2002	1	0	0	0	0	1	0	0	0	0	0	0	0	0	0	0	0	0	0	0	0	0	0	0	0	0	0	0	0	0	0	0	0	0	0	0	0	0	0	0	1	0	0	0	0	0	0	0	0
3001--2003	0	0	0	0	0	0	0	0	0	1	0	0	0	0	0	0	0	0	0	0	0	0	0	0	0	0	0	0	0	1	0	0	0	0	0	0	0	0	0	0	1	1	0	0	0	0	0	0	0
3001--2001	0	0	0	0	1	0	0	0	0	1	0	0	0	0	0	0	0	0	0	0	0	0	0	0	0	0	0	0	0	1	1	1	1	1	1	0	1	1	0	0	9	2	0	0	0	0	0	0	0
2059--5753	0	0	2	9	10	4	3	3	3	3	7	2	4	2	4	6	7	4	2	4	9	11	9	11	9	11	1	5	3	5	2	2	3	16	9	8	5	4	7	9	8	8	6	5	8	5	8	2	7
2059--5752	0	0	2	7	8	7	11	7	3	4	8	9	8	4	3	6	4	6	2	4	6	1	11	11	5	2	5	7	4	3	6	2	3	5	4	0	4	3	10	4	9	7	3	4	5	3	3	7	1
2059--5751	0	0	0	0	0	0	0	0	0	0	0	1	1	0	1	2	0	0	0	0	0	0	0	0	0	1	1	1	0	0	0	0	1	0	0	0	0	1	1	1	2	0	0	1	1	1	0	0	0
3001--4273	0	0	1	1	0	1	0	1	0	1	0	0	0	0	0	2	0	1	2	1	2	1	1	0	2	0	1	1	0	0	0	0	0	0	0	0	0	1	1	0	5	1	0	0	1	0	0	0	0
[truncated: 41 more columns]
