# Supplementary material for: Social and Spatial Clustering of People at Humanity’s Largest Gathering
Source: PLoS One. 2016 Jun 3;11(6):e0156794. doi: 10.1371/journal.pone.0156794 (PMC4892527; doi:10.1371/journal.pone.0156794)
Supplement: S1 Data — This includes full network data taken over the full duration of the Kumbh Mela. In addition it contains daily handset count data, stratified by state. (ZIP) [file pone.0156794.s002.zip › KumbhSpatialCircleLevel_119.txt]

15--6911	1	1	3	2	3	2	2	7	2	2	2	3	3	3	0	2	4	2	3	2	0	2	3	6	5	2	3	2	7	1	4	0	3	4	4	2	3	5	3	2	5	5	0	4	4	2	2	2	2
15--6912	2	1	2	4	2	3	0	3	2	1	1	2	5	4	1	3	1	3	2	4	0	1	2	1	2	2	3	1	1	2	7	8	5	1	3	3	7	5	5	3	2	4	4	4	3	2	0	5	4
15--6913	0	0	0	0	0	0	0	0	0	0	0	3	2	1	1	1	1	1	2	3	0	0	0	0	1	1	4	0	1	1	1	4	2	2	0	2	1	2	0	3	3	1	2	1	3	3	3	4	2
15--6561	5	5	6	6	9	6	9	6	3	8	4	8	7	4	4	5	4	1	5	6	0	2	3	4	4	7	6	10	4	7	7	4	0	4	7	3	3	4	6	15	11	16	15	6	10	14	9	11	4
15--6563	1	0	0	1	1	0	1	1	0	2	1	1	2	1	2	0	1	1	1	1	0	2	1	2	3	3	6	4	5	5	3	3	4	5	5	4	8	6	6	9	12	11	12	4	9	10	11	6	7
15--6562	2	1	1	1	2	4	1	1	1	1	1	1	0	1	0	0	0	0	0	0	0	0	1	1	1	2	3	1	0	0	4	2	2	0	3	0	0	0	3	1	4	4	5	2	2	2	0	3	5
3002--10993	12	8	20	20	44	21	23	22	15	6	15	20	30	21	25	10	10	7	21	16	12	13	19	21	22	21	24	15	13	6	22	10	17	27	17	18	6	11	11	12	12	24	24	17	15	20	16	13	15
3076--61641	17	17	13	17	18	17	15	14	16	19	17	13	11	27	21	21	13	15	20	18	21	17	21	27	21	27	27	22	25	13	24	16	22	27	17	14	19	21	16	71	201	108	52	26	20	45	12	21	12
3076--61642	28	24	48	33	69	35	37	42	22	22	28	13	32	51	36	29	44	45	52	47	27	22	53	35	69	54	57	55	36	24	17	24	15	30	23	25	22	22	26	86	91	56	45	26	34	45	11	25	25
3076--61643	46	48	63	54	64	66	61	57	43	53	44	37	68	51	45	67	56	54	57	54	47	57	65	68	81	65	98	78	65	31	65	36	36	46	32	42	36	40	39	98	151	136	70	44	46	56	25	33	16
15--27341	2	0	0	0	0	2	0	1	2	1	3	2	1	3	3	3	2	3	3	2	0	3	1	3	3	6	3	1	1	3	4	4	4	6	6	4	3	3	5	3	2	5	3	4	3	7	4	3	1
15--27343	7	10	12	10	7	6	6	7	7	8	10	10	13	7	14	10	14	13	8	6	0	6	6	29	13	5	8	7	6	6	8	9	11	7	14	16	13	14	14	11	11	14	16	17	14	18	14	7	7
15--27342	0	1	1	0	1	0	1	0	0	2	0	0	0	1	0	0	1	0	0	3	0	0	0	0	0	1	0	1	0	0	0	0	0	1	0	1	1	5	3	1	1	0	2	2	1	0	2	4	0
15--61351	6	4	1	4	5	5	3	3	3	6	3	3	3	5	9	7	3	4	2	1	0	2	3	2	4	4	6	4	2	3	2	1	4	2	2	3	3	4	4	6	11	11	12	2	3	3	2	8	4
15--61352	2	3	4	3	2	2	1	2	2	5	3	2	1	2	1	6	6	3	5	5	0	8	1	4	7	8	7	7	5	7	1	5	4	6	3	3	4	3	6	8	8	10	11	8	5	9	6	6	6
15--61353	3	1	3	2	2	2	1	2	2	2	2	3	1	3	2	1	6	4	3	2	0	2	3	5	2	1	2	6	5	3	2	3	3	1	5	5	3	3	3	4	4	7	6	1	2	1	8	3	2
2012--6311	0	0	0	1	1	0	0	0	1	0	3	2	0	1	2	1	1	0	1	2	2	4	6	5	6	3	6	2	2	3	1	1	0	1	1	2	0	1	1	1	4	2	2	3	3	2	1	0	2
2012--6313	0	0	0	0	0	0	0	0	0	0	1	0	0	0	0	0	0	0	0	0	1	1	0	0	0	0	0	1	1	1	0	0	0	1	0	1	1	0	0	0	0	0	0	0	0	0	1	0	0
2012--6312	0	0	0	0	0	0	0	0	0	0	0	0	0	0	0	0	0	0	0	0	0	0	0	0	0	0	0	0	0	0	0	0	0	1	0	0	0	0	0	0	1	0	0	0	0	0	0	0	0
2012--6251	32	12	23	32	25	32	52	25	17	30	25	17	44	29	20	18	20	12	15	11	17	18	49	48	30	20	16	15	12	15	17	18	12	16	18	11	12	12	7	18	24	34	24	13	19	14	5	33	9
2012--6252	6	4	5	2	3	5	4	5	4	5	3	4	8	6	11	6	10	7	6	8	11	6	4	10	11	12	14	9	9	9	6	6	10	10	15	8	13	8	14	14	16	21	15	13	21	21	14	11	10
2012--6253	5	0	1	5	3	1	4	1	4	5	1	1	2	1	13	8	17	6	7	8	10	14	16	29	12	6	6	14	17	9	9	9	6	14	11	10	5	5	4	12	13	19	13	9	9	9	7	17	9
15--14941	5	2	0	3	1	6	2	0	3	1	4	2	3	3	7	2	1	1	1	1	0	1	0	2	1	1	7	0	2	2	1	0	4	2	1	3	0	2	2	7	3	12	7	8	10	3	7	3	2
3076--7502	15	12	10	11	11	11	9	11	8	10	8	12	7	9	8	9	7	13	8	8	6	12	8	13	13	7	9	11	9	4	8	10	7	14	13	10	10	16	17	23	35	0	0	0	0	0	0	0	0
15--14943	1	2	2	0	1	1	0	2	1	2	1	2	4	3	3	3	3	3	2	0	0	3	1	3	3	1	1	3	3	3	2	4	7	5	9	11	6	2	7	12	5	7	1	2	4	2	6	3	4
15--14942	5	3	2	2	0	1	2	4	2	3	5	2	1	1	3	3	1	2	1	1	0	3	2	0	0	2	1	2	2	1	3	1	2	3	1	3	4	3	9	7	8	8	2	1	4	2	1	1	4
15--61423	4	0	4	0	3	0	3	4	2	2	2	6	9	10	12	8	10	13	14	11	0	10	7	13	12	11	17	12	7	10	11	13	11	5	8	13	12	26	27	35	58	55	35	17	18	40	25	13	10
2012--111	1	0	0	2	2	2	1	2	3	2	0	1	2	1	1	2	2	1	1	2	1	1	2	2	1	4	3	2	1	2	3	0	1	1	0	1	1	0	0	0	0	2	0	1	1	2	1	2	1
2012--112	1	1	1	1	0	0	0	1	0	1	0	1	1	1	0	1	0	0	0	0	0	0	0	0	0	0	0	0	0	0	0	1	2	0	0	0	1	1	1	1	4	2	1	2	0	1	0	0	0
2012--113	1	0	0	0	1	0	0	0	0	0	0	0	0	0	1	1	0	0	0	0	0	0	0	0	0	0	1	0	0	1	1	0	0	0	0	0	0	0	0	0	1	0	0	0	0	0	0	1	0
2023--7111	1	1	0	0	0	0	0	0	0	0	0	0	0	0	0	0	0	0	0	0	0	0	0	0	0	0	0	0	0	0	0	0	0	0	0	0	0	0	0	0	0	0	0	0	0	0	0	0	0
2023--7112	9	9	6	5	5	5	3	3	1	3	3	3	4	2	3	2	3	1	3	6	2	3	5	4	3	1	3	4	2	6	1	1	0	3	3	3	5	5	4	8	14	7	3	2	1	7	3	3	1
3076--7501	38	13	13	13	18	14	18	14	14	22	18	14	29	28	20	13	17	13	14	17	13	22	6	10	12	23	34	12	11	14	17	6	10	15	10	10	18	24	73	181	333	9	0	0	0	0	0	0	0
3076--6171	3	1	1	3	2	4	2	1	3	4	1	1	3	10	5	3	7	4	5	6	8	2	0	2	3	4	1	0	1	1	3	1	1	2	2	3	3	4	5	18	12	9	3	5	6	8	10	2	4
109--10742	0	0	0	0	0	0	0	0	0	0	0	0	0	0	0	0	0	0	0	0	0	0	0	0	0	0	0	0	0	0	0	0	1	0	0	0	1	0	0	1	3	3	0	0	0	0	0	0	0
109--10743	7	3	6	2	4	7	6	7	7	7	0	0	7	3	7	5	4	6	5	6	2	4	1	12	3	4	9	4	9	4	12	10	12	31	12	20	22	37	41	132	388	176	49	40	30	42	26	16	10
109--10741	2	6	4	2	3	1	2	2	2	5	0	0	4	2	3	4	6	5	5	3	4	4	5	2	3	9	5	4	6	1	1	7	9	13	3	9	17	21	39	164	448	49	22	24	15	30	15	15	11
2012--6723	4	8	11	9	12	8	12	1	1	4	2	2	0	1	2	1	0	0	1	0	0	1	2	1	2	1	3	1	1	2	2	2	1	1	1	1	2	1	3	4	2	3	2	3	2	3	1	3	2
109--15722	0	0	0	0	0	0	0	0	0	0	0	0	0	0	1	0	1	0	0	2	0	0	0	0	0	0	0	0	1	0	0	0	0	0	1	0	0	0	2	8	33	10	2	2	0	2	0	0	3
15--10801	4	0	2	0	1	2	1	1	2	1	1	2	2	2	2	4	3	1	4	5	0	2	3	2	2	2	1	1	3	2	3	2	2	0	2	1	5	2	4	11	13	10	6	5	9	9	4	1	2
15--10802	1	2	4	6	3	5	0	1	1	3	1	2	1	7	3	3	1	1	3	13	0	4	4	4	5	3	2	3	2	3	5	3	7	7	6	3	6	8	9	16	20	24	15	7	9	7	15	4	1
15--10803	2	0	2	1	1	0	2	1	0	4	3	4	7	4	2	4	1	2	3	2	0	4	6	7	7	1	2	2	1	6	2	0	0	2	2	3	4	6	10	17	13	13	8	3	3	7	4	10	6
2012--12091	4	4	6	4	4	3	7	4	10	10	10	8	12	4	4	5	3	2	2	3	1	3	4	10	4	8	5	4	4	2	5	5	3	4	5	3	5	5	9	13	13	6	5	5	1	4	5	5	3
2012--12092	4	6	2	2	1	2	2	5	2	3	2	2	2	1	2	2	2	1	1	4	0	1	2	3	0	2	1	1	5	2	1	2	2	2	1	2	2	3	2	5	5	2	1	0	2	0	2	4	1
2012--12093	1	1	1	0	2	1	2	2	1	0	0	0	0	1	0	0	0	1	1	0	1	1	2	2	0	0	1	1	0	1	1	2	0	3	3	1	0	0	1	2	0	2	1	2	2	1	2	0	1
2023--1141	3	4	4	3	14	3	8	2	2	4	4	7	8	6	4	4	5	3	6	4	4	5	7	6	4	3	6	4	5	6	5	3	5	7	2	5	4	6	11	20	7	16	9	5	6	9	5	6	7
2023--1143	5	13	14	6	65	7	28	9	3	4	14	11	11	8	8	8	5	6	10	7	12	5	6	16	8	5	5	1	6	4	2	2	3	1	1	3	7	9	13	26	15	60	8	9	5	4	8	5	3
2023--1142	0	0	0	0	0	0	0	1	0	0	0	0	0	0	0	0	0	0	0	1	0	0	0	0	0	0	0	0	0	0	0	0	0	1	0	0	0	0	0	0	1	0	0	0	0	0	0	0	0
15--61431	8	1	3	4	2	8	4	2	7	6	2	5	2	10	5	3	5	2	1	3	0	5	3	5	3	4	6	9	6	3	4	1	3	6	1	4	7	8	6	13	20	13	6	12	4	6	7	9	5
15--1271	0	0	2	3	5	4	2	2	0	0	0	3	1	0	3	1	1	1	2	1	0	1	0	0	0	2	1	1	2	1	2	0	1	2	1	0	3	3	5	8	23	12	2	3	2	5	2	2	2
15--61433	3	4	2	2	2	8	5	3	3	8	11	13	7	11	6	6	5	6	3	3	0	6	1	3	6	19	9	3	1	2	3	2	4	5	2	5	16	17	43	66	106	52	42	13	35	45	19	13	7
15--1273	162	188	268	214	213	294	150	155	157	157	148	120	133	106	97	151	135	136	121	98	0	115	134	138	86	77	73	85	61	68	53	63	49	56	86	88	125	123	110	170	417	461	211	155	128	110	76	126	83
2023--4011	0	2	1	1	6	4	1	1	3	3	2	1	1	3	1	1	1	2	2	0	2	1	0	0	0	0	1	1	0	1	1	0	2	0	2	1	2	1	1	3	4	2	1	1	1	0	0	0	0
2023--4012	2	2	2	4	6	2	2	1	1	1	1	3	7	1	2	6	4	9	2	1	6	3	5	2	2	3	2	3	2	4	3	2	0	3	2	2	2	2	6	14	8	7	4	4	5	4	4	1	0
2023--4013	1	1	1	0	3	2	3	4	2	1	2	1	2	4	1	3	1	1	1	1	2	1	1	0	4	1	1	0	3	0	0	1	1	0	1	0	2	3	0	1	3	2	0	2	2	0	1	1	0
3076--6112	8	8	8	9	16	10	6	9	6	4	10	9	6	9	6	8	6	7	7	5	2	5	5	2	4	5	6	6	3	5	2	1	2	3	1	5	4	9	7	10	4	9	8	9	5	7	4	9	3
3076--6113	3	3	3	1	2	3	4	3	2	1	1	1	3	2	1	2	1	1	3	1	7	3	3	1	2	1	1	1	4	3	4	2	0	2	3	2	2	2	6	3	3	6	4	3	5	3	3	2	0
3076--6111	4	1	2	5	2	4	2	3	2	2	4	2	2	3	5	1	1	2	2	5	1	5	8	3	6	5	6	3	5	3	5	6	7	3	3	7	7	7	4	4	4	4	3	1	3	3	4	5	3
15--62791	59	70	86	76	68	85	61	68	73	51	41	32	51	56	41	73	43	60	26	48	0	49	56	57	48	48	51	40	45	50	33	39	34	42	59	46	36	47	37	58	125	201	97	68	49	50	52	51	43
15--23163	1	3	1	0	0	1	1	0	0	0	0	0	1	4	0	0	0	0	0	1	0	1	1	0	0	1	4	1	2	0	1	0	0	0	0	0	2	1	2	1	0	2	0	0	0	1	0	0	1
15--62792	1	3	3	2	1	4	1	2	4	2	2	2	1	1	2	0	1	1	1	2	0	1	3	0	2	2	0	1	1	2	1	4	1	1	0	0	1	2	3	4	5	8	3	1	1	3	1	2	0
3081--24502	10	12	18	13	17	15	15	17	14	13	8	5	7	9	10	12	12	16	15	16	21	14	15	9	7	13	10	20	24	9	7	9	6	9	22	21	22	17	15	13	15	20	23	40	22	14	15	23	19
3081--24503	4	12	8	6	26	11	7	18	3	5	3	7	10	13	11	11	3	8	4	9	11	3	7	5	5	7	5	8	7	5	5	9	2	19	6	6	8	7	12	4	19	48	21	17	17	5	3	8	8
3081--24501	0	0	1	0	0	0	0	0	0	0	0	0	0	0	0	0	1	0	0	0	0	0	0	0	0	0	0	0	1	0	1	1	1	1	1	1	1	1	0	0	1	1	0	2	0	1	0	0	0
3076--61583	3	4	1	6	8	7	3	3	3	2	4	7	4	5	3	3	3	2	4	6	5	1	2	1	6	2	3	3	1	1	1	3	1	3	2	3	2	1	1	3	3	0	0	0	0	0	0	0	0
3076--61582	2	2	2	1	4	5	0	1	4	2	3	2	3	5	4	4	2	6	1	2	0	3	1	1	3	3	1	2	3	3	3	1	4	2	4	4	4	4	1	2	4	0	0	0	0	0	0	0	0
3076--61581	2	2	1	0	0	3	1	2	2	1	1	1	2	2	1	1	2	0	2	3	0	0	0	2	0	0	1	1	1	1	0	0	0	0	2	0	0	0	1	0	0	0	0	0	0	0	0	0	0
15--31773	0	0	0	0	0	0	0	0	0	8	20	24	64	118	49	19	21	19	27	22	0	36	30	29	29	71	77	43	20	24	20	39	49	50	70	62	110	168	379	830	853	382	195	132	240	215	68	79	41
15--31772	0	0	0	0	0	0	0	0	0	1	8	11	29	32	17	17	21	14	14	13	0	15	6	11	20	23	35	21	19	17	9	14	18	20	22	33	47	76	133	239	372	193	122	74	108	71	41	3	33
15--31771	0	0	0	0	0	0	0	0	0	17	37	41	91	124	60	40	25	24	25	24	0	31	18	11	20	31	31	16	18	17	17	35	29	27	40	43	50	129	217	848	1059	587	252	225	313	367	153	93	39
15--6213	13	5	7	5	4	4	8	8	2	0	5	8	6	4	5	9	6	3	6	6	0	6	6	10	8	13	9	11	6	9	8	11	9	10	13	14	14	18	17	48	42	48	44	22	19	8	8	17	14
15--6212	14	16	11	13	22	22	21	10	13	19	14	12	19	11	16	16	12	18	12	14	0	20	17	27	28	31	20	25	32	12	31	22	31	25	17	33	13	47	51	79	86	63	30	20	43	34	36	39	21
15--6211	63	57	94	73	93	100	68	64	65	61	61	82	46	27	45	48	39	33	28	30	0	32	35	49	40	46	46	35	27	27	48	64	62	43	54	58	45	67	68	106	140	117	96	55	92	91	51	63	24
3076--31333	0	0	0	0	0	0	0	0	0	0	0	1	12	29	29	45	0	0	46	102	144	112	75	76	92	138	181	99	92	99	95	63	67	70	72	77	109	140	149	179	280	129	158	105	123	125	77	22	19
15--50001	2	3	1	6	2	2	2	2	0	7	5	5	3	2	17	8	4	6	5	2	0	1	1	4	7	3	2	6	4	4	6	8	7	5	16	17	4	9	16	32	52	33	33	19	18	12	9	10	6
15--61362	2	5	4	4	4	5	2	4	3	6	4	7	2	2	8	2	1	2	7	2	0	2	1	1	2	2	9	7	4	4	5	5	8	3	3	4	2	8	4	3	2	9	8	5	4	6	13	8	3
3076--61461	1	0	0	1	1	2	2	2	0	0	0	2	0	0	1	1	0	1	1	0	1	0	0	0	1	0	1	2	2	1	1	3	1	0	1	2	0	0	1	0	1	2	2	1	1	0	0	0	1
3076--61462	3	6	1	4	6	7	4	5	2	5	4	4	7	7	5	4	4	2	3	5	4	6	4	5	3	5	8	8	4	6	7	5	6	4	3	7	7	5	7	7	9	8	6	2	5	3	4	4	1
3076--61463	1	2	3	0	2	2	2	2	1	2	0	0	2	0	0	2	1	1	3	2	3	2	1	1	2	6	2	4	3	5	3	2	2	5	4	2	3	1	1	3	3	5	2	3	5	2	6	4	1
15--44701	9	8	9	11	11	8	11	8	8	3	2	3	6	2	1	2	2	2	7	4	0	4	4	4	2	2	3	5	3	1	5	2	6	3	5	3	4	3	4	5	4	4	3	4	4	2	4	8	4
3076--31083	0	0	0	0	0	0	0	3	19	8	17	39	132	160	82	0	0	20	55	56	68	52	44	40	59	152	112	52	33	46	57	27	26	39	41	37	67	37	142	419	357	158	102	49	108	99	33	41	32
3076--31082	0	0	0	0	0	0	1	11	42	26	52	39	142	309	80	43	46	61	47	46	54	54	60	55	109	201	362	107	86	81	87	53	55	101	78	86	148	81	357	771	512	324	220	130	238	182	67	87	53
3076--31081	0	0	0	0	0	0	1	11	54	7	39	57	138	171	68	59	58	66	36	33	44	35	61	71	94	143	183	107	88	83	89	64	69	65	74	72	113	88	194	292	289	181	119	97	104	127	55	37	15
3076--5001	10	11	13	12	24	15	16	22	15	16	15	9	14	13	10	27	17	19	18	26	14	18	13	23	21	13	1	1	7	6	17	11	8	25	7	6	11	7	9	20	40	28	22	14	9	11	14	9	6
3076--5003	60	42	28	41	70	42	45	45	40	38	18	42	46	46	67	44	42	51	44	70	65	57	59	50	66	50	0	0	59	50	46	63	37	118	57	58	79	84	59	38	86	121	144	50	53	75	32	49	47
3076--5002	50	55	56	70	62	74	46	50	32	64	49	46	48	51	59	49	56	58	46	53	50	55	54	60	56	52	1	11	63	40	59	33	33	49	29	36	29	30	30	68	178	104	95	48	35	48	31	39	18
3076--27101	0	0	0	0	0	3	1	0	2	1	6	2	3	2	5	2	0	0	1	2	2	0	2	0	0	0	0	0	0	0	1	1	0	1	0	0	0	0	0	0	0	0	0	2	0	0	0	1	0
3076--27103	0	0	0	0	0	0	2	0	4	1	4	2	8	6	9	4	4	4	7	0	4	3	16	6	11	2	6	7	4	5	4	6	3	18	7	6	15	11	6	18	64	7	11	6	2	3	2	4	11
3076--27102	0	0	0	0	0	3	11	4	29	23	16	27	40	30	23	15	37	12	25	27	14	15	44	23	32	14	16	13	27	12	14	21	13	28	23	26	23	19	11	25	70	19	23	11	11	14	7	8	3
3081--10552	6	7	4	4	3	3	10	7	12	6	5	10	3	10	6	11	3	4	4	5	7	7	7	5	4	4	8	5	9	2	3	4	10	6	5	3	14	13	8	8	3	0	0	0	0	0	0	0	0
3081--10553	7	16	17	12	13	12	10	15	15	11	11	14	10	8	16	13	20	13	10	16	17	15	14	12	8	13	13	9	13	16	11	5	9	12	14	10	17	21	15	11	16	0	0	0	0	0	0	0	0
3081--10551	1	0	1	1	0	4	2	2	1	3	2	1	0	1	0	1	1	1	2	0	0	1	1	1	1	0	0	0	0	1	1	1	0	0	0	2	0	0	0	1	0	0	0	0	0	0	0	0	0
15--641	1	2	1	0	2	0	1	1	2	0	5	4	4	3	4	1	0	2	2	0	0	1	0	2	2	3	0	2	1	1	0	4	2	4	5	0	2	3	4	4	5	3	2	2	3	1	5	1	0
15--643	7	7	7	7	5	3	4	7	2	4	2	4	9	5	8	7	3	5	1	5	0	5	8	3	3	1	7	5	7	6	5	7	8	7	5	6	4	5	9	6	6	6	6	9	13	8	7	8	9
15--642	7	6	3	5	1	1	3	5	8	4	4	1	3	3	5	7	10	4	9	4	0	7	9	6	8	6	9	6	6	6	4	8	7	5	5	7	9	5	9	5	5	3	11	11	7	9	5	5	5
3001--11753	1	3	1	1	2	0	1	3	0	1	1	1	1	1	1	2	5	0	2	0	4	2	3	1	1	3	1	4	0	3	1	0	0	2	0	2	0	5	4	10	3	1	0	1	1	1	2	2	1
2012--6282	19	11	22	29	32	11	43	20	9	23	11	8	29	16	17	12	8	17	13	17	7	12	38	14	31	16	18	14	8	11	11	15	9	14	12	12	18	14	14	11	23	16	13	15	12	16	12	14	18
3001--11751	0	2	1	1	1	1	0	1	1	1	0	0	1	1	0	1	0	0	0	0	0	1	0	0	0	0	0	1	1	0	0	0	0	0	0	0	0	3	0	0	2	0	0	1	0	0	0	0	0
15--31443	0	0	0	0	0	0	0	0	0	0	0	1	26	15	9	6	5	12	13	12	0	14	14	9	10	6	15	12	10	15	17	19	19	17	22	38	77	100	151	216	221	205	139	101	116	72	36	13	13
3002--7631	3	4	4	1	4	6	4	3	2	3	2	3	5	2	0	4	5	7	5	1	4	4	1	2	6	7	6	3	2	4	5	4	3	4	0	8	4	4	3	3	2	3	5	1	1	5	5	4	4
15--31092	0	0	0	0	1	1	0	0	0	0	0	0	3	38	6	11	1	3	7	4	0	8	5	6	6	13	14	7	3	3	5	5	4	13	12	4	10	17	22	48	152	37	36	23	37	33	4	11	7
15--31093	0	0	0	0	0	3	0	0	0	0	0	2	4	26	6	4	7	0	5	7	0	5	4	3	7	13	16	2	4	3	1	1	8	7	5	7	9	14	44	86	233	62	39	22	32	72	8	16	5
15--31091	0	0	0	0	0	1	0	0	0	0	0	2	9	51	15	11	22	19	18	10	0	19	24	25	40	48	85	28	30	30	28	34	48	49	50	37	62	71	132	294	550	250	162	92	166	192	25	67	40
15--61481	13	13	8	14	7	8	9	13	12	10	12	16	15	17	19	25	19	8	10	8	0	13	20	11	22	17	17	21	11	11	13	11	15	21	21	29	17	26	20	15	111	146	74	42	26	36	17	31	19
15--61482	13	21	12	16	16	11	15	22	19	15	21	12	18	13	16	17	11	13	8	5	0	13	11	8	8	8	14	11	12	9	14	9	11	14	18	15	17	13	28	32	101	128	58	22	23	24	17	12	12
15--61483	8	10	10	16	7	8	2	1	4	10	8	11	7	14	6	12	9	8	6	10	0	5	4	3	9	5	4	7	2	7	12	12	4	9	16	9	12	15	19	24	44	41	18	18	14	11	9	8	12
15--31442	0	0	0	0	0	0	0	0	0	0	0	2	40	36	38	32	25	15	14	15	0	12	12	19	31	48	61	55	50	50	59	59	51	68	100	118	176	245	478	766	944	772	413	251	326	368	231	95	57
3001--7311	0	0	0	0	0	1	0	0	0	0	0	0	0	0	0	0	0	0	0	0	0	0	0	0	0	0	0	0	0	0	0	0	0	0	0	0	2	0	2	1	0	1	1	1	1	1	0	1	1
3099--31181	0	0	0	0	0	0	0	0	0	0	0	0	0	314	552	490	362	41	9	2	2	1	1	6	8	13	18	24	27	24	27	23	24	22	20	37	123	186	230	349	281	143	67	36	42	28	21	15	12
3099--31183	0	0	0	0	0	0	0	0	0	0	0	0	0	82	88	87	83	10	6	2	4	6	5	5	6	13	20	10	14	9	9	11	12	12	10	19	36	71	98	179	163	91	40	15	33	19	13	10	5
3099--31182	0	0	0	0	0	0	0	0	0	0	0	0	0	85	79	68	56	35	33	34	39	37	38	38	52	56	67	60	53	55	61	37	46	58	51	64	117	98	182	228	256	183	104	118	137	121	86	55	30
3076--18451	7	4	7	4	7	7	5	5	4	4	5	9	15	17	7	6	2	4	4	6	2	6	4	9	3	2	8	2	4	0	1	1	2	3	2	1	6	11	13	367	509	345	28	6	6	20	1	6	3
3076--60541	1	0	0	1	1	0	0	0	1	0	0	0	0	1	0	1	0	1	1	0	0	1	0	0	0	2	0	0	0	0	1	1	0	0	0	0	0	0	0	0	0	1	0	1	0	0	1	1	0
3076--18453	6	1	2	2	3	5	2	2	0	3	2	3	3	2	4	2	3	0	3	2	3	1	3	0	4	1	2	4	4	2	5	4	3	2	2	1	4	7	4	3	11	3	3	2	2	1	1	3	1
3076--60543	0	0	0	0	1	0	2	1	0	1	1	0	1	0	2	0	0	0	0	0	1	1	1	2	2	3	2	2	2	2	1	4	0	1	0	0	1	1	1	3	2	2	0	1	0	2	0	0	0
2012--6793	8	4	5	4	4	6	5	5	6	3	1	4	4	2	10	5	6	5	8	6	3	0	1	1	5	1	4	3	3	3	3	0	1	0	0	3	5	8	9	15	13	19	13	11	9	15	10	10	13
15--31001	0	0	0	0	0	0	0	0	13	20	39	50	45	45	63	72	73	118	91	64	0	85	97	98	108	101	75	88	72	94	106	135	109	130	139	136	125	140	249	239	189	199	157	124	136	126	108	106	83
15--31003	0	0	0	0	0	0	0	0	0	4	3	1	1	2	2	1	1	1	3	4	0	3	2	4	3	8	36	38	28	22	26	40	27	43	39	42	32	31	36	39	43	70	56	58	59	65	40	32	51
3001--7312	18	25	28	25	49	35	31	28	41	34	14	20	15	19	23	23	20	20	35	18	27	27	36	30	31	31	26	31	13	20	33	35	13	34	25	20	23	18	35	33	43	41	33	28	13	27	26	22	45
2012--14401	3	3	3	6	2	5	4	6	3	2	4	7	9	10	12	6	8	6	12	10	12	7	4	20	14	9	8	11	12	7	6	13	7	7	13	7	6	8	8	15	21	20	17	5	9	13	16	8	4
2012--14403	4	4	4	4	3	6	9	1	3	3	6	3	9	14	1	4	4	1	2	4	7	3	20	5	6	3	2	4	6	1	2	1	3	4	4	6	2	2	4	4	9	6	5	6	3	2	4	2	3
2012--14402	3	5	3	12	13	8	9	11	4	7	6	5	5	5	8	2	3	2	4	8	4	6	13	8	3	3	5	9	3	3	8	1	2	5	4	6	3	1	1	3	11	16	4	3	4	8	5	5	1
3081--10533	11	3	6	7	25	8	5	11	19	9	8	9	10	4	6	9	10	16	4	6	10	4	8	8	5	11	5	10	4	11	11	9	5	5	7	6	13	12	6	2	7	14	23	10	8	3	9	7	9
3076--1012	0	0	7	6	5	10	5	2	5	4	7	3	3	7	3	3	6	6	5	7	5	3	5	4	4	7	5	4	2	2	0	1	2	0	1	1	0	2	6	6	20	0	0	0	0	0	0	0	0
3076--1013	14	22	22	19	29	25	21	14	21	18	15	19	15	23	14	26	28	22	15	29	27	26	24	42	25	31	29	18	15	17	23	23	12	15	13	23	23	17	16	18	23	0	0	0	0	0	0	0	0
3076--1011	8	4	5	5	8	10	7	10	10	5	9	5	6	16	11	11	13	7	11	10	15	10	15	26	13	8	11	14	10	14	11	8	9	7	5	8	9	13	11	13	17	0	0	0	0	0	0	0	0
3076--31332	0	0	0	0	0	0	0	0	0	0	0	4	35	49	46	35	0	0	8	17	17	14	9	10	10	23	20	18	16	12	16	8	12	12	16	32	36	51	98	229	274	126	60	34	50	49	19	17	7
15--23161	4	6	2	2	2	2	4	4	3	1	2	6	4	6	5	4	4	3	4	3	0	4	4	4	6	5	4	4	2	3	1	4	5	2	2	1	1	4	2	2	3	6	5	7	2	4	2	4	3
15--62793	8	3	6	2	0	3	0	1	5	2	3	0	1	8	11	4	3	4	0	2	0	2	2	0	2	0	1	2	1	4	3	3	2	1	6	1	3	5	5	52	42	26	5	2	3	18	8	5	3
15--23162	0	0	1	6	1	1	0	0	0	0	2	0	0	2	3	2	2	0	1	1	0	0	0	2	3	3	5	3	1	0	1	0	1	1	1	1	3	2	3	1	6	9	4	4	2	5	4	1	0
2023--662	6	5	11	4	11	7	9	9	10	8	9	6	2	3	5	4	2	2	2	3	4	5	2	2	6	2	3	3	5	6	4	2	4	4	7	4	1	5	5	5	16	19	10	7	5	11	8	7	3
2023--663	2	3	2	1	2	1	1	2	3	3	0	1	2	2	2	2	2	1	3	2	3	3	3	3	3	4	4	5	2	0	1	2	3	1	3	4	2	2	8	9	28	12	9	5	5	8	10	8	4
15--61363	22	15	16	17	12	16	10	14	8	11	7	13	26	22	24	23	20	10	14	10	0	19	23	19	16	12	8	27	15	20	20	27	22	25	22	21	20	24	24	38	41	52	43	33	34	33	35	26	28
2023--661	0	2	2	4	6	4	7	2	2	3	2	1	3	4	1	2	3	3	2	1	4	1	2	2	1	3	3	2	3	3	1	0	3	1	2	3	6	12	5	16	15	13	6	8	7	12	1	2	4
2012--14122	14	9	25	66	31	18	14	24	14	15	11	10	13	20	16	10	7	16	15	11	13	17	31	20	23	18	6	11	9	17	15	19	11	13	9	10	17	4	8	10	12	18	19	19	19	6	7	8	8
2012--14123	2	4	3	2	0	3	2	5	2	2	0	2	1	0	1	1	0	1	2	0	4	0	2	2	0	0	1	0	1	1	4	5	3	2	1	0	0	1	5	0	2	2	2	1	4	1	0	3	4
2012--14121	5	9	5	16	17	12	7	8	9	8	10	7	7	6	8	6	6	6	9	4	8	15	17	8	12	7	4	4	5	6	14	12	7	7	6	6	15	2	8	7	9	12	11	9	10	7	3	10	11
2012--6283	1	0	1	1	2	1	0	0	1	0	0	0	1	0	1	2	1	1	0	2	1	3	0	2	2	3	0	1	2	0	1	2	0	1	2	0	1	1	0	2	0	0	0	0	0	0	0	1	0
3001--11752	0	3	1	0	3	5	0	2	1	0	0	1	1	1	1	2	2	0	1	1	2	1	1	1	0	0	0	1	1	2	2	1	0	0	2	0	0	1	3	4	4	4	0	1	2	0	1	0	1
2012--6281	9	15	13	15	16	10	13	11	7	13	9	8	13	12	12	9	12	10	2	8	12	18	14	10	15	14	9	9	8	11	13	17	14	17	16	14	14	8	17	21	19	24	17	12	14	16	11	8	9
15--6222	3	4	2	2	4	4	2	4	3	7	1	2	5	3	1	2	3	3	3	1	0	3	2	1	0	0	2	0	0	0	1	3	1	0	2	1	3	2	6	7	5	1	2	4	2	1	2	2	1
15--6223	4	3	2	4	5	1	3	1	5	3	2	1	3	2	3	2	3	1	1	0	0	3	1	3	3	4	3	8	2	1	2	2	1	5	6	5	7	5	2	11	16	17	4	4	4	4	7	2	2
15--6221	5	0	4	4	5	2	2	7	5	4	6	6	3	9	8	2	5	5	7	4	0	4	5	5	3	2	3	7	6	7	13	14	11	9	4	12	13	13	13	36	44	27	16	11	17	6	4	11	6
3076--6893	0	0	0	0	0	0	0	0	0	1	0	1	2	3	3	2	2	3	4	3	4	2	2	1	0	5	2	3	1	3	1	1	1	1	2	1	0	3	3	2	2	3	5	3	2	2	2	1	1
3076--6892	12	19	20	18	29	12	11	12	15	14	3	11	10	6	7	10	14	12	15	22	16	10	17	24	19	7	20	11	17	13	7	13	12	7	9	8	6	10	11	6	16	24	15	4	6	7	8	6	8
3001--4271	4	6	4	2	6	5	5	3	3	3	3	3	4	4	2	1	0	0	1	3	1	2	0	5	2	3	1	1	0	2	0	1	1	3	2	2	3	5	3	4	134	138	10	0	1	1	0	1	1
109--7811	0	1	1	0	1	1	1	1	0	0	0	0	0	0	0	0	0	0	0	0	0	0	0	0	0	0	0	0	0	0	0	0	0	0	0	1	0	0	1	7	13	4	2	1	0	0	0	6	5
3002--10992	2	1	1	0	1	4	1	3	2	0	3	1	1	1	1	0	2	2	2	1	2	4	3	7	1	3	4	6	1	6	6	4	2	2	0	2	3	6	2	1	2	2	2	4	1	1	2	5	2
3002--10991	16	6	14	13	22	13	15	15	15	9	20	12	12	14	11	16	11	16	11	8	8	19	13	13	23	15	15	24	8	12	20	24	18	16	16	15	8	10	9	8	11	8	12	15	4	7	10	16	17
109--7812	0	0	0	0	1	0	0	0	1	0	0	0	0	0	0	0	0	0	0	0	0	0	0	0	0	0	1	0	0	1	0	1	0	1	0	0	1	3	2	0	10	11	0	1	1	1	0	0	1
3076--6141	8	14	21	15	8	9	8	4	7	10	10	9	6	14	16	3	7	10	9	9	7	9	6	15	13	8	13	5	12	8	11	6	9	12	7	14	4	5	5	15	8	15	10	13	6	8	9	5	2
3076--10843	0	0	2	1	6	0	2	2	1	1	3	1	2	2	4	1	1	0	1	2	1	0	0	2	0	2	1	4	0	3	1	6	3	3	1	2	0	3	4	5	11	8	5	2	2	4	2	3	2
3076--6143	0	0	0	1	0	0	0	1	0	0	1	0	1	0	1	1	2	1	0	1	4	1	1	2	1	0	2	1	1	1	0	0	0	0	0	0	1	3	0	1	2	1	0	2	0	0	0	1	0
3076--6142	4	11	17	12	14	7	12	9	10	6	12	15	16	13	8	13	19	8	15	10	15	16	11	10	8	12	15	3	2	6	7	11	11	17	10	8	3	7	6	6	14	15	5	7	7	8	9	9	4
15--681	1	0	1	0	2	1	1	1	0	1	3	4	5	6	3	3	3	5	5	7	0	5	3	4	4	2	3	2	0	2	3	4	4	2	3	5	8	4	7	14	15	22	12	5	5	4	1	5	9
15--683	1	2	2	3	0	1	0	1	2	2	4	7	11	7	4	5	4	1	4	4	0	3	3	3	1	3	4	5	3	4	6	2	2	3	3	3	6	8	7	13	21	14	7	5	2	5	7	4	5
15--682	0	0	1	0	1	0	1	2	1	1	2	1	4	9	3	3	2	3	0	0	0	2	2	5	3	0	0	2	2	3	15	9	2	2	1	2	1	1	4	5	14	6	8	1	6	6	10	1	3
3076--1801	1	2	2	7	36	47	6	3	5	7	9	7	7	12	6	5	9	4	3	3	2	1	20	9	19	8	2	2	0	5	10	5	5	8	3	4	4	14	16	22	39	10	4	6	6	3	1	2	2
3076--61411	2	5	6	4	4	6	3	4	5	5	4	6	4	9	3	7	7	5	6	7	8	6	11	12	8	4	8	2	4	16	15	19	11	23	12	10	17	15	19	22	18	46	20	10	9	12	11	11	5
3076--61413	1	1	0	0	0	0	1	2	3	2	0	0	0	0	0	0	0	1	0	1	0	1	0	1	1	0	0	0	1	0	1	0	1	3	2	0	0	1	3	2	3	3	2	4	1	0	0	2	1
3076--61412	3	7	5	3	4	7	4	5	8	4	1	3	7	5	4	10	12	11	14	9	9	7	9	7	7	8	15	8	10	10	9	7	13	14	13	14	9	7	11	11	18	18	15	9	6	5	9	6	2
2012--27133	0	0	0	0	0	0	0	0	0	2	2	0	1	1	1	0	2	1	1	0	1	0	0	0	0	0	0	0	0	0	0	0	0	0	0	1	0	0	0	0	0	1	0	0	0	0	0	1	1
2012--27132	0	0	0	0	0	0	0	0	0	3	3	5	2	5	3	1	2	2	1	4	3	7	0	4	4	1	3	4	4	0	2	4	4	1	2	1	3	2	2	4	4	5	6	1	4	3	4	1	0
2012--27131	0	0	0	0	0	0	0	0	1	3	3	3	2	3	11	7	3	4	2	4	4	5	0	0	1	1	0	0	1	1	1	1	1	1	1	0	2	5	2	1	4	4	1	2	3	4	1	3	0
3076--27663	0	0	0	0	0	0	0	0	0	0	1	4	6	85	18	13	21	12	23	22	16	14	12	9	16	28	92	16	10	11	10	7	10	5	14	12	5	12	41	177	159	80	33	16	34	74	23	27	21
15--31882	0	0	0	0	0	0	0	0	0	0	0	1	8	25	10	9	5	5	5	5	0	4	1	3	4	15	30	7	6	3	6	9	10	10	11	4	8	19	32	133	216	77	50	17	45	82	16	20	8
3076--27093	0	0	0	0	0	0	0	0	0	0	25	174	227	320	188	136	199	179	167	132	152	138	161	206	210	302	359	240	236	210	257	212	220	226	272	279	318	454	626	605	753	648	519	322	404	406	221	95	61
2012--16781	17	27	23	22	24	16	33	29	28	33	20	10	16	13	7	5	8	6	3	5	3	3	2	1	3	5	4	3	0	3	2	4	3	1	1	3	5	3	2	2	1	5	3	2	8	1	2	7	1
2012--16782	0	1	0	3	1	3	3	0	2	0	0	0	0	1	0	0	0	0	0	0	0	0	0	0	0	0	1	0	0	0	0	0	1	0	0	0	0	0	0	0	1	0	0	0	0	1	0	0	0
2012--16783	0	0	0	0	0	2	2	0	0	0	1	0	0	0	1	0	0	0	0	0	0	0	0	2	1	1	0	2	1	0	1	0	1	0	0	1	0	1	1	1	0	0	1	0	0	0	0	1	0
3076--48573	27	18	23	27	24	24	31	35	13	22	32	20	24	30	30	13	13	16	26	15	42	17	22	34	28	23	24	30	25	30	46	17	20	20	19	19	25	41	54	158	172	133	59	41	35	37	19	32	5
3076--48572	12	23	17	12	13	12	4	23	16	25	16	22	20	11	5	6	11	6	4	12	8	6	4	6	5	14	27	9	3	9	15	2	7	8	4	5	22	33	49	175	225	172	73	35	22	24	29	10	5
3076--48571	9	5	10	9	9	10	31	27	34	34	25	48	31	26	27	18	13	16	14	15	14	16	13	17	13	28	15	21	15	14	22	10	11	20	23	18	28	50	80	145	174	135	62	26	45	35	37	20	5
3081--10563	1	2	0	0	0	0	2	2	1	0	0	1	0	0	2	1	0	0	1	0	0	2	0	0	0	0	4	1	0	0	0	0	0	0	1	0	1	0	0	0	1	0	1	1	0	0	0	0	1
3081--10562	3	1	4	6	7	11	4	2	1	2	3	1	1	4	1	9	3	2	1	4	6	2	8	7	5	1	2	2	3	2	2	1	3	5	2	4	5	4	0	3	10	3	7	2	2	2	1	8	3
3081--10561	2	2	1	1	5	6	2	6	5	3	2	2	10	7	7	7	10	14	9	16	14	15	11	26	14	16	23	13	14	17	20	10	13	25	19	6	2	1	1	0	4	6	6	2	4	6	3	5	4
3076--1212	3	1	4	3	2	3	6	2	3	3	3	5	2	6	5	4	1	4	3	1	1	2	3	2	2	1	2	3	1	2	1	2	3	5	1	5	3	5	7	12	24	22	8	5	10	6	3	8	6
3001--4272	4	2	1	2	3	4	1	4	1	1	3	5	6	4	3	6	5	3	1	2	3	3	4	3	2	3	3	4	2	1	3	3	1	4	2	2	3	5	8	17	217	188	16	4	5	9	3	2	3
3076--6891	0	0	0	2	1	0	0	0	0	0	1	1	1	1	1	0	1	0	1	0	0	0	0	1	1	1	0	0	0	1	2	2	2	1	2	0	1	2	1	1	2	4	0	0	0	2	3	3	2
15--612	1	4	4	1	5	4	2	2	4	4	3	6	2	4	3	2	5	4	1	7	0	2	7	4	5	2	4	5	2	4	3	5	9	2	2	7	6	7	3	7	12	13	8	10	5	6	10	5	11
15--613	4	6	2	3	4	5	2	1	0	3	4	5	1	2	3	2	2	1	3	3	0	1	2	5	3	4	4	2	3	1	3	2	2	4	11	6	5	2	5	9	14	7	8	9	5	12	5	5	4
15--611	6	10	8	3	4	6	6	4	6	10	11	7	9	10	6	2	4	5	4	5	0	5	11	5	5	13	7	5	7	2	7	12	5	6	9	7	6	9	13	14	10	18	11	16	10	14	10	15	9
2059--631	0	0	0	0	0	0	0	0	0	0	0	0	0	0	1	0	1	2	1	0	0	1	0	0	3	1	3	2	1	1	0	2	3	2	1	1	0	1	2	5	2	1	3	1	2	4	2	3	3
15--6451	3	3	3	1	3	5	3	3	3	4	3	2	0	3	4	1	6	7	7	7	0	6	5	5	6	3	7	5	3	2	3	3	3	3	1	1	5	0	5	26	19	7	7	7	4	6	5	1	2
15--6453	1	4	3	1	1	0	0	1	1	0	0	0	3	2	0	0	2	1	0	0	0	3	0	4	3	2	2	2	2	0	2	0	0	1	0	2	0	3	2	4	10	11	4	4	0	1	1	0	0
15--6452	6	6	9	8	1	2	3	3	1	9	4	1	0	2	3	5	5	4	3	1	0	5	4	3	2	0	1	7	4	7	6	12	5	2	17	13	7	14	20	16	23	15	18	9	12	9	6	7	9
2023--2023	0	0	0	0	1	1	1	0	0	1	1	0	1	2	0	0	0	0	1	0	0	0	0	0	0	0	1	0	1	0	0	0	0	0	0	1	0	0	0	1	7	3	4	2	2	0	2	1	1
2023--2022	0	0	0	0	0	0	0	0	0	0	0	0	0	0	0	0	0	0	0	0	0	0	0	0	0	0	0	0	0	0	1	0	0	0	0	1	0	0	0	0	1	0	0	0	0	0	0	0	0
2023--2021	1	2	0	0	1	0	2	0	0	3	1	0	1	0	0	2	0	0	1	0	0	1	0	0	1	0	0	2	1	1	4	0	0	0	0	0	1	0	2	1	1	1	1	6	1	1	2	0	0
3076--31921	0	0	0	0	0	0	0	0	0	0	0	37	59	73	35	50	54	47	47	62	53	53	67	58	62	120	173	114	74	79	95	67	66	72	81	88	122	144	269	676	816	359	231	104	185	191	68	35	24
3076--31922	0	0	0	0	0	0	0	0	0	0	1	21	22	20	20	20	21	22	30	20	25	17	23	18	26	51	54	30	32	24	23	36	23	21	23	32	44	34	85	172	297	127	67	37	37	82	33	30	27
3076--31923	0	0	0	0	0	0	0	0	0	0	0	9	39	48	39	39	33	37	30	34	33	30	31	37	47	34	34	28	34	30	30	27	23	32	26	27	28	36	41	114	138	70	45	32	34	41	20	6	3
3076--61323	1	0	0	0	1	0	0	1	0	0	1	1	0	1	1	0	0	0	0	0	1	1	0	0	0	1	1	1	0	0	0	0	0	1	0	0	0	1	1	1	2	5	1	1	2	0	1	1	0
3076--61322	4	3	3	3	6	4	3	2	6	3	2	3	3	5	4	2	3	4	1	2	4	2	0	2	2	4	3	1	2	4	2	1	1	0	2	2	1	0	2	2	2	3	2	2	1	2	1	2	3
3076--61321	0	2	2	1	1	3	1	2	0	0	0	1	3	3	1	0	0	0	2	3	1	1	1	1	1	4	1	2	0	1	0	0	1	0	1	0	0	0	1	2	3	1	2	2	1	2	0	0	1
3081--5573	19	24	45	62	85	65	40	34	30	16	15	14	21	17	31	19	33	22	25	25	28	50	108	49	54	39	31	29	30	33	34	21	16	88	72	59	49	78	27	53	174	154	84	73	40	58	23	27	28
3081--5572	27	12	49	52	63	38	20	22	15	9	17	5	18	15	16	4	15	13	10	18	21	28	37	22	29	24	4	7	7	8	16	9	4	31	39	35	14	33	27	36	76	50	31	17	23	28	9	16	11
3081--5571	3	2	5	12	15	21	8	9	9	5	4	1	8	4	4	1	2	3	6	4	3	3	5	6	5	3	11	2	2	6	6	3	2	8	0	2	3	4	7	16	26	8	9	1	8	10	3	3	4
2023--14651	3	0	4	1	6	5	5	2	1	1	2	4	4	2	7	3	5	6	6	3	7	2	7	4	7	10	5	4	4	6	6	4	7	9	6	3	6	6	8	9	5	9	5	5	4	4	9	7	2
109--7813	2	3	1	2	2	0	2	0	2	5	0	0	2	0	0	0	2	1	0	1	0	0	0	1	1	1	1	3	3	2	2	2	2	6	2	4	3	8	1	17	53	60	168	318	402	429	360	394	595
2023--8032	0	0	0	0	0	0	0	0	1	1	1	0	0	0	0	0	0	0	0	0	0	0	0	0	1	0	0	0	0	0	0	0	0	0	0	0	0	0	0	0	0	0	0	0	0	0	0	0	0
2023--8033	1	1	0	0	1	2	0	1	0	1	1	0	1	0	1	1	2	1	2	0	0	1	0	0	2	1	0	1	4	0	0	0	0	0	0	1	0	0	0	1	0	2	0	0	1	1	0	0	0
3076--29112	4	2	5	3	3	3	5	3	5	2	3	6	4	6	4	4	0	2	1	2	3	3	2	1	2	0	1	3	4	5	4	2	4	2	0	3	4	3	6	24	27	18	6	4	5	9	7	5	5
2023--8031	0	0	0	0	0	0	0	0	1	0	0	0	0	0	0	0	0	0	0	0	0	0	0	0	0	0	0	0	0	0	0	0	0	0	0	0	0	0	0	0	0	0	0	0	0	0	0	0	0
3076--1162	2	4	3	3	2	4	2	1	5	4	5	6	8	12	13	14	5	4	6	5	8	6	3	4	9	3	7	6	4	0	3	2	5	1	1	4	4	9	12	18	31	0	0	0	0	0	0	0	0
3076--1163	3	1	2	2	4	4	5	3	4	3	6	4	12	8	8	8	7	8	7	5	3	4	5	5	8	3	5	7	5	6	6	6	3	6	4	2	5	4	4	12	23	1	0	0	0	0	0	0	0
3076--1161	2	3	4	1	2	5	0	1	3	1	1	1	3	3	1	1	2	1	1	2	2	1	2	0	4	2	4	7	3	4	2	5	0	5	5	5	3	3	7	15	25	1	0	0	0	0	0	0	0
2023--14652	0	0	1	0	1	1	1	1	0	0	0	0	1	1	0	0	0	0	0	0	0	0	0	1	0	1	0	0	0	0	1	0	0	0	0	0	1	3	1	2	1	2	3	3	2	1	1	2	2
2023--2291	10	7	7	5	5	11	16	9	8	16	16	9	7	6	7	19	11	10	13	10	6	8	13	16	16	12	14	6	6	8	18	5	11	11	19	12	7	8	7	9	9	15	14	13	8	11	10	20	11
2023--2292	23	7	14	13	21	17	14	20	15	13	12	20	15	8	13	14	10	17	15	19	18	14	20	14	25	14	15	18	15	10	19	15	17	24	16	12	12	10	13	22	23	16	13	16	13	24	15	17	20
2023--2293	2	5	3	0	4	3	3	5	5	2	6	2	4	4	3	6	4	2	1	4	3	1	1	4	4	2	5	6	3	3	4	5	7	6	4	3	2	3	5	2	13	6	7	11	2	7	3	7	0
15--6191	29	41	37	74	57	45	46	42	41	25	42	39	40	51	23	55	29	32	24	41	0	32	62	62	50	26	42	29	17	32	32	18	38	50	32	23	23	30	18	32	64	85	47	39	36	63	32	59	23
15--6192	3	2	1	3	3	3	2	3	1	5	2	5	4	4	4	3	3	1	0	2	0	5	3	4	2	4	5	4	8	5	5	6	4	7	4	4	6	4	3	12	10	11	7	5	3	1	4	5	6
15--6193	3	5	7	4	10	8	12	12	5	8	6	4	9	8	7	5	5	6	7	10	0	9	10	4	6	4	10	4	5	6	3	4	6	7	9	4	11	9	8	7	11	15	12	19	7	17	7	8	6
15--6194	44	52	47	68	127	62	98	59	37	37	78	75	103	72	34	65	42	35	36	71	0	46	81	76	94	58	42	30	55	42	41	59	37	84	42	40	48	38	21	45	101	161	73	79	49	72	42	58	32
3002--7633	0	0	0	0	0	1	1	1	1	2	1	2	2	1	3	3	0	0	3	0	0	1	2	1	1	0	5	0	1	1	1	3	2	4	1	1	1	3	2	1	5	1	2	3	1	2	2	1	4
3002--7632	5	1	4	5	6	5	8	1	6	3	7	6	12	5	4	3	5	2	2	6	5	6	4	6	6	4	7	4	3	5	3	4	7	1	4	1	2	4	6	5	3	4	3	1	3	2	3	6	5
3076--10842	0	1	2	0	0	1	0	0	0	1	1	1	0	3	1	2	3	3	0	0	0	1	2	0	1	0	0	1	0	1	0	0	0	1	0	2	0	2	1	8	9	10	9	6	5	3	4	4	4
15--61422	1	1	3	2	1	0	3	1	2	2	2	5	4	9	5	1	1	2	2	2	0	1	3	5	0	2	5	1	2	1	3	1	4	3	3	2	5	12	15	29	40	25	19	7	11	9	8	4	3
109--4323	0	0	0	0	0	0	0	0	0	0	0	0	0	0	0	0	0	0	0	0	0	0	0	0	0	0	0	0	0	0	1	1	0	1	0	0	0	0	0	6	21	2	0	0	0	2	0	0	0
109--4321	0	1	1	0	1	0	0	0	2	0	0	0	0	2	0	0	1	0	0	0	0	0	0	0	0	0	0	0	1	1	1	0	0	0	1	1	0	2	0	1	1	1	1	0	1	1	0	0	0
3076--10841	0	0	0	0	0	0	0	0	0	0	0	0	0	0	0	0	0	0	0	0	0	0	0	1	0	0	0	0	0	0	0	1	0	1	0	0	0	1	0	6	0	2	2	1	0	1	1	2	0
15--1272	8	17	9	15	22	15	13	12	13	17	9	9	22	16	10	8	13	11	12	16	0	8	11	11	18	14	8	11	8	18	11	11	14	14	13	18	10	19	8	15	60	39	18	11	12	8	13	6	13
15--61432	2	3	8	4	6	3	2	5	5	1	2	4	7	6	13	9	9	11	9	5	0	8	10	16	8	12	9	11	7	6	9	12	7	19	9	9	21	38	48	79	179	89	33	23	43	48	16	27	15
3076--9211	3	5	3	4	7	9	3	4	1	3	2	2	2	23	2	5	12	5	6	8	11	5	5	8	10	22	22	5	9	5	5	2	2	4	2	9	9	5	20	52	97	22	19	5	22	32	9	7	10
3076--9212	16	10	26	16	21	26	27	11	5	2	4	9	8	19	3	7	13	4	9	8	20	10	6	11	9	10	24	11	5	11	9	8	10	7	3	6	8	4	29	54	136	91	40	11	23	34	7	7	13
3076--9213	35	19	28	27	36	32	28	26	29	24	20	13	33	37	28	38	28	27	32	50	35	28	46	34	47	21	27	36	27	23	19	27	29	28	20	19	32	24	18	38	83	77	36	14	16	26	15	2	12
3076--61451	5	6	5	4	5	5	6	5	5	5	6	5	2	4	2	4	3	5	2	4	7	4	5	8	3	5	5	6	5	7	6	4	3	2	1	2	5	4	5	6	4	6	4	3	1	6	4	3	4
3076--61453	2	2	0	4	3	2	4	4	2	3	1	0	1	3	3	0	4	2	1	3	2	2	3	3	1	3	1	3	2	2	2	2	2	3	2	1	0	1	1	5	3	2	0	3	1	1	1	1	0
3076--61452	2	3	3	2	3	2	4	2	1	1	3	2	3	0	3	2	1	2	2	2	1	1	3	3	3	2	4	2	2	4	1	2	2	2	4	0	1	4	1	1	4	4	2	2	1	1	2	2	0
109--7352	3	4	10	8	8	2	0	7	5	6	0	0	9	16	5	1	3	3	5	6	3	4	3	8	8	4	3	1	3	6	5	14	11	16	7	13	24	28	43	140	596	109	31	23	22	41	16	13	19
109--7353	1	1	0	2	1	1	1	2	0	1	0	0	3	1	2	0	0	0	2	0	0	1	2	0	0	0	1	0	0	1	1	2	0	2	2	1	3	1	1	3	27	5	2	0	0	0	2	2	0
109--7351	0	2	4	0	1	0	0	0	0	0	0	0	0	1	0	0	0	1	0	0	2	0	0	0	0	0	1	1	0	0	1	3	2	0	2	0	2	3	1	3	8	4	0	1	2	0	1	1	2
3076--34152	0	1	1	2	1	0	2	2	1	1	1	2	2	1	1	3	3	2	2	2	2	2	2	0	3	3	1	1	0	1	5	2	1	1	3	0	1	1	3	0	0	2	0	0	2	1	0	0	1
3076--34153	0	1	0	2	1	0	1	1	0	0	1	0	0	0	1	1	2	2	1	0	0	0	0	0	0	0	1	1	0	0	1	0	0	0	0	0	0	1	0	0	0	1	1	0	1	1	1	0	1
3076--34151	1	0	0	0	0	0	0	0	1	0	2	0	0	0	0	0	0	1	0	2	3	0	0	0	0	2	0	0	1	0	0	0	0	0	0	0	0	1	0	1	1	1	0	0	0	1	1	0	1
3076--7212	3	4	6	2	2	5	2	4	1	0	2	3	3	2	1	3	1	1	0	2	4	1	1	3	1	1	3	3	2	2	2	1	2	2	1	2	0	1	1	13	55	73	4	2	2	1	1	2	0
3076--7213	4	0	2	1	0	1	2	0	0	4	1	3	1	1	0	0	0	0	0	0	0	1	0	0	1	2	0	2	2	1	0	1	0	1	1	0	0	0	0	0	17	8	0	0	0	0	0	0	0
3076--7211	6	3	1	2	0	5	2	2	2	3	2	1	2	1	3	2	5	2	3	1	0	1	2	2	4	1	3	1	2	1	2	3	2	0	0	0	1	1	2	19	27	36	3	1	5	7	3	2	1
3076--6172	2	0	3	3	4	1	4	5	4	4	3	5	3	6	2	1	3	1	0	1	4	0	4	4	3	6	3	3	2	2	3	1	4	4	5	1	2	1	2	9	11	3	2	3	5	6	6	4	6
15--10053	4	3	3	3	2	5	6	2	4	5	1	5	4	5	5	3	3	4	2	5	0	8	6	8	8	9	10	13	7	10	9	9	6	7	9	7	8	7	9	3	7	5	7	7	6	8	6	8	0
15--10052	9	9	8	7	7	7	6	7	5	6	7	10	12	8	11	13	11	4	18	6	0	10	12	4	7	6	15	8	10	14	14	12	8	13	10	13	10	7	5	22	16	23	19	18	15	23	18	19	11
15--10051	8	6	6	4	7	4	7	3	3	3	6	6	8	4	7	6	1	3	3	2	0	5	2	6	9	5	6	5	3	8	4	4	3	2	4	4	5	4	4	9	10	8	6	6	8	8	12	2	5
109--4322	0	0	0	0	0	0	0	0	0	0	0	0	0	0	0	0	0	0	0	0	0	0	0	0	0	0	0	0	0	0	0	0	0	0	0	0	0	0	0	2	2	2	0	0	1	0	0	0	0
15--61672	1	1	0	1	1	0	1	0	1	0	2	0	1	2	4	1	1	0	0	1	0	1	1	1	2	3	2	1	4	1	1	0	1	1	0	0	1	2	2	1	0	1	0	2	3	1	2	1	2
3081--7953	4	8	12	12	21	14	11	19	7	13	4	4	28	20	14	12	10	5	1	2	3	6	8	8	4	6	7	1	1	1	1	1	2	1	3	2	6	4	14	7	5	6	9	8	8	6	5	1	1
3081--7952	1	1	1	0	1	1	1	0	0	0	0	0	0	0	0	0	2	0	1	1	1	2	2	0	2	0	0	0	0	0	0	0	1	2	0	1	0	0	0	0	0	0	0	0	0	2	1	0	1
3081--7951	0	0	0	1	0	2	0	0	0	0	1	0	0	0	0	0	0	0	0	0	0	0	0	1	1	0	0	1	0	1	1	0	0	0	0	0	0	0	0	1	2	1	2	1	0	0	0	1	0
3001--1371	3	5	4	6	8	5	5	1	5	3	6	6	3	9	6	4	5	2	6	3	1	1	3	4	6	2	2	3	3	2	4	0	2	2	2	2	1	2	1	11	26	19	2	2	6	6	2	2	1
3001--1373	0	1	0	0	0	0	0	2	0	1	1	1	0	1	1	2	3	0	1	0	0	0	1	0	1	0	1	2	2	0	1	0	0	1	2	0	0	0	1	0	14	2	0	0	0	2	1	1	1
3001--1372	12	13	29	10	16	17	18	22	20	21	20	16	13	13	14	13	9	12	14	15	18	17	17	18	15	15	6	13	9	16	14	16	8	17	15	13	10	8	13	20	99	24	10	16	11	4	5	17	14
3076--6923	0	0	0	1	0	0	0	0	0	1	0	1	1	2	2	1	2	1	0	1	1	0	1	0	0	0	1	1	0	0	1	0	1	0	0	0	0	0	0	0	1	1	1	1	0	1	0	1	0
3001--61711	0	2	0	1	1	0	1	0	1	0	2	4	2	0	0	1	3	0	1	1	2	1	1	0	1	1	0	0	1	1	2	1	2	1	1	1	1	0	3	5	4	0	0	1	0	2	1	0	1
3001--61712	0	1	2	1	0	0	0	1	2	2	0	1	1	0	0	1	2	1	0	1	0	0	0	2	0	0	1	2	0	1	0	2	1	0	0	0	1	1	1	2	1	2	0	0	0	1	0	1	1
3001--61713	2	4	1	2	5	0	5	2	1	2	0	4	2	1	2	2	6	5	4	3	4	5	2	4	4	4	5	9	5	6	4	2	2	2	4	3	6	5	8	10	6	12	10	11	7	5	5	7	1
15--61673	8	3	3	3	4	1	5	2	4	4	4	3	6	5	2	4	3	3	3	5	0	2	2	2	4	5	3	5	3	1	2	0	3	3	1	6	4	1	7	8	23	7	6	4	6	2	2	1	2
15--1033	19	25	33	38	33	16	22	25	28	23	17	19	26	23	15	39	18	25	21	26	0	30	34	26	30	26	27	22	24	18	16	38	28	37	29	33	40	51	52	68	122	89	46	43	51	78	48	31	32
15--61671	3	2	2	2	0	1	2	0	1	2	1	2	1	8	2	2	2	4	2	1	0	2	4	1	0	3	0	1	0	1	1	0	2	3	2	2	5	3	9	10	11	16	11	2	3	0	2	0	4
15--1031	9	10	10	12	12	15	11	8	12	21	17	7	21	24	16	21	21	19	14	16	0	11	12	14	24	22	13	13	21	22	16	24	18	20	22	35	17	27	47	71	98	90	72	36	40	44	43	35	12
15--6503	1	3	3	2	1	1	0	0	1	1	3	1	0	3	2	1	1	2	2	2	0	0	0	2	2	1	0	1	0	0	0	1	0	1	2	3	1	2	5	10	6	7	4	0	1	7	4	1	2
2023--10022	9	5	9	5	2	7	9	8	5	16	8	6	5	10	8	13	9	7	10	7	10	8	7	5	6	8	2	4	1	6	4	1	3	1	6	4	6	7	9	5	11	10	3	5	4	5	2	3	0
2023--10021	1	0	0	2	0	0	0	0	2	0	1	0	0	0	1	0	1	1	0	0	0	1	2	1	1	0	0	0	1	0	0	0	0	0	0	0	0	4	1	2	0	0	0	2	0	1	0	2	1
2023--1131	3	2	4	3	1	1	2	3	5	3	1	6	2	2	3	4	2	2	2	3	2	2	2	5	3	3	1	6	0	1	3	5	2	2	5	3	2	3	3	9	14	13	6	6	2	2	4	2	1
2023--1132	3	0	1	5	2	5	2	2	4	3	2	5	4	3	3	2	3	3	5	5	4	2	3	1	3	2	4	2	5	5	3	5	3	3	2	4	4	3	2	4	16	8	7	6	4	3	4	2	3
2023--1133	1	0	1	1	1	2	2	2	1	0	2	0	0	0	5	2	0	0	0	1	0	0	1	1	1	1	0	1	0	1	2	0	2	1	1	2	1	2	1	2	4	10	2	0	2	1	1	0	2
3001--26102	2	1	1	1	1	1	2	1	1	1	1	2	0	0	1	1	0	0	0	0	0	0	1	0	0	0	0	1	1	2	0	1	3	0	0	0	0	2	5	4	102	77	4	2	2	2	0	0	1
3081--10822	38	25	37	87	94	47	46	43	29	24	32	17	17	25	25	18	40	33	18	40	63	74	56	50	51	26	38	19	22	24	28	20	21	30	19	32	22	22	20	90	84	60	35	22	30	30	23	18	31
3081--10823	53	64	56	57	92	56	30	52	25	23	31	21	17	25	30	30	29	33	21	32	25	37	52	90	32	24	43	47	25	26	33	25	16	26	29	23	22	23	19	50	64	49	39	44	29	32	18	35	31
3081--10821	1	1	2	1	1	2	1	1	0	0	1	1	0	0	0	0	1	1	2	1	2	1	0	6	0	1	0	0	3	3	1	2	1	1	4	2	0	0	1	1	2	3	0	6	1	2	6	5	2
2012--6272	0	1	0	1	2	3	2	1	4	3	1	2	5	7	0	8	5	2	4	7	9	8	20	11	10	6	8	9	4	1	2	6	5	3	7	7	0	3	3	7	5	9	6	5	2	2	4	4	1
2012--6273	10	5	5	7	8	5	4	8	13	5	4	7	6	8	7	11	9	6	7	7	11	6	8	3	9	6	7	7	3	5	10	10	7	5	6	3	6	6	8	4	9	14	11	11	12	11	14	18	14
3076--7031	12	23	24	23	39	26	22	24	24	24	26	16	27	27	20	23	29	21	32	38	31	29	25	35	38	23	43	22	18	22	22	21	23	39	16	25	25	25	23	40	35	61	44	19	18	22	12	16	11
3076--7781	0	2	0	0	1	3	3	1	1	0	0	1	0	0	4	3	6	3	2	2	1	1	3	0	0	3	0	3	1	4	2	2	1	0	0	3	1	1	5	3	3	1	1	0	6	1	2	8	3
3076--7782	12	17	28	9	27	19	22	28	28	18	18	8	10	16	18	22	16	25	25	16	7	9	12	10	8	7	6	16	14	11	17	6	9	19	18	16	27	25	23	16	17	31	35	16	11	14	10	22	4
3001--26103	1	7	1	2	2	2	3	0	3	2	2	1	4	7	3	3	1	0	7	2	4	6	5	3	5	4	7	5	2	4	2	2	3	3	4	3	2	3	14	90	340	210	17	13	6	10	5	1	0
2012--6572	7	6	5	12	5	5	8	6	9	7	7	5	4	3	5	2	5	4	3	4	1	2	1	4	3	4	5	3	2	2	3	2	6	5	3	3	3	6	5	9	8	9	9	3	6	7	4	6	5
15--31441	0	0	0	0	0	0	0	0	0	0	0	7	112	88	91	69	63	30	13	12	0	16	16	10	48	107	125	129	119	129	135	133	142	183	149	169	214	309	287	500	676	721	532	354	375	345	256	119	60
3076--31692	0	0	0	0	0	0	0	0	0	2	3	6	8	14	7	6	9	8	7	0	3	0	6	6	7	7	8	8	2	4	5	3	4	5	5	5	8	14	33	109	168	108	32	16	18	22	16	10	7
3076--31693	0	0	0	0	0	0	0	0	0	5	31	38	45	37	27	17	14	14	19	2	22	17	15	24	28	31	51	19	11	18	11	7	8	20	16	21	48	62	105	486	706	648	284	102	51	107	71	52	15
3076--31691	0	0	0	0	0	0	0	0	0	20	28	29	32	32	29	31	29	20	12	1	25	21	19	28	23	33	46	27	22	17	18	15	12	21	15	20	34	43	57	239	464	440	155	77	30	64	40	31	11
15--6301	3	5	6	5	7	4	8	7	6	2	3	3	3	2	4	2	8	1	2	1	0	5	4	4	2	2	2	8	5	5	5	11	7	15	29	11	4	4	7	7	8	12	10	9	9	11	10	6	7
15--6303	26	25	34	30	51	29	38	33	35	22	5	5	6	11	12	8	2	4	3	3	0	3	4	0	5	6	8	5	12	9	9	7	8	7	7	3	7	7	14	14	23	22	12	13	11	19	17	8	12
15--6302	43	47	54	66	75	31	46	41	37	26	21	11	8	5	17	12	7	12	8	5	0	12	8	10	6	9	8	8	15	6	11	8	7	5	15	8	10	19	16	9	7	18	15	3	12	21	18	15	8
2012--6153	20	19	20	23	20	19	31	18	15	22	25	15	52	33	26	15	12	10	14	7	7	10	14	15	16	14	10	14	13	13	12	13	13	19	11	10	24	24	24	26	18	40	27	26	13	16	17	19	20
2012--6152	13	14	16	34	23	30	36	15	25	17	16	20	35	25	19	26	22	20	25	28	23	36	36	25	34	41	19	23	21	20	29	32	22	39	26	24	21	15	22	22	23	29	26	28	22	19	24	12	13
2012--6151	23	27	22	25	16	25	23	24	24	18	22	18	17	14	11	14	21	13	19	13	24	19	13	17	15	16	8	16	13	20	18	16	19	13	6	9	12	22	18	25	30	22	22	12	21	7	12	12	8
15--61361	5	1	2	3	3	3	3	1	5	8	8	2	3	6	4	6	5	4	2	2	0	5	5	4	2	5	2	3	3	4	10	5	2	4	1	5	5	6	4	6	8	18	15	10	8	5	7	8	6
15--18053	2	4	3	3	4	4	5	3	3	3	3	5	11	17	6	15	12	10	12	8	0	13	16	11	7	15	17	16	13	15	13	15	7	11	15	16	24	24	25	55	62	53	44	23	20	22	14	13	9
15--18052	24	15	16	11	8	9	4	9	14	20	12	16	14	14	22	7	9	7	7	7	0	3	6	12	8	13	17	19	7	10	6	11	6	16	13	17	20	30	46	83	143	79	49	28	32	37	26	26	11
15--18051	6	3	5	7	4	3	12	11	17	13	8	6	4	6	3	4	5	7	4	3	0	1	3	7	4	9	3	3	6	2	7	4	7	5	4	5	9	16	20	47	56	57	24	21	23	24	11	10	3
3076--23141	30	20	21	17	19	24	26	28	7	30	9	14	32	164	78	63	33	30	26	30	45	23	18	14	24	48	52	39	27	31	19	14	16	23	24	23	35	50	91	289	408	2	0	0	0	0	0	0	0
3076--23143	3	5	3	3	1	2	2	0	1	1	3	6	7	10	6	0	1	2	1	3	2	3	1	2	5	3	4	2	1	4	2	4	4	2	6	4	5	4	15	57	210	0	0	0	0	0	0	0	0
3076--23142	7	3	5	4	8	13	13	14	9	19	28	8	10	15	15	10	11	12	12	9	11	14	3	5	14	4	10	0	2	2	0	1	2	3	2	1	2	2	7	38	38	0	0	0	0	0	0	0	0
2012--10603	5	7	6	6	4	5	11	2	7	5	4	4	4	5	2	4	4	6	4	1	8	4	6	5	5	7	2	1	4	3	4	2	6	4	3	4	6	7	4	7	5	3	5	6	4	5	8	3	4
2012--10602	20	17	27	34	46	18	65	17	10	14	13	13	16	12	14	8	14	20	14	11	8	28	27	18	25	12	10	12	6	13	16	13	9	12	13	15	6	10	14	8	5	17	15	11	7	5	9	16	7
2012--10601	1	0	0	3	1	3	10	1	1	1	2	1	2	2	2	3	5	5	1	2	4	3	8	2	3	3	3	2	1	5	5	6	2	3	3	7	3	6	4	6	2	6	4	5	4	4	2	1	2
2012--6721	5	2	5	4	2	2	9	3	13	4	7	11	1	1	2	4	1	0	3	1	1	1	0	3	2	4	2	1	1	1	1	1	3	2	1	3	1	1	3	4	3	4	3	5	2	1	3	1	1
2012--6722	3	2	1	3	0	0	2	7	4	5	8	7	6	7	5	8	6	6	8	3	4	5	5	5	6	6	3	8	4	6	5	6	9	2	13	11	10	6	12	8	4	9	7	5	9	9	8	5	6
3076--6173	8	12	13	10	14	7	11	12	8	10	9	13	13	12	13	13	6	15	11	20	8	15	13	19	12	13	23	8	13	15	16	11	9	12	5	9	5	14	10	20	24	18	10	8	3	11	5	6	5
15--692	12	7	7	7	3	4	5	1	3	2	3	10	5	9	7	5	10	3	3	8	0	3	3	8	6	7	3	4	4	6	9	8	6	6	8	3	3	11	10	19	18	17	9	10	8	15	6	7	5
15--693	4	3	2	2	2	2	3	4	4	3	4	2	5	8	6	2	2	3	6	5	0	3	4	4	2	2	4	8	4	2	5	9	5	5	9	7	14	9	7	8	12	9	10	8	6	5	7	7	5
15--691	13	8	11	4	7	3	4	6	6	5	4	4	6	3	5	3	3	2	3	1	0	3	2	4	4	2	5	5	2	3	1	1	5	4	2	6	3	6	15	23	27	20	12	3	12	15	12	15	3
15--44702	1	4	3	1	1	1	1	1	1	5	4	2	2	5	2	1	3	0	0	4	0	5	5	3	6	6	2	3	2	4	2	4	3	3	2	4	5	6	7	11	9	13	7	3	5	8	5	4	1
15--44703	2	2	4	3	3	4	1	1	5	0	4	2	5	3	5	1	3	2	0	2	0	4	6	1	6	6	2	4	3	6	4	1	4	1	2	2	6	5	4	9	11	16	6	3	1	1	2	1	0
15--50002	3	4	4	6	5	1	5	4	4	3	2	5	5	2	4	5	3	1	3	0	0	3	4	3	3	2	1	2	2	3	2	2	4	3	4	1	0	3	2	6	18	8	3	5	6	4	3	1	4
15--50003	3	3	1	1	3	2	4	0	1	3	2	1	2	0	2	4	2	3	2	0	0	6	2	3	2	1	2	3	3	0	7	3	5	5	7	4	6	7	5	8	28	12	15	4	4	7	2	5	5
15--31203	0	14	21	24	21	28	32	34	30	29	37	39	76	171	66	55	33	37	48	55	0	46	42	42	39	56	83	40	38	38	29	43	53	70	61	55	71	102	190	451	754	318	177	89	156	222	91	60	50
15--31202	0	5	22	17	24	26	27	18	17	60	20	23	45	80	51	28	38	34	40	40	0	43	25	34	44	50	66	42	42	36	40	26	38	52	41	64	102	158	214	328	403	256	117	113	144	121	60	33	38
15--31201	0	20	19	30	25	25	31	32	33	34	44	57	66	75	49	54	42	56	45	50	0	48	72	68	80	105	101	124	91	77	109	85	64	85	85	112	115	158	247	439	527	339	189	155	167	207	146	121	81
2012--6791	7	8	4	4	4	3	4	4	2	5	5	4	3	4	7	9	8	2	9	4	3	5	5	9	8	8	12	7	3	10	11	11	12	8	8	9	4	12	12	22	18	26	24	19	16	11	5	11	4
3001--7313	10	7	7	5	7	7	4	6	9	7	7	9	13	7	6	8	7	5	6	3	8	11	9	10	15	13	15	5	6	5	14	10	6	7	8	8	7	8	5	7	8	9	11	15	6	9	5	9	7
2012--6792	4	1	4	1	4	1	3	2	4	3	2	2	8	4	2	6	4	2	6	1	13	14	15	13	13	17	6	11	12	10	18	8	11	12	14	13	12	5	10	16	20	25	15	13	11	12	10	5	6
3076--31503	0	0	0	0	0	0	0	0	0	0	0	9	6	14	2	0	0	1	2	0	0	0	0	0	4	6	11	4	5	3	3	2	3	2	5	5	3	7	6	208	312	33	8	9	41	51	7	4	2
2023--2232	1	2	1	3	1	2	2	1	1	1	0	1	1	1	1	1	1	1	1	0	1	1	1	1	0	1	0	0	0	0	2	1	0	1	0	0	0	2	2	0	0	0	0	0	0	0	0	1	0
2023--2233	1	0	0	1	0	0	0	0	0	0	0	0	1	0	0	0	0	1	1	1	0	0	0	0	1	1	1	3	0	0	1	0	0	0	0	2	0	1	0	5	3	1	1	2	1	0	0	0	1
2023--2231	0	1	0	1	1	0	0	0	0	0	1	0	0	1	1	2	0	0	0	1	1	1	0	1	0	2	1	1	1	0	0	1	2	1	1	0	1	2	1	0	1	1	0	0	0	2	0	1	0
3076--6552	3	2	4	3	1	3	2	3	2	3	1	5	3	2	1	2	2	2	2	1	1	1	3	0	0	2	3	3	4	3	2	0	5	2	5	3	1	2	6	4	23	11	5	1	2	3	0	0	1
3076--6553	3	4	0	1	0	0	1	0	0	1	2	3	0	0	1	1	1	2	1	1	0	0	0	1	0	3	3	2	3	1	1	2	3	2	2	2	2	1	6	7	4	5	7	2	2	2	4	0	0
3076--6551	4	0	3	2	5	4	3	5	3	2	6	2	2	4	2	3	3	5	1	1	0	2	2	2	5	6	3	3	4	4	4	2	3	1	1	4	5	7	6	15	22	23	11	3	9	7	3	7	3
2059--632	0	0	0	0	0	0	0	0	0	0	0	0	0	0	0	0	1	0	4	1	1	6	1	0	5	0	2	1	1	2	1	3	1	1	2	1	2	2	6	0	5	2	5	3	1	7	2	2	1
2059--633	0	0	0	0	0	0	0	0	0	0	0	0	0	0	33	30	33	56	39	41	51	51	61	78	43	37	51	30	55	41	30	49	33	72	49	45	39	56	90	121	251	105	71	41	80	53	45	64	73
3076--27661	0	0	0	0	0	0	0	0	0	0	1	2	6	11	2	1	5	5	2	4	3	3	2	6	3	11	1	4	2	4	5	3	3	6	1	4	8	8	11	193	128	38	6	7	8	12	5	10	5
15--61633	33	33	22	22	22	23	28	20	20	29	23	17	30	40	12	32	19	22	23	18	0	19	23	22	16	25	25	19	22	15	17	21	22	27	32	25	34	44	88	159	213	134	59	49	56	80	45	52	37
15--61632	32	31	36	39	31	31	47	43	46	27	41	24	35	52	25	38	33	31	35	38	0	38	32	32	37	30	46	27	27	26	26	27	26	37	34	38	44	44	80	98	177	156	46	42	40	53	54	41	46
15--61631	261	267	384	406	268	297	251	229	238	160	164	165	236	266	176	203	168	167	188	172	0	180	179	153	171	225	226	170	140	155	166	178	191	258	271	306	370	483	724	816	1409	1197	536	401	436	506	408	367	266
3076--27662	0	0	0	0	0	0	0	0	0	1	2	2	1	7	1	3	1	1	1	2	3	3	3	2	3	6	14	5	4	3	5	2	0	1	1	2	4	6	5	56	43	12	10	11	15	16	21	23	20
15--1032	10	10	49	14	22	11	11	5	13	37	14	13	12	20	25	20	24	11	12	23	0	21	14	24	29	21	31	28	27	20	26	25	16	34	34	34	36	39	49	51	163	220	103	77	36	57	49	38	25
15--27111	5	3	4	4	6	9	5	7	10	12	6	7	12	13	6	14	11	9	10	8	0	9	4	7	13	19	18	11	4	4	13	7	8	10	9	6	11	23	26	43	73	33	30	18	22	28	13	18	13
15--27112	12	9	17	8	11	17	11	16	11	15	19	21	20	25	15	12	5	6	12	10	0	9	13	26	13	24	22	11	12	20	11	19	11	14	13	26	31	53	78	153	329	168	113	46	55	117	45	62	31
15--27113	17	5	6	6	2	4	4	5	6	9	5	12	0	14	11	4	7	7	7	3	0	10	11	13	10	16	19	9	13	12	11	18	14	22	25	21	20	32	43	111	208	74	45	25	66	58	37	23	8
2012--10832	0	0	1	0	2	1	0	0	1	1	1	1	5	5	1	1	1	2	0	2	2	2	1	0	0	0	0	0	2	6	2	5	1	1	2	1	3	3	5	4	4	2	9	2	4	4	3	3	0
109--6513	1	2	12	2	2	6	12	14	17	8	0	0	9	7	4	0	15	7	3	4	1	9	5	5	3	11	4	3	3	5	7	7	11	8	11	13	13	36	41	367	1357	463	107	100	55	50	12	23	6
109--6512	0	0	0	0	2	0	1	0	0	0	0	0	0	0	0	0	0	0	0	0	0	0	0	1	0	0	0	0	0	0	0	0	0	0	1	0	0	2	2	3	6	10	1	1	3	2	1	1	1
109--6511	0	3	1	2	3	2	5	6	4	4	0	0	2	6	0	4	0	4	1	1	1	0	5	2	1	5	6	3	2	6	2	3	3	4	4	3	5	7	12	34	119	110	20	15	6	16	14	9	1
2012--10833	4	3	3	4	1	4	1	5	9	6	3	2	5	1	3	6	5	1	2	1	5	5	3	3	0	2	3	4	2	4	7	0	0	0	1	3	5	7	3	9	10	10	9	8	10	6	3	3	7
3076--27092	0	0	0	0	0	0	0	0	0	0	7	37	82	27	15	37	18	18	10	11	10	13	12	10	18	17	24	17	15	23	45	8	13	17	18	30	32	59	155	492	608	245	111	42	72	97	41	24	15
109--10691	0	0	0	0	0	1	0	0	1	1	0	0	0	0	0	0	0	0	1	0	0	1	0	1	0	1	0	2	2	2	2	2	1	1	1	3	3	3	0	12	34	14	1	0	2	0	0	0	0
109--10692	0	0	1	0	0	0	0	0	0	0	0	0	0	0	0	0	0	0	0	0	0	0	0	0	0	0	0	1	0	0	0	0	0	0	0	0	0	0	0	0	0	0	0	0	1	0	1	0	0
109--10693	3	0	1	1	0	0	2	0	1	2	0	0	0	1	0	0	2	0	0	0	0	1	1	1	0	0	0	1	2	0	0	0	0	1	3	4	5	4	1	2	8	4	1	1	2	0	0	0	1
2023--10023	1	0	0	1	0	1	1	5	0	0	1	2	0	0	1	0	2	2	2	2	3	3	2	3	1	2	3	1	2	1	1	4	1	1	1	0	0	0	1	1	4	3	2	2	1	3	1	2	1
15--6502	0	2	1	1	3	1	1	0	2	1	1	0	1	1	2	2	1	0	1	3	0	0	0	3	3	4	3	1	3	2	3	4	6	8	5	4	3	3	8	7	10	7	8	4	4	10	5	5	3
15--6501	3	3	1	0	1	1	4	1	1	3	1	3	4	4	6	4	3	5	2	4	0	4	2	2	0	5	0	3	5	4	5	4	5	2	5	2	1	4	8	21	16	9	1	4	7	14	2	5	7
15--61332	11	11	11	16	13	11	13	12	10	10	12	4	7	18	7	5	2	5	7	2	0	6	7	2	11	13	15	8	10	1	8	8	18	24	14	10	15	21	64	57	71	42	18	21	37	54	14	15	11
15--61333	16	12	13	11	5	13	15	10	10	6	6	4	3	17	7	5	7	4	3	6	0	6	6	11	13	16	30	6	10	7	12	10	12	13	17	12	26	29	68	55	89	50	33	39	48	31	34	24	16
15--61331	177	196	282	230	227	268	226	191	211	205	153	145	208	150	170	193	238	166	178	171	0	161	247	257	172	208	172	206	162	169	163	170	138	207	131	129	180	184	158	199	288	438	239	240	184	158	133	159	168
2012--10831	2	0	0	0	0	1	2	0	0	0	1	1	2	2	2	2	2	0	1	0	1	1	0	0	0	0	0	0	0	0	2	0	0	0	1	0	0	1	1	3	4	8	5	0	0	0	2	0	1
15--6591	1	3	3	4	2	5	1	0	3	3	2	4	3	16	7	8	6	1	0	5	0	3	8	5	4	7	8	12	6	6	7	7	5	10	14	9	8	16	17	41	93	48	41	20	18	37	12	11	13
15--6592	18	22	29	13	17	30	19	34	32	46	19	28	42	53	71	25	51	21	31	32	0	27	25	25	39	30	57	34	43	28	56	28	25	54	45	49	43	71	51	89	251	490	279	137	51	78	64	69	47
15--6593	21	19	45	33	31	27	29	20	28	36	17	28	42	17	39	38	20	21	26	16	0	25	19	34	30	25	25	24	29	22	42	30	32	26	32	28	20	52	34	63	52	60	49	30	43	34	45	37	24
2023--2263	1	0	1	0	0	1	0	0	0	0	0	0	0	0	0	0	0	0	0	0	0	0	0	0	1	0	0	0	0	0	0	0	0	0	1	0	0	0	0	0	1	1	0	2	1	0	1	3	0
2023--2262	7	4	10	4	3	1	0	4	6	1	3	4	4	3	7	4	2	2	4	8	4	2	5	3	4	5	1	1	6	4	6	4	5	6	6	2	0	3	4	3	4	8	7	5	3	5	4	4	3
3076--7503	14	17	11	20	12	12	13	14	12	10	10	14	15	17	13	8	12	8	12	16	10	13	16	12	10	15	15	12	13	12	7	10	10	7	13	12	9	7	18	21	23	1	0	0	0	0	0	0	0
3076--6922	1	2	1	0	0	1	1	1	0	1	2	1	0	0	2	3	0	0	0	0	1	2	1	2	0	0	2	0	0	1	2	0	0	3	1	0	1	1	0	1	1	0	0	0	1	0	1	2	1
109--7111	0	0	0	0	0	2	0	1	0	2	0	0	0	0	1	0	1	0	2	0	0	1	1	0	0	0	0	0	0	0	0	0	0	0	0	1	0	0	0	0	1	0	1	1	0	0	0	1	1
109--7112	0	0	1	2	2	1	1	1	2	1	0	0	1	1	1	1	0	1	1	1	0	1	0	0	0	0	0	0	0	0	0	0	0	0	1	0	1	1	2	2	2	1	0	0	1	2	0	1	0
109--7113	0	1	0	0	0	0	0	1	1	0	0	0	0	0	0	0	0	0	0	0	0	0	0	0	0	0	0	0	0	0	0	0	0	0	0	0	0	0	0	0	0	0	0	0	0	0	1	0	0
3076--6881	4	4	3	1	2	1	0	2	3	4	6	5	15	38	14	6	4	1	5	5	4	3	4	4	6	15	12	10	8	11	14	9	6	3	4	1	15	4	7	38	55	23	18	2	12	13	8	10	12
3001--12042	2	1	6	2	2	4	1	4	4	3	0	3	2	1	1	3	0	1	1	2	1	5	0	0	3	1	1	3	2	1	1	3	4	1	1	3	1	1	5	2	1	2	2	5	6	0	2	2	0
3001--12043	12	9	8	11	6	8	9	7	5	11	4	6	13	15	16	14	13	10	11	9	13	15	12	13	12	12	14	13	10	17	12	15	5	9	10	7	12	7	6	16	20	16	16	12	13	10	16	12	10
3001--12041	0	1	0	2	0	1	1	2	0	2	1	1	2	0	1	0	0	0	0	1	0	3	0	0	0	1	0	1	0	0	1	0	0	0	0	0	0	0	1	0	0	4	1	0	0	2	0	0	0
3076--6921	1	3	1	1	2	1	1	1	1	1	1	1	2	4	1	1	1	2	1	2	1	1	1	3	1	2	1	2	1	1	2	2	0	3	2	2	1	1	4	3	0	4	1	0	1	0	0	0	2
3076--6882	13	9	3	8	5	8	12	10	6	5	9	9	11	39	9	12	7	4	5	6	7	7	2	7	7	23	37	13	12	8	18	6	7	8	7	9	6	10	25	54	115	48	16	6	19	31	7	8	4
3076--6883	10	7	15	17	21	19	9	13	9	11	10	7	16	20	16	16	11	11	12	16	14	12	17	26	18	16	25	11	8	14	5	7	11	11	12	5	5	5	18	20	30	14	8	9	10	11	7	3	4
2012--6603	11	11	17	31	38	23	33	19	9	26	11	17	18	30	8	8	8	10	5	4	7	15	29	13	30	13	8	10	6	10	17	12	5	9	4	24	18	12	12	11	15	51	15	6	10	16	12	14	5
2012--6602	23	23	26	18	20	13	15	11	11	10	13	6	26	15	15	15	13	21	18	16	13	14	14	27	22	16	21	28	18	18	20	28	20	22	30	25	19	24	25	31	28	41	33	33	31	34	31	21	16
2012--6601	3	1	1	1	2	1	1	0	1	2	1	3	2	0	2	1	0	0	1	0	1	4	1	3	3	1	2	3	2	4	2	1	3	7	3	5	2	4	4	3	7	3	4	7	6	5	4	4	6
2023--7113	0	0	0	0	0	0	0	0	0	0	0	0	0	0	0	0	0	0	0	0	0	0	0	0	0	0	0	0	0	0	0	0	0	0	0	0	0	0	0	0	0	0	0	0	0	0	0	0	0
3081--27752	3	0	1	3	3	4	0	2	4	1	1	0	1	2	2	0	3	6	3	3	1	3	2	2	4	0	5	2	2	1	0	0	1	2	1	2	3	1	1	3	2	4	6	4	5	1	1	5	4
3076--7043	1	0	1	0	0	0	0	0	0	0	0	1	3	1	1	2	1	2	2	1	1	1	0	1	0	2	3	0	0	0	3	7	7	2	1	2	3	8	6	11	15	13	3	0	2	1	1	2	0
3076--61961	2	1	2	1	1	1	1	1	2	1	3	4	7	7	5	3	1	0	2	2	1	1	1	1	3	2	2	1	0	0	0	0	0	0	0	2	2	3	9	20	55	0	0	0	0	0	0	0	0
3076--61963	2	3	1	1	0	1	0	0	0	2	2	3	7	6	4	3	2	3	2	3	1	0	4	2	2	8	10	5	1	4	4	4	6	3	3	0	4	3	7	24	77	3	0	0	0	0	0	0	0
3076--61962	4	2	5	4	4	3	7	4	0	4	1	5	5	6	3	2	2	3	3	1	5	2	4	4	3	3	6	9	7	7	4	2	6	4	4	11	7	12	12	41	76	0	0	0	0	0	0	0	0
15--6231	5	5	14	5	4	4	6	3	4	9	4	6	7	5	6	10	10	6	8	11	0	4	6	6	6	2	7	4	7	6	12	8	7	9	10	6	8	10	11	16	36	31	20	14	14	13	14	8	8
3001--10852	16	12	10	10	20	19	25	22	17	13	15	30	16	15	41	37	20	21	25	33	34	36	36	40	25	22	31	35	20	22	35	24	24	33	19	19	27	27	31	46	712	333	34	15	21	41	22	26	25
15--6233	8	9	28	13	15	43	10	17	14	32	19	15	17	52	19	12	20	9	12	13	0	19	14	19	28	12	26	18	22	25	21	11	15	24	18	25	18	47	57	67	198	166	93	71	37	58	42	41	36
15--6232	8	5	5	3	5	6	3	5	5	6	2	3	12	19	8	6	5	9	6	7	0	5	5	8	6	10	19	7	9	6	9	11	21	25	20	10	15	29	61	90	197	80	42	31	35	55	25	30	10
15--61441	16	6	27	19	38	67	22	43	23	73	45	33	38	63	48	42	47	18	60	63	0	34	23	41	62	56	60	50	29	38	49	36	41	59	43	59	42	71	86	132	418	514	255	178	81	102	98	89	38
3076--1802	0	1	1	0	0	0	0	0	0	0	0	0	0	0	0	0	0	0	0	1	0	0	1	0	0	1	0	1	2	1	0	0	1	1	1	0	0	1	1	0	2	1	0	0	0	0	0	0	1
3076--6312	6	14	9	35	41	45	25	25	23	22	27	14	30	19	17	24	11	20	30	21	20	22	29	17	36	16	26	16	16	15	17	24	14	28	18	22	22	20	29	37	77	45	28	13	18	16	9	9	15
15--61443	15	13	20	35	30	29	32	19	34	33	22	18	11	27	12	13	35	34	31	33	0	32	22	39	49	32	36	26	29	27	25	42	52	69	63	57	36	53	72	106	132	134	73	54	65	89	75	42	41
2023--2272	29	9	13	8	12	12	13	14	16	8	11	20	19	11	15	13	14	10	16	10	10	11	16	16	21	9	18	11	12	12	19	24	17	20	23	9	7	10	23	14	13	25	13	14	14	13	18	21	14
2023--2273	4	6	8	3	7	8	2	5	7	5	5	3	2	3	6	6	9	6	2	3	2	2	3	9	6	3	7	0	3	3	4	8	9	5	9	3	9	8	10	4	14	12	10	5	5	7	0	6	9
3081--27753	8	2	12	8	13	11	9	5	5	3	4	4	4	5	5	7	6	6	6	5	7	4	7	6	6	8	6	4	2	8	8	5	2	5	7	7	5	3	7	1	3	6	12	16	10	9	9	8	18
3076--7042	2	2	0	1	1	1	0	0	0	0	2	1	1	2	1	0	0	1	0	0	1	1	2	1	1	2	0	1	3	1	2	0	1	1	0	2	2	3	6	10	15	8	4	0	2	0	1	3	0
15--8422	3	3	2	2	3	3	1	2	4	2	1	1	5	2	2	2	4	1	2	0	0	2	0	2	3	3	4	5	1	2	1	2	1	2	5	7	7	8	7	8	6	11	5	3	8	14	4	9	9
15--8423	3	4	2	3	2	0	1	2	1	2	0	2	4	2	3	1	3	1	1	4	0	2	2	3	2	3	1	2	4	5	2	3	2	1	3	9	7	7	10	13	9	14	10	2	10	10	10	5	6
15--8421	2	1	1	0	0	0	0	1	0	1	1	0	0	1	0	0	0	0	1	0	0	2	1	2	1	1	1	0	0	0	1	0	0	1	4	3	3	3	2	6	4	9	3	2	3	9	7	1	2
3076--2031	2	2	7	1	2	3	3	1	3	1	1	1	6	1	2	2	2	2	3	1	0	0	0	0	2	1	3	6	2	1	3	2	3	4	1	0	2	1	8	5	1	7	5	1	2	2	1	1	3
3076--7783	0	0	1	0	0	0	0	1	0	0	1	0	0	0	0	0	0	0	0	0	1	0	0	2	1	0	1	0	0	0	0	0	0	1	0	1	0	0	0	1	0	0	0	0	0	0	0	0	3
3076--2033	5	3	3	6	4	6	4	9	2	5	2	6	3	4	8	6	3	7	11	9	5	11	9	5	9	4	8	7	9	4	3	1	5	3	5	5	8	3	11	9	10	10	5	5	7	6	3	8	4
3076--2032	41	32	38	45	38	30	32	45	24	22	21	24	28	28	51	31	35	37	29	31	41	34	40	31	27	26	64	38	36	29	21	30	29	59	35	34	43	71	47	52	100	84	82	36	40	47	28	34	25
3076--7041	5	5	3	3	4	3	7	6	2	0	3	4	6	6	4	5	7	0	3	2	2	1	2	4	3	4	10	4	3	3	2	7	6	4	5	3	6	14	22	33	56	35	27	12	16	16	9	6	5
3081--10531	21	18	26	27	57	73	20	35	17	27	8	6	78	25	21	14	18	19	13	24	19	29	26	31	9	20	21	22	15	14	19	11	10	38	31	22	37	54	31	48	131	111	89	107	96	108	71	90	70
3081--10532	1	0	1	0	0	0	0	0	0	1	0	0	1	0	0	1	0	1	2	0	0	0	0	0	0	1	0	0	0	2	0	0	2	1	5	1	1	0	0	1	1	1	1	1	1	1	1	0	0
3001--26101	2	0	0	0	2	3	1	1	0	1	2	1	1	4	1	3	2	4	1	1	2	1	0	2	2	3	2	0	0	1	0	2	0	2	1	1	2	2	6	32	192	120	6	6	2	6	4	1	1
15--31153	0	0	0	0	0	0	0	0	0	0	1	11	46	42	45	28	23	20	22	23	0	23	28	32	39	48	48	51	44	36	50	48	46	63	64	63	88	122	249	440	517	353	191	131	149	131	88	61	42
15--31152	0	0	0	0	0	0	0	0	0	0	3	14	21	30	22	22	10	16	24	21	0	19	29	22	41	55	53	33	52	32	103	53	50	72	70	84	126	193	311	414	478	386	211	148	186	164	93	48	33
15--31151	0	0	0	0	0	0	0	0	0	0	5	64	67	101	71	60	50	75	93	96	0	80	106	117	98	90	110	86	75	68	76	87	77	88	121	154	194	277	401	567	756	710	432	275	343	328	219	81	56
109--15723	0	0	0	0	0	0	0	0	0	0	0	0	1	0	1	0	0	0	1	1	0	0	0	0	0	0	1	0	0	0	0	0	1	0	1	0	0	0	0	0	0	1	0	0	2	0	0	0	0
3076--44121	4	8	4	6	4	7	4	5	6	6	3	7	7	7	7	3	3	2	5	4	4	4	4	2	4	6	2	3	4	4	7	5	3	6	5	4	3	2	3	5	3	1	3	0	0	0	0	0	0
3076--44122	5	3	6	8	7	2	3	7	3	6	8	5	6	3	2	4	5	6	4	3	2	4	4	6	3	2	3	3	1	2	5	4	2	3	3	4	5	6	5	5	3	4	4	0	0	0	0	0	0
3076--44123	2	2	2	1	0	3	2	1	2	3	2	1	2	2	6	3	1	0	2	0	1	6	3	3	5	1	2	3	3	1	1	2	3	1	2	2	3	2	2	1	3	3	2	0	0	0	0	0	0
2023--14653	0	0	0	0	0	0	0	0	0	0	0	1	0	0	1	0	0	0	0	0	0	0	0	0	0	0	0	0	0	0	0	0	0	0	0	0	0	0	0	0	0	0	0	0	0	0	0	0	0
15--27882	0	0	0	0	0	0	0	0	0	0	36	62	107	71	41	29	37	31	114	59	0	30	24	27	34	75	75	48	43	44	61	64	62	70	78	127	162	265	394	642	725	483	279	197	291	283	158	115	68
15--27883	0	0	0	0	0	0	0	0	0	0	4	11	13	26	17	18	10	16	5	8	0	12	22	14	18	22	22	24	12	14	14	16	18	13	16	26	32	35	83	148	172	109	60	34	50	45	28	20	11
3081--27751	0	0	0	1	1	0	0	0	1	0	0	0	1	1	0	1	3	3	1	1	1	0	0	1	0	1	0	1	0	0	1	0	0	0	0	1	2	0	1	1	1	0	1	2	0	1	0	3	3
15--27881	0	0	0	0	0	0	0	0	0	0	2	8	17	17	10	13	11	13	13	22	0	8	4	6	14	20	15	15	11	7	8	13	7	10	15	20	30	61	118	230	231	141	63	50	59	38	25	16	8
3076--6131	12	9	8	9	9	8	11	12	6	6	4	6	7	10	7	8	12	4	6	10	8	8	4	6	5	13	8	4	5	4	6	6	6	8	10	6	10	11	14	40	115	43	14	12	12	39	12	8	10
3076--6132	4	3	5	12	6	5	7	3	2	7	3	9	6	3	8	4	6	3	6	6	6	4	5	9	7	7	9	5	3	6	8	8	8	8	5	7	9	10	10	29	51	33	11	12	11	21	11	9	2
3076--6133	56	57	46	66	85	94	56	53	52	59	38	51	64	71	46	83	62	78	59	58	41	50	67	74	65	51	100	74	55	50	68	40	39	53	38	43	51	40	51	131	333	188	122	71	61	95	51	56	46
109--15721	0	0	0	0	0	0	0	0	0	0	0	0	2	5	1	5	6	1	2	3	1	3	4	4	1	3	5	4	3	2	1	3	8	11	11	7	12	22	29	81	151	113	52	24	26	26	15	8	9
2012--6831	9	4	9	21	18	7	17	10	6	8	13	11	5	9	13	2	4	6	3	0	4	7	9	11	6	1	10	3	4	6	2	6	3	7	3	4	3	2	4	2	13	12	4	9	5	9	5	4	1
2012--6832	10	8	4	23	19	11	13	12	8	8	11	6	13	8	25	15	12	18	13	17	20	17	48	29	19	15	16	11	12	17	17	10	19	26	10	20	10	15	16	26	36	35	23	18	15	21	17	26	13
2012--6833	7	3	3	11	13	7	14	6	10	5	0	4	1	1	8	4	8	7	2	6	10	6	12	7	6	11	6	11	7	4	6	19	8	14	7	4	11	7	9	7	9	27	7	10	3	8	8	4	5
15--17071	4	1	2	1	2	0	1	3	3	1	1	4	2	4	4	2	2	1	1	1	0	1	2	4	3	3	0	1	0	3	2	2	1	3	1	1	3	3	2	6	3	6	1	2	1	1	2	2	0
3076--27602	0	0	0	0	0	0	0	0	1	0	0	0	0	11	1	2	0	2	1	1	0	3	1	1	1	1	6	0	1	0	0	0	1	0	0	0	0	1	5	167	266	5	0	7	6	18	1	0	0
3076--27603	0	0	0	0	0	0	0	0	7	3	0	0	10	13	12	12	1	9	7	8	3	9	12	5	3	6	10	9	12	6	8	7	5	7	7	4	10	15	24	41	65	40	24	12	16	25	15	6	5
3076--27601	0	0	0	0	0	0	0	20	63	52	0	0	27	67	47	30	30	26	39	15	20	20	21	18	12	18	27	12	12	14	31	9	9	8	11	8	9	25	37	117	124	69	51	19	36	54	24	20	13
3076--6161	35	36	29	31	27	31	30	33	36	26	13	17	25	30	14	13	14	9	10	27	15	15	5	4	10	10	19	11	14	14	5	6	6	7	6	11	5	10	25	180	361	262	29	12	15	19	13	7	4
15--61743	2	2	1	1	1	2	1	1	4	2	1	1	0	2	1	2	0	1	1	0	0	1	4	1	0	2	1	0	0	2	3	5	2	2	0	2	2	4	2	0	1	4	1	1	2	2	1	1	1
15--61742	0	0	0	0	0	1	0	0	0	0	0	0	0	0	0	0	0	0	0	0	0	0	0	0	1	0	0	0	0	0	0	0	1	0	1	1	1	1	1	2	4	1	2	1	0	1	2	2	0
15--61741	11	12	9	6	3	8	10	9	2	10	4	7	5	5	1	3	0	1	1	2	0	1	1	3	3	5	3	2	1	2	2	1	4	5	5	4	5	5	7	33	18	10	9	6	12	13	3	3	1
3099--43052	0	0	0	0	0	0	0	0	0	0	1	0	0	0	2	1	3	6	3	5	2	4	5	2	2	2	0	0	0	2	0	0	0	2	0	0	1	1	1	5	12	2	1	0	1	0	1	0	1
3099--43053	0	0	0	0	0	0	0	0	0	1	1	3	3	5	6	2	2	0	4	0	1	0	0	1	0	3	0	0	0	0	0	3	0	0	1	0	0	0	2	3	5	4	3	0	3	1	3	2	0
3099--43051	0	0	0	0	0	0	0	0	0	1	1	1	2	4	2	3	1	1	0	3	3	5	4	3	2	6	6	2	3	1	2	1	1	2	1	1	1	3	3	9	2	13	2	0	4	2	6	4	0
109--62931	1	0	0	0	1	0	0	0	0	1	0	0	0	1	0	0	0	0	0	0	0	0	0	0	1	0	1	0	0	0	0	0	0	1	1	1	0	1	3	8	7	3	1	1	4	1	1	0	1
109--62932	0	2	1	3	2	0	1	2	4	1	0	0	2	6	4	0	1	3	1	3	4	1	2	6	2	1	2	3	2	2	4	1	5	13	4	8	10	12	25	60	125	81	29	7	7	16	15	13	7
109--62933	0	0	1	1	0	0	1	1	0	1	0	0	0	4	2	1	7	2	2	1	6	1	3	1	5	1	3	2	1	1	2	6	4	4	7	5	6	10	3	61	431	252	27	14	6	20	11	12	6
3001--15623	2	2	3	5	3	5	3	5	9	6	7	2	5	4	2	2	1	2	4	3	4	3	2	2	7	5	1	1	2	3	3	0	2	2	1	5	5	19	30	79	135	37	12	4	4	3	2	0	0
3001--15622	1	0	0	2	1	0	2	1	2	2	0	2	0	1	0	1	1	0	1	1	2	3	1	0	0	2	1	0	1	0	2	0	1	0	0	1	0	2	2	0	9	1	1	0	0	0	0	1	0
3001--15621	0	1	0	0	0	0	2	2	0	0	1	0	0	1	0	0	1	0	3	0	2	1	0	0	0	0	0	1	2	0	0	0	0	2	0	0	0	1	1	3	13	5	0	0	1	0	0	0	1
15--31023	0	0	0	0	0	0	0	0	0	0	0	0	5	78	39	31	27	26	35	33	0	45	15	17	19	93	102	37	34	27	33	36	72	66	83	103	129	126	281	576	631	408	184	151	264	204	55	150	95
15--31022	0	0	0	0	0	0	0	0	0	0	0	0	2	39	12	19	19	8	6	6	0	10	7	5	10	18	37	11	10	14	6	15	14	17	21	23	49	72	102	311	406	124	48	57	121	108	32	32	28
15--31021	0	0	0	0	0	0	0	0	0	0	0	0	3	61	28	14	9	7	13	6	0	11	4	7	4	27	27	15	6	7	6	12	19	20	22	25	38	44	87	193	235	110	37	42	58	62	12	35	10
15--25062	36	34	35	55	58	67	83	99	122	118	88	93	36	49	41	39	28	34	9	15	0	41	25	43	36	57	41	59	55	41	67	41	42	76	60	78	86	136	265	373	399	375	269	161	185	183	126	57	35
15--25063	8	6	4	8	7	6	6	6	5	6	5	4	7	15	8	5	6	8	11	8	0	8	3	3	13	9	13	6	12	11	12	8	6	7	6	4	10	13	19	55	65	42	15	17	23	23	24	16	9
15--25061	13	9	19	14	14	26	34	43	42	42	47	64	97	62	25	16	19	11	9	13	0	3	2	4	6	4	11	6	5	4	7	11	15	11	20	27	36	62	138	382	404	248	61	55	77	72	29	14	12
3076--6763	2	4	3	2	4	2	4	2	2	3	2	3	6	3	5	1	2	0	0	1	3	2	5	1	4	5	2	2	5	4	3	2	3	0	2	5	0	2	2	2	2	6	4	3	1	1	3	2	4
2023--6892	1	0	0	1	0	1	0	0	0	0	0	0	0	0	0	0	0	0	0	2	0	1	1	1	2	0	0	0	0	0	0	2	0	2	0	2	0	0	3	0	1	1	1	0	0	1	0	1	0
2023--6893	0	0	3	4	1	3	1	4	0	2	1	0	2	1	3	2	0	1	0	0	0	0	0	0	0	0	0	0	0	0	0	0	0	0	0	0	0	1	0	0	0	0	0	0	0	0	0	0	0
2023--6891	0	2	2	0	1	1	0	0	0	1	0	0	0	1	0	0	3	1	1	1	2	2	1	0	1	0	0	0	0	1	0	0	0	0	0	0	0	0	0	0	0	1	0	0	2	0	0	2	0
3076--25583	4	4	5	2	2	3	5	1	3	6	3	3	5	7	7	3	1	3	4	0	1	1	2	1	0	3	2	1	4	2	3	1	1	0	1	1	0	3	2	1	1	1	2	0	0	0	0	0	0
3076--25582	2	1	1	1	1	1	1	0	1	1	2	2	0	1	3	4	3	2	4	1	5	3	2	2	2	4	2	2	4	5	6	5	4	4	6	3	5	5	4	4	2	4	4	0	0	0	0	0	0
3076--25581	5	3	4	4	5	4	7	2	4	3	2	3	2	4	5	3	1	2	2	1	2	1	1	0	2	0	1	3	1	3	3	1	1	3	3	1	0	2	2	1	1	1	2	0	0	0	0	0	0
2023--7873	0	0	0	1	0	0	0	0	0	0	1	0	0	0	0	0	1	2	2	3	1	2	1	1	1	1	4	2	2	2	1	2	3	2	5	2	3	1	1	2	2	2	2	2	4	2	2	1	1
2023--7872	0	0	0	0	0	0	0	0	0	0	0	0	0	0	0	0	0	0	0	0	0	0	0	0	0	2	1	0	1	0	0	0	0	0	0	0	0	1	0	1	1	0	0	0	0	0	0	0	0
2023--7871	1	1	0	0	1	3	0	1	1	2	0	0	0	2	0	0	0	0	0	2	0	2	0	1	0	1	0	0	0	0	0	0	0	0	0	0	0	1	0	0	0	0	0	0	0	0	0	0	0
15--1111	1	2	4	4	4	0	4	4	5	3	5	5	0	1	2	1	3	5	5	1	0	2	3	3	2	5	6	6	5	1	4	6	2	1	5	2	3	3	6	2	4	10	3	7	6	3	3	4	0
15--1113	1	3	2	3	5	2	5	4	2	3	2	2	1	3	2	3	2	5	3	4	0	7	5	3	3	4	5	2	6	4	6	3	6	5	5	3	13	14	3	2	2	4	5	4	2	6	2	7	4
15--1112	2	0	1	1	0	2	1	1	0	0	3	0	0	2	1	0	1	1	1	0	0	3	4	1	3	3	2	2	1	3	3	3	0	0	5	2	1	3	2	6	7	10	5	3	11	5	2	3	4
15--61343	1	2	3	0	0	2	3	3	2	0	3	3	3	5	2	1	3	0	0	1	0	1	1	1	2	1	3	3	0	3	1	2	2	1	3	0	3	3	6	9	7	7	4	1	7	5	5	6	0
15--61342	2	0	2	2	0	3	3	1	2	0	2	5	5	7	7	5	1	2	3	6	0	2	2	1	3	6	6	6	6	2	3	4	6	3	2	3	2	8	9	10	14	10	6	5	6	10	9	5	6
15--61341	5	4	4	1	4	3	1	0	1	2	1	0	7	3	3	3	1	5	2	2	0	2	1	1	2	2	3	0	4	0	2	1	4	0	2	0	2	3	5	14	13	16	7	5	5	5	4	1	1
2023--33002	5	3	3	3	4	3	1	2	1	0	3	4	4	1	0	1	4	2	2	0	2	1	2	1	1	2	0	2	2	3	3	0	1	2	4	1	2	3	3	5	6	5	4	5	2	1	0	1	1
2023--33003	0	0	0	0	0	1	0	1	0	0	0	0	0	0	3	2	1	0	0	0	0	0	0	0	0	0	2	1	1	1	0	1	2	0	1	1	0	3	2	1	3	5	1	0	2	1	0	1	1
3099--31952	0	0	0	0	0	2	0	0	0	0	0	1	3	3	0	1	4	1	3	6	3	4	2	4	2	8	7	9	9	8	11	1	9	5	8	10	17	19	36	52	45	32	25	12	20	17	16	9	5
2023--33001	3	4	5	3	6	5	3	6	3	3	4	4	11	12	14	9	3	10	6	4	4	5	4	8	5	2	10	9	8	6	3	7	3	5	6	5	8	7	8	12	12	13	8	9	13	4	2	7	3
3076--6261	42	56	69	126	246	315	114	155	70	92	145	66	177	137	107	81	97	52	95	81	67	71	158	79	178	104	66	84	54	68	114	123	60	183	92	89	130	123	93	196	375	207	109	40	90	57	38	44	67
3076--6262	1	1	1	2	1	1	1	2	1	1	0	2	1	0	1	3	2	2	1	3	1	0	2	0	2	1	1	1	0	0	2	2	2	3	4	2	1	2	6	12	56	13	9	5	5	3	4	6	10
3076--6263	14	14	18	50	158	263	51	38	29	29	35	42	83	85	53	28	35	19	28	34	23	20	85	21	55	23	32	22	22	17	38	29	13	80	18	21	61	38	13	61	222	42	35	22	29	15	13	8	29
3076--31502	0	0	0	0	0	0	0	0	0	0	0	0	3	7	2	4	5	8	7	3	4	7	8	5	12	27	58	40	43	42	44	44	46	42	44	53	58	62	88	254	411	151	86	48	69	93	71	44	37
15--31221	0	0	0	0	0	1	10	12	7	8	7	8	3	10	7	7	9	6	6	3	0	6	4	12	7	5	10	10	8	10	12	10	11	10	11	11	7	23	24	56	80	88	40	23	27	23	23	18	15
3076--31501	0	0	0	0	0	0	0	0	2	0	1	3	8	17	11	31	25	28	33	39	22	27	26	25	44	43	33	24	11	12	13	11	12	11	9	9	21	24	35	186	337	103	56	31	44	59	52	45	30
3001--62423	0	0	0	0	0	0	0	0	0	1	0	0	0	0	0	0	0	0	0	0	1	0	0	0	0	1	0	0	1	0	0	0	0	0	0	1	1	0	0	0	1	1	0	1	0	1	0	1	0
3001--62422	4	2	4	6	7	2	3	3	3	3	3	5	1	3	4	6	5	0	2	3	6	4	7	5	4	5	2	2	2	4	5	1	3	6	4	3	2	5	8	3	3	4	8	6	4	5	0	2	5
3001--62421	8	8	13	5	3	8	11	16	4	8	10	11	8	8	10	10	8	11	7	11	3	7	11	11	17	17	7	10	8	7	11	7	8	9	14	11	9	15	6	5	2	8	10	9	8	6	6	5	14
15--31223	0	0	0	0	0	0	0	0	0	16	89	78	74	109	94	93	78	85	101	94	0	106	137	101	136	112	126	97	86	84	94	99	96	130	108	113	128	151	252	400	565	479	254	175	186	186	138	140	102
3099--31953	0	0	0	0	0	1	0	0	0	0	0	1	2	2	2	2	0	1	2	2	1	3	5	3	1	2	3	2	2	8	4	0	5	1	6	6	5	9	18	50	51	39	11	9	10	13	12	6	2
15--31222	0	0	0	0	0	19	140	163	111	114	99	66	125	158	136	169	203	192	158	196	0	208	238	191	242	259	374	311	298	307	270	287	309	375	286	302	381	389	403	635	1230	1249	657	546	419	473	386	409	311
3076--7032	25	24	29	35	52	64	35	34	19	33	18	26	33	39	30	32	49	50	40	47	41	34	37	54	62	42	52	31	25	17	30	16	18	30	24	17	24	23	15	19	57	64	32	25	21	22	11	26	10
3076--7033	7	8	4	8	5	8	5	5	4	6	4	3	4	0	3	5	4	5	8	5	3	2	2	3	2	1	6	7	2	6	3	3	3	0	3	2	1	5	11	5	5	8	6	3	4	3	2	4	3
3076--27091	0	0	0	0	0	0	0	0	0	0	8	28	38	37	40	25	49	49	33	31	44	37	33	42	54	54	61	50	39	50	159	32	38	22	27	34	42	63	92	253	359	172	88	52	56	77	32	32	16
3076--6311	11	9	18	14	21	17	12	12	9	8	13	10	18	23	12	16	17	15	13	15	12	17	21	18	24	20	15	26	18	11	14	15	13	14	18	8	14	13	18	45	65	33	30	16	19	20	14	18	11
15--61442	6	4	2	6	3	3	8	7	5	8	10	6	13	20	7	6	10	7	12	9	0	9	8	9	9	7	7	9	6	1	6	6	12	5	17	10	18	20	28	76	86	26	42	22	25	30	20	17	20
3076--6313	114	87	95	123	110	118	96	92	80	70	73	50	104	97	94	88	112	98	87	127	89	98	120	94	121	75	123	112	119	95	128	84	86	215	114	154	139	150	136	176	237	248	259	131	118	124	72	89	96
2023--11002	7	6	9	8	10	9	4	7	3	8	4	7	6	6	5	5	4	8	5	3	9	9	4	5	5	7	4	4	3	2	7	2	2	1	2	2	1	6	9	8	7	5	1	4	3	2	4	3	3
2023--11003	0	0	0	0	0	1	3	0	0	0	0	0	2	0	0	0	1	3	1	1	0	3	2	1	5	3	1	1	1	0	1	1	0	1	0	2	2	2	4	0	3	1	0	0	1	2	0	0	0
2023--11001	1	0	0	0	1	1	2	0	1	0	1	2	0	0	0	2	0	0	0	1	0	0	1	0	1	0	0	0	1	0	0	1	0	0	0	1	0	2	1	3	2	1	2	0	0	0	0	1	2
2012--25052	6	3	5	5	6	3	11	7	5	5	4	5	19	5	3	4	2	5	7	1	3	3	3	4	11	10	7	10	14	11	4	5	6	6	5	3	7	16	17	17	15	16	5	6	7	5	11	11	6
2012--25053	16	12	14	12	10	7	10	4	6	11	7	7	15	11	14	5	6	6	7	9	9	11	9	8	6	6	8	12	8	13	8	7	7	9	7	8	5	5	6	10	14	20	12	9	5	8	9	7	9
2012--25051	2	3	5	2	8	4	4	2	2	4	8	8	6	6	2	8	8	4	5	6	7	5	9	6	7	9	7	7	7	8	5	4	6	5	1	4	5	12	9	12	13	18	8	11	7	13	15	12	4
3076--6163	15	4	9	3	20	31	34	30	13	8	19	15	24	25	26	22	13	11	15	24	17	15	13	11	11	20	13	12	8	10	18	22	7	9	10	8	13	18	23	71	104	33	14	7	13	18	8	6	7
3076--6162	15	20	16	12	19	10	13	11	16	11	11	14	30	42	15	9	6	9	13	6	15	18	11	15	9	25	49	27	9	13	18	19	12	14	15	15	23	17	117	305	358	209	30	26	40	81	27	15	8
15--17072	1	1	0	0	0	1	1	0	2	2	1	0	1	3	1	1	2	1	1	0	0	1	0	1	1	1	4	1	1	0	2	1	1	1	2	0	2	2	4	1	6	13	14	11	11	8	6	4	2
15--17073	1	5	3	3	2	1	5	2	0	3	3	4	3	6	3	3	4	3	1	4	0	4	3	1	2	1	4	2	2	1	1	2	1	3	3	1	1	1	2	7	5	5	6	2	3	6	4	5	3
15--12551	0	0	0	0	0	0	1	1	0	0	1	1	2	1	2	1	4	0	3	1	0	1	3	2	1	0	3	0	0	1	2	3	4	4	4	5	2	3	4	11	22	10	5	2	4	2	5	3	4
15--12552	2	2	4	2	0	2	3	4	3	1	2	4	3	8	5	3	6	0	2	3	0	2	4	5	2	4	8	1	4	2	1	3	5	5	6	5	8	9	10	28	56	15	17	9	15	13	5	6	5
15--12553	2	2	2	3	2	1	1	2	1	0	0	1	2	2	2	2	3	6	3	1	0	3	2	2	0	2	3	3	1	4	4	4	3	5	7	3	6	4	9	13	36	9	13	6	5	17	5	4	2
3099--31951	0	0	0	0	0	1	0	0	0	0	0	3	2	2	5	5	2	2	1	1	9	7	8	4	2	3	2	3	5	2	5	3	3	4	7	8	9	15	41	100	83	62	16	18	12	11	12	3	4
3076--1211	3	8	3	5	2	1	2	1	1	1	2	0	1	2	2	2	1	1	0	1	0	0	3	0	1	1	1	3	4	3	2	1	1	3	1	2	1	1	2	10	16	11	5	2	2	0	4	3	2
15--6202	7	4	9	4	5	7	3	6	6	3	2	4	9	9	7	4	4	6	4	6	0	5	3	2	4	13	15	6	8	2	7	7	5	8	4	7	10	10	17	36	133	30	22	12	25	58	8	9	9
3076--1213	8	9	5	10	8	4	12	9	6	9	12	10	17	22	12	5	4	8	11	9	7	6	8	8	11	2	15	3	5	4	5	4	6	6	3	4	10	12	14	57	74	15	20	10	8	10	9	5	2
15--6201	4	4	5	2	2	3	2	4	5	7	2	5	6	7	4	3	1	1	3	6	0	4	2	2	3	4	3	3	5	0	2	4	4	4	0	4	4	3	2	15	31	14	18	11	10	13	11	3	4
2023--2221	3	1	5	5	4	6	4	5	5	4	3	2	6	2	5	3	5	1	4	4	8	8	4	3	7	3	7	2	3	4	14	3	8	4	7	4	3	3	8	6	9	16	8	6	1	3	6	7	5
2023--2223	11	11	9	11	8	8	12	9	12	12	15	14	14	4	8	7	10	7	10	16	15	6	12	10	21	5	15	9	6	7	14	12	14	16	14	13	10	10	14	9	15	19	13	11	14	9	11	12	9
2023--2222	0	0	0	0	1	1	1	2	2	0	0	2	1	1	2	1	1	1	1	1	1	1	1	2	0	2	1	1	1	1	1	2	0	0	0	1	4	0	1	4	0	1	0	7	1	1	1	0	0
109--4533	3	3	3	3	1	2	2	2	1	1	0	0	2	2	2	2	0	0	2	0	1	0	1	0	0	0	1	1	1	0	0	1	1	2	2	2	2	1	1	1	6	6	1	2	2	3	1	1	1
109--4532	1	0	0	0	0	0	0	0	1	0	0	0	0	0	0	0	0	0	0	0	0	0	0	0	0	0	1	0	0	0	0	0	0	0	0	0	0	0	0	0	1	1	0	0	0	0	2	1	1
109--4531	0	0	0	0	0	0	0	0	0	0	0	0	0	0	0	0	0	0	0	0	0	0	0	0	0	0	0	0	0	0	0	0	0	0	0	0	0	1	0	0	0	1	0	0	0	0	0	0	0
15--6203	6	9	2	4	6	6	3	7	2	6	5	7	6	16	8	4	4	2	8	4	0	3	3	2	1	12	6	4	9	9	6	15	11	23	21	14	7	16	19	65	206	73	44	28	21	81	13	21	13
3001--61602	5	3	7	5	11	2	9	8	4	6	2	4	6	4	2	6	4	2	3	2	3	7	4	19	5	3	3	5	1	3	1	7	2	4	3	5	1	7	17	25	23	26	5	15	4	7	7	2	3
15--6612	2	2	1	5	6	3	2	5	5	7	11	13	24	23	11	2	1	2	5	4	0	4	2	9	12	11	18	3	4	3	1	11	4	3	4	6	14	15	45	133	160	57	48	16	42	66	24	20	9
15--6611	2	4	3	2	1	3	2	2	3	1	4	4	6	8	5	2	2	0	6	4	0	4	3	2	0	3	5	5	2	5	2	6	2	3	4	6	9	8	14	25	79	31	16	9	20	43	16	8	4
3001--61601	1	2	0	1	1	0	1	0	0	0	0	1	0	0	0	0	1	1	0	0	1	0	0	2	0	1	1	1	0	2	0	1	0	1	1	0	0	1	2	1	0	2	0	0	1	1	0	0	0
3076--6761	6	6	1	3	12	4	8	4	8	6	5	4	9	10	6	2	6	8	8	5	2	7	6	6	6	5	14	3	7	6	4	6	6	9	7	8	8	11	10	8	8	11	11	5	10	8	5	8	7
15--61621	1	1	1	0	1	0	1	0	0	1	4	3	2	1	6	5	2	2	6	3	0	2	0	2	3	2	3	4	3	5	2	5	2	4	1	3	3	6	8	14	13	15	10	2	8	8	5	7	10
15--61622	0	0	0	0	0	0	0	1	1	3	1	3	4	5	2	4	1	1	1	2	0	1	0	1	1	4	3	2	2	1	1	2	4	3	3	4	4	6	7	16	21	17	13	14	14	13	5	5	3
15--61623	1	3	1	2	4	3	1	2	3	2	4	3	3	7	5	6	5	5	5	6	0	2	3	4	1	3	3	3	5	3	5	6	2	4	7	5	3	10	6	18	22	17	10	8	7	7	6	8	4
15--671	4	7	10	6	7	6	5	6	7	6	3	10	8	8	10	6	7	11	13	11	0	6	7	9	7	9	16	5	8	12	16	8	10	6	11	12	15	20	27	45	54	37	38	33	28	31	13	19	12
15--672	0	1	0	0	0	1	2	6	2	4	0	2	1	1	1	2	3	3	1	3	0	1	2	1	3	1	2	2	2	3	2	1	1	1	5	3	5	3	5	7	19	6	6	4	9	8	5	4	0
15--673	3	1	6	1	2	2	0	3	5	0	1	3	0	1	2	1	2	3	6	1	0	1	12	8	1	5	3	6	2	4	2	8	11	4	6	7	1	4	10	29	44	13	8	3	15	15	6	4	5
3001--10853	4	1	0	2	0	1	1	2	3	1	4	3	8	9	5	4	1	4	9	6	4	3	9	3	5	3	4	1	2	3	2	4	4	3	2	2	6	7	16	25	320	343	16	9	4	11	6	3	1
15--34561	1	1	2	1	0	0	1	0	0	1	3	1	3	2	2	1	1	1	2	0	0	3	2	0	2	2	2	6	1	0	1	2	1	5	2	0	1	1	0	4	0	6	3	0	3	2	1	4	1
2012--34753	22	11	20	45	38	29	63	32	16	31	25	33	24	13	15	9	8	12	11	8	17	19	20	19	20	28	11	16	15	12	15	24	16	18	17	19	23	16	14	23	18	37	35	15	19	19	15	20	18
3001--10851	10	11	17	9	26	13	22	19	13	13	13	13	13	13	13	19	6	6	11	8	8	3	5	11	7	4	5	2	4	10	17	9	7	8	6	12	8	8	10	10	364	57	5	12	12	16	6	8	4
2012--34752	15	5	10	12	18	16	24	7	7	12	10	8	12	12	7	6	8	3	6	10	11	9	22	20	13	11	11	10	15	1	9	4	6	9	0	6	3	10	5	6	8	17	11	5	10	10	11	10	3
15--6103	2	1	1	0	2	0	1	0	4	2	2	1	1	1	2	3	3	1	4	2	0	3	3	3	3	4	2	3	3	2	1	5	2	2	2	4	1	2	3	11	8	3	1	6	5	4	9	12	17
15--6102	0	0	0	1	1	0	0	0	1	0	0	1	1	1	3	1	0	1	0	3	0	1	0	1	3	0	3	0	2	0	1	2	2	2	2	4	1	1	4	4	6	3	4	6	6	6	2	3	2
15--6101	8	8	3	5	5	3	5	5	5	6	9	9	7	11	5	5	7	4	10	5	0	9	7	8	8	5	10	6	9	5	6	10	5	10	14	11	6	7	13	44	32	20	6	7	15	11	7	3	6
3076--27181	0	0	0	0	0	0	0	0	0	0	17	63	77	86	55	57	94	62	64	79	78	59	71	73	77	87	86	75	64	71	11	51	64	52	70	69	80	119	226	377	472	271	195	103	120	143	82	22	19
3076--27183	0	0	0	0	0	0	0	0	0	0	29	102	128	138	81	64	115	100	91	74	88	79	63	74	74	92	115	91	66	77	21	82	81	61	79	70	103	129	170	315	362	247	125	87	112	107	50	24	10
3076--27182	0	0	0	0	0	0	0	0	0	0	0	3	3	40	31	26	24	25	16	18	21	15	8	22	24	30	31	16	15	25	2	18	12	16	13	13	19	30	110	253	365	175	108	55	70	95	32	13	12
3081--10711	1	0	0	0	0	0	0	0	0	2	0	0	1	2	0	0	1	0	0	0	1	0	2	0	2	2	1	1	0	0	0	0	0	0	0	0	0	0	2	1	2	2	3	1	1	1	0	1	0
3081--10712	16	16	17	20	43	51	19	13	10	12	13	12	12	24	14	9	11	9	10	12	11	16	20	11	25	12	12	13	10	9	20	14	11	15	5	8	5	11	9	24	36	22	27	13	21	12	13	8	7
3081--10713	12	21	13	25	30	41	12	15	15	14	14	5	15	14	7	12	10	12	6	14	10	14	16	15	19	10	7	9	12	10	13	11	5	11	16	9	10	12	19	10	31	20	16	14	18	24	12	12	12
2012--61691	4	2	0	3	3	3	5	5	2	0	4	1	3	3	3	2	0	0	2	3	3	6	6	7	7	4	6	2	5	4	0	3	2	2	3	1	5	4	1	3	2	9	4	3	3	6	0	2	0
2012--61692	0	1	0	1	1	0	0	0	0	0	2	0	0	0	1	2	0	1	0	0	0	0	0	1	0	0	1	0	2	0	2	0	2	1	0	1	1	2	1	3	1	2	1	1	0	2	2	1	0
2012--61693	5	2	6	6	8	6	9	9	6	5	5	7	6	7	8	6	4	3	4	3	6	1	4	2	4	2	3	3	3	2	2	4	1	1	1	4	5	1	5	7	5	1	3	2	2	4	3	3	4
3001--61633	11	11	22	15	22	13	21	11	15	13	6	20	21	19	12	13	9	7	16	8	18	15	16	15	17	9	25	13	11	13	16	9	5	13	14	12	11	16	12	20	30	22	8	15	7	15	10	7	16
3076--60542	1	1	2	2	6	3	0	4	1	1	0	0	0	0	0	1	2	2	1	0	0	1	0	2	2	2	3	3	4	1	1	0	0	2	3	3	2	2	4	2	4	4	1	1	0	2	2	1	0
15--31881	0	0	0	0	0	0	0	0	0	0	0	1	15	42	12	7	4	4	12	8	0	8	5	9	15	30	46	6	10	6	5	8	11	17	10	10	22	28	114	186	356	134	102	46	112	147	25	39	24
15--31883	0	0	0	0	0	0	0	0	0	0	0	0	32	102	34	9	15	18	18	18	0	18	16	22	32	63	75	19	19	17	18	36	17	36	25	25	40	35	93	235	436	126	102	57	108	160	29	49	45
3076--18452	5	5	9	5	8	9	5	12	8	7	7	10	6	5	10	15	11	15	6	12	11	11	15	19	13	11	11	8	19	9	18	12	9	6	2	9	17	7	11	89	160	71	18	7	4	13	6	6	11
3076--6653	1	0	3	3	4	1	3	3	3	5	3	3	4	5	4	4	3	3	3	6	3	4	2	3	4	3	4	2	3	1	6	4	3	2	2	2	1	3	4	6	21	7	3	4	3	5	2	5	1
15--61421	2	4	4	2	4	3	3	3	4	2	2	5	6	4	4	4	2	1	3	0	0	2	3	2	4	1	5	6	4	2	1	4	1	1	2	1	1	2	5	13	18	14	6	7	11	9	5	7	2
109--10672	9	6	12	6	11	6	12	5	7	8	0	0	5	11	10	2	2	2	4	4	6	3	5	11	3	5	8	10	3	9	6	8	5	7	5	10	11	31	36	128	339	213	55	28	26	45	23	26	25
109--10673	3	2	8	5	5	3	2	0	2	1	0	0	0	1	3	4	1	2	1	2	1	0	0	3	0	0	0	1	1	2	1	2	1	3	1	1	4	3	8	19	51	43	8	8	4	7	7	8	3
109--10671	2	0	0	1	0	2	0	0	1	1	0	0	0	2	1	0	0	1	0	2	0	0	0	3	1	1	2	1	0	0	0	3	4	1	1	2	2	5	5	19	101	49	6	0	4	4	2	9	4
3076--7521	4	6	5	2	1	4	3	7	6	7	8	8	8	13	6	4	14	7	7	7	2	7	5	6	5	5	16	14	3	10	9	3	6	4	7	6	5	6	16	85	192	81	27	15	16	27	11	5	4
3076--7522	3	2	3	4	3	5	1	2	3	2	4	2	7	5	4	4	2	1	3	3	0	0	1	2	5	2	3	3	3	2	0	1	2	2	2	4	4	5	3	14	25	21	5	5	5	7	3	3	3
3076--7523	2	0	1	4	0	5	6	5	2	5	3	6	7	6	4	6	5	5	6	4	11	7	5	6	4	2	6	6	7	5	7	3	2	1	5	3	7	3	14	19	53	28	9	7	14	14	3	3	5
15--27502	0	0	0	0	0	1	3	6	3	1	1	2	1	4	0	2	3	6	4	3	0	1	5	4	4	8	3	3	1	3	2	2	2	2	3	1	4	8	14	24	22	19	5	5	8	7	10	3	3
3076--31331	0	0	0	0	0	0	0	0	0	0	0	5	75	118	92	57	0	0	3	7	9	5	4	3	7	9	13	8	4	10	15	10	6	8	7	16	30	35	61	165	171	78	36	27	40	28	11	7	3
15--31002	0	0	0	0	0	0	0	0	7	10	24	28	11	19	21	35	22	29	30	33	0	32	31	28	32	29	1	5	4	8	3	2	2	7	5	4	4	4	6	6	7	10	8	3	5	13	3	4	2
109--10683	0	0	0	0	0	0	0	0	0	0	0	0	0	0	0	0	0	0	0	0	0	0	0	0	0	0	0	0	1	0	0	0	1	0	0	0	1	0	0	2	1	1	1	0	1	0	0	0	0
109--10682	6	8	15	10	14	11	10	12	13	5	0	0	8	22	14	8	10	10	4	10	7	16	12	14	11	10	12	11	4	7	18	12	8	23	23	24	35	33	87	273	588	314	88	73	45	50	42	52	36
109--10681	1	1	5	3	11	6	4	4	7	2	0	0	10	10	3	2	9	2	1	6	7	3	5	8	5	5	7	7	7	5	15	3	6	13	7	14	12	15	46	141	259	110	52	36	27	40	21	17	13
2012--6571	15	22	24	19	29	16	20	17	26	21	18	18	14	10	10	14	17	15	11	12	7	13	12	13	10	9	14	12	12	15	10	10	10	17	19	7	16	9	14	11	17	19	22	9	12	6	4	8	5
15--6613	8	4	1	4	8	7	7	9	4	9	9	13	20	30	14	4	14	5	7	7	0	9	9	7	14	13	17	19	4	10	11	10	11	23	10	21	17	22	75	166	195	69	56	27	43	53	27	28	18
2012--6573	25	20	17	48	33	35	36	32	15	34	31	24	30	15	9	14	13	11	12	9	10	16	8	14	22	25	7	8	9	15	9	7	5	23	11	10	9	13	10	12	7	19	15	5	9	5	4	7	7
2023--2271	0	0	0	0	0	0	0	0	0	1	0	1	2	0	0	0	1	0	1	0	1	0	1	1	0	0	2	1	1	0	0	1	1	2	1	2	0	1	1	2	1	1	2	2	1	0	1	0	0
3076--17043	25	24	37	70	223	259	41	37	30	10	16	18	47	48	35	19	38	22	16	29	26	31	82	33	66	21	27	23	22	21	45	21	22	74	20	20	31	15	17	51	184	25	28	15	13	12	16	7	14
3076--17042	8	13	20	35	40	41	15	17	2	5	11	3	5	8	7	7	5	7	5	6	9	8	5	8	12	3	6	4	5	7	6	8	10	14	5	6	9	6	16	18	39	10	14	10	8	14	4	8	11
3076--17041	8	4	7	4	28	37	4	10	5	6	3	10	12	12	9	5	5	1	3	8	8	3	15	7	13	8	6	4	2	5	6	2	4	13	6	5	13	14	6	15	64	16	5	5	11	8	5	3	9
3001--61603	4	3	8	2	15	4	7	5	1	3	0	4	7	3	2	2	3	2	3	3	3	4	7	19	3	1	7	4	3	6	1	15	1	1	4	2	2	3	11	18	25	27	15	13	5	1	6	6	2
3076--162	0	0	0	0	0	0	0	0	0	0	0	1	0	0	1	0	0	1	0	0	0	1	0	0	0	2	1	2	1	2	3	2	0	0	0	0	0	0	0	2	2	0	0	0	0	0	0	0	0
3076--163	1	0	0	0	0	0	0	0	0	0	1	0	0	0	0	1	2	1	0	0	0	0	1	1	0	3	3	1	1	1	1	0	0	1	0	2	2	1	0	0	4	0	0	0	0	0	0	0	0
3076--161	9	9	15	8	8	9	15	12	10	10	3	6	7	11	7	3	7	6	10	9	6	3	6	7	8	10	10	6	10	9	7	5	5	9	12	3	10	12	16	165	325	39	0	0	0	0	0	0	0
109--10702	0	1	1	0	0	0	0	0	0	0	0	0	0	0	0	0	1	0	0	0	0	0	0	0	1	1	0	0	0	1	0	0	1	3	3	0	0	1	2	6	13	8	1	0	0	0	0	0	0
109--10703	0	1	0	1	1	2	2	1	2	2	0	0	0	1	1	1	0	1	1	0	0	1	0	0	1	1	0	0	1	1	1	1	1	2	0	2	2	1	3	12	19	13	0	2	0	2	2	0	1
109--10701	0	0	0	0	0	0	0	0	0	0	0	0	0	0	1	0	0	0	0	0	0	0	0	0	0	0	0	0	0	0	0	0	0	0	0	1	2	2	2	2	2	5	1	2	1	1	1	0	0
2012--1071	5	10	9	15	15	9	10	9	11	6	15	5	19	10	8	7	6	8	1	5	7	12	24	21	11	19	10	10	7	6	13	7	6	9	8	4	6	6	9	8	12	11	7	7	9	10	7	13	4
2012--1073	7	5	11	11	7	8	9	10	13	6	8	10	6	4	9	5	7	4	2	4	4	2	4	4	12	12	6	6	3	6	4	3	2	4	6	4	6	7	6	8	14	12	7	12	12	9	9	6	6
2012--1072	4	7	5	6	5	9	7	8	7	11	7	8	8	10	14	7	8	11	12	4	5	9	4	4	3	8	8	5	5	5	11	10	13	11	12	7	7	10	16	17	21	23	18	14	12	13	10	12	8
2023--2261	6	5	4	3	6	4	6	7	3	5	2	9	7	4	9	4	6	6	3	5	5	6	9	3	5	2	7	5	4	3	10	3	5	5	8	4	9	1	6	8	12	18	9	13	3	11	6	4	8
3076--61731	8	3	4	3	1	2	0	0	1	2	6	5	5	7	4	3	3	4	6	3	3	2	2	2	3	4	4	4	3	3	3	7	7	6	10	7	10	11	10	20	23	0	0	0	0	0	0	0	0
3076--61732	4	7	7	3	7	3	2	3	1	5	2	2	3	4	3	3	2	3	5	3	5	1	2	2	1	4	8	0	3	3	5	2	3	2	2	4	1	4	7	15	35	0	0	0	0	0	0	0	0
3076--61733	18	16	23	23	31	38	31	29	23	17	17	13	57	20	30	30	26	20	19	21	12	18	25	20	17	24	33	27	25	22	24	25	12	38	8	17	18	43	17	36	47	0	0	0	0	0	0	0	0
3076--7231	16	12	7	14	19	18	19	8	10	13	8	6	11	14	14	15	19	10	19	14	21	21	26	21	19	23	15	25	17	29	17	18	14	20	24	28	25	28	25	21	27	42	41	26	26	23	23	16	22
3076--7232	12	9	24	10	18	13	20	11	11	15	18	9	9	21	23	28	45	46	32	20	34	27	36	35	32	24	35	26	33	37	37	24	15	31	30	31	21	29	19	12	17	22	34	19	16	14	14	38	26
3076--7233	31	18	14	16	24	20	18	23	19	25	26	18	14	2	1	1	3	2	1	2	0	4	0	0	1	0	1	0	3	3	3	1	2	2	1	2	0	3	2	2	0	2	1	1	1	0	1	1	0
2012--23142	4	7	6	4	3	7	6	3	3	5	1	3	2	3	0	0	0	1	1	1	0	1	7	5	3	5	11	6	0	0	0	0	3	2	4	1	0	0	0	0	0	0	0	0	0	0	0	0	0
2012--23143	4	4	3	3	1	0	0	2	0	0	2	3	3	3	0	0	0	0	2	2	0	0	8	4	8	5	9	3	0	0	0	0	2	14	7	10	0	0	0	0	0	0	0	0	0	0	0	0	0
3076--1803	0	0	1	1	12	11	2	1	1	0	1	1	3	1	0	0	2	0	2	1	0	1	5	7	6	2	0	0	0	1	0	2	0	3	0	2	2	0	3	2	19	2	3	3	0	1	0	0	1
2012--23141	3	4	4	3	3	2	4	1	0	0	1	2	3	5	0	0	0	3	2	3	0	1	3	2	2	1	2	1	0	0	0	0	0	2	4	2	0	0	0	0	0	0	0	0	0	0	0	0	0
3076--6762	6	6	4	4	17	18	9	11	10	18	8	12	8	9	12	12	13	17	14	18	15	21	16	18	14	15	21	24	18	15	19	15	16	21	17	10	19	18	15	21	19	28	23	17	21	19	15	13	9
15--27002	2	0	2	2	1	0	1	1	2	1	2	4	3	5	0	3	2	2	1	1	0	4	4	5	3	3	3	4	5	5	4	6	6	3	5	7	5	12	15	32	87	64	19	14	15	20	11	5	6
15--27003	6	5	6	5	5	3	5	4	3	3	5	7	5	10	10	5	6	1	8	5	0	6	4	6	5	3	6	4	10	6	8	5	10	5	8	8	14	9	22	20	40	53	34	11	17	16	8	7	6
15--27001	0	0	1	0	0	1	1	2	3	1	2	2	1	0	0	0	1	2	1	3	0	2	2	3	0	0	0	1	4	2	0	2	0	5	3	2	3	0	3	2	6	1	3	3	4	1	3	3	3
3076--29111	5	13	10	5	5	6	11	12	8	10	5	8	11	11	7	5	6	5	6	3	10	12	7	4	8	7	4	3	4	3	4	2	6	6	4	2	4	3	1	12	24	21	7	11	15	10	5	5	6
15--31131	0	0	0	0	0	0	0	0	5	139	326	460	484	520	399	369	282	300	142	334	0	314	315	358	412	434	403	366	332	359	94	446	408	445	500	576	667	896	1298	1549	1879	1646	1212	774	903	840	491	165	83
3076--29113	19	12	13	10	8	12	7	6	8	12	9	6	6	5	5	7	8	6	7	7	3	4	6	8	5	7	7	11	6	10	15	11	8	8	11	11	7	15	7	20	42	28	15	10	7	17	11	2	4
3076--61371	0	2	1	1	0	0	1	0	0	1	0	0	3	1	1	1	2	2	1	3	1	3	3	2	1	1	2	2	2	1	1	1	2	2	1	3	1	1	1	3	5	5	4	1	1	1	0	1	0
3076--61372	1	1	2	1	2	1	0	1	1	0	1	0	1	2	0	0	0	0	0	1	0	0	0	0	2	0	2	1	5	4	4	3	2	2	1	0	0	1	0	2	2	1	0	1	0	1	2	1	1
3076--61373	0	2	1	0	0	4	2	1	0	0	0	0	1	2	2	8	2	5	13	8	6	1	1	0	1	1	0	1	1	1	1	0	0	2	1	1	0	1	1	1	1	2	1	1	2	1	1	0	1
2023--23111	1	0	0	0	0	1	1	0	0	0	0	0	0	0	0	0	0	0	2	0	0	3	0	0	2	1	2	1	1	0	1	1	1	0	1	1	0	1	0	0	2	0	2	0	0	1	0	1	0
15--31133	0	0	0	0	0	0	0	0	1	39	61	56	57	87	70	64	54	43	61	57	0	55	44	47	51	59	72	59	54	59	14	70	67	79	73	95	159	247	384	533	667	408	214	142	166	167	93	73	32
2023--23113	10	8	12	9	13	12	13	9	4	4	6	9	4	5	4	2	9	4	7	5	4	7	11	7	11	6	2	1	2	4	7	4	7	12	5	6	9	8	8	10	7	10	8	3	6	5	4	6	5
2023--23112	0	0	0	0	0	0	1	0	0	0	5	0	2	4	2	1	1	2	2	1	2	2	0	1	2	0	1	0	0	2	1	0	3	0	0	0	0	0	0	0	0	0	0	0	0	1	0	0	0
15--31132	0	0	0	0	0	0	0	0	2	23	51	59	83	99	93	65	71	68	80	65	0	100	73	75	86	94	126	84	83	67	15	103	118	105	133	139	197	283	379	390	516	564	340	300	288	252	140	81	33
3081--15713	1	0	1	3	2	0	0	2	3	3	1	2	3	0	1	1	3	2	2	0	0	2	1	1	1	2	2	1	0	1	3	0	1	0	2	1	3	2	2	1	3	5	0	1	0	1	1	3	2
3081--15712	1	2	0	0	0	0	2	1	1	1	2	0	0	1	0	0	1	0	1	1	0	0	0	0	0	0	0	2	0	0	1	1	1	0	0	2	0	0	2	2	1	2	0	1	0	1	0	0	0
3081--15711	2	1	4	16	30	27	4	3	5	1	3	2	3	2	3	1	5	1	6	3	3	3	9	1	9	4	4	1	2	2	3	2	3	4	0	4	2	2	3	4	29	2	3	0	4	4	3	3	0
3076--6123	0	1	2	0	0	0	0	0	2	1	0	0	1	1	1	1	0	0	0	0	1	2	2	3	0	0	1	0	2	0	2	1	1	2	3	0	1	0	1	1	1	3	2	2	2	5	0	2	0
3076--6122	13	7	12	12	18	17	13	11	8	12	8	11	14	22	6	9	17	16	12	9	15	8	16	19	12	13	11	2	13	6	13	8	11	6	6	13	16	12	17	11	18	31	23	14	9	19	12	15	5
3076--6121	1	3	3	0	0	0	0	0	1	3	5	4	9	3	8	7	4	2	2	1	7	6	7	6	3	1	4	5	5	4	5	3	6	1	1	4	3	2	2	2	2	2	2	4	6	3	3	2	2
3081--7023	2	1	0	1	0	0	3	3	2	0	0	0	1	0	1	1	1	2	3	1	4	3	5	3	4	4	3	2	4	4	3	3	2	5	8	6	8	10	9	6	9	9	4	6	0	1	0	2	1
3081--7022	0	0	0	0	1	0	1	1	1	0	1	2	2	0	2	1	3	1	1	3	3	5	0	3	5	6	3	5	2	4	6	3	0	0	0	2	1	0	1	2	2	1	0	1	1	3	2	1	3
3081--7021	2	1	0	0	0	1	2	0	3	2	3	1	0	0	2	1	0	2	1	2	1	2	2	2	0	4	5	1	5	1	4	6	2	3	3	5	4	3	3	0	1	2	3	3	0	3	2	0	1
3001--1212	4	2	2	3	7	5	5	2	4	0	3	5	1	5	3	4	4	4	6	4	6	4	3	7	5	2	4	3	4	4	4	3	5	4	2	2	5	2	4	5	3	5	1	4	2	4	4	5	5
3001--1213	3	2	1	1	2	5	8	4	3	5	4	3	9	3	3	4	10	3	4	4	2	2	4	6	7	2	5	2	4	5	6	3	3	13	8	9	3	5	1	3	4	5	1	5	5	4	5	5	8
2012--34751	10	8	7	6	6	6	10	10	2	10	7	10	18	9	7	4	8	3	3	1	3	5	3	5	5	5	5	7	6	5	3	3	3	1	8	4	4	8	12	9	13	12	8	3	5	5	3	3	4
3001--1211	0	0	0	0	0	1	0	0	0	0	0	2	0	0	1	2	0	0	0	0	0	0	0	0	0	0	5	0	0	2	0	0	0	1	0	1	0	0	0	0	1	0	0	0	0	0	2	0	0
3076--6651	0	0	1	0	3	6	3	6	3	4	4	5	2	1	4	1	3	3	2	1	2	1	2	1	2	2	2	1	1	2	1	2	0	1	1	1	2	1	1	3	9	3	1	0	1	0	4	0	1
3001--61632	2	5	2	4	8	2	19	2	4	4	2	4	4	4	0	7	2	1	2	4	2	2	1	1	0	5	4	4	0	1	7	4	2	1	1	0	15	5	8	23	7	10	3	11	3	2	3	1	1
3001--61631	0	1	0	1	1	0	0	2	1	1	0	0	0	0	0	0	0	0	1	0	0	0	0	0	3	0	0	1	1	1	0	0	5	0	1	0	1	0	3	3	1	3	1	2	1	2	3	0	0
3076--6652	4	2	0	3	2	2	2	0	1	0	0	3	4	3	6	2	2	2	1	0	3	0	0	0	0	0	2	0	2	2	0	1	3	1	2	2	3	4	6	2	10	0	3	3	1	2	2	1	1
15--27503	0	0	0	0	0	0	1	1	1	2	1	1	3	2	0	2	7	4	2	3	0	4	0	4	2	1	5	6	8	2	5	4	2	3	8	2	10	18	32	75	79	48	22	16	30	24	6	5	1
2012--6271	3	4	2	2	4	5	4	3	6	3	3	3	4	4	5	2	6	6	5	8	2	4	5	2	2	3	4	4	10	6	3	3	5	4	3	5	2	6	9	11	12	21	22	10	5	9	9	8	4
15--27501	0	0	0	0	1	13	13	13	10	8	9	1	5	6	5	8	3	1	3	1	0	1	1	1	0	5	7	2	1	3	2	2	7	3	2	3	11	14	21	66	71	35	15	13	16	22	9	6	2
3081--10611	4	1	4	4	7	1	1	1	2	0	0	0	0	1	0	0	2	1	2	1	0	2	1	1	1	0	1	1	0	1	1	2	1	2	1	1	2	0	0	1	1	2	0	1	0	0	1	1	0
3081--10613	0	1	0	0	0	1	1	1	1	0	0	2	0	1	2	0	1	2	2	2	0	1	2	1	1	0	1	0	1	2	1	1	1	1	1	2	0	1	1	1	0	1	0	0	0	0	0	0	1
3081--10612	0	0	0	0	3	1	0	1	0	0	0	0	2	1	0	2	0	0	0	0	0	0	0	0	1	0	0	0	0	0	0	0	0	0	0	0	0	0	1	3	3	1	1	0	2	2	2	0	2
3001--2002	0	0	1	0	1	0	0	0	0	0	0	0	0	0	0	0	0	2	0	0	0	0	1	0	0	1	2	0	1	1	1	0	2	0	0	1	1	1	1	1	4	3	2	0	0	0	0	1	0
3001--2003	0	0	0	0	0	1	1	0	0	0	0	0	0	0	0	1	0	1	2	0	0	0	0	0	0	0	0	0	0	0	0	0	0	0	0	0	0	2	1	2	17	5	0	0	0	0	0	0	0
3001--2001	0	1	1	3	1	3	2	1	0	1	0	1	0	2	1	1	0	0	2	0	1	2	1	0	1	3	1	0	0	0	1	1	0	1	2	1	1	1	1	0	115	4	1	1	2	0	2	1	2
2059--5753	0	0	14	53	99	25	41	34	15	16	17	13	22	18	16	15	27	25	16	21	21	29	46	32	29	27	26	37	23	13	23	28	19	48	25	18	30	28	45	61	99	37	28	22	26	35	36	19	34
2059--5752	0	0	13	52	70	38	24	33	20	27	27	12	21	19	12	14	17	23	10	15	16	48	24	33	29	14	28	15	21	16	20	13	12	47	21	18	21	17	36	19	90	48	45	26	19	38	20	37	12
2059--5751	0	0	1	1	4	1	2	1	0	0	2	0	3	0	1	0	1	0	1	2	6	1	1	2	2	3	4	3	1	0	4	1	2	2	2	4	3	4	9	12	8	5	4	3	3	8	1	2	1
3001--4273	2	1	2	1	1	1	2	1	1	2	1	2	0	4	2	3	4	7	6	4	4	3	6	4	5	5	6	5	5	2	3	4	5	3	4	1	1	4	2	4	51	28	2	1	6	9	4	2	0
[truncated: 41 more columns]
