# Supplementary material for: Social and Spatial Clustering of People at Humanity’s Largest Gathering
Source: PLoS One. 2016 Jun 3;11(6):e0156794. doi: 10.1371/journal.pone.0156794 (PMC4892527; doi:10.1371/journal.pone.0156794)
Supplement: S1 Data — This includes full network data taken over the full duration of the Kumbh Mela. In addition it contains daily handset count data, stratified by state. (ZIP) [file pone.0156794.s002.zip › KumbhSpatialCircleLevel_120.txt]

15--6911	1	0	0	0	0	0	0	0	0	0	0	0	0	0	0	0	0	0	1	0	0	0	0	0	0	0	0	0	0	1	0	1	0	0	2	0	0	0	0	1	0	1	0	0	0	0	1	1	0
15--6912	0	0	0	0	0	0	0	0	0	0	0	1	0	0	0	0	0	0	0	0	0	0	0	0	0	0	0	0	0	0	0	0	0	0	0	0	0	0	0	0	0	0	0	0	0	0	0	0	0
15--6913	0	0	0	0	0	0	0	0	0	0	0	0	0	0	0	0	0	0	0	0	0	0	0	0	0	0	0	0	0	0	0	0	0	0	0	0	0	0	0	0	0	0	0	0	0	1	0	0	0
15--6561	1	1	1	0	0	0	0	0	0	0	0	0	0	0	0	0	0	0	0	0	0	0	0	0	0	0	0	0	0	0	0	0	0	0	1	0	1	1	1	1	0	1	1	0	0	0	0	0	0
15--6563	0	0	0	0	0	0	0	0	0	0	0	0	0	0	0	0	0	0	0	0	0	0	0	0	0	0	0	0	0	0	0	0	0	0	0	0	0	0	0	0	0	0	0	0	0	0	0	0	0
15--6562	0	0	0	0	0	0	0	0	0	0	0	0	0	0	0	0	0	0	0	0	0	0	0	0	0	0	0	1	0	0	0	0	0	0	0	0	0	0	1	0	0	0	0	0	1	0	0	0	0
3002--10993	1	0	0	0	0	1	1	1	0	0	1	0	1	0	1	1	1	0	0	0	0	0	1	2	0	0	1	0	0	0	0	0	0	0	0	1	0	0	2	0	0	0	1	0	0	1	0	2	1
3076--61641	1	0	1	0	1	1	2	1	2	3	5	3	1	2	2	3	2	0	0	2	1	0	0	5	1	2	2	1	2	2	2	0	2	1	2	0	0	3	4	2	7	3	5	1	3	7	6	3	4
3076--61642	0	0	2	0	0	4	1	4	5	6	4	1	0	10	1	2	0	2	4	1	2	5	1	6	1	2	0	2	5	0	6	0	1	1	6	0	1	1	1	0	3	0	4	3	3	3	2	0	1
3076--61643	1	1	0	5	2	1	2	1	2	2	11	4	2	4	2	3	2	1	6	8	6	2	1	7	4	4	1	5	5	0	5	1	1	4	2	2	1	7	9	9	6	5	8	4	5	5	5	6	0
15--27341	0	1	0	0	0	0	0	0	0	0	0	0	0	1	0	0	0	0	0	1	0	0	0	0	0	0	0	1	0	0	0	0	0	0	0	0	0	0	0	0	0	0	0	0	0	0	0	1	0
15--27343	0	1	1	0	2	0	0	0	1	0	0	0	0	1	0	0	0	0	0	1	0	0	0	0	0	0	0	1	0	1	1	1	1	1	0	0	0	1	0	1	0	1	0	0	0	0	0	0	3
15--27342	0	0	1	0	0	0	0	0	0	1	0	0	0	0	0	0	0	0	0	0	0	0	0	1	0	0	0	0	0	0	0	0	0	0	0	0	0	0	0	0	0	0	0	0	0	0	0	0	0
15--61351	2	0	0	2	0	0	0	1	0	0	0	0	0	0	0	0	0	0	0	0	0	0	0	0	1	0	0	0	1	0	0	0	0	1	0	0	0	0	0	1	0	0	0	0	0	0	0	0	0
15--61352	1	2	2	2	3	3	2	1	0	1	3	1	2	3	3	2	1	1	2	1	0	2	0	0	1	0	1	0	1	0	0	0	1	0	0	2	1	0	0	0	2	0	0	1	1	1	3	1	0
15--61353	1	1	1	0	0	0	0	0	1	0	3	0	0	0	0	0	1	0	0	0	0	0	1	0	1	1	1	1	1	0	1	1	1	1	1	1	0	0	1	2	1	3	0	1	3	1	1	1	1
2012--6311	0	0	0	0	0	0	0	0	0	1	0	0	0	0	0	0	0	1	0	0	0	0	0	0	0	0	0	0	1	1	0	0	0	0	0	0	0	1	0	0	0	1	0	0	0	0	0	0	0
2012--6313	0	0	0	0	0	0	0	0	0	0	0	0	0	0	0	0	0	0	0	0	0	0	0	0	0	0	0	0	0	0	0	0	0	0	0	0	0	0	0	0	0	0	0	0	0	0	0	0	0
2012--6312	0	0	0	0	0	0	0	0	0	0	0	0	0	0	0	0	0	0	0	0	0	0	0	0	0	0	0	0	0	0	0	0	0	0	0	0	0	0	0	0	0	0	0	0	0	0	0	0	0
2012--6251	2	0	1	2	0	3	2	2	2	2	2	3	1	0	0	2	2	1	1	0	2	0	6	2	4	1	3	3	1	2	1	0	0	0	2	1	1	1	1	0	2	3	0	1	3	0	3	0	0
2012--6252	0	0	0	0	0	0	0	0	1	0	0	0	0	0	0	0	1	1	1	0	0	0	0	0	1	1	0	1	0	0	2	0	0	0	1	0	0	0	0	0	0	0	0	0	0	0	1	0	0
2012--6253	1	1	1	0	1	2	0	1	0	1	0	0	0	0	1	0	0	0	1	0	1	0	0	0	1	0	1	1	1	1	0	1	0	0	1	0	0	0	0	0	1	0	0	0	1	0	0	1	0
15--14941	0	0	0	0	0	0	0	0	0	0	0	0	0	0	0	0	0	0	1	1	0	0	0	0	0	0	0	0	0	0	1	0	0	0	0	0	1	0	4	1	2	0	1	0	0	1	0	0	0
3076--7502	2	2	0	0	1	0	2	1	2	2	4	2	1	0	0	0	0	1	0	0	0	2	0	0	0	0	1	1	0	0	0	2	0	1	1	2	3	0	0	2	0	0	0	0	0	0	0	0	0
15--14943	0	0	0	0	0	0	0	0	0	0	0	0	0	0	0	0	0	2	0	0	0	0	0	0	1	1	0	0	0	0	0	2	0	0	0	0	0	0	0	0	0	1	0	1	0	0	0	0	1
15--14942	0	0	1	0	0	0	1	0	0	0	0	0	0	0	0	0	0	0	0	0	0	0	0	0	0	0	0	0	1	0	0	0	0	0	0	0	0	0	0	0	0	0	0	0	0	0	0	0	0
15--61423	0	0	0	0	0	0	1	0	0	0	0	0	0	0	0	0	0	0	0	0	0	0	0	0	0	0	0	0	0	0	0	0	0	0	0	0	0	0	0	0	1	0	1	1	1	0	0	0	1
2012--111	0	0	0	0	0	0	0	0	0	0	0	0	0	0	0	0	0	0	0	0	0	0	0	0	0	0	0	0	0	0	0	0	0	0	0	0	0	0	0	0	0	0	0	0	0	0	0	0	0
2012--112	0	0	0	0	0	0	0	0	0	0	0	0	0	0	0	0	0	0	0	0	0	0	0	0	0	0	0	0	0	0	0	1	0	0	0	0	0	0	0	0	0	0	0	0	0	0	0	0	0
2012--113	0	0	0	0	0	0	0	0	0	0	0	0	0	0	0	0	0	0	0	0	0	0	0	0	0	0	0	0	0	0	0	0	0	0	0	0	0	0	0	0	0	0	0	0	0	0	0	0	0
2023--7111	0	0	1	0	1	0	0	0	0	0	1	0	0	1	1	0	0	0	1	1	0	1	0	1	1	0	0	0	0	1	0	0	0	0	0	1	0	0	0	1	1	0	1	0	1	0	0	0	1
2023--7112	2	1	2	1	1	2	0	0	1	1	0	0	2	1	1	1	1	0	0	0	0	0	1	1	0	1	1	0	0	0	0	2	0	0	0	2	1	1	3	0	1	0	1	1	0	1	1	0	0
3076--7501	1	2	1	2	0	0	1	0	0	4	1	1	2	1	3	2	0	0	1	1	0	1	2	1	2	2	5	1	1	1	0	0	1	0	1	0	0	2	4	3	6	0	0	0	0	0	0	0	0
3076--6171	0	0	0	0	1	0	0	0	0	0	1	0	2	1	1	0	0	0	0	1	0	0	0	0	0	0	1	0	0	0	0	0	0	0	0	0	0	1	0	0	0	1	0	2	0	0	1	0	0
109--10742	0	0	0	0	0	0	0	0	0	0	0	0	0	0	0	0	0	0	0	0	1	0	0	0	0	0	0	0	0	0	0	0	0	0	0	0	0	0	0	0	0	0	0	0	0	0	0	0	0
109--10743	0	0	1	0	0	0	0	0	0	0	0	0	0	1	0	0	0	0	0	0	0	0	0	0	0	1	2	1	1	1	1	0	0	0	0	0	0	1	3	1	4	7	2	3	6	4	1	1	3
109--10741	1	1	1	1	1	1	0	1	2	1	0	0	1	0	3	1	1	2	1	1	1	0	1	2	1	1	2	0	2	0	0	1	1	1	4	2	1	5	2	3	10	3	1	2	3	1	1	0	1
2012--6723	0	0	1	0	0	0	0	0	0	0	1	0	0	0	0	0	0	0	0	0	0	0	0	0	0	0	0	0	0	0	0	0	0	0	0	0	0	0	0	0	0	0	0	0	0	0	0	0	0
109--15722	0	0	0	0	0	0	0	0	0	0	0	0	0	0	0	0	0	0	0	0	0	0	0	0	0	0	0	0	0	0	0	0	1	0	0	0	0	0	0	0	0	0	0	0	0	0	0	0	0
15--10801	0	0	0	0	0	0	0	0	0	0	0	0	0	0	0	0	0	0	0	0	0	0	0	0	1	0	0	0	0	0	0	0	0	0	0	0	0	0	0	0	0	0	1	0	0	0	0	0	0
15--10802	0	0	0	0	0	0	0	0	0	0	0	0	0	0	0	0	0	0	0	0	0	0	0	0	0	0	0	0	0	0	0	0	0	0	0	0	0	0	0	0	0	0	0	0	0	0	0	0	0
15--10803	0	0	0	0	0	1	0	0	0	0	0	0	0	1	0	0	0	0	0	0	0	0	0	0	0	0	0	0	0	0	0	0	0	0	0	1	0	1	0	1	0	1	1	0	0	0	0	0	0
2012--12091	0	0	0	0	0	0	0	0	0	0	0	0	0	0	0	0	1	0	0	0	0	0	0	0	0	0	0	0	0	0	0	0	0	0	0	0	0	0	0	0	0	1	0	0	0	0	0	0	0
2012--12092	0	0	0	0	0	0	0	0	0	0	1	0	0	0	0	0	0	0	0	0	0	0	0	0	0	0	0	0	1	0	0	0	0	0	0	0	0	0	0	0	0	0	0	0	1	0	1	0	0
2012--12093	0	0	0	0	0	0	0	0	0	0	0	0	0	1	0	0	0	0	0	0	0	0	0	0	0	0	0	0	0	0	0	0	0	0	0	0	0	0	0	0	0	0	0	0	1	0	0	0	0
2023--1141	0	0	0	1	1	0	0	0	0	0	0	0	0	0	0	0	1	0	0	1	0	0	0	0	0	0	0	0	0	1	0	0	1	0	1	0	0	0	1	0	0	0	0	1	0	2	1	1	1
2023--1143	0	0	1	2	1	1	0	1	0	0	0	2	0	2	0	0	0	0	3	0	1	0	1	0	1	0	0	1	0	0	0	1	0	0	0	0	0	1	1	2	0	1	1	1	0	0	1	1	0
2023--1142	0	0	0	0	0	0	0	0	0	0	0	0	0	0	0	0	0	0	0	0	0	0	0	0	0	0	0	0	0	0	0	0	1	0	0	0	0	0	0	0	0	0	0	0	0	0	0	0	0
15--61431	0	0	0	0	0	0	0	0	0	0	0	0	0	1	0	0	0	0	0	0	0	0	0	0	0	0	1	0	0	0	0	1	0	0	1	0	0	0	1	1	3	6	1	1	0	1	0	1	1
15--1271	0	0	0	0	0	0	0	0	0	0	0	0	0	0	0	0	0	0	0	0	0	0	1	0	0	0	0	0	0	0	0	0	0	0	0	0	1	0	1	0	0	0	1	0	0	1	0	0	0
15--61433	0	0	0	0	0	1	1	1	0	1	0	1	1	0	1	1	1	0	1	0	0	0	0	0	0	1	1	1	0	0	1	0	1	0	0	3	3	2	6	3	7	7	3	2	4	5	3	2	0
15--1273	10	11	9	29	28	9	10	9	11	7	8	12	4	10	13	4	4	13	6	3	0	5	9	7	8	4	3	2	3	3	3	9	5	2	5	35	8	8	28	18	18	41	22	17	16	10	4	11	11
2023--4011	0	0	0	0	0	0	0	0	0	0	0	0	0	0	0	0	0	0	2	0	0	0	0	0	0	0	0	0	0	0	0	0	1	0	0	0	0	0	0	0	0	0	0	0	0	0	0	0	0
2023--4012	0	0	0	0	0	0	0	1	0	0	2	0	1	0	0	1	0	1	0	0	0	0	1	0	1	0	0	0	0	0	0	0	2	0	0	0	0	0	0	0	0	0	0	0	0	0	1	0	0
2023--4013	0	0	0	0	0	0	0	0	0	0	0	0	0	0	0	0	0	0	0	0	0	0	0	0	0	0	0	0	0	0	0	0	0	0	0	0	0	0	0	0	0	0	0	0	0	0	0	0	0
3076--6112	0	0	0	0	0	1	0	0	0	0	0	0	0	0	0	0	0	0	0	0	0	0	0	0	2	2	0	0	0	1	1	0	0	0	0	0	0	0	0	0	1	0	0	0	1	0	0	1	1
3076--6113	0	1	0	0	0	0	0	0	0	1	0	0	0	0	0	0	0	1	0	0	0	0	0	0	0	0	0	0	0	0	0	0	1	0	0	0	0	0	0	0	0	0	0	0	0	0	0	0	0
3076--6111	0	0	0	1	0	1	1	1	1	1	1	1	0	1	0	1	1	0	1	0	0	0	0	0	0	0	0	0	0	0	0	0	0	0	0	0	0	0	0	0	1	0	1	1	0	0	1	0	1
15--62791	2	1	5	7	2	4	8	2	4	0	4	5	5	6	3	3	2	6	4	5	0	2	5	4	5	4	4	2	0	3	2	1	4	0	1	0	1	4	6	1	5	10	5	4	4	7	8	5	9
15--23163	0	0	0	0	0	0	0	0	0	0	0	0	0	0	0	0	0	0	0	0	0	0	0	0	0	0	0	0	0	0	0	0	0	0	0	0	0	0	0	0	0	0	0	0	0	0	0	0	0
15--62792	0	0	0	0	0	0	0	0	0	0	0	0	0	0	0	0	0	0	0	0	0	0	0	0	0	0	0	0	1	0	0	0	0	0	0	0	0	0	0	1	0	0	0	0	1	0	1	1	0
3081--24502	0	0	1	2	1	0	0	0	0	0	1	3	0	0	1	1	0	0	0	2	1	0	1	0	0	2	2	1	2	2	1	1	0	3	2	3	1	3	1	1	4	5	1	3	2	1	2	1	0
3081--24503	1	0	0	0	6	1	1	1	0	0	0	3	1	0	1	1	1	0	0	0	0	0	0	0	0	0	0	0	0	0	2	0	0	0	0	0	0	2	1	1	1	2	1	0	0	1	2	1	2
3081--24501	0	0	0	0	0	0	0	0	0	0	0	0	0	0	0	0	0	0	0	0	0	0	0	0	0	0	0	0	0	0	0	0	0	0	0	0	0	0	0	0	0	0	0	0	0	0	0	0	0
3076--61583	0	0	0	0	0	0	1	0	0	0	0	0	0	0	0	0	0	0	0	0	1	0	0	0	0	0	0	0	0	0	0	0	0	0	0	1	0	0	0	0	0	0	0	0	0	0	0	0	0
3076--61582	0	0	0	0	0	0	0	0	0	0	0	0	0	0	0	0	0	0	0	0	0	0	0	0	0	0	0	0	0	1	0	0	0	0	0	0	0	0	0	0	0	0	0	0	0	0	0	0	0
3076--61581	0	0	0	0	0	0	0	0	0	0	0	0	0	0	0	0	0	0	0	0	0	0	0	0	0	0	0	0	0	0	0	0	0	0	1	0	0	0	0	0	0	0	0	0	0	0	0	0	0
15--31773	0	0	0	0	0	0	0	0	0	0	1	4	5	6	0	1	2	2	5	2	0	3	4	4	4	5	5	2	4	0	2	11	3	8	5	9	11	8	29	47	34	21	22	11	22	20	12	14	9
15--31772	0	0	0	0	0	0	0	0	0	0	2	1	3	1	0	1	0	0	1	0	0	2	1	2	2	0	2	0	1	0	1	2	1	1	3	1	4	4	10	11	17	6	6	7	8	8	6	1	6
15--31771	0	0	0	0	0	0	0	0	0	11	17	12	22	24	11	11	3	4	2	5	0	0	1	1	2	1	5	1	1	2	0	5	5	4	4	8	4	17	27	60	60	49	35	42	50	66	28	7	11
15--6213	0	0	0	0	0	1	0	1	0	2	3	1	2	0	0	0	1	2	0	1	0	1	1	0	1	0	1	3	1	1	0	2	4	5	8	4	4	5	4	5	4	9	7	6	6	3	1	4	2
15--6212	1	1	3	2	6	4	1	3	4	1	5	4	1	1	3	4	0	1	0	1	0	3	1	5	3	2	1	0	1	3	4	6	5	6	6	1	5	9	11	2	9	8	6	8	7	5	7	9	5
15--6211	4	4	8	4	6	5	10	3	2	4	10	6	2	4	3	5	2	4	1	0	0	1	2	5	5	10	2	2	8	3	5	7	3	6	6	10	4	15	13	16	11	10	12	0	11	11	18	11	11
3076--31333	0	0	0	0	0	0	0	0	0	0	0	0	3	3	4	9	0	0	18	16	28	15	11	12	10	28	22	18	13	10	10	6	7	9	14	9	9	19	17	14	21	10	23	15	21	20	7	7	5
15--50001	0	0	1	0	0	0	1	1	1	0	2	2	1	1	1	2	0	2	2	0	0	0	2	3	1	2	1	0	1	0	0	6	0	3	1	3	4	1	7	1	0	11	1	5	2	3	6	2	3
15--61362	0	0	0	0	0	0	0	0	0	0	0	0	1	0	0	1	0	0	0	0	0	0	0	0	0	0	0	0	0	0	1	0	1	0	0	0	0	0	0	0	0	0	0	0	0	0	1	0	0
3076--61461	0	0	0	0	0	0	0	0	0	0	0	0	0	0	0	0	0	0	0	0	0	0	0	0	0	1	0	0	0	0	0	0	0	0	0	0	0	0	0	0	1	0	0	0	0	0	0	0	0
3076--61462	0	0	0	0	0	0	0	0	0	0	0	0	0	0	0	0	0	1	0	0	0	0	0	0	1	0	0	1	0	0	1	0	0	0	0	0	0	0	0	0	0	0	0	0	0	0	0	0	1
3076--61463	0	0	0	1	0	0	0	1	1	1	1	1	1	0	2	1	1	1	2	2	2	1	2	1	0	0	1	1	1	1	0	0	0	0	0	0	0	0	0	0	0	0	0	0	1	2	2	1	0
15--44701	1	0	0	0	0	1	0	0	1	0	0	1	0	0	0	0	1	0	0	0	0	1	0	0	0	0	0	0	1	0	0	0	0	0	0	0	0	0	0	0	0	0	0	1	0	0	0	1	0
3076--31083	0	0	0	0	0	0	0	2	5	1	6	13	20	19	14	0	0	1	10	8	9	5	6	4	14	6	8	4	7	3	7	3	2	1	5	5	4	5	11	13	8	9	9	8	9	14	3	5	7
3076--31082	0	0	0	0	0	0	0	2	12	5	12	21	40	33	12	14	17	13	10	8	7	9	5	7	14	18	25	15	17	19	12	18	17	11	17	16	22	12	26	40	32	37	20	22	37	40	13	20	12
3076--31081	0	0	0	0	0	0	0	4	20	8	19	17	38	37	27	17	25	13	11	11	10	8	21	22	23	14	29	21	26	18	21	15	16	12	17	13	21	10	36	31	36	32	33	34	31	35	21	12	8
3076--5001	0	0	1	1	0	1	3	2	0	1	0	0	0	2	2	0	3	0	3	0	5	0	0	1	2	1	0	0	0	1	1	2	1	1	0	0	1	0	3	0	1	5	0	0	0	1	0	0	4
3076--5003	2	1	0	7	27	2	0	2	2	2	1	1	8	0	0	3	2	3	2	0	0	1	9	3	2	0	0	0	2	0	1	0	3	2	1	3	1	0	5	5	2	1	3	2	0	6	1	3	3
3076--5002	0	3	2	5	7	1	4	3	1	5	3	3	6	5	4	1	2	4	3	1	5	1	4	13	9	4	0	0	1	2	2	6	2	2	2	2	0	1	6	9	6	3	3	2	3	7	3	6	3
3076--27101	0	0	0	0	0	0	0	1	1	1	1	1	0	0	0	0	0	0	0	0	0	0	0	0	0	0	0	0	0	0	0	0	0	0	0	0	0	0	0	0	0	0	0	0	0	0	0	0	0
3076--27103	0	0	0	0	0	0	0	0	1	0	0	0	0	1	0	0	0	0	0	0	0	0	0	0	1	0	0	0	0	0	0	1	0	1	0	0	1	1	1	1	2	1	0	0	1	0	1	0	0
3076--27102	0	0	0	0	0	0	0	0	2	1	4	0	0	1	0	1	4	0	2	1	0	0	0	1	2	0	1	1	1	0	0	0	0	1	1	2	0	3	0	0	2	0	1	0	0	1	0	0	0
3081--10552	0	0	0	0	0	1	0	0	5	1	0	1	1	3	4	2	1	2	2	2	2	0	0	1	1	1	2	0	0	2	0	0	0	0	0	0	1	2	1	2	2	0	0	0	0	0	0	0	0
3081--10553	1	1	1	0	1	0	1	0	0	0	2	4	3	2	2	2	1	0	1	0	0	0	2	1	0	1	1	2	0	1	1	1	1	1	2	1	1	3	1	2	2	0	0	0	0	0	0	0	0
3081--10551	0	0	0	0	0	0	0	0	0	0	0	0	0	0	0	0	0	0	0	0	0	0	0	0	0	0	0	0	0	0	0	0	0	0	0	0	0	0	0	0	0	0	0	0	0	0	0	0	0
15--641	0	0	0	0	0	0	0	0	0	0	0	0	2	2	1	1	0	0	0	0	0	0	0	0	0	0	0	0	0	0	1	3	0	0	0	1	1	0	0	0	0	0	0	0	1	0	1	1	1
15--643	2	3	0	3	1	0	0	0	1	1	2	1	1	2	1	1	2	0	1	0	0	0	1	0	1	2	0	1	0	0	1	0	0	0	0	0	1	0	0	1	0	0	1	0	0	0	0	2	1
15--642	1	2	1	1	1	1	1	1	1	1	1	1	1	1	1	1	1	1	1	1	0	2	1	1	1	1	1	1	1	1	1	2	1	0	1	1	1	2	2	1	0	1	0	2	0	0	1	3	1
3001--11753	0	0	0	1	0	0	0	1	0	1	0	0	0	0	0	0	0	0	0	0	0	0	0	0	1	1	0	0	0	0	0	1	2	1	0	0	0	0	0	0	0	0	0	0	0	0	0	0	0
2012--6282	2	1	1	2	2	1	1	0	1	4	0	0	2	1	0	0	1	1	1	0	3	2	0	2	1	0	1	1	0	0	1	0	0	3	0	2	0	0	1	1	3	1	1	2	4	2	0	1	0
3001--11751	0	0	0	0	0	0	0	0	0	0	0	0	0	0	0	0	0	0	0	0	0	0	0	0	0	0	0	0	0	0	0	0	0	0	0	0	0	0	0	0	0	0	0	0	0	0	0	0	0
15--31443	0	0	0	0	0	0	0	0	0	0	0	0	1	1	1	2	1	0	1	1	0	0	0	0	0	11	11	15	14	13	14	15	10	9	12	10	36	39	45	39	36	49	35	28	33	23	22	12	7
3002--7631	0	0	0	1	0	0	0	1	0	0	0	0	0	0	0	0	0	0	0	0	0	0	0	1	0	0	0	0	0	0	0	0	0	1	0	0	0	0	0	0	0	1	0	0	0	0	0	0	0
15--31092	0	0	0	0	0	0	0	0	0	0	0	1	0	3	0	0	0	0	0	0	0	0	0	0	1	2	0	1	0	1	0	1	0	0	0	0	2	2	2	1	9	2	3	1	4	5	0	6	2
15--31093	0	0	0	0	0	0	0	0	0	0	0	1	8	5	0	2	1	0	1	1	0	1	0	0	0	0	1	1	1	0	1	1	1	1	3	1	4	3	4	3	15	13	7	2	7	5	5	8	0
15--31091	0	0	0	0	0	0	0	0	0	0	0	0	0	2	3	1	1	0	0	2	0	7	1	6	4	4	5	2	2	1	1	6	5	4	7	4	8	11	23	34	37	24	28	13	22	19	4	18	7
15--61481	0	2	0	2	3	1	1	1	4	0	3	0	2	0	2	0	1	1	1	1	0	3	1	3	4	4	0	1	1	2	4	2	0	1	2	3	2	1	6	1	5	11	5	2	3	5	6	7	5
15--61482	0	1	1	1	1	1	1	2	0	2	1	1	0	2	1	0	2	0	1	0	0	0	0	0	0	2	1	0	1	0	0	2	1	2	1	6	0	2	1	2	7	5	5	4	2	2	3	1	3
15--61483	0	2	1	1	0	2	0	0	0	0	1	0	0	1	0	0	0	2	1	0	0	0	0	0	1	1	1	0	2	1	1	2	0	0	1	1	0	0	0	1	5	0	1	3	3	1	0	1	0
15--31442	0	0	0	0	0	0	0	0	0	0	0	0	4	1	1	0	0	0	0	0	0	0	0	0	0	0	1	1	0	0	0	0	0	0	0	2	7	4	11	9	7	5	8	3	6	4	2	0	0
3001--7311	0	0	0	0	0	0	0	0	0	0	0	0	0	0	0	0	0	0	0	0	0	0	0	0	0	0	0	0	0	0	0	0	0	0	0	0	0	0	0	0	0	0	0	0	0	0	0	0	0
3099--31181	0	0	0	0	0	0	0	0	0	0	0	0	0	20	38	38	33	11	10	1	2	2	1	0	0	1	2	0	2	0	0	0	0	0	2	3	14	18	25	33	22	14	5	0	0	0	0	0	0
3099--31183	0	0	0	0	0	0	0	0	0	0	0	0	0	7	14	11	11	4	2	2	2	2	2	4	2	1	4	1	1	2	1	2	2	5	11	34	47	35	65	71	62	39	21	5	4	5	0	2	1
3099--31182	0	0	0	0	0	0	0	0	0	0	0	0	0	0	3	2	2	0	1	2	2	3	1	0	3	3	6	7	3	0	5	2	1	3	1	3	4	5	3	14	10	3	2	2	2	5	3	0	1
3076--18451	0	0	0	0	0	0	0	0	0	0	0	0	5	9	0	0	0	0	1	1	0	0	0	0	0	0	0	1	0	0	0	0	0	0	0	0	0	0	3	13	11	7	0	1	2	2	1	0	0
3076--60541	0	0	0	0	0	0	0	0	0	0	0	0	0	0	0	0	0	0	0	0	0	0	0	0	0	0	0	0	0	0	0	0	0	0	0	0	0	0	0	0	0	0	0	0	0	0	1	0	0
3076--18453	3	3	2	1	2	3	2	0	0	0	0	0	0	0	0	0	0	0	0	0	0	0	0	0	0	0	0	0	0	0	0	0	0	0	0	0	0	0	0	0	1	0	0	0	1	0	0	0	0
3076--60543	0	0	0	0	0	0	0	0	0	0	0	0	0	0	0	0	0	0	0	0	0	0	1	1	1	1	0	0	0	0	1	0	0	0	0	0	1	0	0	0	0	0	1	0	0	1	0	1	0
2012--6793	0	0	0	0	0	0	0	0	0	0	0	1	0	0	1	1	1	2	0	0	0	0	0	0	0	0	0	0	0	0	0	0	1	0	1	1	0	0	0	0	0	1	0	1	0	1	0	0	0
15--31001	0	0	0	0	0	0	0	0	2	6	3	2	2	4	3	1	11	2	5	4	0	7	4	9	5	4	7	1	10	4	5	3	2	11	11	9	13	15	12	8	12	14	10	8	13	11	15	14	14
15--31003	0	0	0	0	0	0	0	0	0	0	0	2	0	0	0	0	0	1	1	1	0	1	1	1	1	1	7	4	3	1	4	4	0	5	7	4	3	2	2	1	3	3	0	1	7	5	6	8	4
3001--7312	0	0	0	2	0	0	0	0	1	0	1	0	2	0	1	1	0	2	0	0	4	0	1	0	1	0	0	0	0	1	1	1	0	0	0	1	0	2	1	1	0	0	0	0	0	2	0	1	0
2012--14401	0	1	0	0	0	0	0	0	0	1	0	0	0	1	2	3	2	1	3	1	1	0	0	2	1	1	0	2	1	2	1	0	0	0	0	0	0	0	1	1	0	1	0	1	0	0	0	0	0
2012--14403	0	0	0	0	1	0	0	0	0	0	1	2	0	0	1	0	0	0	0	0	0	0	1	0	0	1	0	0	0	0	0	0	0	0	1	0	0	0	0	0	1	1	0	0	0	0	0	0	0
2012--14402	0	0	1	0	0	0	0	0	0	0	1	2	0	1	0	0	0	0	0	0	0	1	0	2	0	0	0	0	0	0	0	0	0	0	1	0	0	2	1	0	1	0	0	0	1	0	0	0	0
3081--10533	0	0	3	2	0	0	0	0	0	1	0	1	0	0	0	0	2	0	1	0	0	0	1	0	0	0	0	0	2	1	0	0	0	0	0	1	0	0	0	0	2	1	1	2	3	0	0	0	1
3076--1012	0	0	0	1	1	1	2	1	0	0	0	1	0	0	0	0	0	0	1	0	0	0	0	0	1	0	0	0	0	1	0	2	0	1	1	0	1	1	1	2	3	0	0	0	0	0	0	0	0
3076--1013	0	1	1	1	1	0	3	6	2	1	2	1	3	3	4	2	0	2	1	4	5	1	1	2	1	3	0	1	2	0	0	1	0	0	3	1	1	2	3	1	3	0	0	0	0	0	0	0	0
3076--1011	0	0	0	0	0	0	1	0	1	0	1	0	1	2	4	2	3	0	1	0	0	1	1	0	0	2	2	0	0	1	0	2	3	1	0	0	1	1	1	3	2	0	0	0	0	0	0	0	0
3076--31332	0	0	0	0	0	0	0	0	0	0	0	0	4	5	2	2	0	0	0	0	0	0	0	0	0	1	0	1	3	0	1	0	1	1	0	1	1	2	8	13	15	6	3	2	1	5	1	0	1
15--23161	1	1	3	4	3	2	2	2	2	2	2	0	1	2	2	1	1	1	1	1	0	1	1	0	1	0	1	1	1	1	0	0	1	2	1	1	1	1	1	0	1	1	1	1	1	1	0	0	2
15--62793	0	0	0	1	0	0	0	0	0	0	0	0	0	0	0	0	0	0	0	0	0	0	0	0	0	0	1	0	0	0	0	0	0	0	1	0	0	0	0	0	0	1	0	0	1	0	0	1	0
15--23162	1	0	1	0	0	0	0	0	1	0	0	0	1	0	0	1	0	0	1	0	0	0	0	0	0	0	0	0	0	0	0	0	0	0	0	1	0	0	1	0	0	1	0	0	0	0	0	0	0
2023--662	0	1	0	0	2	0	1	2	0	1	2	0	0	0	1	1	0	0	1	0	1	0	0	0	0	0	1	1	0	0	0	0	0	0	0	1	0	1	0	0	1	0	0	0	1	0	1	1	0
2023--663	2	0	0	0	0	0	0	0	0	0	0	0	0	0	0	0	1	0	0	1	0	0	0	1	0	0	1	1	0	0	1	0	0	1	0	1	1	1	1	1	1	0	0	1	0	0	0	0	0
15--61363	4	3	5	5	4	7	3	4	5	3	5	5	5	6	6	4	4	5	4	3	0	3	7	2	3	5	3	3	6	4	4	6	4	6	2	5	4	4	3	3	5	4	4	4	3	1	1	2	1
2023--661	0	0	0	1	0	0	0	0	0	0	0	0	0	0	0	0	0	0	0	0	1	0	0	0	0	1	1	0	0	0	0	0	0	0	0	0	0	1	0	1	1	0	1	0	0	0	0	0	0
2012--14122	2	2	0	0	2	1	1	2	2	4	3	0	2	2	2	1	3	0	2	0	0	1	1	1	2	0	1	2	1	1	2	1	0	1	2	2	0	1	1	1	1	4	2	1	2	2	2	0	6
2012--14123	0	0	0	0	0	0	0	0	0	0	0	0	0	0	0	0	0	0	0	0	0	0	0	0	0	0	0	0	0	0	0	0	0	0	0	0	0	0	0	0	0	0	0	0	1	0	1	0	0
2012--14121	2	1	1	1	0	1	1	1	1	3	0	1	1	1	2	2	1	1	2	2	1	2	1	3	4	2	1	1	4	1	2	1	1	2	1	2	2	1	1	0	1	3	2	2	4	3	1	2	0
2012--6283	0	0	0	0	0	0	0	0	0	0	0	0	0	0	0	0	0	0	0	0	0	0	0	0	0	0	0	0	0	0	0	0	0	0	0	0	0	0	0	0	1	1	0	0	0	0	0	0	0
3001--11752	1	0	0	1	1	0	0	0	0	0	0	0	0	0	0	0	0	0	0	0	1	0	0	1	0	0	0	3	0	0	0	1	0	0	1	0	1	1	0	0	0	0	0	0	0	0	0	0	0
2012--6281	2	1	2	1	1	1	3	2	2	1	0	1	1	1	1	1	0	1	1	1	2	1	1	2	0	0	3	1	0	0	1	2	0	1	1	0	1	2	1	0	2	3	2	2	0	0	0	1	0
15--6222	0	0	0	0	0	0	0	0	0	0	0	0	1	0	0	0	0	0	0	0	0	0	0	0	0	0	0	0	1	0	0	1	1	1	1	1	1	0	1	0	0	0	1	1	1	0	1	2	0
15--6223	0	0	0	1	0	0	0	0	2	0	0	0	0	0	0	0	0	0	1	0	0	0	0	0	1	0	0	0	0	1	1	0	0	0	0	0	0	1	0	0	2	1	1	1	0	0	0	1	0
15--6221	0	0	0	0	0	1	1	0	0	0	0	0	0	0	0	0	1	1	0	0	0	0	1	1	0	1	1	1	2	1	2	0	2	2	0	1	1	1	1	4	0	3	0	5	3	1	5	0	2
3076--6893	0	0	0	0	0	0	0	0	0	0	0	0	0	0	0	0	0	1	0	0	0	0	0	0	0	0	0	0	1	1	0	0	0	0	0	0	1	0	0	0	0	0	0	0	3	0	0	1	0
3076--6892	0	1	3	0	3	0	0	0	1	3	2	1	1	0	0	1	1	0	2	0	1	0	0	8	1	2	2	1	4	4	1	2	1	0	1	3	2	3	0	1	1	3	1	2	1	0	0	1	0
3001--4271	0	0	0	0	0	0	0	0	0	0	0	0	0	0	0	0	0	0	0	0	0	0	0	0	0	0	0	0	0	0	0	0	0	0	0	0	0	1	0	0	3	8	0	0	0	0	0	0	0
109--7811	0	0	0	0	0	0	0	0	0	0	0	0	0	0	1	0	0	0	0	0	0	0	0	0	0	0	0	0	0	0	0	0	0	0	0	0	0	1	0	0	0	0	0	0	0	0	0	0	0
3002--10992	0	0	0	0	0	0	0	1	0	0	0	0	0	0	0	1	1	0	0	0	0	0	0	0	1	1	1	0	0	0	1	1	1	0	0	0	0	2	0	0	0	0	1	0	0	0	0	0	0
3002--10991	1	0	0	0	1	3	1	0	0	0	0	0	0	0	1	0	0	0	0	0	0	0	0	0	1	0	0	0	0	0	0	2	1	0	0	0	0	0	0	0	1	0	0	1	0	0	1	1	1
109--7812	0	1	0	0	0	0	1	0	0	0	0	0	0	0	0	0	0	0	0	0	0	0	0	0	0	0	0	0	0	0	0	0	0	0	0	0	0	0	0	0	0	6	1	0	0	1	0	0	0
3076--6141	0	2	0	0	0	0	2	1	0	0	0	1	2	2	1	1	1	0	0	1	0	2	1	0	0	0	0	0	0	0	0	0	1	2	0	0	0	1	0	0	0	3	1	1	4	2	1	0	0
3076--10843	0	0	0	1	0	0	0	0	0	1	0	0	0	0	0	0	0	0	0	0	0	0	0	0	0	0	0	0	0	0	0	0	0	0	0	0	0	0	0	0	0	0	0	0	0	0	0	0	0
3076--6143	0	0	0	0	0	0	0	1	0	0	0	1	0	0	0	1	0	0	0	0	0	0	0	0	0	0	0	1	0	0	0	0	1	0	0	0	0	1	0	0	1	1	0	0	1	0	0	2	0
3076--6142	2	0	0	0	1	0	3	0	1	2	1	0	0	0	2	0	3	1	1	2	5	1	1	0	1	0	0	0	0	1	0	0	0	0	0	1	0	0	2	0	1	1	0	1	0	0	2	0	2
15--681	1	1	0	1	0	0	0	0	0	1	0	0	0	0	0	1	0	0	1	0	0	0	0	0	0	0	0	1	0	1	2	1	0	0	0	0	0	0	0	0	1	0	0	0	0	0	0	2	1
15--683	0	1	0	0	0	0	0	0	0	0	0	0	0	0	0	0	0	0	0	0	0	0	0	0	0	0	1	0	1	1	1	1	1	1	1	2	0	1	1	1	1	0	1	1	3	2	1	1	0
15--682	0	0	0	0	0	0	0	0	0	0	0	0	0	0	0	0	0	0	0	1	0	0	0	0	0	0	0	0	0	0	0	0	0	0	0	0	0	0	0	1	2	0	0	1	0	1	1	0	0
3076--1801	0	0	1	0	0	0	0	0	0	2	3	1	0	0	0	0	0	1	0	1	0	0	0	0	0	1	0	1	0	0	0	0	0	1	0	0	0	0	0	4	5	1	1	0	1	0	0	0	0
3076--61411	0	0	0	0	0	0	0	1	0	1	2	0	1	0	1	0	1	0	0	0	0	0	0	1	0	0	1	0	0	0	0	3	0	1	1	0	0	3	0	2	2	2	1	1	1	0	2	0	0
3076--61413	0	0	0	0	0	0	0	0	0	0	0	0	0	0	0	0	0	1	0	0	0	0	0	0	0	0	0	0	0	0	1	0	0	0	1	0	0	1	0	0	0	0	0	0	1	0	0	0	0
3076--61412	2	2	2	1	3	2	2	2	2	1	1	1	0	2	3	2	3	1	1	3	2	2	2	5	2	2	2	2	2	2	2	2	2	2	2	1	2	2	5	2	2	5	3	2	3	4	2	2	3
2012--27133	0	0	0	0	0	0	0	0	0	0	0	0	0	0	0	0	0	0	0	0	0	0	0	0	0	0	0	0	0	0	0	0	0	0	0	0	0	0	0	0	0	0	0	0	0	0	0	0	0
2012--27132	0	0	0	0	0	0	0	0	0	0	0	0	0	0	0	0	0	0	0	0	0	0	0	0	0	0	0	0	0	0	0	1	0	0	0	0	0	0	0	0	0	0	0	0	0	0	0	0	0
2012--27131	0	0	0	0	0	0	0	0	0	0	0	0	0	1	1	0	1	0	0	0	0	1	0	0	0	0	0	0	0	0	0	0	0	0	0	0	0	0	0	0	0	0	0	1	0	0	0	0	0
3076--27663	0	0	0	0	0	0	0	0	0	0	0	0	0	0	0	0	0	0	0	0	0	0	0	0	0	0	3	0	0	0	0	0	0	0	1	0	1	1	4	7	9	5	1	0	1	3	2	1	1
15--31882	0	0	0	0	0	0	0	0	0	0	0	1	0	0	1	0	0	2	1	2	0	1	2	1	1	1	0	0	2	0	2	1	0	1	1	0	0	1	2	11	15	11	8	2	4	5	6	4	0
3076--27093	0	0	0	0	0	0	0	0	0	0	5	39	49	61	37	27	33	24	23	13	13	8	13	22	26	33	42	26	25	22	33	23	19	24	23	25	38	51	52	51	79	74	48	49	50	53	27	26	11
2012--16781	2	2	2	2	2	1	0	1	2	2	0	1	2	0	1	0	1	1	2	0	0	0	0	0	0	0	0	0	0	0	0	0	0	0	0	0	0	0	0	0	1	0	0	0	0	2	0	0	0
2012--16782	0	0	0	0	0	0	0	0	0	0	0	0	0	0	0	0	0	0	0	0	0	0	0	0	0	0	0	0	0	1	0	0	0	0	0	0	0	0	0	0	0	0	0	0	0	0	0	1	0
2012--16783	0	0	0	0	0	0	0	0	1	0	0	0	0	0	0	0	0	0	0	0	0	0	0	0	0	0	0	0	0	0	0	0	0	0	0	0	0	0	0	0	0	0	0	0	0	0	0	0	0
3076--48573	4	2	6	4	4	3	1	1	2	4	3	0	2	2	0	3	4	0	1	0	2	2	1	0	1	0	3	2	1	1	0	1	0	0	0	0	2	0	2	6	8	6	2	1	4	1	1	0	1
3076--48572	0	0	0	0	0	0	0	0	0	0	0	0	0	1	0	1	0	0	0	0	0	0	0	0	0	0	0	1	0	1	1	0	0	0	0	0	0	4	2	0	1	1	0	0	2	2	1	0	1
3076--48571	2	0	1	1	0	1	1	0	0	1	1	3	0	1	3	0	1	2	0	0	2	0	0	0	0	1	0	0	0	1	0	0	0	0	0	0	0	0	4	2	3	1	1	0	3	0	0	0	1
3081--10563	1	1	0	0	0	0	0	0	0	0	0	0	0	0	0	0	0	0	0	0	0	0	0	0	0	0	0	0	0	1	0	0	0	0	0	0	0	0	0	1	1	0	0	0	0	0	0	0	0
3081--10562	0	0	0	0	0	0	1	0	0	0	0	0	0	0	0	0	0	0	0	0	0	1	0	0	0	0	0	0	0	1	1	0	0	2	1	1	1	2	0	0	0	0	0	3	0	0	0	0	2
3081--10561	3	3	3	3	0	0	1	1	1	0	1	2	4	3	1	2	2	3	0	2	7	6	5	3	7	9	7	5	1	4	1	2	2	3	3	3	1	0	0	0	0	1	1	0	1	0	0	1	0
3076--1212	3	2	2	1	1	1	0	1	1	0	0	0	0	0	0	0	0	0	0	0	0	0	0	0	0	4	1	2	2	3	1	2	3	2	1	3	4	4	3	5	3	7	3	4	3	6	3	2	3
3001--4272	0	0	0	0	0	1	0	0	0	0	0	0	0	0	0	0	0	0	0	0	0	0	0	0	0	0	0	0	0	0	0	0	0	0	0	0	0	0	0	0	1	2	1	0	0	0	0	0	0
3076--6891	0	0	0	0	0	0	0	0	0	0	1	0	0	0	0	0	0	0	0	0	1	0	0	0	0	0	0	0	0	0	1	0	0	0	0	0	0	0	0	0	3	0	0	1	0	1	1	0	0
15--612	1	0	1	0	0	0	0	0	0	1	1	0	0	0	0	0	0	0	0	0	0	1	0	0	1	0	0	0	0	0	0	0	0	0	1	0	1	2	1	1	0	2	1	0	0	1	0	2	1
15--613	2	1	1	1	0	0	0	0	0	0	0	0	0	1	0	0	0	1	2	0	0	1	0	1	1	1	0	0	0	0	0	0	1	1	1	1	2	2	0	0	1	0	2	1	5	4	2	0	0
15--611	1	3	2	0	0	1	1	0	0	0	0	1	0	0	0	0	2	1	1	0	0	0	0	0	0	0	1	0	1	0	1	0	0	1	0	1	0	0	1	3	0	2	0	0	0	1	1	5	1
2059--631	0	0	0	0	0	0	0	0	0	0	0	0	0	0	1	2	0	1	0	0	0	0	0	0	0	1	1	0	1	0	0	0	1	1	0	1	1	1	1	2	0	0	1	1	2	2	0	0	0
15--6451	0	0	0	2	1	3	0	1	1	1	2	3	1	0	1	1	0	0	0	0	0	0	0	1	0	0	0	0	0	0	0	0	2	0	1	4	1	1	1	5	0	2	0	0	0	1	1	1	0
15--6453	0	0	0	0	0	0	0	0	0	2	2	2	2	0	0	0	0	0	0	0	0	0	0	0	0	0	1	1	1	2	1	0	0	0	0	1	1	0	1	0	0	0	0	1	3	1	2	1	1
15--6452	0	0	0	0	0	0	0	0	0	0	0	0	0	0	0	2	0	0	0	0	0	0	0	0	1	0	0	0	0	0	0	0	0	0	1	2	0	0	2	0	1	1	0	0	0	0	0	0	1
2023--2023	0	0	0	0	1	0	0	0	0	0	0	0	0	0	0	0	0	0	0	0	0	0	0	0	0	0	0	0	0	0	0	0	0	1	1	1	0	0	0	0	0	1	0	0	2	0	1	0	0
2023--2022	0	0	0	0	0	0	0	0	0	0	0	0	0	0	0	0	0	0	0	0	0	0	0	0	0	0	0	0	0	0	0	0	0	0	0	0	0	0	0	0	0	0	0	0	0	0	0	0	0
2023--2021	0	0	0	0	0	0	0	0	0	0	0	0	0	0	0	0	0	0	0	0	0	0	1	0	0	0	0	0	1	0	0	0	0	0	0	0	0	0	0	0	0	0	0	0	0	0	3	0	0
3076--31921	0	0	0	0	0	0	0	0	0	0	1	5	4	3	2	1	5	2	6	2	3	8	4	5	11	11	14	6	4	6	3	4	7	6	8	9	11	12	14	23	24	15	19	8	19	12	7	10	5
3076--31922	0	0	0	0	0	0	0	0	0	0	0	2	3	1	1	0	1	3	0	0	2	0	1	0	1	1	5	0	0	0	0	1	1	0	1	2	1	5	3	9	12	8	0	2	5	4	2	3	2
3076--31923	0	0	0	0	0	0	0	0	0	0	0	0	4	1	0	2	2	2	5	5	2	6	5	2	2	2	1	1	2	1	4	2	3	4	0	5	4	6	8	12	6	3	5	5	5	3	2	1	1
3076--61323	0	0	0	0	0	0	0	0	0	0	0	0	0	0	0	0	0	0	0	0	0	0	0	0	0	0	0	0	0	0	0	0	0	0	0	0	0	0	0	0	0	0	0	0	0	0	0	0	0
3076--61322	1	4	3	1	0	0	1	1	1	2	4	1	1	1	0	0	2	0	0	2	3	1	1	2	1	6	4	1	0	1	2	0	0	0	1	4	2	6	6	6	8	5	8	5	7	4	9	7	2
3076--61321	0	2	4	1	0	1	1	2	0	1	0	2	1	0	0	0	1	0	1	1	1	4	0	0	0	0	1	1	3	0	0	1	0	1	0	1	2	1	1	4	1	3	5	3	1	4	3	1	0
3081--5573	0	1	1	2	4	2	0	5	2	2	1	1	0	1	2	0	1	0	0	4	0	0	2	6	1	2	2	6	2	0	4	2	0	2	2	0	1	3	2	5	2	1	3	3	0	2	1	1	3
3081--5572	0	1	1	2	2	2	1	1	7	0	0	0	0	3	1	0	1	0	1	1	1	1	0	1	1	0	0	0	1	1	0	0	0	0	1	0	0	0	0	1	0	1	0	0	1	2	0	1	1
3081--5571	1	1	1	2	2	2	1	2	0	1	0	1	1	1	1	0	0	1	1	1	1	0	1	0	0	0	0	0	1	0	0	0	0	0	0	0	0	1	1	1	0	0	0	2	1	0	2	3	0
2023--14651	0	0	0	0	0	0	0	0	0	0	0	0	0	0	0	0	0	0	0	0	0	0	1	0	0	0	0	0	0	0	0	0	0	0	0	0	0	0	0	0	0	0	0	0	0	0	0	0	0
109--7813	0	0	0	1	0	1	0	1	0	0	0	0	1	0	0	0	0	0	0	0	0	0	0	0	0	0	0	0	0	0	1	0	0	0	0	0	0	0	0	0	1	1	2	1	1	0	0	0	1
2023--8032	0	0	0	0	0	0	0	0	0	0	0	0	0	0	0	0	0	0	0	0	0	0	0	0	0	0	0	0	0	0	0	0	0	0	0	0	0	0	0	0	0	0	0	0	0	0	0	0	0
2023--8033	0	0	0	0	0	0	0	0	0	0	0	0	1	0	0	0	0	0	0	0	0	0	0	0	0	0	0	0	0	0	0	0	0	0	0	0	0	0	0	0	1	0	0	0	0	0	0	0	0
3076--29112	1	0	1	0	0	0	0	0	1	0	0	0	1	2	0	1	0	0	1	1	0	0	0	1	0	0	0	1	0	0	0	0	0	1	1	0	0	0	1	1	0	1	1	2	1	0	0	0	0
2023--8031	0	0	0	0	0	0	0	0	0	0	0	0	0	0	0	0	0	0	0	0	0	0	0	0	0	0	0	0	0	0	0	0	0	0	0	0	0	0	0	0	0	0	0	0	0	0	0	0	0
3076--1162	2	0	0	0	1	1	2	2	1	1	1	1	0	1	0	0	1	0	1	1	1	1	1	2	3	3	1	0	3	1	1	0	1	0	0	0	1	2	0	1	0	0	0	0	0	0	0	0	0
3076--1163	0	1	1	1	1	1	0	0	1	0	0	2	2	1	0	1	2	0	0	2	0	1	1	2	1	0	1	2	2	2	1	3	2	1	2	1	2	1	1	2	2	0	0	0	0	0	0	0	0
3076--1161	2	0	2	1	0	0	1	1	0	2	1	0	1	0	2	0	0	2	1	0	1	1	1	1	0	1	1	1	1	2	1	1	0	0	0	1	1	1	1	0	0	0	0	0	0	0	0	0	0
2023--14652	0	0	0	0	0	1	0	0	0	0	0	0	0	0	0	0	0	0	0	0	0	0	0	0	0	0	0	0	0	0	1	0	0	0	0	0	0	0	0	0	0	0	0	0	0	0	0	0	0
2023--2291	0	0	1	0	0	1	0	1	0	0	0	1	0	1	0	0	0	0	1	0	0	0	0	1	1	0	0	0	0	0	0	2	1	0	0	0	0	0	0	0	1	0	0	0	0	0	0	0	0
2023--2292	0	1	0	1	1	3	1	0	2	0	0	0	0	1	0	0	0	0	0	0	0	0	0	0	0	0	0	0	0	0	0	1	0	0	1	0	0	0	0	0	1	1	0	0	0	1	0	1	0
2023--2293	0	0	0	2	0	1	0	0	0	0	0	1	0	0	0	0	0	0	0	1	0	0	0	0	2	0	0	0	0	0	0	0	1	0	0	0	0	0	0	0	2	0	0	0	1	0	0	0	0
15--6191	0	4	2	5	2	2	4	4	0	1	3	4	3	2	3	0	1	2	1	1	0	1	4	3	6	3	1	1	0	3	2	0	2	1	1	1	1	0	2	0	2	2	4	1	4	4	5	3	2
15--6192	0	0	0	0	0	0	0	0	0	0	0	0	0	0	0	0	0	0	0	0	0	0	0	0	0	0	0	0	0	0	0	0	0	0	0	0	0	0	0	0	0	0	0	0	0	0	0	0	0
15--6193	0	0	0	0	0	0	0	1	1	0	3	0	0	0	1	0	0	0	1	1	0	0	0	0	0	0	1	2	0	0	0	0	0	2	1	0	0	0	0	0	0	0	1	0	1	4	1	0	1
15--6194	2	0	6	1	3	1	8	8	0	4	8	11	4	4	6	5	0	4	1	2	0	4	3	1	5	1	2	4	4	2	1	2	1	4	5	2	2	1	2	3	7	7	9	3	3	8	1	5	2
3002--7633	0	0	0	0	0	0	0	0	0	0	0	0	0	0	0	0	1	0	0	0	0	0	1	0	1	0	0	0	0	0	0	0	1	0	0	0	1	0	0	0	0	0	0	0	0	0	0	0	0
3002--7632	0	0	0	0	0	0	0	0	0	0	0	0	0	0	0	0	0	1	0	0	0	0	0	0	0	0	0	0	0	0	0	0	0	1	0	0	0	0	0	0	0	0	0	0	0	0	1	0	1
3076--10842	0	0	0	0	0	0	0	0	0	0	0	0	0	0	0	0	0	0	0	0	0	0	0	0	0	1	0	1	1	0	1	0	1	0	0	0	0	0	0	0	0	0	1	1	1	0	1	0	0
15--61422	0	0	0	0	0	0	0	0	0	0	0	0	0	3	1	1	0	0	0	0	0	0	0	0	0	0	1	0	0	0	0	0	1	1	0	0	0	0	0	1	0	0	2	1	1	0	0	1	0
109--4323	0	0	0	0	0	0	0	0	0	0	0	0	0	0	0	0	0	0	0	0	0	0	0	0	0	0	0	0	0	0	0	0	0	0	0	0	0	0	1	0	0	0	0	0	0	0	0	0	0
109--4321	0	0	0	0	0	0	0	0	0	0	0	0	0	0	0	0	0	0	0	0	0	0	0	0	0	0	0	0	0	0	0	0	0	0	0	0	0	0	0	0	0	0	0	0	0	0	0	0	0
3076--10841	0	0	0	0	0	0	0	0	0	0	0	0	0	0	0	0	0	0	0	0	0	0	0	0	0	0	0	0	0	0	0	0	0	0	0	0	0	0	0	0	0	0	0	0	0	0	0	0	0
15--1272	0	0	0	2	2	0	0	0	1	2	0	1	1	0	0	0	1	1	0	1	0	0	2	0	2	0	0	0	2	1	0	0	0	0	0	0	1	1	0	1	0	3	2	2	0	0	1	0	0
15--61432	0	0	1	0	1	0	0	0	0	0	0	0	4	1	1	2	1	1	0	0	0	0	0	0	0	0	0	0	1	1	0	0	1	3	0	1	2	2	9	1	7	2	1	2	3	2	1	3	2
3076--9211	0	2	0	1	0	0	1	1	1	0	0	1	1	7	0	2	3	0	1	2	1	1	1	2	0	8	3	1	1	3	4	5	0	0	1	10	5	3	12	11	5	17	3	2	5	6	3	10	8
3076--9212	1	0	1	1	1	1	0	2	0	1	0	2	3	3	0	1	1	0	0	0	0	0	1	1	1	1	2	0	0	1	0	0	0	0	0	2	0	4	8	14	15	17	5	1	0	11	1	3	2
3076--9213	2	1	2	2	2	0	2	2	1	3	8	0	2	6	3	2	5	3	1	1	3	1	0	6	1	1	5	0	3	1	2	2	1	0	2	1	1	3	4	2	4	11	3	1	2	6	1	1	0
3076--61451	0	0	0	0	0	0	0	0	0	0	0	0	1	0	0	0	0	0	0	0	0	1	0	0	0	0	0	0	0	0	0	0	0	0	0	0	0	0	0	0	0	0	0	0	1	0	0	0	0
3076--61453	0	0	0	1	1	0	0	0	0	0	0	0	0	0	0	0	1	0	0	0	0	0	0	0	0	0	0	0	0	0	0	0	0	0	0	0	0	0	0	0	0	0	1	0	1	0	1	0	0
3076--61452	0	0	1	0	0	0	0	1	0	0	0	0	0	0	0	0	0	0	0	0	0	0	0	0	0	0	1	0	0	0	0	0	1	1	0	0	0	0	1	1	0	0	1	0	0	1	0	0	0
109--7352	2	1	2	3	1	1	1	0	1	4	0	0	0	2	1	1	1	1	2	1	0	4	3	2	1	2	0	0	1	5	1	4	2	2	2	1	2	4	5	5	21	11	6	5	1	4	2	0	2
109--7353	0	0	0	0	0	0	0	0	0	0	0	0	0	0	0	0	0	0	0	0	0	0	0	0	0	0	0	0	0	0	0	0	0	0	0	0	0	0	0	0	1	0	1	0	0	1	1	0	0
109--7351	0	0	0	0	1	1	0	0	0	0	0	0	0	0	0	0	0	0	0	0	0	2	1	0	0	0	0	0	0	0	1	0	0	0	0	0	0	0	0	0	0	0	0	0	0	0	0	0	0
3076--34152	0	0	0	0	0	0	0	0	0	0	0	0	0	0	0	0	0	0	0	0	0	0	0	0	0	0	0	0	1	0	0	0	0	0	0	0	0	0	0	0	0	0	0	0	0	0	0	0	0
3076--34153	0	0	0	0	0	0	0	0	0	0	0	0	0	1	0	1	0	1	1	0	0	0	0	0	0	0	0	0	0	0	0	0	0	0	0	0	0	0	0	0	0	0	0	0	0	0	0	0	0
3076--34151	0	0	0	0	0	0	0	0	0	0	0	0	0	0	1	0	0	0	0	0	0	0	0	0	0	0	0	0	0	0	0	0	0	0	0	0	0	0	0	0	0	0	0	0	0	0	0	0	0
3076--7212	0	0	0	0	0	0	0	0	0	0	0	0	1	0	0	0	0	0	0	0	0	0	0	0	1	0	0	0	0	0	0	0	0	0	0	0	0	0	1	0	4	10	1	0	0	0	0	0	0
3076--7213	0	0	0	0	0	0	0	0	0	0	0	0	0	0	0	0	0	0	0	0	0	0	0	0	0	0	0	0	0	0	0	0	0	0	0	0	0	0	0	0	0	2	0	0	0	0	0	0	0
3076--7211	0	0	0	0	0	0	0	0	0	0	0	0	0	0	0	0	0	0	0	0	0	0	0	0	0	0	0	0	0	0	0	0	0	0	0	0	0	1	2	0	2	1	0	0	0	0	0	1	0
3076--6172	2	0	0	2	1	1	2	4	0	3	9	3	4	7	2	2	2	1	4	1	1	1	2	0	1	1	5	2	0	1	2	0	1	1	3	1	0	2	6	1	4	8	2	6	2	11	8	15	1
15--10053	0	1	0	0	0	1	0	1	0	0	0	0	0	0	0	0	0	0	0	0	0	1	0	0	0	0	1	0	0	1	0	0	0	0	0	0	0	0	0	0	0	0	0	0	0	0	0	0	0
15--10052	3	2	0	2	1	2	0	3	0	0	1	2	1	0	1	0	0	0	1	0	0	0	0	2	1	2	0	0	0	0	1	2	1	1	2	2	2	2	1	1	0	1	1	1	1	1	1	3	0
15--10051	1	0	1	1	1	0	1	1	1	1	1	1	1	0	0	2	1	1	1	1	0	0	1	0	0	0	0	0	0	0	0	0	0	0	0	0	0	0	0	1	0	0	0	0	0	0	0	0	0
109--4322	0	0	0	0	0	0	0	0	0	0	0	0	0	0	0	0	0	0	0	0	0	0	0	0	0	0	0	0	0	0	0	0	0	0	0	0	0	0	0	0	0	0	0	0	0	0	0	0	0
15--61672	0	0	0	0	0	0	0	0	0	0	0	0	0	0	0	0	0	0	0	0	0	0	0	0	0	0	0	0	0	0	0	0	0	0	0	0	0	0	0	0	0	0	0	0	0	0	0	0	0
3081--7953	3	1	1	2	2	1	3	2	4	3	3	5	10	3	3	4	2	4	4	3	3	2	2	1	3	2	1	3	3	3	5	5	3	2	0	0	2	3	4	1	4	6	4	6	3	1	2	2	4
3081--7952	0	0	0	0	0	0	0	0	0	0	0	0	0	0	0	0	0	0	0	0	0	0	0	0	0	0	0	0	0	0	0	0	0	0	0	0	0	0	0	0	0	0	0	0	0	0	0	0	1
3081--7951	0	0	1	0	1	2	0	1	1	0	0	0	0	0	1	0	0	0	1	1	0	1	0	0	1	0	1	1	1	2	0	1	2	1	0	0	3	2	3	4	1	4	2	1	3	4	0	0	1
3001--1371	0	0	0	1	0	0	0	0	0	0	0	0	0	0	1	0	1	0	1	0	0	0	0	1	0	0	0	0	0	0	0	0	0	0	0	2	1	0	1	0	0	1	1	0	0	0	0	0	0
3001--1373	0	0	0	0	0	0	1	0	0	0	0	0	0	0	0	0	0	0	0	0	0	0	0	0	0	0	0	0	0	0	0	0	1	1	0	0	0	0	0	0	0	0	0	0	0	0	0	0	0
3001--1372	1	0	1	0	0	0	1	0	0	0	0	1	0	0	0	0	1	1	0	0	0	0	0	0	0	1	0	0	1	0	0	0	1	1	1	1	0	1	1	1	0	0	0	2	0	1	1	0	0
3076--6923	0	0	0	0	0	0	1	0	0	0	0	0	0	0	0	0	0	0	0	0	0	0	0	0	0	0	0	0	0	0	0	0	0	0	0	0	0	0	0	0	0	0	0	0	0	0	0	0	0
3001--61711	0	0	0	0	0	0	0	0	0	0	0	0	0	0	0	0	0	0	0	0	0	0	0	0	0	0	0	0	0	0	0	1	0	0	0	0	1	0	1	0	1	0	1	1	0	1	0	0	1
3001--61712	0	0	0	0	0	0	0	0	0	0	0	0	0	0	0	0	0	0	0	0	0	0	0	0	0	0	0	0	0	0	0	3	0	1	0	0	0	0	0	1	0	0	0	0	0	0	1	1	0
3001--61713	0	1	0	0	1	0	0	0	0	0	1	0	0	0	0	0	1	0	0	1	1	1	0	0	0	0	0	0	1	1	0	0	0	0	0	0	0	0	1	2	0	0	0	1	0	0	2	1	0
15--61673	0	0	0	0	0	0	2	0	0	0	0	0	0	0	1	1	0	0	0	0	0	0	0	0	2	1	3	1	0	0	0	0	0	0	1	0	0	0	1	1	0	3	1	0	0	0	1	1	0
15--1033	0	1	2	1	2	3	4	1	1	2	3	2	2	5	1	1	0	2	4	3	0	1	1	6	2	0	3	0	4	0	1	0	2	6	2	2	2	7	2	6	6	4	8	2	11	10	4	5	3
15--61671	0	0	1	0	0	0	0	0	0	0	0	0	1	1	0	0	0	0	0	0	0	0	0	0	0	0	1	0	0	0	1	0	0	0	1	0	0	0	0	0	0	0	0	0	0	0	1	0	1
15--1031	1	1	1	1	1	0	0	1	0	1	3	1	1	1	0	1	0	0	1	1	0	2	1	4	1	4	3	5	4	3	1	2	1	2	4	3	5	1	1	1	4	6	9	4	6	2	5	1	2
15--6503	0	0	1	1	0	0	1	0	0	0	0	0	0	2	1	0	0	0	0	0	0	0	0	0	0	1	0	0	0	1	0	0	0	1	0	4	1	4	5	5	4	2	5	6	2	1	4	2	10
2023--10022	0	1	2	0	0	1	1	0	1	0	0	1	0	0	0	0	0	0	0	0	0	0	0	0	0	1	0	0	0	0	0	0	1	0	0	0	0	0	4	0	0	0	0	1	0	0	0	0	0
2023--10021	0	0	0	0	0	0	0	0	0	0	0	0	0	0	0	0	0	0	0	0	0	0	1	0	0	0	0	0	0	0	0	0	0	0	1	0	0	0	0	0	0	0	0	0	1	0	1	0	0
2023--1131	1	1	1	0	0	0	1	1	1	0	1	0	0	0	3	0	0	0	2	0	0	0	0	0	0	0	0	1	1	0	1	0	0	2	3	1	0	0	0	1	0	2	2	1	0	0	1	1	0
2023--1132	0	0	0	0	0	0	0	0	0	0	0	0	0	0	0	3	0	1	0	0	0	0	0	0	0	0	0	0	1	1	1	0	0	0	0	0	1	0	0	0	2	0	0	0	0	1	0	0	0
2023--1133	0	1	0	0	0	0	0	0	0	1	0	0	0	0	0	0	0	0	0	0	0	0	0	0	0	0	0	0	0	0	0	0	0	0	0	0	0	0	1	0	0	0	0	0	0	0	0	0	0
3001--26102	0	0	0	0	0	0	0	0	0	0	0	0	0	0	0	0	0	0	0	0	0	0	0	0	0	0	0	0	0	0	0	0	0	0	0	0	0	0	0	0	3	4	0	0	0	0	0	0	0
3081--10822	0	2	1	7	3	0	4	2	2	0	1	2	3	1	0	0	3	0	3	0	4	2	1	1	0	3	3	3	1	3	1	1	1	3	0	0	0	2	2	6	2	2	3	2	2	3	0	0	2
3081--10823	2	0	1	2	7	7	1	6	1	9	9	4	0	3	3	3	6	2	3	5	6	4	5	5	2	1	6	5	4	5	12	11	5	3	5	6	4	5	1	4	5	5	6	3	6	11	4	2	3
3081--10821	0	0	0	0	0	0	0	0	0	0	0	0	0	0	0	0	0	0	0	0	0	1	0	1	1	1	1	3	4	3	0	0	3	3	3	3	4	3	6	3	5	2	5	3	2	4	2	1	0
2012--6272	0	0	1	0	1	0	0	0	0	0	0	0	0	0	0	0	0	0	1	0	1	1	1	1	0	0	0	0	0	0	0	0	0	0	0	0	0	0	0	1	2	1	0	0	0	0	0	0	0
2012--6273	1	0	0	1	1	0	1	0	0	1	0	0	2	1	0	0	0	1	1	1	0	0	0	1	0	2	2	1	0	1	0	0	0	0	0	1	0	2	0	1	0	0	0	0	0	1	0	1	0
3076--7031	0	1	0	1	0	0	3	2	3	7	6	1	2	1	2	1	3	0	2	1	2	0	3	11	2	1	2	1	4	1	3	2	1	1	1	1	0	3	1	0	0	3	1	0	0	1	1	0	0
3076--7781	1	0	0	0	0	0	2	1	0	1	0	0	0	0	1	1	1	0	1	2	1	0	1	1	1	2	1	1	0	0	0	0	0	0	0	0	1	1	2	0	1	0	2	2	0	1	3	0	1
3076--7782	4	3	2	6	7	2	6	7	5	3	8	6	3	3	2	4	2	3	4	2	2	6	1	1	0	0	3	4	4	2	3	2	4	4	5	4	2	7	6	5	4	3	2	7	5	5	4	2	1
3001--26103	0	0	0	0	0	0	1	0	0	0	0	0	0	0	1	0	0	0	0	0	0	0	0	0	0	0	0	1	0	2	1	2	1	1	1	0	1	1	2	5	6	5	1	4	1	1	3	1	1
2012--6572	0	1	2	1	0	0	0	1	1	0	1	1	0	0	0	0	0	0	0	1	0	1	0	1	0	0	0	1	0	0	0	0	0	0	1	0	0	0	0	0	1	0	0	0	0	1	1	1	0
15--31441	0	0	0	0	0	0	0	0	0	0	0	8	86	80	64	59	40	12	3	2	0	2	3	6	15	41	42	31	33	23	15	21	30	35	35	33	44	72	87	132	132	180	121	106	99	94	79	43	23
3076--31692	0	0	0	0	0	0	0	0	0	0	1	0	0	0	0	0	1	0	0	0	1	0	0	0	0	0	0	0	0	0	0	1	0	0	0	0	0	0	1	0	2	3	2	0	0	2	0	0	0
3076--31693	0	0	0	0	0	0	0	0	0	0	0	0	1	0	0	1	0	0	0	0	0	0	0	0	0	0	0	2	0	0	0	0	0	0	0	0	0	1	0	4	3	3	3	1	2	0	1	1	0
3076--31691	0	0	0	0	0	0	0	0	0	0	0	0	0	0	0	1	0	0	0	0	0	0	0	0	0	1	1	1	0	0	0	0	0	0	0	1	0	0	0	1	1	5	2	0	2	1	2	1	0
15--6301	0	1	0	1	1	0	0	0	0	1	0	0	0	0	0	1	0	0	0	0	0	0	1	0	0	1	0	0	2	2	1	1	2	2	2	0	0	2	0	1	1	0	1	0	1	0	0	1	2
15--6303	2	4	3	3	2	1	2	4	1	2	1	0	3	2	2	2	0	2	0	1	0	2	0	0	3	1	3	2	4	1	4	2	3	1	0	2	0	2	1	2	3	1	0	0	0	4	3	1	2
15--6302	4	1	2	4	2	1	2	3	1	4	0	0	0	0	1	0	1	0	0	0	0	0	0	0	0	0	0	0	0	0	0	0	0	0	0	0	0	0	2	2	2	4	3	2	1	1	3	4	1
2012--6153	0	0	1	0	1	0	2	0	1	0	1	3	3	4	1	0	0	0	0	0	1	1	1	1	0	0	0	1	0	0	0	0	1	0	0	1	1	1	1	1	1	4	0	2	1	1	1	1	1
2012--6152	2	0	1	1	2	0	4	1	4	0	0	0	0	1	2	0	3	1	1	1	1	1	1	2	3	4	1	1	2	0	1	2	1	0	0	0	2	1	0	1	1	2	0	2	0	1	1	1	1
2012--6151	2	0	0	0	1	2	0	0	0	0	0	1	1	0	0	0	0	0	0	0	0	1	0	0	0	1	0	0	0	0	0	0	0	0	0	0	0	0	0	0	2	1	0	0	0	1	0	0	0
15--61361	0	0	1	0	0	0	0	0	0	0	0	0	0	3	3	0	0	2	1	1	0	0	0	0	0	1	0	1	0	0	0	0	0	0	0	0	1	1	4	4	3	6	3	4	2	2	0	0	1
15--18053	0	0	0	0	0	0	0	0	0	0	0	0	4	2	3	3	4	1	1	0	0	0	0	1	0	1	2	0	0	0	0	0	0	3	0	0	2	2	1	3	0	1	0	2	3	2	2	1	0
15--18052	2	1	0	0	0	1	0	0	1	0	2	0	1	0	1	0	0	0	0	1	0	0	0	0	0	1	0	1	2	1	0	0	1	0	3	2	1	2	5	1	4	2	4	4	3	4	3	1	1
15--18051	0	0	0	1	3	1	1	2	3	1	5	2	2	1	2	1	1	0	0	0	0	0	0	0	0	0	0	0	0	0	1	0	0	0	0	0	0	1	2	1	2	3	1	0	2	0	0	0	0
3076--23141	9	9	11	3	7	6	8	17	0	14	3	5	12	49	14	15	11	13	10	1	15	7	2	3	5	10	9	3	4	2	4	1	3	5	5	7	6	3	7	22	21	0	0	0	0	0	0	0	0
3076--23143	1	2	1	1	1	3	1	1	0	0	0	1	0	2	0	0	1	0	0	0	0	0	0	1	1	1	1	0	0	1	1	0	0	1	0	0	0	0	2	3	10	0	0	0	0	0	0	0	0
3076--23142	1	2	4	2	2	2	2	1	5	5	11	5	1	0	0	1	1	1	3	1	1	0	0	0	1	0	1	0	0	2	1	2	1	1	1	0	1	0	1	1	3	0	0	0	0	0	0	0	0
2012--10603	0	1	0	0	0	1	0	0	0	0	0	1	1	0	0	0	1	0	0	0	1	1	2	1	0	0	1	0	0	0	0	0	0	0	1	0	0	0	0	0	0	0	1	0	0	1	0	1	0
2012--10602	1	0	5	2	1	0	0	1	0	3	0	1	5	1	3	1	0	1	0	0	2	1	9	2	3	3	2	0	0	0	3	1	0	1	1	1	0	2	0	0	1	2	1	1	1	0	0	2	2
2012--10601	0	0	0	0	0	0	0	1	0	0	0	0	0	0	0	0	0	0	1	0	1	0	0	1	0	0	0	0	1	2	2	1	0	0	0	0	1	2	0	0	0	1	0	0	1	2	1	0	1
2012--6721	0	0	1	0	0	0	0	0	0	0	0	2	0	0	0	0	0	0	0	0	0	0	0	0	0	0	0	0	0	0	0	0	0	0	0	0	0	0	0	0	0	0	0	2	1	1	1	1	1
2012--6722	1	1	0	0	0	0	0	1	0	0	0	0	0	0	0	0	0	0	0	0	0	0	0	0	0	0	0	0	0	0	0	0	0	0	0	0	0	0	0	0	0	0	0	0	0	0	0	0	0
3076--6173	1	1	3	0	0	0	2	2	0	1	3	2	2	5	1	0	3	1	1	3	5	1	2	1	2	1	2	3	0	1	1	2	1	1	3	1	1	2	1	3	6	2	2	1	6	2	6	7	4
15--692	0	0	1	0	0	0	0	0	0	0	0	0	0	1	4	2	1	1	0	0	0	0	1	1	1	0	0	0	2	0	1	1	0	1	0	0	1	0	0	0	1	1	1	0	0	4	0	0	1
15--693	0	0	0	0	0	0	0	0	0	0	0	0	0	0	0	0	0	0	0	0	0	0	0	0	0	0	0	0	0	0	0	0	0	0	0	1	0	0	0	0	0	0	0	0	0	0	0	0	0
15--691	1	0	0	0	0	0	0	0	2	0	0	0	1	0	0	1	1	0	0	0	0	0	0	0	0	0	1	0	1	0	0	0	0	0	0	0	0	1	1	3	1	3	0	3	3	3	4	2	1
15--44702	0	0	0	0	0	0	0	0	0	0	0	0	0	0	0	0	0	0	0	0	0	0	0	0	0	0	0	0	0	0	0	0	0	0	0	1	0	0	0	0	0	0	0	0	0	0	0	0	0
15--44703	0	0	0	0	0	0	0	0	0	0	0	0	0	0	1	0	0	0	0	0	0	0	0	0	0	0	0	0	0	0	0	0	0	0	0	1	0	0	0	0	1	0	0	0	0	0	0	0	0
15--50002	0	0	0	0	0	0	0	0	0	0	0	0	0	0	0	0	0	0	0	0	0	0	0	0	0	0	0	0	0	0	0	0	1	0	0	0	1	1	0	1	1	0	0	0	1	0	0	0	0
15--50003	0	0	0	0	1	0	0	0	0	1	1	1	1	0	0	0	1	1	1	0	0	1	1	0	1	0	0	0	0	0	0	0	0	0	0	0	0	1	3	2	2	1	0	1	0	1	0	0	0
15--31203	0	0	3	4	4	5	4	3	4	1	3	1	11	7	7	4	1	4	6	6	0	1	2	1	0	3	4	2	0	2	0	3	3	5	6	7	8	16	19	30	31	26	12	10	12	18	12	19	6
15--31202	0	1	3	8	9	4	4	4	1	17	4	4	9	11	7	5	3	4	4	10	0	11	3	3	3	4	3	6	5	0	4	3	4	2	6	6	7	26	21	27	25	15	10	17	13	16	6	9	5
15--31201	0	2	0	1	1	2	2	1	2	2	3	4	5	4	3	2	4	4	7	3	0	0	1	1	2	4	3	1	4	4	2	4	1	1	4	1	3	13	6	12	15	16	9	8	16	13	5	4	4
2012--6791	1	1	1	1	1	1	1	0	1	2	2	2	2	2	1	2	2	1	1	0	0	1	1	1	1	1	1	1	1	1	1	1	1	1	1	0	0	0	1	0	0	0	1	0	0	1	0	0	0
3001--7313	0	1	0	0	0	0	0	1	0	0	1	0	0	0	0	0	0	0	0	1	0	2	0	0	0	0	0	0	0	0	0	1	0	0	0	0	0	0	0	0	0	0	1	0	0	0	0	1	0
2012--6792	0	0	0	0	0	0	0	0	0	0	0	0	1	0	0	0	0	0	0	1	1	1	1	2	2	2	2	1	1	0	2	2	2	2	1	1	0	1	0	2	2	1	1	1	2	1	1	0	0
3076--31503	0	0	0	0	0	0	0	0	0	0	1	2	1	3	1	2	1	0	0	0	0	1	0	0	1	2	2	0	1	0	1	0	1	2	0	3	0	1	0	7	7	7	1	2	0	2	0	0	0
2023--2232	0	0	0	1	2	0	0	0	0	0	0	0	0	0	0	0	0	0	0	0	0	0	0	0	0	0	0	0	0	0	0	0	0	0	0	0	0	0	0	0	0	0	0	0	0	0	0	0	0
2023--2233	0	0	0	0	0	0	0	0	0	0	0	0	0	0	0	0	0	0	0	0	0	0	0	0	0	0	0	0	0	0	0	0	0	0	0	0	0	0	0	0	0	0	0	0	0	0	0	0	0
2023--2231	0	0	0	0	0	0	0	0	0	0	0	0	0	0	0	0	0	0	0	0	0	0	0	0	0	0	0	0	0	0	0	0	0	0	0	0	0	0	0	0	0	0	0	0	0	0	0	0	1
3076--6552	0	0	0	0	0	0	0	0	0	0	0	0	0	0	0	0	0	0	0	0	0	0	0	0	0	0	0	0	0	0	0	0	0	0	0	0	0	0	0	0	1	0	0	0	0	0	0	0	0
3076--6553	0	0	0	0	0	0	0	0	0	1	0	0	0	0	0	0	0	0	0	0	0	0	0	0	0	1	0	0	0	0	0	0	0	0	0	0	0	0	0	0	1	0	1	0	0	0	1	0	0
3076--6551	0	0	0	0	0	0	0	0	0	0	0	0	0	1	0	0	0	0	0	0	0	0	0	0	0	0	0	0	0	0	0	0	0	0	0	0	0	0	0	0	0	0	0	0	0	0	1	0	0
2059--632	0	0	0	0	0	0	0	0	0	0	0	0	0	0	1	0	0	2	0	0	1	0	0	0	0	0	0	0	0	0	0	0	0	0	0	0	0	0	0	0	0	0	0	0	0	0	0	0	0
2059--633	0	0	0	0	0	0	0	0	0	0	0	0	0	0	5	5	2	4	1	2	2	1	2	4	4	0	5	1	5	3	3	2	2	1	5	2	1	5	1	5	14	7	6	2	8	4	3	8	12
3076--27661	0	0	0	0	0	0	0	0	0	0	0	1	0	0	0	0	1	0	1	0	0	0	0	0	0	0	0	0	0	0	0	0	0	0	0	0	0	0	1	1	0	1	0	0	0	0	0	0	0
15--61633	1	2	1	2	1	2	3	1	1	0	1	1	5	2	1	0	1	0	1	3	0	3	2	1	3	2	3	1	2	0	2	2	1	2	2	5	1	8	12	7	12	14	17	7	19	15	15	15	7
15--61632	1	1	4	3	5	0	0	2	2	6	9	4	4	3	3	1	2	5	5	5	0	2	1	0	3	1	2	1	0	0	1	2	2	1	1	1	3	5	11	11	10	12	5	3	1	6	6	6	7
15--61631	13	15	23	42	31	16	20	17	6	18	20	11	19	25	23	33	17	13	20	19	0	19	16	24	13	19	23	18	12	15	22	16	12	15	18	30	37	56	57	35	64	91	57	51	47	49	72	62	42
3076--27662	0	0	0	0	0	0	0	0	0	0	1	2	4	2	2	1	3	2	0	1	3	2	3	2	2	1	1	3	2	3	2	3	2	3	1	2	1	4	3	3	3	4	2	3	2	2	1	2	0
15--1032	0	0	1	2	1	0	1	0	1	0	1	2	2	1	2	2	1	2	0	0	0	0	1	1	1	0	0	0	0	1	2	1	0	1	3	1	0	0	3	3	6	7	7	3	3	2	3	3	1
15--27111	0	0	0	0	0	0	0	1	0	0	0	0	0	1	0	0	0	0	0	0	0	1	0	0	0	0	0	0	0	0	0	0	0	0	0	0	0	0	0	1	0	0	0	0	1	0	0	1	0
15--27112	1	0	0	0	0	0	0	0	0	1	1	0	0	0	1	0	0	0	0	0	0	0	0	1	0	0	0	0	0	0	0	1	0	0	0	0	0	0	2	1	4	8	2	0	0	4	1	3	0
15--27113	0	0	0	0	0	0	0	0	1	3	0	1	0	0	0	1	3	1	1	0	0	1	1	2	1	0	0	0	1	0	0	1	0	1	1	0	2	1	3	9	9	5	1	2	0	2	1	4	0
2012--10832	0	0	0	0	0	0	0	0	0	0	0	0	0	0	0	0	0	0	1	0	0	0	0	0	0	0	0	0	0	0	0	0	0	0	0	0	0	0	0	0	0	0	0	0	0	0	0	0	0
109--6513	0	0	0	0	0	0	0	0	0	0	0	0	0	0	1	0	0	0	1	0	0	0	0	0	0	0	0	1	0	0	0	1	0	1	0	1	0	3	3	0	8	14	6	2	0	5	1	0	0
109--6512	0	0	0	0	0	0	0	0	0	0	0	0	0	0	0	0	0	0	0	0	0	0	0	0	0	0	0	0	0	0	0	1	1	0	0	0	0	1	0	0	0	3	0	0	2	0	0	0	0
109--6511	0	0	0	0	0	0	0	0	1	0	0	0	0	0	0	0	0	0	0	1	0	0	0	0	0	0	0	0	0	1	0	0	0	0	0	1	1	0	0	0	3	9	2	1	2	0	0	0	0
2012--10833	0	0	0	0	0	0	0	0	0	0	0	0	0	0	0	0	0	0	0	0	0	0	0	0	0	0	0	0	0	0	0	0	0	0	0	0	0	0	0	0	0	0	0	0	0	0	0	0	0
3076--27092	0	0	0	0	0	0	0	0	0	0	1	8	6	2	1	6	1	2	2	3	1	1	1	2	1	1	2	2	2	1	4	2	0	1	2	2	4	8	5	36	18	10	6	4	4	15	4	0	1
109--10691	0	0	0	0	0	0	0	0	0	0	0	0	0	0	0	0	0	0	0	0	0	0	0	0	0	0	0	0	0	0	0	0	0	0	0	0	0	0	0	0	0	1	0	0	0	0	0	0	0
109--10692	0	0	0	0	0	0	0	0	0	0	0	0	0	0	1	0	0	0	0	0	0	0	0	0	0	0	0	0	0	0	0	0	0	0	0	0	0	0	0	0	0	0	0	0	0	0	0	0	0
109--10693	0	0	0	0	0	0	0	0	0	0	0	0	0	1	0	0	0	0	0	0	0	0	0	0	0	0	0	0	0	0	0	0	0	0	0	0	1	1	0	0	1	5	0	0	0	0	0	0	0
2023--10023	0	1	0	0	0	0	0	0	0	0	0	0	0	0	1	1	0	0	0	0	0	1	0	0	0	0	0	0	0	0	0	0	0	0	1	0	0	0	1	0	0	0	0	0	0	0	0	0	0
15--6502	0	0	0	0	0	0	0	0	0	0	1	0	0	0	0	0	0	0	0	1	0	0	0	0	1	0	0	0	0	0	0	0	0	0	0	0	0	0	1	0	1	0	1	2	2	1	0	0	1
15--6501	1	2	1	0	1	1	0	0	0	1	1	0	0	1	0	0	0	0	1	0	0	0	0	0	0	0	0	1	0	0	0	0	0	2	1	1	0	1	0	1	2	0	1	0	1	0	1	0	0
15--61332	0	3	0	1	1	1	0	0	2	1	2	0	0	1	0	0	0	0	3	0	0	0	1	0	0	2	1	2	1	2	0	0	0	2	3	2	3	1	1	2	8	4	1	0	3	4	0	1	4
15--61333	0	0	1	0	1	1	1	0	0	0	0	3	1	0	0	0	1	0	0	0	0	0	0	2	2	0	3	3	1	0	1	0	0	0	1	2	1	2	6	3	12	2	4	3	4	0	5	2	4
15--61331	7	6	4	31	15	7	20	12	4	12	11	32	6	11	7	10	12	11	20	7	0	4	8	2	8	10	5	11	6	8	12	12	19	5	7	8	6	11	16	11	15	28	23	22	23	17	20	8	14
2012--10831	0	0	0	0	0	0	0	0	0	0	0	0	0	0	0	0	0	0	0	0	0	0	0	0	0	0	0	0	0	0	0	0	0	0	0	0	0	0	0	0	0	0	0	0	0	0	0	0	0
15--6591	0	0	1	0	0	0	1	0	0	0	0	0	0	1	1	0	0	0	0	0	0	0	0	0	1	1	0	0	0	1	0	1	0	0	1	1	0	0	0	1	3	0	2	1	1	1	1	3	4
15--6592	0	2	0	2	0	1	0	2	0	0	0	1	1	0	1	1	1	1	0	0	0	2	0	0	0	1	1	0	0	0	1	0	0	2	2	0	0	2	5	4	4	8	4	1	3	6	2	9	2
15--6593	0	2	0	3	3	1	3	2	0	2	3	1	1	1	3	1	2	1	1	1	0	2	1	2	1	4	3	0	2	2	3	0	1	2	2	5	0	2	3	1	3	3	5	3	6	1	3	7	4
2023--2263	0	0	0	0	0	0	0	0	0	0	0	0	0	0	0	0	0	0	0	0	0	0	0	0	0	0	0	0	0	0	0	0	0	0	0	0	0	0	0	0	0	0	0	0	0	1	0	0	0
2023--2262	2	2	2	0	2	1	0	3	0	0	0	0	1	0	1	1	3	0	1	2	0	1	2	2	2	1	3	1	1	1	0	2	3	1	1	1	2	2	0	1	2	2	1	2	2	0	0	0	0
3076--7503	0	0	0	1	0	0	0	1	0	0	0	0	0	0	0	0	0	0	0	0	0	0	0	0	0	0	0	0	0	0	0	0	0	0	0	0	0	0	0	0	0	0	0	0	0	0	0	0	0
3076--6922	0	0	0	0	0	0	0	0	0	0	0	0	1	0	0	0	0	0	1	0	0	0	0	0	0	0	0	0	0	0	0	0	0	1	0	0	0	0	0	0	0	0	0	0	0	0	0	0	0
109--7111	0	0	0	0	0	0	0	0	0	0	0	0	0	0	0	0	0	0	0	0	0	0	0	0	0	0	0	0	0	0	0	0	0	0	0	0	0	0	0	0	0	0	0	0	0	0	0	0	0
109--7112	0	0	0	0	0	0	0	0	0	0	0	0	0	0	0	0	0	0	0	0	0	0	0	0	0	0	0	0	0	0	0	0	0	0	0	0	0	0	0	0	0	0	0	0	0	0	0	0	0
109--7113	0	0	0	0	0	1	0	0	0	0	0	0	0	0	0	0	0	0	0	0	0	0	0	0	0	0	0	0	0	0	0	0	0	0	0	0	0	0	0	0	0	0	0	0	0	0	0	0	0
3076--6881	0	2	2	1	1	6	6	3	2	3	3	10	14	22	9	6	4	7	5	2	11	12	1	1	9	16	13	7	1	2	1	2	2	3	0	5	6	7	16	32	27	10	13	10	27	43	27	26	23
3001--12042	0	1	0	0	0	0	0	0	0	1	0	0	0	0	0	0	0	1	0	0	0	0	0	2	1	2	1	0	0	0	0	0	0	1	0	0	1	0	2	0	0	0	2	2	0	0	0	1	0
3001--12043	2	1	4	3	3	4	5	1	7	6	5	5	5	4	3	4	3	5	4	3	6	4	2	0	2	3	2	4	3	3	4	3	4	2	2	5	3	2	3	6	5	4	4	3	4	6	4	6	4
3001--12041	0	0	0	0	0	0	0	0	0	0	0	0	0	0	0	0	0	0	0	0	0	1	0	0	0	0	0	0	0	0	0	0	0	0	1	0	0	0	0	1	0	0	0	0	0	0	0	1	0
3076--6921	1	0	0	0	0	0	0	0	0	0	0	0	0	0	0	0	1	0	0	0	0	0	0	0	0	0	0	0	0	0	0	0	0	0	0	0	0	0	1	1	0	0	0	0	0	0	0	1	0
3076--6882	1	3	0	0	0	0	2	3	5	6	3	5	6	13	6	2	3	2	4	2	2	4	0	1	4	14	14	6	3	7	5	2	3	5	5	6	5	3	8	13	18	9	5	2	32	17	2	6	3
3076--6883	16	5	15	23	22	17	39	20	21	43	50	40	56	52	51	20	30	28	26	21	15	11	19	36	39	50	43	27	28	19	23	25	17	18	43	42	61	40	35	64	75	67	44	35	82	101	96	53	41
2012--6603	2	0	0	0	2	1	0	1	4	2	0	2	0	3	0	0	0	6	0	0	1	1	1	3	2	2	1	0	0	1	1	1	1	0	0	1	3	1	0	1	0	1	0	0	1	0	0	0	1
2012--6602	3	0	3	1	1	2	3	1	3	3	3	1	6	6	3	1	2	1	0	0	1	0	0	1	0	2	1	2	4	2	1	0	0	1	5	0	2	2	0	4	0	1	3	3	4	1	2	3	1
2012--6601	0	0	1	0	0	0	0	0	1	0	1	0	0	0	0	0	0	0	0	0	0	0	1	1	0	0	0	0	1	0	1	0	1	1	0	1	0	1	1	0	1	1	1	1	1	1	1	1	0
2023--7113	0	0	0	0	0	0	0	0	0	0	0	0	0	0	0	0	0	0	0	0	0	0	0	0	0	0	0	0	0	0	0	0	0	0	0	0	0	0	0	0	0	0	0	0	0	0	0	0	0
3081--27752	0	0	0	0	0	0	0	0	0	0	0	0	0	0	0	1	0	0	0	0	0	0	0	0	0	0	0	0	0	0	0	0	0	0	0	0	1	0	0	0	0	1	2	0	0	0	0	0	2
3076--7043	0	0	0	0	0	0	0	0	0	0	0	0	0	0	0	0	0	0	0	0	0	0	0	0	0	0	0	0	0	0	0	0	0	0	0	0	0	0	0	0	0	0	0	0	0	0	0	0	0
3076--61961	0	0	0	0	0	0	0	0	0	0	0	0	0	1	0	0	0	0	0	0	0	0	0	0	0	0	0	0	0	0	0	0	0	0	0	0	0	0	0	1	1	0	0	0	0	0	0	0	0
3076--61963	0	0	0	0	0	0	0	0	0	0	0	0	1	0	0	0	0	0	0	0	0	0	0	0	0	0	0	1	0	0	0	0	0	0	0	0	0	0	0	0	0	0	0	0	0	0	0	0	0
3076--61962	0	0	0	1	0	0	0	0	0	0	0	0	0	0	0	0	0	0	0	0	0	0	1	0	0	0	0	0	0	0	0	0	0	0	1	1	0	0	1	2	1	0	0	0	0	0	0	0	0
15--6231	0	0	0	0	0	0	0	0	0	0	2	0	0	0	0	1	0	0	0	1	0	0	0	0	0	0	0	0	0	0	0	0	1	1	0	0	1	1	0	0	1	0	1	0	0	0	1	2	1
3001--10852	1	0	0	0	1	0	1	0	1	0	1	1	0	0	0	1	1	0	1	0	1	0	0	0	0	0	2	1	1	2	2	1	0	0	0	0	0	3	2	2	6	6	0	1	0	0	0	1	0
15--6233	0	0	0	0	0	0	0	0	0	1	0	0	1	0	3	0	0	0	0	0	0	0	0	0	0	0	0	1	0	1	0	0	0	2	1	1	0	2	6	3	6	5	4	1	6	3	0	2	2
15--6232	0	0	1	1	0	1	1	2	1	0	2	0	0	1	2	1	0	3	1	1	0	2	0	1	2	1	0	0	0	1	0	1	2	2	4	3	2	1	12	3	7	6	9	7	7	5	10	7	4
15--61441	0	0	1	0	0	0	0	3	1	2	0	3	0	3	2	2	2	0	2	3	0	3	0	1	1	2	2	3	0	1	1	1	0	1	2	2	0	0	3	6	7	18	13	2	4	10	7	5	9
3076--1802	2	3	3	1	1	1	2	1	0	1	2	1	1	2	2	3	2	2	2	1	1	2	3	2	1	1	3	0	1	0	1	2	2	2	2	3	4	3	3	0	2	1	3	0	2	0	2	1	1
3076--6312	0	0	2	0	3	1	3	1	0	4	1	2	4	1	1	3	0	0	2	1	0	1	0	2	3	4	1	1	1	0	0	1	0	2	0	0	1	1	0	1	0	0	0	0	2	0	0	0	1
15--61443	4	0	1	3	2	1	3	0	3	2	0	2	5	3	1	2	3	4	0	2	0	3	0	4	5	2	1	0	0	0	3	2	2	4	5	2	4	9	9	6	6	8	5	5	16	7	15	8	6
2023--2272	0	0	1	1	0	1	2	0	0	0	2	0	0	0	0	0	0	0	1	0	0	1	0	1	1	0	0	0	1	0	0	0	0	0	0	1	0	0	0	0	0	0	4	0	1	0	0	0	0
2023--2273	1	1	0	0	0	0	0	0	0	0	0	0	1	0	0	1	0	1	0	0	0	0	0	0	0	1	0	0	0	0	0	0	0	0	0	0	0	0	2	0	0	1	1	1	0	2	2	1	1
3081--27753	0	0	0	0	0	0	0	0	0	0	0	1	0	0	0	1	0	0	0	0	0	0	0	0	0	1	0	0	0	0	1	1	1	0	0	0	0	0	2	0	0	1	0	0	2	0	2	0	1
3076--7042	0	0	0	0	0	0	1	0	0	0	0	0	1	0	0	0	0	0	0	0	0	0	0	0	0	0	0	0	0	0	0	0	0	0	0	0	0	0	0	2	1	0	1	1	1	1	0	0	0
15--8422	0	0	0	0	0	0	0	0	0	0	0	0	0	0	0	0	0	0	0	0	0	0	0	0	0	0	0	0	0	0	0	0	0	0	0	0	0	0	0	0	0	0	0	0	0	0	0	0	0
15--8423	0	0	0	0	0	0	0	0	0	0	0	0	0	0	0	0	0	1	1	1	0	1	0	1	1	0	1	0	0	0	0	0	0	0	0	0	0	0	2	1	1	2	1	0	0	4	6	3	1
15--8421	0	0	0	0	0	0	0	0	0	0	0	0	0	0	0	0	0	0	0	0	0	0	0	0	0	0	0	0	0	0	0	0	0	0	0	0	0	0	0	0	0	0	0	0	0	1	0	0	0
3076--2031	0	0	0	0	0	0	0	0	0	0	1	0	0	0	0	0	1	0	0	0	0	0	0	0	0	0	0	0	0	0	0	0	0	0	0	0	0	0	2	0	0	0	1	0	0	0	0	0	0
3076--7783	0	0	0	0	0	0	0	1	0	0	0	0	0	0	0	0	0	0	0	0	1	0	0	0	0	0	0	0	0	0	0	0	0	0	0	0	0	0	1	0	0	0	1	0	0	0	0	0	0
3076--2033	0	0	0	0	0	1	3	0	0	0	0	1	0	1	0	0	0	3	1	0	0	0	0	1	0	0	2	0	0	0	1	0	0	0	0	3	0	2	2	1	3	1	1	0	0	1	0	0	1
3076--2032	1	1	0	4	2	3	1	0	0	5	1	2	0	0	0	0	1	0	0	2	0	1	1	4	2	2	0	1	1	0	0	0	0	1	0	2	0	0	3	2	3	0	0	3	2	1	0	1	0
3076--7041	0	1	0	1	0	1	1	0	0	0	1	1	1	1	1	0	0	0	0	0	0	0	0	0	0	0	0	0	0	0	0	0	0	0	0	0	0	0	0	0	0	1	0	1	0	2	1	2	0
3081--10531	2	4	4	3	2	4	3	3	3	3	5	4	1	2	2	3	3	2	3	3	5	4	7	3	4	5	5	2	2	3	3	2	3	3	4	3	2	5	3	6	7	7	7	4	4	9	7	4	6
3081--10532	1	1	0	1	2	2	0	1	1	1	2	1	0	1	1	1	2	2	3	1	1	1	1	4	2	2	0	0	2	1	2	0	2	0	2	0	2	2	2	2	0	1	2	1	2	1	0	1	1
3001--26101	0	0	0	0	0	0	0	0	0	0	0	1	1	1	0	0	0	0	0	0	0	0	0	0	0	0	0	0	0	0	0	0	0	0	0	0	0	0	0	0	4	3	0	0	0	0	0	0	0
15--31153	0	0	0	0	0	0	0	0	0	0	0	0	0	0	0	1	0	1	1	0	0	1	2	1	2	0	2	0	0	1	0	1	2	3	1	5	7	9	11	11	12	10	6	9	8	12	7	1	0
15--31152	0	0	0	0	0	0	0	0	0	0	0	4	1	5	0	2	2	0	1	0	0	1	0	1	2	6	4	4	5	1	4	3	5	4	6	3	8	12	28	22	31	30	10	14	15	22	16	4	4
15--31151	0	0	0	0	0	0	0	0	0	0	11	69	59	90	35	41	15	18	24	13	0	12	17	14	28	16	21	13	15	16	10	8	12	21	23	35	42	72	117	142	157	182	147	112	133	107	76	30	13
109--15723	0	0	0	0	0	0	0	0	0	0	0	0	0	0	0	0	0	0	0	0	0	0	0	0	0	0	0	0	0	0	0	0	0	0	0	0	1	0	0	0	0	0	0	0	0	0	0	0	0
3076--44121	0	0	0	0	0	0	0	0	0	0	0	0	0	0	1	0	0	0	0	0	0	0	0	0	1	1	1	1	0	0	0	1	0	0	0	0	0	0	0	0	0	0	0	0	0	0	0	0	0
3076--44122	0	0	0	0	0	0	0	0	0	0	0	0	0	0	0	0	0	0	0	0	0	0	0	1	0	0	0	0	0	0	1	0	0	0	0	0	0	0	0	0	0	0	0	0	0	0	0	0	0
3076--44123	0	0	0	0	0	0	0	0	0	0	0	0	0	0	0	0	0	0	0	0	0	0	1	1	0	0	1	1	0	0	0	0	0	0	0	0	0	0	0	1	1	0	0	0	0	0	0	0	0
2023--14653	0	0	0	0	0	0	0	0	1	0	0	0	0	0	0	0	0	0	0	0	0	0	0	0	0	0	0	0	0	0	0	0	0	0	1	0	1	0	0	0	0	0	0	0	0	0	0	0	0
15--27882	0	0	0	0	0	0	0	0	0	0	5	6	13	14	6	8	10	4	6	3	0	4	3	5	6	6	10	8	3	6	5	5	6	5	3	8	8	39	22	38	28	30	17	20	27	18	23	10	6
15--27883	0	0	0	0	0	0	0	0	0	0	0	0	2	1	2	1	0	0	1	0	0	1	1	0	1	0	3	1	1	0	0	1	1	1	0	1	4	5	1	2	6	3	8	6	5	3	5	1	0
3081--27751	0	0	0	0	0	0	0	1	0	0	1	0	0	0	0	1	1	0	0	0	0	0	0	1	0	0	1	1	0	0	0	0	0	0	0	0	0	0	0	0	0	1	0	1	0	0	0	1	1
15--27881	0	0	0	0	0	0	0	0	0	0	1	0	0	4	1	0	0	0	0	2	0	1	0	0	0	0	4	0	0	1	0	0	1	1	0	3	3	7	10	2	7	8	5	0	5	2	0	4	2
3076--6131	2	0	0	3	0	1	0	1	0	1	0	0	0	1	1	0	0	0	0	1	0	2	1	1	2	3	0	0	0	1	1	1	2	2	1	1	2	2	2	3	3	2	3	4	4	3	3	2	1
3076--6132	0	0	0	0	1	0	0	0	0	1	1	0	0	0	1	0	0	0	0	0	0	0	0	0	0	0	0	0	0	0	0	0	1	0	0	0	0	0	0	0	1	0	0	0	1	1	2	1	1
3076--6133	0	0	1	4	3	2	1	8	3	4	8	9	2	2	3	4	5	5	4	5	6	2	8	2	10	7	8	2	2	3	5	2	1	4	2	6	5	4	14	16	6	9	4	4	8	10	9	10	2
109--15721	0	0	0	0	0	0	0	0	0	0	0	0	0	0	0	0	1	0	0	0	1	0	0	0	0	0	0	0	0	0	0	0	1	0	1	0	1	0	0	0	4	8	4	2	2	1	0	3	1
2012--6831	1	1	3	2	0	0	0	0	3	0	1	0	1	0	0	0	0	1	0	0	1	0	0	2	0	0	0	0	0	0	0	0	0	0	1	3	0	0	0	0	0	0	0	0	1	2	0	0	0
2012--6832	0	0	0	0	0	0	0	1	0	1	1	0	0	0	2	0	0	2	0	1	2	1	0	0	1	1	0	2	0	4	0	0	0	0	0	3	1	0	0	1	0	1	3	0	1	4	0	0	1
2012--6833	1	0	0	0	1	0	1	2	2	1	1	1	0	0	0	1	1	0	1	0	0	0	0	3	0	0	1	0	0	1	1	1	0	1	0	2	2	1	0	0	1	1	1	0	3	1	1	2	1
15--17071	0	0	0	0	0	0	0	2	1	1	1	0	0	1	1	0	0	0	0	0	0	0	0	0	0	0	0	0	0	0	0	0	0	0	0	0	0	0	0	1	0	0	0	0	0	0	0	0	0
3076--27602	0	0	0	0	0	0	0	0	0	1	0	0	0	0	0	0	1	0	0	0	0	0	0	0	0	0	1	0	0	0	0	0	0	0	0	0	0	0	0	4	6	0	0	1	1	1	0	0	0
3076--27603	0	0	0	0	0	0	0	0	0	1	0	0	0	0	0	0	0	0	0	0	0	0	0	0	0	0	0	0	2	2	1	1	1	1	1	2	0	0	0	3	0	2	0	2	1	2	2	0	1
3076--27601	0	0	0	0	0	0	0	6	8	9	0	0	7	10	10	6	8	14	12	4	8	3	7	7	7	9	2	3	1	6	5	2	1	2	9	6	4	16	8	11	18	14	9	6	10	15	13	9	5
3076--6161	0	0	0	0	0	0	0	0	1	0	0	0	0	0	1	0	0	0	0	1	0	0	0	0	0	1	1	1	1	0	1	2	1	0	0	0	0	0	1	1	4	7	1	1	0	1	2	0	1
15--61743	1	1	0	0	1	1	0	0	0	0	1	1	0	0	0	0	2	0	0	1	0	0	0	0	0	0	0	0	0	0	0	0	0	0	0	0	0	1	0	0	0	0	2	1	1	0	0	0	0
15--61742	0	0	0	0	0	0	0	0	0	0	0	0	0	0	0	0	0	0	0	0	0	0	0	0	0	0	0	0	0	0	0	0	0	0	0	0	0	0	0	1	0	0	0	0	0	0	0	0	0
15--61741	0	0	0	0	1	2	3	1	1	0	0	0	0	0	0	0	1	0	0	0	0	1	1	1	1	1	1	1	1	1	2	1	0	1	0	0	0	1	1	3	2	2	0	0	0	2	1	0	0
3099--43052	0	0	0	0	0	0	0	0	0	0	0	0	0	0	0	0	0	0	0	0	0	0	0	0	0	0	0	0	0	0	0	0	0	0	0	0	0	0	0	0	1	0	0	0	0	0	0	0	0
3099--43053	0	0	0	0	0	0	0	0	0	0	0	0	0	0	0	0	0	0	0	0	0	0	0	0	0	0	0	0	0	0	0	0	0	0	0	0	0	0	0	0	0	0	0	0	0	0	0	0	0
3099--43051	0	0	0	0	0	0	0	0	0	0	0	0	0	0	0	0	0	0	0	0	0	0	0	0	0	1	1	1	0	0	0	0	0	0	0	0	0	0	0	0	0	0	0	1	0	0	0	0	0
109--62931	0	0	0	0	0	0	0	0	0	0	0	0	0	0	0	0	0	0	0	0	0	0	0	0	0	0	0	0	0	0	0	0	0	0	0	0	0	0	0	0	1	0	0	0	0	0	0	0	0
109--62932	0	1	1	0	0	0	0	0	0	0	0	0	1	0	0	0	0	0	0	0	1	0	1	0	0	0	0	2	0	0	0	0	1	0	1	0	1	0	3	1	4	6	5	0	4	1	1	4	0
109--62933	1	0	0	0	0	0	0	0	0	0	0	0	0	1	2	0	0	0	0	0	1	1	0	0	0	3	0	0	0	2	1	0	0	0	2	1	1	0	1	4	19	14	4	4	1	3	3	0	1
3001--15623	0	0	0	0	0	0	0	0	1	0	2	0	1	0	0	0	0	1	1	0	0	0	0	0	0	0	0	0	0	0	0	0	0	0	0	0	0	0	1	4	2	3	2	0	0	0	0	0	0
3001--15622	0	0	0	0	0	0	0	0	0	0	0	0	0	0	0	0	0	0	0	0	0	0	0	0	0	0	0	0	0	0	0	0	0	0	0	0	0	0	0	0	0	0	0	0	0	0	0	0	0
3001--15621	0	0	0	0	0	0	0	0	0	0	0	0	0	0	0	0	1	1	0	0	0	0	0	0	0	0	0	0	0	0	0	1	0	1	0	1	0	0	0	0	0	0	0	1	1	0	0	2	1
15--31023	0	0	0	0	0	0	0	0	0	0	0	0	0	2	4	5	1	5	2	8	0	6	7	5	1	4	1	3	5	5	0	5	14	11	7	5	21	13	28	28	21	17	25	23	24	21	5	23	7
15--31022	0	0	0	0	0	0	0	0	0	0	0	0	1	2	3	4	2	2	1	2	0	0	0	0	3	1	0	1	0	0	1	0	5	4	1	4	8	9	7	13	13	8	10	8	14	11	4	6	4
15--31021	0	0	0	0	0	0	0	0	0	0	0	0	0	9	1	4	2	3	0	1	0	1	1	0	0	0	1	1	0	0	1	1	1	2	3	2	4	6	8	7	14	3	3	2	4	9	4	8	4
15--25062	1	3	4	5	4	6	6	12	7	30	34	33	4	4	2	3	2	9	0	0	0	4	1	2	1	2	3	5	3	3	3	6	4	1	3	2	11	11	17	19	19	14	15	12	15	12	14	4	2
15--25063	0	0	0	0	0	0	0	0	0	0	0	0	0	0	0	1	1	0	0	1	0	1	0	0	0	1	0	0	0	0	1	2	1	2	1	1	1	2	1	1	3	0	2	1	3	0	1	1	2
15--25061	0	0	0	0	0	0	1	0	1	1	0	0	3	4	2	1	0	1	0	1	0	0	0	0	0	0	1	1	0	0	0	1	0	2	0	3	3	5	6	13	11	1	6	4	3	5	2	2	1
3076--6763	0	0	0	0	0	0	0	0	0	0	0	0	0	0	0	0	0	0	0	0	0	0	0	0	0	0	1	0	0	0	0	0	1	1	0	0	0	0	1	0	0	0	0	0	0	0	0	0	0
2023--6892	0	0	0	0	0	0	0	1	0	0	0	0	0	0	0	0	0	0	0	0	0	0	0	0	0	0	0	0	0	0	0	0	0	0	0	0	0	0	0	0	0	0	0	0	0	0	0	0	0
2023--6893	0	0	0	0	0	0	0	0	0	0	0	0	0	0	0	0	0	0	0	0	0	0	0	0	0	0	0	0	0	0	0	0	0	0	0	0	0	0	0	0	0	0	0	0	0	0	0	0	0
2023--6891	0	0	0	0	0	0	0	0	0	0	0	0	0	0	0	0	0	0	0	0	0	0	0	0	0	0	0	0	0	0	0	0	0	0	0	0	0	0	0	0	0	0	0	0	0	0	0	0	0
3076--25583	0	0	0	0	0	0	0	0	0	0	0	0	0	0	0	0	0	0	0	0	0	0	0	0	0	0	0	0	0	0	0	0	0	0	0	0	0	0	0	0	0	0	0	0	0	0	0	0	0
3076--25582	0	0	0	0	0	0	0	0	0	0	0	0	0	0	0	0	0	0	0	0	0	0	0	0	0	0	0	0	0	0	0	0	0	0	0	0	0	0	0	0	0	0	0	0	0	0	0	0	0
3076--25581	0	0	0	0	0	0	0	0	0	0	0	0	0	0	0	0	0	0	0	0	1	0	1	0	0	0	0	0	0	0	0	0	0	0	0	0	0	0	0	0	0	0	0	0	0	0	0	0	0
2023--7873	0	0	0	0	0	0	0	0	0	0	0	1	1	0	0	1	0	1	0	0	0	0	0	0	0	0	0	1	0	0	0	0	0	0	0	0	0	0	0	0	0	0	0	0	0	0	0	0	0
2023--7872	0	0	0	0	0	0	0	0	0	1	0	0	0	0	0	0	0	0	0	0	0	0	0	0	0	0	0	0	0	0	0	1	0	0	0	0	0	0	0	0	0	0	1	0	0	0	0	0	0
2023--7871	0	0	0	0	0	0	0	1	0	0	0	0	0	0	0	0	0	0	0	0	0	0	0	0	0	0	0	0	0	0	1	0	0	0	0	0	0	0	0	0	0	0	0	0	0	0	0	0	0
15--1111	0	1	0	1	0	0	0	1	0	0	0	0	0	0	0	0	0	1	0	1	0	1	0	0	0	0	1	0	0	0	0	0	0	0	2	0	0	0	2	0	0	1	0	0	0	1	0	0	1
15--1113	1	0	1	0	0	2	1	0	1	0	0	0	0	1	0	0	0	0	0	1	0	0	0	1	1	2	0	0	0	0	0	1	0	0	0	0	0	0	0	0	0	2	1	0	0	0	0	0	0
15--1112	0	0	0	0	0	1	1	0	0	0	0	0	0	2	0	0	0	2	0	0	0	0	1	1	1	1	1	1	1	0	1	0	0	1	0	1	1	1	0	1	1	1	0	1	1	1	1	0	0
15--61343	0	0	0	0	0	0	0	0	0	0	0	0	0	0	0	1	0	0	0	1	0	0	0	0	0	0	0	0	0	0	1	0	0	0	0	0	1	2	0	0	1	0	1	0	1	0	0	0	0
15--61342	0	1	1	0	0	0	0	0	0	0	0	1	0	0	0	0	0	0	0	0	0	0	0	0	0	1	0	0	0	0	0	0	0	0	0	0	0	0	1	1	0	3	1	0	0	0	0	0	0
15--61341	0	0	0	0	0	0	0	0	0	0	1	0	0	0	0	0	0	0	0	0	0	0	0	0	0	0	1	0	0	0	0	0	0	0	0	0	0	0	0	0	0	0	2	1	0	1	0	1	0
2023--33002	0	0	0	0	0	0	0	0	0	0	0	0	0	0	0	0	0	0	0	1	0	0	0	0	0	0	1	0	0	0	0	0	0	0	0	0	0	0	0	0	0	0	0	0	0	0	0	0	0
2023--33003	0	0	0	0	0	0	0	0	0	0	0	0	0	0	0	0	0	0	0	0	0	0	0	0	0	0	0	0	0	0	0	0	0	0	0	0	0	1	0	0	0	0	1	0	0	0	0	0	0
3099--31952	0	0	0	0	0	0	0	0	0	0	0	0	3	1	0	1	3	2	2	3	2	1	2	2	5	3	5	3	4	2	1	3	0	3	4	3	3	3	5	9	5	4	5	3	3	5	0	4	2
2023--33001	0	2	1	1	1	2	0	2	1	1	1	1	1	1	0	1	1	2	1	2	1	0	0	2	1	2	2	1	1	3	1	2	1	0	1	1	1	1	1	1	3	2	1	1	1	2	0	0	1
3076--6261	1	1	1	6	2	5	9	26	6	20	14	2	4	3	6	1	0	0	3	3	15	3	1	10	23	2	2	10	4	2	4	2	0	11	3	3	4	14	2	23	10	3	3	3	12	1	1	3	5
3076--6262	1	0	0	0	0	0	0	1	0	0	0	0	0	0	0	0	0	0	0	0	1	0	0	0	0	0	0	0	1	0	2	0	0	0	0	0	0	0	0	1	1	2	0	0	0	1	0	0	0
3076--6263	0	1	3	2	6	2	3	6	2	4	4	1	8	1	1	1	1	1	1	0	3	0	1	2	4	0	2	2	1	3	1	0	1	6	0	0	1	5	1	6	11	0	0	0	5	4	1	1	3
3076--31502	0	0	0	0	0	0	0	0	0	0	0	2	3	3	2	2	2	3	2	2	2	2	2	2	1	0	5	4	0	2	2	2	2	2	2	2	3	7	7	12	11	9	6	4	5	8	7	0	0
15--31221	0	0	0	0	0	0	4	1	0	0	0	1	1	0	0	0	0	0	2	1	0	1	0	0	0	0	0	0	0	1	0	0	0	0	1	1	0	6	15	7	6	3	8	5	1	3	3	5	1
3076--31501	0	0	0	0	0	0	0	0	0	0	0	1	0	0	0	0	0	3	1	2	1	1	0	0	1	1	2	0	1	1	0	0	0	0	0	0	2	2	2	7	11	2	5	1	5	2	0	0	0
3001--62423	0	0	0	0	0	0	0	0	0	0	0	0	0	0	0	0	0	0	0	0	0	1	1	0	0	0	0	0	0	0	0	0	0	0	0	0	0	0	0	0	0	0	0	0	0	0	0	0	0
3001--62422	0	0	0	1	1	0	0	0	0	0	0	0	0	0	0	0	0	0	0	0	0	0	0	0	0	0	0	0	0	0	0	0	0	0	0	2	0	0	0	0	0	0	1	1	0	0	0	0	1
3001--62421	1	0	0	1	0	0	0	0	0	0	0	0	0	0	0	0	0	0	0	0	0	0	0	1	1	0	1	0	0	0	0	0	0	0	0	1	0	0	1	0	0	0	0	0	0	0	0	0	0
15--31223	0	0	0	0	0	0	0	0	0	1	17	8	10	9	14	16	18	7	8	7	0	15	2	12	9	8	16	7	8	4	8	5	1	9	10	13	20	29	27	24	32	39	38	33	23	22	31	18	15
3099--31953	0	0	0	0	0	0	0	0	0	0	0	0	0	2	3	2	2	2	1	1	1	2	1	0	2	4	2	2	2	1	1	0	0	1	0	1	1	1	5	4	6	3	3	2	5	3	1	0	0
15--31222	0	0	0	0	0	1	19	11	10	20	16	11	7	6	25	29	23	28	20	17	0	13	34	23	10	19	25	37	21	19	24	37	25	28	35	40	37	49	65	33	58	123	83	66	57	52	78	49	54
3076--7032	2	1	1	0	1	6	2	2	0	5	5	2	2	5	2	0	5	4	2	2	7	0	1	5	2	6	4	4	1	0	1	1	0	0	1	0	1	0	1	2	0	4	2	3	2	1	2	5	1
3076--7033	0	0	0	0	0	0	0	0	0	0	1	1	2	0	0	1	0	0	3	0	0	1	0	0	0	0	0	0	0	0	0	0	0	0	0	1	0	0	1	0	0	2	0	0	1	2	0	0	0
3076--27091	0	0	0	0	0	0	0	0	0	0	0	2	5	3	3	3	1	3	0	1	0	0	0	0	1	1	3	0	0	1	2	0	2	1	1	4	0	3	8	4	7	12	1	2	6	3	3	2	2
3076--6311	1	0	0	2	1	3	1	1	0	1	2	0	0	3	0	0	0	1	2	0	1	1	0	2	2	1	2	0	0	0	2	0	0	0	2	1	1	0	0	1	1	3	0	2	2	4	1	1	2
15--61442	1	1	0	0	0	1	2	0	0	1	2	1	2	0	0	0	0	0	1	0	0	0	2	0	1	1	0	0	0	0	1	1	0	0	1	1	1	4	5	2	3	6	8	2	6	5	6	4	3
3076--6313	3	1	2	2	5	5	5	4	2	3	5	4	3	3	4	3	4	1	2	2	8	2	5	6	8	2	2	4	7	0	6	2	3	1	4	7	1	5	4	1	5	5	3	2	4	8	2	1	6
2023--11002	0	0	0	1	1	0	1	0	1	0	0	1	2	1	0	0	0	1	1	1	0	1	1	1	0	1	1	1	0	1	1	0	1	0	0	0	0	0	1	1	1	1	2	3	0	0	0	0	0
2023--11003	1	2	0	1	0	0	0	1	2	0	0	0	1	1	0	0	1	0	0	0	0	0	2	0	0	0	0	0	0	0	1	0	2	0	0	0	1	0	1	2	0	0	0	2	0	0	0	0	0
2023--11001	0	0	0	0	0	0	0	0	0	0	0	0	0	0	1	0	0	0	0	0	0	0	0	0	0	0	0	0	0	0	0	0	0	0	0	0	0	1	1	0	1	1	0	0	0	0	0	0	0
2012--25052	1	1	1	0	0	0	1	1	0	0	2	0	3	1	1	0	0	0	0	0	0	1	0	0	1	0	0	0	0	1	0	0	0	0	1	0	0	1	0	0	1	0	0	0	1	0	1	1	1
2012--25053	0	2	0	0	2	0	1	0	1	0	0	0	6	1	1	1	1	3	1	1	1	0	1	0	0	1	0	0	0	0	1	0	1	0	0	1	0	0	0	0	0	1	0	0	0	0	0	0	1
2012--25051	0	0	0	0	0	0	0	0	0	0	0	0	0	0	0	0	0	0	0	0	0	0	0	0	0	0	0	0	0	0	0	0	0	2	2	1	0	0	1	0	0	2	2	0	0	1	1	1	1
3076--6163	0	2	0	1	5	7	6	8	0	1	4	1	1	2	1	1	0	2	0	0	0	0	0	0	0	1	0	0	0	0	0	2	0	0	1	1	0	0	2	1	1	4	1	0	0	0	4	0	0
3076--6162	1	0	2	2	2	2	3	1	0	0	0	0	1	1	1	2	1	1	2	0	0	0	0	1	0	3	7	0	0	0	0	0	0	0	0	0	0	2	1	10	3	2	0	1	7	14	5	0	0
15--17072	0	0	0	0	0	0	0	0	0	0	0	1	0	0	0	0	0	0	0	0	0	0	0	0	0	0	0	0	0	0	0	0	0	0	0	0	1	0	0	0	0	0	1	0	0	0	0	0	0
15--17073	0	0	0	0	0	0	0	0	0	0	0	0	0	0	0	0	0	0	0	1	0	0	0	0	0	0	0	0	0	0	0	0	0	0	0	0	0	1	0	0	1	1	0	0	0	0	0	0	0
15--12551	0	0	0	0	0	0	0	0	0	0	0	0	0	1	0	0	0	0	0	0	0	0	0	0	0	0	0	0	0	0	0	0	0	0	0	0	0	0	1	0	2	1	0	0	0	0	0	0	1
15--12552	0	1	1	1	1	0	1	0	0	0	2	0	0	2	1	1	1	0	0	0	0	0	0	1	0	0	1	1	1	1	1	1	1	2	1	1	1	0	3	3	6	1	0	4	4	1	1	1	3
15--12553	1	0	0	0	0	0	0	0	0	0	2	0	0	0	2	0	0	0	0	0	0	1	0	0	0	1	0	1	0	0	0	0	0	1	0	1	1	1	1	0	0	1	1	1	0	0	2	0	0
3099--31951	0	0	0	0	0	1	0	0	0	0	0	0	0	0	1	0	2	1	0	0	2	3	1	1	0	3	2	1	0	0	0	1	3	3	1	5	2	7	10	19	28	19	10	6	10	6	2	2	1
3076--1211	0	0	0	0	1	0	0	0	0	0	0	0	0	0	0	0	0	0	0	0	0	0	0	0	0	0	0	0	0	0	0	0	1	1	0	0	0	0	0	0	0	0	1	0	0	1	1	2	0
15--6202	1	2	3	0	0	1	1	0	1	1	0	0	1	2	0	0	2	0	1	1	0	2	2	0	0	0	1	3	1	1	0	0	1	4	1	3	2	0	2	0	6	2	3	4	2	0	3	3	0
3076--1213	2	2	3	2	3	2	2	0	2	4	1	3	0	0	1	0	0	0	0	1	1	0	0	1	1	0	0	0	1	1	2	0	0	0	1	0	0	5	5	6	7	2	0	0	1	0	1	1	0
15--6201	0	0	1	0	0	0	0	0	0	0	0	1	0	0	0	0	0	0	0	0	0	1	0	0	0	1	1	1	1	1	2	0	2	2	3	0	3	2	2	4	2	2	4	3	2	1	2	3	0
2023--2221	0	1	0	0	1	0	0	0	0	0	1	0	0	0	1	0	0	0	0	0	0	0	0	0	0	1	0	0	0	0	0	0	0	0	0	0	0	0	1	0	0	0	1	0	1	0	0	0	0
2023--2223	0	0	0	0	1	0	0	0	0	0	0	0	1	0	0	0	0	0	0	0	0	0	0	0	0	0	0	0	0	0	1	1	0	0	0	0	0	0	1	0	0	0	0	0	0	0	0	0	0
2023--2222	0	0	0	0	0	0	0	0	0	0	0	0	0	0	0	0	0	0	0	0	0	0	0	0	0	0	0	0	0	0	0	0	0	1	0	0	0	0	1	0	0	0	1	2	1	0	0	0	1
109--4533	0	0	1	0	0	0	0	0	0	0	0	0	0	0	0	0	0	0	0	0	0	0	0	0	0	0	0	0	0	0	0	0	0	0	0	0	2	0	0	0	0	1	0	0	0	0	0	0	0
109--4532	0	0	0	0	0	0	0	0	0	0	0	0	0	0	0	0	0	0	0	0	0	0	0	0	0	0	0	0	0	0	0	0	0	1	1	0	1	0	0	0	0	0	2	1	0	0	0	0	0
109--4531	0	0	0	0	0	0	0	0	0	0	0	0	0	0	0	0	0	0	0	0	0	0	0	0	0	0	0	0	0	0	0	0	0	0	0	0	0	0	0	0	0	0	0	0	1	0	0	0	0
15--6203	1	2	1	1	1	0	3	0	2	2	1	2	2	3	2	1	1	1	1	2	0	1	2	2	1	1	1	2	1	1	2	1	3	3	2	3	1	1	3	2	7	1	2	1	6	1	26	24	1
3001--61602	0	0	0	1	0	0	0	0	0	0	0	0	1	0	1	2	0	0	0	0	0	1	1	0	1	0	0	0	0	0	0	4	0	2	3	0	0	0	0	0	1	1	0	2	0	1	0	1	0
15--6612	3	1	0	1	0	0	7	4	0	2	2	0	0	2	2	0	0	3	0	0	0	1	0	0	0	1	1	0	0	1	0	4	2	2	1	2	14	4	7	5	8	6	16	6	11	29	11	8	6
15--6611	0	3	1	0	2	1	2	0	0	1	1	3	4	4	0	0	2	1	0	0	0	2	1	0	1	2	0	3	3	2	2	2	3	0	1	4	3	4	2	4	9	4	6	1	8	8	7	4	3
3001--61601	4	4	4	3	4	2	3	3	3	3	3	3	1	3	2	2	3	3	4	4	4	4	4	3	3	3	3	3	3	3	2	1	2	3	4	4	4	4	4	4	3	4	4	3	4	4	5	3	4
3076--6761	1	3	0	2	1	0	0	1	1	2	1	0	0	1	1	2	1	1	0	1	3	2	3	1	1	4	0	2	1	0	2	0	0	0	1	1	1	1	4	1	1	1	1	1	1	0	0	2	1
15--61621	0	0	0	0	0	0	0	0	0	0	0	1	1	0	0	0	0	0	0	0	0	0	0	0	0	1	0	0	0	0	0	0	1	1	0	0	0	0	1	1	1	1	0	0	0	2	1	0	0
15--61622	0	0	0	0	0	0	0	0	0	0	0	0	0	0	0	0	0	0	0	0	0	0	0	0	0	1	0	0	2	0	0	1	0	0	0	1	0	0	0	0	0	0	0	0	0	0	0	0	0
15--61623	0	0	0	0	0	0	0	0	1	0	0	0	0	0	0	0	0	1	0	0	0	1	0	0	0	0	1	1	1	1	1	2	1	1	1	1	3	2	3	1	2	1	2	2	2	1	1	0	1
15--671	1	1	0	2	0	0	0	1	1	0	0	1	0	0	3	4	3	0	0	0	0	0	0	0	1	2	1	0	1	3	0	2	0	1	2	3	3	4	4	6	2	4	2	4	6	3	1	2	3
15--672	0	0	0	0	0	0	0	0	0	0	0	0	0	0	0	0	0	0	0	1	0	0	0	0	0	1	1	1	0	1	1	1	0	0	1	0	0	0	0	1	0	0	3	1	1	0	1	1	1
15--673	0	0	1	0	0	1	0	0	0	0	0	1	0	0	0	0	0	0	0	0	0	0	0	0	0	0	0	0	0	0	0	0	0	0	1	1	2	1	3	2	2	3	1	1	2	2	0	0	0
3001--10853	0	1	1	0	0	0	1	0	0	0	0	0	0	2	1	0	0	0	0	0	0	0	0	0	0	0	0	0	0	0	0	0	0	0	0	0	1	0	0	1	3	10	0	0	0	0	1	0	0
15--34561	0	1	0	0	1	0	1	0	0	0	0	0	1	0	0	0	1	0	0	0	0	0	0	0	0	0	0	0	0	0	0	0	0	0	0	0	1	2	0	0	0	1	1	0	1	3	0	1	0
2012--34753	6	2	3	1	1	1	3	4	5	7	4	4	0	1	1	0	1	0	1	0	0	0	1	2	1	1	0	1	1	0	4	0	0	0	1	2	0	2	1	3	0	0	1	1	2	4	1	0	2
3001--10851	0	0	0	0	0	0	3	0	0	2	1	1	1	0	0	0	0	0	0	0	0	0	0	1	0	0	0	0	0	0	0	0	0	0	0	0	0	0	0	0	5	2	0	0	0	1	0	0	0
2012--34752	1	1	0	1	1	0	1	0	1	0	4	2	0	2	0	0	0	1	0	0	0	0	1	1	0	0	0	0	0	0	0	0	0	0	1	1	0	2	0	0	0	0	0	0	1	1	1	0	0
15--6103	2	0	1	0	0	0	0	0	0	0	0	0	0	0	0	0	0	0	0	0	0	0	0	0	0	0	0	0	0	0	0	0	0	0	0	1	2	0	0	1	0	0	0	0	0	1	1	1	0
15--6102	0	0	0	0	0	0	0	0	0	0	0	0	0	0	0	0	0	0	0	0	0	0	0	0	0	0	0	0	0	1	0	0	0	0	0	0	0	2	1	0	1	0	1	1	2	0	0	1	1
15--6101	0	1	0	0	0	0	2	1	0	0	0	2	0	0	3	1	1	2	0	0	0	1	0	0	0	1	0	0	2	1	0	1	1	2	0	0	1	0	1	1	0	0	2	3	3	2	4	2	0
3076--27181	0	0	0	0	0	0	0	0	0	0	2	5	2	2	0	1	0	0	1	0	0	0	3	0	0	1	2	0	1	0	1	0	0	0	0	1	4	6	4	18	12	7	3	3	9	6	6	3	1
3076--27183	0	0	0	0	0	0	0	0	0	0	7	30	34	26	13	9	9	8	10	8	8	11	6	6	6	6	12	6	10	9	4	8	8	5	1	11	12	24	31	42	58	46	29	32	51	45	37	22	2
3076--27182	0	0	0	0	0	0	0	0	0	0	0	0	3	21	19	9	15	10	11	7	4	4	6	11	12	12	11	10	5	6	1	4	3	6	8	4	7	13	19	28	32	30	19	11	11	18	4	3	6
3081--10711	0	0	1	1	1	0	1	1	1	1	0	1	2	1	0	0	0	0	0	0	0	0	0	0	0	0	0	0	0	0	0	0	0	0	0	0	0	0	0	0	0	0	0	0	1	0	0	0	0
3081--10712	1	1	2	3	2	5	5	0	2	0	1	1	0	1	1	0	1	1	1	1	1	0	0	1	2	1	1	2	0	2	0	0	0	1	1	1	1	1	1	1	3	2	1	2	0	1	2	1	1
3081--10713	2	0	0	0	1	1	0	0	0	0	0	0	2	1	1	0	0	0	0	0	0	2	0	1	0	0	0	0	0	1	0	1	0	0	1	0	0	0	0	0	1	0	1	0	0	0	0	0	1
2012--61691	0	0	0	0	0	0	0	1	0	1	0	1	0	1	0	1	1	1	1	0	1	0	0	1	0	2	0	2	1	1	1	1	0	0	0	0	0	1	0	0	0	1	0	0	1	1	0	0	0
2012--61692	0	0	0	0	0	0	0	0	0	0	0	0	0	0	0	0	1	0	0	0	0	0	0	0	0	0	0	0	0	0	0	0	0	0	0	0	0	0	2	0	0	0	0	0	0	0	0	0	0
2012--61693	0	0	0	0	0	0	0	0	0	1	0	0	1	0	1	1	0	1	1	0	0	0	1	0	0	1	0	0	0	0	1	0	0	0	0	0	0	0	0	1	0	0	1	1	0	1	0	0	0
3001--61633	0	0	0	0	0	0	1	0	0	0	0	0	2	1	0	1	2	0	0	1	1	0	0	2	0	0	0	0	0	0	0	0	0	1	1	0	0	1	2	0	0	0	0	0	0	1	0	0	0
3076--60542	0	0	0	0	0	0	0	2	0	0	0	0	0	0	0	0	0	0	0	0	0	0	0	0	0	2	0	0	0	0	0	0	0	0	0	0	0	0	1	0	0	0	0	0	0	0	0	0	0
15--31881	0	0	0	0	0	0	0	0	0	0	0	0	2	1	4	0	2	3	2	1	0	1	2	1	1	6	5	13	9	10	8	15	6	3	3	5	1	4	12	13	26	22	14	14	6	18	10	10	10
15--31883	0	0	0	0	0	0	0	0	0	0	0	0	1	12	3	2	1	1	3	1	0	1	1	2	5	4	7	6	3	8	1	14	10	4	8	12	15	11	24	27	55	28	23	11	26	34	9	18	21
3076--18452	0	0	0	0	0	1	0	1	0	0	0	0	0	0	1	0	0	0	0	0	0	1	0	0	2	1	1	2	0	3	2	1	1	2	2	2	1	0	1	1	0	1	3	2	1	1	0	1	0
3076--6653	0	0	0	0	0	0	0	0	0	0	1	0	0	0	0	0	0	0	0	0	0	0	1	1	0	0	0	0	0	0	0	0	0	0	0	0	0	0	0	0	2	0	0	0	0	0	0	0	1
15--61421	0	0	0	0	2	2	2	1	0	0	0	0	0	0	0	1	0	0	0	0	0	0	0	0	0	1	1	0	0	0	0	0	0	0	0	2	1	1	2	2	1	2	0	1	1	2	2	0	0
109--10672	1	0	0	0	0	0	0	0	0	0	0	0	0	1	1	1	0	0	0	1	2	0	2	0	2	2	1	1	1	1	0	0	0	0	0	0	0	5	6	1	2	11	3	3	1	4	8	4	1
109--10673	0	0	0	0	0	1	0	0	0	0	0	0	0	0	4	2	0	0	0	0	0	1	0	0	0	0	0	0	0	0	0	0	0	0	1	0	0	0	0	1	2	3	0	0	1	0	0	0	0
109--10671	0	0	0	0	0	0	0	0	0	1	0	0	0	0	0	0	0	0	0	0	1	0	0	0	0	1	0	0	0	0	0	0	0	0	0	0	0	0	2	0	1	1	0	0	2	0	0	1	0
3076--7521	0	0	0	0	0	0	0	0	0	0	0	0	0	0	1	1	0	0	0	0	0	0	0	0	0	0	1	0	0	0	1	0	0	0	0	0	0	0	1	0	3	9	0	2	0	1	0	0	0
3076--7522	2	0	1	1	0	0	1	0	0	0	0	0	0	1	0	0	1	0	0	0	0	0	0	0	0	0	0	0	0	0	0	0	0	0	0	0	0	0	0	0	0	0	0	0	0	0	0	0	0
3076--7523	0	1	0	0	0	0	0	2	0	2	0	0	1	1	1	0	0	1	1	1	1	1	2	0	2	0	1	0	0	0	0	0	0	1	0	0	1	0	1	0	2	7	0	0	3	1	2	2	2
15--27502	0	0	0	0	0	0	0	0	0	0	0	0	0	0	0	0	0	0	0	0	0	0	0	0	0	0	0	0	0	0	0	0	0	0	0	0	0	0	0	1	0	2	0	1	1	2	0	0	0
3076--31331	0	0	0	0	0	0	0	0	0	0	0	1	0	9	4	9	0	0	0	0	0	0	0	0	0	0	0	0	0	1	1	0	0	0	2	2	0	2	3	2	4	4	1	0	3	1	3	1	0
15--31002	0	0	0	0	0	0	0	0	0	3	0	2	1	1	2	1	1	2	2	1	0	8	3	3	3	3	1	0	0	1	1	1	1	0	1	0	0	0	0	0	0	0	2	0	4	4	3	4	3
109--10683	0	0	0	0	0	0	0	0	0	0	0	0	0	0	0	0	0	0	0	0	0	0	0	0	0	0	0	0	0	0	0	0	0	0	0	0	0	0	0	0	0	0	0	0	0	0	0	0	0
109--10682	0	0	0	0	1	1	2	1	1	1	0	0	1	4	0	0	1	1	0	1	0	1	0	1	1	0	1	1	0	0	1	0	1	1	2	0	1	7	6	1	9	21	2	7	7	6	4	11	5
109--10681	0	0	0	0	1	0	1	1	1	0	0	0	2	2	1	0	2	0	1	0	1	1	0	0	1	2	0	2	0	1	0	3	2	1	1	6	0	1	4	2	7	7	2	1	2	4	5	1	0
2012--6571	0	0	0	0	0	0	0	0	0	0	0	0	0	0	0	0	0	0	0	0	0	0	0	0	0	0	0	0	0	0	0	0	0	0	0	0	0	0	0	0	0	2	0	0	0	0	0	0	0
15--6613	0	0	3	1	0	2	0	1	1	1	3	3	2	3	0	1	1	1	0	0	0	0	0	1	2	2	7	1	1	3	2	2	5	1	4	3	5	4	8	10	13	7	8	5	17	24	7	10	8
2012--6573	1	0	1	0	0	0	2	2	0	0	3	0	0	4	0	0	0	0	0	1	1	0	1	0	0	1	1	0	1	0	1	0	0	0	0	0	1	0	0	0	1	0	0	0	0	0	1	0	0
2023--2271	0	0	0	1	0	0	0	0	0	0	0	0	0	0	0	0	0	0	0	0	0	0	0	0	0	0	0	0	0	0	0	0	0	0	0	0	0	0	0	0	0	0	0	0	0	0	0	0	0
3076--17043	2	1	0	5	3	9	1	5	3	3	3	1	4	0	1	0	3	4	1	1	2	1	2	1	3	7	2	3	4	2	1	1	4	7	0	1	3	1	2	5	13	0	0	1	0	2	7	2	1
3076--17042	0	0	2	0	2	1	0	0	0	0	0	0	0	0	0	0	0	1	0	0	0	1	0	0	1	0	1	1	0	1	0	1	0	1	2	1	0	0	0	2	2	0	0	2	0	1	0	0	0
3076--17041	0	1	1	2	0	1	3	0	0	2	1	0	1	0	0	0	1	0	0	0	1	0	1	1	0	0	0	0	0	0	1	1	0	2	1	0	0	0	0	1	3	2	0	0	0	0	0	0	1
3001--61603	0	0	0	1	0	2	0	0	0	0	0	0	2	1	0	1	1	0	0	0	1	0	0	1	0	0	0	0	0	0	0	4	0	1	1	0	0	0	0	0	2	4	1	2	0	0	0	0	0
3076--162	1	2	1	1	2	1	2	1	1	1	2	2	1	1	2	2	1	1	2	2	1	1	0	0	0	0	0	1	1	1	1	0	0	1	0	0	1	1	2	2	1	0	0	0	0	0	0	0	0
3076--163	0	0	0	0	0	0	0	0	0	0	0	0	0	0	0	0	0	0	0	0	0	0	0	0	0	0	0	0	0	0	0	0	0	0	0	0	0	0	0	0	0	0	0	0	0	0	0	0	0
3076--161	0	1	0	0	0	0	0	0	0	0	0	1	1	0	2	0	0	0	1	0	0	0	0	1	0	0	1	0	2	1	1	0	0	0	0	0	0	0	0	4	7	0	0	0	0	0	0	0	0
109--10702	1	0	0	0	0	0	0	0	0	0	0	0	0	0	1	1	0	0	0	0	0	0	0	0	0	0	0	0	0	0	0	1	1	1	1	0	1	1	0	1	1	5	0	1	1	1	1	0	0
109--10703	0	0	0	0	0	0	0	0	1	0	0	0	0	0	0	0	0	0	0	0	0	0	0	0	0	0	0	0	0	0	0	1	1	0	0	1	0	0	0	0	0	1	1	0	0	0	0	0	1
109--10701	0	0	0	0	0	0	0	0	0	0	0	0	0	0	0	0	0	0	0	0	0	0	0	0	0	0	0	0	0	0	0	0	0	0	0	0	0	0	0	0	0	0	0	0	0	0	0	0	0
2012--1071	0	2	0	2	0	0	1	1	2	2	2	1	1	1	1	1	2	0	0	1	0	0	0	0	0	0	1	1	0	0	0	0	1	0	0	1	1	0	0	0	0	0	0	0	0	0	0	0	0
2012--1073	0	0	3	1	1	0	1	0	0	1	1	0	0	1	2	1	0	0	0	0	0	0	0	0	0	0	0	0	1	0	0	0	0	0	1	0	0	0	0	0	0	0	0	0	0	0	0	0	0
2012--1072	2	2	2	1	1	1	1	0	0	0	0	0	0	0	0	0	0	0	0	1	0	1	0	1	1	1	1	0	0	1	0	0	0	0	0	0	0	0	0	0	0	0	0	0	1	1	1	0	0
2023--2261	0	0	1	1	0	0	0	1	0	0	1	0	1	1	1	0	1	0	1	2	0	1	2	1	0	0	0	2	0	1	2	1	1	2	2	1	1	1	1	0	0	1	0	0	0	1	1	0	1
3076--61731	0	0	0	1	0	0	0	0	0	0	0	0	0	0	0	0	0	0	0	0	0	0	0	0	0	0	0	0	0	0	1	0	0	1	0	0	0	1	0	0	1	0	0	0	0	0	0	0	0
3076--61732	0	0	0	0	0	1	0	0	0	0	0	1	0	0	0	1	0	1	1	0	0	0	1	0	1	1	0	1	1	1	1	0	1	1	0	0	0	0	2	0	1	0	0	0	0	0	0	0	0
3076--61733	2	0	1	1	3	2	2	0	0	0	0	1	5	3	0	2	1	1	1	0	0	4	1	1	3	3	4	2	1	1	3	2	0	1	1	2	0	1	1	2	6	0	0	0	0	0	0	0	0
3076--7231	2	1	1	3	2	2	2	2	2	1	4	5	4	1	3	3	3	3	4	3	2	1	3	4	3	3	2	1	1	3	1	2	1	0	2	3	1	2	4	1	0	4	3	3	2	2	4	7	3
3076--7232	0	1	1	1	0	1	0	0	0	1	1	2	2	2	0	2	2	0	2	1	1	3	4	0	2	2	3	0	0	0	2	0	0	2	0	1	0	1	6	4	4	2	3	1	3	4	6	3	7
3076--7233	2	2	0	1	3	1	0	1	2	0	3	3	3	0	0	0	1	2	1	0	0	1	1	0	0	0	0	0	0	0	1	0	0	0	0	0	1	0	0	1	0	0	0	1	1	0	1	0	1
2012--23142	0	0	0	0	0	0	0	0	0	0	0	0	0	0	0	0	0	0	0	0	0	0	0	0	0	0	0	0	0	0	0	0	0	1	1	0	0	0	0	0	0	0	0	0	0	0	0	0	0
2012--23143	0	0	0	0	0	0	0	0	0	0	0	0	0	0	0	0	0	0	0	0	0	0	0	1	0	0	0	0	0	0	0	0	1	2	0	1	0	0	0	0	0	0	0	0	0	0	0	0	0
3076--1803	0	0	0	0	0	0	0	0	0	0	0	0	0	0	1	0	1	1	0	0	0	0	1	0	0	1	1	1	1	2	0	0	1	1	1	1	0	0	1	1	1	0	0	0	0	1	0	0	0
2012--23141	0	0	0	0	0	0	0	0	0	0	0	0	0	0	0	0	0	0	0	0	0	0	0	0	0	0	0	0	0	0	0	0	0	0	0	0	0	0	0	0	0	0	0	0	0	0	0	0	0
3076--6762	0	1	0	0	1	0	0	0	1	1	0	0	1	0	2	0	1	1	0	0	0	0	1	2	1	0	1	1	1	1	0	1	1	1	1	1	1	1	2	1	1	2	1	0	1	0	1	0	1
15--27002	0	0	0	0	0	0	0	0	0	0	1	1	0	0	1	0	0	1	0	0	0	0	0	1	1	0	0	1	0	0	0	1	2	0	0	1	0	1	3	1	2	1	1	2	2	2	1	0	0
15--27003	1	0	0	1	0	2	0	2	1	1	1	1	0	1	2	3	2	2	1	0	0	1	1	0	1	0	0	0	0	1	1	3	4	1	2	3	5	4	0	3	6	8	5	8	3	2	2	6	2
15--27001	0	0	0	0	0	0	0	1	0	0	0	0	0	0	0	0	0	0	0	0	0	0	0	0	0	0	0	0	0	0	0	0	0	0	0	0	0	0	0	0	0	0	0	0	0	0	0	0	0
3076--29111	1	1	1	1	1	1	0	0	0	1	0	0	1	0	0	0	0	0	0	1	0	1	0	1	0	0	0	0	0	0	0	0	0	0	0	0	0	0	0	0	0	0	0	0	0	0	1	1	0
15--31131	0	0	0	0	0	0	0	0	0	24	59	70	64	56	41	31	13	12	6	8	0	4	5	8	10	15	15	10	17	15	2	11	12	11	18	17	19	37	61	87	71	78	55	58	54	66	35	9	9
3076--29113	1	4	4	2	2	3	2	4	4	7	3	3	4	3	3	5	4	2	4	4	7	3	5	5	5	3	5	4	4	2	4	3	3	5	4	0	2	3	1	2	2	3	3	0	3	2	4	3	2
3076--61371	1	0	0	0	0	0	0	0	0	0	0	0	0	1	1	0	0	0	0	1	1	0	1	1	0	0	0	1	1	1	0	0	0	0	0	0	0	0	0	1	0	0	0	0	0	0	2	0	1
3076--61372	1	0	0	1	1	1	1	0	0	0	0	0	0	0	0	0	0	0	0	0	0	0	0	0	0	0	0	0	0	0	0	1	0	0	0	0	0	0	0	0	0	0	0	0	0	0	0	0	0
3076--61373	0	1	0	0	0	0	0	0	0	0	0	0	0	0	0	0	0	0	0	0	0	0	0	0	0	0	0	0	0	0	0	0	0	1	0	0	0	0	0	0	0	0	0	0	0	0	0	0	0
2023--23111	0	0	0	0	0	0	1	0	0	0	0	0	0	0	0	0	0	0	0	0	0	0	0	0	0	0	0	1	0	0	0	0	1	0	0	0	0	0	0	0	0	0	0	1	0	0	0	0	0
15--31133	0	0	0	0	0	0	0	0	0	0	1	1	4	5	5	4	0	0	1	0	0	0	0	2	1	0	3	0	3	2	0	0	3	3	0	5	2	14	20	28	26	21	16	9	14	12	2	1	0
2023--23113	0	0	0	0	0	0	0	1	0	1	0	0	0	0	0	0	0	0	0	0	0	0	0	0	0	0	0	0	0	0	0	0	0	0	0	0	0	0	0	0	0	1	0	0	1	0	0	0	0
2023--23112	0	0	0	0	0	0	0	0	0	0	0	0	0	0	0	0	0	0	0	0	0	0	1	0	0	0	0	0	0	0	0	0	0	0	0	0	0	0	0	0	0	0	0	0	0	0	0	0	0
15--31132	0	0	0	0	0	0	0	0	0	0	1	2	6	5	5	5	0	0	1	0	0	0	0	1	3	4	4	1	2	1	0	5	4	7	2	10	10	11	27	25	29	19	21	13	18	22	7	2	3
3081--15713	0	0	0	0	0	0	0	0	0	0	0	0	0	0	0	0	0	0	0	0	0	0	0	0	0	0	0	0	0	0	1	1	1	0	1	0	1	1	1	1	1	1	0	0	0	0	0	0	0
3081--15712	0	0	0	0	0	0	0	0	0	0	0	0	0	0	0	0	0	0	0	0	0	0	0	0	0	0	0	0	0	0	0	0	0	0	0	0	0	0	0	0	0	0	0	0	0	0	0	0	0
3081--15711	1	0	0	0	0	0	1	1	0	0	0	1	1	0	1	0	1	0	0	1	1	0	1	1	2	1	0	0	0	1	1	0	0	1	1	0	0	0	1	2	1	1	0	1	0	1	1	1	1
3076--6123	0	2	0	0	0	0	0	2	0	0	0	0	0	0	0	2	0	0	0	0	1	1	1	2	1	0	1	2	1	1	1	2	2	1	1	1	1	1	0	1	1	2	1	1	1	1	0	1	0
3076--6122	1	1	0	0	0	0	3	0	0	4	3	0	0	0	0	0	2	0	0	0	1	0	1	2	0	1	2	1	0	4	2	2	1	1	2	2	0	0	3	2	2	7	0	0	2	1	3	2	2
3076--6121	0	0	0	0	0	1	1	0	0	0	0	2	2	1	3	1	2	1	1	1	2	1	1	0	1	0	0	1	1	1	1	0	1	1	1	2	2	2	1	1	0	0	1	1	2	0	4	3	1
3081--7023	0	0	0	0	0	0	0	0	0	1	1	1	1	1	0	1	1	1	1	1	0	1	1	0	0	0	1	1	0	0	1	1	0	1	0	0	1	0	0	0	1	0	1	0	0	0	0	0	0
3081--7022	0	0	0	0	0	0	0	0	0	0	0	1	1	0	0	0	1	1	1	1	2	2	1	0	2	0	1	1	0	0	0	1	0	1	1	0	0	1	3	2	1	2	1	3	1	1	0	0	2
3081--7021	0	0	0	0	0	0	0	0	0	0	0	0	0	0	0	0	1	0	0	0	1	0	0	0	0	1	0	0	1	0	0	0	0	0	0	0	0	0	0	0	0	1	0	0	0	0	0	0	0
3001--1212	0	0	0	0	0	0	0	0	0	0	0	0	0	0	0	0	0	0	0	0	0	0	0	0	0	0	0	0	0	0	0	0	0	0	0	0	0	1	0	0	0	0	0	1	0	0	0	0	0
3001--1213	0	0	0	0	0	0	0	0	0	0	0	0	0	0	0	0	1	0	0	0	0	1	0	0	0	0	0	0	0	0	0	0	0	0	0	0	0	1	0	0	0	0	0	0	0	0	0	0	1
2012--34751	0	0	2	0	0	1	0	1	1	0	1	2	0	0	1	0	0	0	0	0	0	0	0	0	0	0	0	1	0	0	0	0	0	0	0	0	0	0	0	1	0	0	0	0	0	0	0	0	0
3001--1211	0	0	0	0	0	0	0	0	0	0	0	0	0	0	0	0	0	0	0	0	0	0	0	0	0	0	0	0	0	0	0	0	0	0	0	0	0	0	0	0	0	0	0	0	0	0	0	0	0
3076--6651	0	0	0	0	0	0	0	1	0	0	0	0	0	0	0	0	1	0	0	0	0	0	0	0	0	0	0	0	0	0	0	0	0	0	0	0	0	0	0	0	0	0	0	0	0	0	0	0	0
3001--61632	1	0	0	0	0	0	0	0	0	0	0	0	0	0	0	0	0	0	0	0	0	1	0	0	0	0	0	0	0	0	0	0	0	0	0	2	1	0	0	0	0	0	0	1	0	0	0	0	0
3001--61631	0	0	0	0	0	0	0	0	0	0	0	0	0	0	0	0	0	0	0	0	0	0	0	0	0	0	0	0	0	0	0	0	0	0	0	0	0	0	0	0	0	0	0	0	0	0	1	0	0
3076--6652	0	0	0	0	0	0	0	0	0	0	0	0	0	0	0	0	0	0	1	0	0	0	0	0	0	0	0	0	0	0	0	0	0	0	0	0	0	0	0	0	0	0	0	0	0	0	0	0	0
15--27503	0	0	0	0	0	0	0	0	0	0	0	0	0	0	1	0	0	1	0	0	0	0	0	0	0	0	1	0	1	2	0	0	0	0	0	1	1	3	2	5	7	1	3	1	0	1	1	0	1
2012--6271	0	0	0	0	0	0	0	0	0	0	0	0	0	0	0	0	0	0	0	0	0	0	0	0	0	0	0	0	0	0	0	0	0	0	0	0	0	0	0	0	0	0	0	0	0	0	0	0	0
15--27501	0	0	0	0	0	0	2	0	1	2	1	0	0	3	1	1	0	2	0	0	0	0	1	2	0	0	0	0	0	2	0	0	1	0	0	0	2	7	2	4	2	3	1	1	1	0	0	1	0
3081--10611	0	0	0	0	0	0	0	0	1	0	0	0	0	0	0	0	0	0	0	0	1	0	1	0	0	0	0	0	0	0	0	1	0	0	0	0	0	0	0	0	0	0	0	0	0	0	0	0	0
3081--10613	0	0	0	0	0	0	0	0	0	0	0	0	0	0	0	0	0	0	0	0	0	0	0	0	0	0	0	0	0	0	0	0	0	0	0	0	1	0	0	0	0	1	0	1	0	0	1	0	0
3081--10612	0	1	0	0	0	0	0	0	0	0	0	0	0	0	0	0	0	0	0	0	0	0	0	0	0	0	0	0	0	0	0	0	0	0	0	1	0	0	1	0	0	0	4	0	0	0	0	0	0
3001--2002	0	0	0	1	0	0	0	0	0	0	0	0	0	0	0	0	0	0	0	0	0	1	0	0	0	0	0	0	0	0	0	0	0	0	0	0	0	0	0	0	0	3	0	0	0	0	0	0	0
3001--2003	0	0	0	0	0	0	0	0	0	0	0	0	0	0	0	0	0	0	0	0	0	0	0	0	0	0	0	0	0	0	0	0	0	0	0	0	0	0	0	0	0	0	0	0	0	0	0	0	0
3001--2001	0	0	0	0	0	0	0	0	0	0	0	0	0	0	0	0	0	0	0	0	0	0	0	0	0	0	0	0	0	0	0	0	0	1	0	0	0	0	0	0	4	0	0	0	0	0	0	0	0
2059--5753	0	0	2	3	1	3	1	3	1	2	3	1	1	3	3	0	3	0	3	1	2	4	6	8	0	3	5	2	4	0	2	2	1	1	2	2	2	5	6	0	1	5	0	1	2	0	3	1	6
2059--5752	0	0	4	3	5	1	3	5	2	3	2	2	7	2	2	0	0	0	1	1	3	0	1	5	1	1	2	4	0	2	3	1	1	1	1	0	1	3	3	1	4	2	7	4	6	4	1	0	2
2059--5751	0	0	0	0	0	0	0	0	0	0	0	0	0	0	1	1	0	0	0	1	1	1	0	0	0	0	0	0	0	1	0	0	1	0	0	1	0	0	0	2	0	1	0	0	0	0	0	0	0
3001--4273	0	0	0	0	0	0	0	0	0	0	0	0	0	0	0	0	0	0	0	0	0	0	0	0	0	0	0	0	0	0	0	0	0	0	0	0	0	0	0	0	2	0	0	0	0	1	0	0	0
[truncated: 41 more columns]
