# Supplementary material for: Social and Spatial Clustering of People at Humanity’s Largest Gathering
Source: PLoS One. 2016 Jun 3;11(6):e0156794. doi: 10.1371/journal.pone.0156794 (PMC4892527; doi:10.1371/journal.pone.0156794)
Supplement: S1 Data — This includes full network data taken over the full duration of the Kumbh Mela. In addition it contains daily handset count data, stratified by state. (ZIP) [file pone.0156794.s002.zip › KumbhSpatialCircleLevel_121.txt]

15--6911	0	0	0	0	0	0	0	0	0	0	0	0	0	0	0	0	0	0	0	0	0	0	0	0	0	0	0	0	0	0	0	1	2	0	0	0	0	0	0	2	0	0	0	0	1	0	0	0	1
15--6912	0	1	1	0	1	0	0	0	0	1	0	0	0	0	0	0	0	0	1	0	0	0	2	0	0	0	1	1	0	0	0	0	1	0	0	1	0	0	1	0	2	1	1	0	0	0	1	1	1
15--6913	0	1	1	0	0	0	1	1	1	2	1	1	1	1	1	1	1	1	1	1	0	0	1	2	1	1	1	1	1	1	1	1	2	5	4	3	2	1	2	1	2	1	0	0	1	0	0	0	2
15--6561	0	0	0	0	1	0	1	1	0	0	2	0	2	1	2	0	1	1	1	3	0	1	1	1	0	1	1	1	2	0	0	2	2	0	2	2	4	1	0	1	2	2	1	1	1	3	3	2	1
15--6563	0	0	2	0	1	1	0	0	1	1	0	0	1	2	2	1	1	1	1	1	0	0	1	2	1	0	1	2	1	2	0	0	2	4	4	3	2	3	2	1	2	4	2	3	2	1	1	1	2
15--6562	0	0	0	1	0	1	4	6	0	0	0	1	0	0	0	0	0	0	0	0	0	0	0	0	0	0	0	0	0	0	0	1	0	1	0	1	3	2	0	0	1	0	2	1	0	0	0	0	0
3002--10993	7	7	6	13	11	11	16	12	15	18	7	21	20	12	19	13	11	17	14	10	11	22	12	11	6	11	19	19	8	11	9	8	9	11	15	10	11	17	12	25	13	29	10	22	18	29	13	9	11
3076--61641	0	4	2	4	1	5	5	6	2	1	1	3	5	4	2	2	2	0	2	2	3	6	5	5	9	4	8	3	1	10	10	7	10	5	4	6	5	1	5	10	18	9	12	6	11	13	4	8	7
3076--61642	4	5	6	9	13	8	4	7	6	6	7	5	8	6	5	4	14	9	7	8	5	3	11	6	15	7	13	14	8	9	9	7	5	6	7	5	7	3	5	14	34	16	11	8	6	6	10	9	11
3076--61643	2	3	9	10	11	8	2	5	9	4	4	3	6	9	7	8	6	10	9	7	8	8	5	10	21	19	22	11	10	9	7	9	6	11	6	1	2	6	3	11	32	18	10	10	8	18	10	10	6
15--27341	0	0	1	1	1	0	0	0	1	0	0	1	0	0	1	0	0	0	0	1	0	0	0	0	0	2	0	0	1	0	0	0	0	1	0	1	1	0	0	0	1	1	0	1	0	0	0	1	0
15--27343	9	12	7	8	5	10	6	4	7	5	4	9	3	7	2	3	7	4	5	3	0	7	1	4	7	7	5	5	4	3	3	6	6	4	6	7	3	2	3	3	3	5	8	5	10	6	8	4	4
15--27342	1	0	0	0	0	0	0	0	0	0	1	0	0	0	0	0	1	2	0	0	0	0	0	0	0	0	0	0	1	0	0	0	0	0	0	0	0	0	0	0	0	0	1	0	2	2	2	0	1
15--61351	0	0	0	0	0	0	2	0	1	1	1	1	1	1	2	0	3	1	2	0	0	1	1	2	2	1	0	0	2	1	2	2	1	2	1	0	7	4	9	23	22	14	3	5	4	13	4	4	2
15--61352	0	1	2	0	0	0	2	0	1	0	1	0	0	1	0	2	1	1	1	2	0	0	0	1	0	4	2	1	0	1	2	4	1	3	2	5	7	4	7	9	16	7	1	2	7	5	1	3	2
15--61353	11	7	1	4	5	1	0	1	1	2	6	1	4	2	1	2	0	0	2	4	0	4	5	3	1	3	5	0	2	2	5	2	1	2	4	2	0	4	4	6	6	6	5	2	1	3	2	0	4
2012--6311	0	0	0	0	0	0	0	1	0	0	0	0	0	1	0	2	1	0	1	0	1	1	0	0	0	2	1	2	1	0	0	1	1	0	2	2	1	0	0	3	4	1	0	1	0	0	0	0	0
2012--6313	1	0	0	0	0	0	0	1	1	0	1	1	1	1	1	0	0	0	0	0	0	0	0	0	0	0	0	0	1	0	0	1	0	1	0	1	1	0	0	1	2	1	1	2	1	1	2	1	1
2012--6312	0	0	0	0	0	0	0	1	1	0	0	0	0	0	0	0	0	0	0	0	1	0	0	0	0	0	0	0	0	0	0	0	0	0	0	0	0	0	1	0	0	0	0	0	0	0	0	0	0
2012--6251	9	2	8	17	7	8	6	5	9	5	9	8	11	9	3	3	3	11	6	2	11	3	7	15	5	10	8	3	10	6	2	2	5	5	4	1	2	9	3	10	17	16	8	4	13	13	4	4	5
2012--6252	2	1	1	2	1	2	1	0	1	1	3	2	5	16	4	2	2	2	2	2	2	2	3	1	3	3	2	2	2	0	1	1	2	4	2	4	6	5	5	5	6	5	6	4	3	3	5	5	5
2012--6253	1	1	0	1	1	3	2	0	3	0	2	3	1	0	2	0	4	1	3	3	2	1	5	8	3	2	5	2	2	1	1	2	1	0	2	2	2	2	0	4	7	2	2	3	4	4	3	3	3
15--14941	0	0	0	2	0	0	0	1	1	1	0	0	0	1	3	0	0	1	1	0	0	1	2	2	1	2	0	0	0	0	0	1	0	3	1	2	1	0	4	4	6	2	2	0	1	2	5	4	1
3076--7502	4	0	1	2	3	0	3	0	1	2	2	0	1	0	1	0	0	1	2	1	1	2	0	0	1	3	2	2	1	1	0	0	1	1	0	2	1	2	2	10	11	0	0	0	0	0	0	0	0
15--14943	0	3	0	3	4	1	2	1	1	0	0	0	1	1	1	3	3	2	2	0	0	2	0	0	2	0	0	2	1	1	0	1	0	1	1	1	2	0	2	5	2	1	1	5	2	0	4	1	0
15--14942	0	2	2	0	4	2	2	4	4	2	2	3	1	1	1	2	1	1	2	2	0	0	1	1	1	2	1	2	1	0	3	1	0	1	1	0	1	0	2	0	3	2	1	1	1	6	2	8	8
15--61423	0	1	0	0	0	0	1	0	1	1	0	1	0	3	2	3	2	1	1	0	0	2	1	2	2	4	2	2	2	0	0	0	0	0	1	1	1	0	4	4	10	2	5	3	1	7	6	4	0
2012--111	0	0	0	0	0	0	1	0	0	0	0	0	0	0	0	0	0	0	0	0	0	0	1	0	0	0	0	0	0	2	1	0	0	0	0	0	0	0	0	1	1	0	0	0	0	0	0	0	0
2012--112	0	1	1	1	0	1	1	0	1	2	1	0	0	0	0	0	0	1	1	1	0	1	0	0	0	0	0	0	0	0	0	0	0	0	0	0	0	0	0	0	0	0	0	0	1	0	0	0	0
2012--113	0	0	0	0	0	0	0	0	0	0	0	0	0	0	0	0	0	0	1	0	0	0	0	0	0	0	0	0	0	0	0	0	0	0	0	0	0	0	0	0	0	0	0	0	1	0	0	0	0
2023--7111	0	0	0	0	0	0	0	0	0	0	0	0	0	0	0	0	0	0	0	0	0	0	0	0	0	0	0	0	0	0	0	0	0	0	0	0	0	0	0	1	0	0	0	0	0	0	0	0	0
2023--7112	1	1	0	1	1	1	0	2	2	0	3	1	1	2	2	2	0	4	2	2	1	1	1	0	0	2	2	1	1	1	1	3	2	1	2	2	5	2	2	3	28	9	3	1	0	6	3	1	1
3076--7501	27	10	13	8	9	11	11	11	8	18	10	8	16	19	12	13	8	8	9	6	6	6	6	5	9	6	8	7	2	5	11	5	6	7	8	15	7	11	51	60	63	1	0	0	0	0	0	0	0
3076--6171	1	2	0	0	0	0	2	1	3	1	4	2	1	6	1	0	1	2	1	1	1	1	1	1	2	0	1	2	2	2	0	0	1	0	0	0	0	0	0	1	1	1	2	1	1	2	1	1	2
109--10742	0	0	0	0	1	1	1	1	0	0	0	0	0	0	0	0	0	0	0	0	0	0	0	0	0	0	0	1	0	0	0	0	1	0	0	0	0	0	1	0	0	0	0	0	0	0	0	0	0
109--10743	0	0	0	1	0	0	0	0	1	1	0	0	2	2	0	5	0	0	0	0	1	2	1	2	1	3	1	2	1	1	1	0	2	5	5	7	5	6	11	9	51	116	18	12	10	23	8	8	3
109--10741	0	2	1	3	0	0	1	1	0	0	0	0	2	3	3	0	2	0	1	2	0	0	0	3	1	4	2	1	1	1	0	1	2	0	4	7	2	5	10	8	34	29	13	11	9	21	3	8	6
2012--6723	3	3	8	7	6	7	7	0	1	1	2	0	2	1	1	1	1	1	1	1	2	3	2	1	2	2	0	0	1	1	1	2	1	2	2	2	1	1	1	0	0	1	0	0	0	0	1	0	0
109--15722	0	0	0	0	0	0	0	0	0	0	0	0	0	0	0	0	0	0	0	0	0	0	0	0	0	0	1	0	0	0	0	0	0	0	0	0	0	0	0	0	0	3	0	0	0	0	0	0	0
15--10801	2	0	3	3	1	0	0	0	0	0	0	0	0	1	0	1	0	0	0	0	0	0	0	0	0	1	0	0	1	0	0	0	1	0	0	1	0	0	8	9	3	3	2	0	3	5	0	2	2
15--10802	0	0	1	0	0	0	1	1	1	0	0	0	2	2	0	0	1	1	1	0	0	0	0	0	0	0	0	0	1	0	0	0	0	1	0	0	0	0	0	0	2	1	0	1	1	1	2	1	3
15--10803	2	2	2	2	1	0	0	0	0	1	1	0	0	1	0	0	0	0	1	1	0	0	0	0	1	0	0	0	2	1	0	2	0	1	0	1	1	0	4	4	14	11	2	1	7	4	3	5	4
2012--12091	2	0	0	1	1	2	3	3	4	0	4	1	2	1	3	2	2	1	1	0	0	0	3	1	2	2	3	3	1	6	3	2	1	2	4	2	2	5	3	1	5	3	1	2	3	1	1	0	0
2012--12092	0	2	0	1	1	2	2	1	1	1	1	1	2	1	0	1	1	0	1	1	1	1	3	1	0	1	0	0	1	2	0	1	0	0	1	1	1	2	0	0	1	1	1	1	0	0	0	0	0
2012--12093	1	0	1	0	0	0	0	1	1	0	0	0	0	0	0	0	0	1	0	0	2	1	0	2	0	0	0	0	0	0	0	0	1	1	0	0	0	0	1	0	2	1	0	0	1	1	0	2	0
2023--1141	0	1	0	0	0	0	0	2	2	1	1	1	0	0	0	2	1	0	1	0	0	0	2	1	0	1	0	0	1	1	1	1	0	0	2	0	0	1	3	3	2	1	0	1	0	1	0	1	0
2023--1143	0	1	0	0	4	1	1	5	0	0	0	1	3	1	0	0	1	1	0	4	2	2	1	1	0	1	2	2	3	1	1	2	0	1	3	1	3	3	1	5	4	1	1	3	0	2	1	0	2
2023--1142	0	0	0	0	0	0	0	0	0	0	0	0	0	0	0	0	0	0	0	0	0	0	0	0	0	0	0	0	0	0	0	0	0	0	0	0	0	0	1	0	1	0	0	0	0	0	0	0	0
15--61431	1	2	1	1	1	2	2	1	1	1	1	2	0	3	2	0	1	3	2	2	0	0	0	0	2	4	1	1	1	1	0	1	2	2	2	1	1	1	20	16	19	7	2	5	4	14	2	3	1
15--1271	0	0	1	0	0	0	1	1	0	1	0	1	0	0	0	1	1	0	0	0	0	1	0	1	2	1	1	0	0	0	0	0	2	0	0	0	0	1	1	3	9	6	0	4	4	5	4	3	1
15--61433	3	3	4	3	8	7	5	2	2	9	8	13	12	8	14	1	2	1	0	1	0	0	2	2	1	6	2	4	1	3	3	6	2	5	3	6	5	13	76	86	98	36	14	29	63	35	16	17	9
15--1273	23	25	25	29	25	19	12	21	20	13	28	23	37	17	21	23	17	12	8	15	0	9	13	15	16	18	10	14	11	14	9	7	4	19	7	15	27	46	76	63	76	72	31	39	35	36	22	21	23
2023--4011	0	0	0	0	0	0	0	0	0	0	1	0	1	0	1	0	0	0	0	0	0	0	1	0	0	0	1	1	0	1	0	0	0	0	0	1	0	0	0	0	0	0	0	0	0	0	0	0	0
2023--4012	0	1	0	0	1	0	1	0	1	1	1	0	1	0	0	1	0	2	0	0	0	0	1	0	1	1	0	0	0	2	1	1	0	0	2	0	0	0	0	4	2	1	2	0	0	2	1	1	0
2023--4013	0	0	0	0	0	0	0	0	0	0	0	0	0	0	1	0	0	0	1	0	1	0	0	0	0	0	0	1	1	0	0	0	0	0	0	0	0	0	0	1	5	0	0	1	1	0	0	0	0
3076--6112	3	3	6	3	0	1	2	1	1	1	4	2	2	1	0	0	0	0	0	1	0	0	1	0	1	2	1	0	0	1	0	1	0	0	0	0	0	0	0	3	0	0	1	0	0	0	0	0	1
3076--6113	1	1	0	1	1	2	0	0	0	1	0	0	0	0	0	0	0	1	0	1	1	0	0	0	0	3	2	3	0	0	0	1	1	1	0	1	0	1	1	1	1	0	1	1	0	0	2	1	1
3076--6111	0	0	1	0	1	1	0	0	0	0	0	0	1	0	0	0	0	0	0	1	0	1	0	1	0	4	1	0	1	0	1	0	2	1	3	1	1	0	0	0	0	0	0	0	0	0	0	0	0
15--62791	12	8	12	15	8	6	10	9	9	6	2	6	13	12	6	9	4	13	11	9	0	8	7	11	17	5	8	6	5	6	4	9	5	15	9	8	8	10	18	13	25	30	14	11	11	16	12	10	12
15--23163	1	0	1	0	0	0	1	0	0	0	1	0	0	0	0	1	0	0	0	0	0	1	1	1	0	0	1	1	0	1	1	0	0	0	0	1	0	0	0	2	1	1	0	2	1	0	0	0	0
15--62792	0	0	0	0	0	0	0	0	0	1	0	0	0	1	1	0	0	0	1	0	0	0	0	0	1	0	0	0	1	0	0	0	1	1	1	0	0	1	0	3	0	1	0	1	0	0	1	1	0
3081--24502	2	0	0	0	1	0	0	1	2	3	2	3	3	3	3	2	5	2	2	1	2	3	0	1	2	2	4	0	0	2	0	0	0	1	0	2	6	6	8	22	9	12	5	10	10	9	3	4	2
3081--24503	0	0	0	0	0	3	0	0	0	0	2	1	1	1	1	2	2	1	1	0	0	0	4	0	0	2	0	1	1	1	1	1	0	0	0	1	4	3	6	4	7	13	13	6	3	3	3	2	2
3081--24501	1	0	1	1	1	0	0	2	0	0	1	1	4	1	1	2	1	2	3	2	1	1	0	0	1	0	0	0	0	0	1	0	0	1	1	1	0	1	0	0	0	1	2	1	1	1	1	1	1
3076--61583	0	1	2	0	0	1	0	1	0	0	1	0	1	0	0	0	0	0	0	0	1	0	0	0	0	0	0	0	0	0	0	0	0	0	0	0	0	0	0	0	0	0	0	0	0	0	0	0	0
3076--61582	1	1	2	1	1	1	1	0	0	0	0	0	0	0	0	0	0	0	0	0	0	0	0	0	0	1	3	3	2	3	3	0	0	1	1	0	3	0	1	0	0	0	0	0	0	0	0	0	0
3076--61581	1	1	0	1	1	0	0	1	0	0	0	0	1	0	0	1	0	0	0	0	1	0	1	0	1	0	0	1	1	0	1	1	0	0	0	0	0	1	0	0	0	0	0	0	0	0	0	0	0
15--31773	0	0	0	0	0	0	0	0	0	12	21	27	88	71	23	19	20	19	23	21	0	25	14	9	16	27	27	21	15	21	20	34	42	52	54	75	104	144	310	549	477	211	171	174	281	252	90	52	31
15--31772	0	0	0	0	0	0	0	0	0	5	13	15	30	7	9	12	8	8	11	13	0	10	11	7	9	11	8	9	6	8	11	11	9	8	13	12	20	40	39	99	112	45	42	32	60	48	27	4	7
15--31771	0	0	0	0	0	0	0	0	0	59	118	149	197	227	81	73	44	17	21	40	0	28	16	14	17	23	12	19	19	17	10	26	37	39	44	47	66	162	194	761	739	479	287	327	492	480	135	74	40
15--6213	4	4	7	6	5	6	7	7	8	12	8	11	7	9	11	3	4	3	7	2	0	9	6	4	4	4	1	4	3	3	5	8	3	4	8	7	6	10	8	13	13	25	18	16	9	8	13	7	12
15--6212	2	5	5	4	2	0	3	1	2	5	11	7	5	6	9	4	2	5	7	4	0	5	8	7	3	2	4	5	11	3	2	7	6	5	2	4	8	8	13	11	27	9	13	12	14	20	8	8	8
15--6211	8	9	9	22	10	6	14	10	3	5	17	12	6	10	5	4	7	17	7	4	0	9	5	11	9	6	7	5	8	5	8	11	5	13	2	9	5	7	22	18	43	13	19	11	24	26	28	15	10
3076--31333	0	0	0	0	0	0	0	0	0	0	0	6	44	85	67	105	0	0	129	213	271	232	181	190	191	245	280	206	214	230	200	172	182	172	203	246	290	328	324	393	562	381	435	397	432	446	223	86	34
15--50001	1	1	0	2	3	0	0	0	1	1	1	3	5	1	2	5	0	0	2	0	0	1	2	0	1	1	3	0	1	0	0	4	2	1	1	1	4	6	17	28	75	10	8	8	9	10	4	11	4
15--61362	0	1	0	1	0	1	0	1	2	0	1	1	0	1	0	0	1	1	0	0	0	0	1	1	0	1	0	0	0	1	0	0	0	1	1	0	1	0	0	0	4	0	2	0	1	3	3	0	1
3076--61461	1	0	0	0	0	0	0	0	0	0	0	0	1	0	0	0	0	0	1	0	0	0	0	0	0	0	1	0	0	0	0	0	0	0	1	0	0	0	0	0	1	1	0	0	0	1	0	0	0
3076--61462	0	0	1	0	0	1	0	0	0	1	0	0	0	1	0	0	1	2	2	1	1	2	3	1	2	2	2	1	1	1	1	1	1	2	0	2	2	1	1	1	4	2	1	2	1	5	4	1	1
3076--61463	0	0	0	0	0	0	0	0	0	1	0	0	1	1	0	0	0	0	0	0	2	3	0	0	0	0	0	0	0	1	1	0	1	0	1	0	0	0	0	1	0	1	0	0	1	0	0	0	0
15--44701	2	2	4	4	4	1	2	2	1	0	0	1	0	0	0	1	0	0	0	0	0	1	0	0	0	1	0	0	3	5	3	1	1	0	0	1	0	0	0	0	0	1	2	0	0	1	0	2	2
3076--31083	0	0	0	0	0	0	0	3	16	4	32	59	106	50	41	0	0	14	29	18	29	38	20	14	18	38	33	9	16	12	13	12	9	10	7	16	22	13	32	100	81	40	39	41	72	28	6	16	9
3076--31082	0	0	0	0	0	0	6	45	139	63	159	107	193	263	90	48	49	43	32	27	45	45	35	41	53	94	159	63	62	49	46	42	29	31	32	49	71	52	136	286	209	155	120	126	249	144	35	52	45
3076--31081	0	0	0	0	0	0	5	39	147	65	127	182	352	312	117	117	117	111	73	44	61	45	90	104	118	150	179	139	138	139	149	85	78	91	98	120	160	133	320	353	391	324	237	247	288	256	113	38	19
3076--5001	0	2	1	3	3	1	0	0	3	1	0	5	6	16	4	1	2	7	3	6	3	2	2	3	6	1	0	0	2	0	0	0	3	7	2	1	2	3	1	15	78	27	3	1	1	4	5	3	2
3076--5003	6	4	3	8	6	6	8	5	6	2	5	4	5	5	5	6	8	6	3	5	2	3	7	6	4	8	0	0	10	4	8	6	11	26	18	8	3	4	10	6	29	5	10	12	7	8	6	4	1
3076--5002	0	3	2	3	2	3	2	13	16	8	5	2	11	4	3	3	8	3	8	4	4	6	5	2	7	2	0	0	5	6	2	3	5	7	5	3	3	5	3	19	15	15	7	16	6	9	15	15	5
3076--27101	0	0	0	0	0	3	2	1	5	7	10	4	4	4	2	0	1	0	0	2	0	0	1	2	1	2	2	1	1	2	4	3	2	2	1	3	2	4	1	0	2	1	0	1	0	0	0	1	0
3076--27103	0	0	0	0	0	0	0	0	0	0	2	1	1	1	0	2	0	0	0	2	0	2	3	0	6	0	0	1	0	0	1	0	2	0	0	3	0	3	0	2	14	3	1	1	1	2	1	1	2
3076--27102	0	0	0	0	0	0	0	0	1	3	4	7	6	3	5	2	10	4	4	7	1	2	5	2	7	4	2	4	5	2	1	0	2	4	1	3	2	2	1	1	10	4	3	1	1	1	2	0	1
3081--10552	1	0	0	0	0	0	0	0	0	0	0	2	0	0	3	0	0	0	0	1	1	0	0	0	2	1	0	3	3	0	1	1	0	1	0	1	0	2	1	1	1	0	0	0	0	0	0	0	0
3081--10553	0	2	3	0	3	3	5	3	4	3	2	11	12	6	7	6	7	3	5	3	10	8	8	3	3	8	2	4	5	3	2	3	1	0	9	2	7	15	14	11	9	0	0	0	0	0	0	0	0
3081--10551	0	0	0	0	0	0	0	0	0	0	0	0	0	0	0	0	0	0	0	0	0	0	0	0	0	0	0	0	0	0	0	0	0	0	0	0	1	0	0	0	0	0	0	0	0	0	0	0	0
15--641	0	0	1	0	0	0	0	0	0	0	0	0	0	0	0	2	0	0	0	1	0	0	0	1	0	0	1	2	1	0	0	0	0	2	0	1	0	0	0	2	0	0	0	0	0	0	0	2	0
15--643	3	2	4	0	1	2	5	6	5	5	5	3	3	3	5	3	3	5	1	3	0	3	1	4	2	2	3	1	4	2	1	1	1	1	1	4	4	3	2	1	3	4	2	3	1	3	4	1	1
15--642	0	1	1	1	0	1	0	2	1	1	1	0	1	1	0	0	2	1	1	1	0	1	2	1	2	0	1	0	1	1	1	1	0	1	0	1	2	2	0	3	0	2	1	2	3	0	0	1	3
3001--11753	1	0	1	0	0	1	0	0	1	0	1	0	1	1	0	0	3	1	1	2	0	1	0	1	1	0	2	0	1	1	0	1	0	0	1	0	0	0	1	0	1	0	0	1	1	1	0	0	0
2012--6282	5	2	1	6	7	2	7	4	2	5	9	4	13	5	8	6	5	7	8	11	7	7	12	9	11	9	8	8	6	11	6	7	9	8	9	6	7	6	11	14	31	14	11	8	9	16	10	8	10
3001--11751	0	0	0	0	0	0	0	1	0	0	1	0	0	0	0	0	0	1	1	1	1	0	0	0	0	0	0	0	0	1	0	0	1	0	0	0	0	0	0	0	1	0	0	0	0	0	0	0	0
15--31443	0	0	0	0	0	0	0	0	0	0	0	0	18	6	5	5	4	4	6	3	0	4	2	4	5	9	4	6	2	3	3	5	7	9	14	16	37	52	48	86	88	87	46	53	64	39	19	12	10
3002--7631	3	5	2	6	1	4	2	4	0	3	2	2	1	5	3	4	1	2	1	0	1	3	2	1	3	7	4	1	2	2	1	2	2	6	4	2	0	2	3	2	1	2	4	3	2	3	1	4	2
15--31092	0	0	0	0	0	0	0	0	0	0	0	0	2	13	3	2	0	0	3	1	0	6	4	0	2	5	2	3	2	4	2	1	7	4	2	0	3	5	5	19	60	20	8	8	19	17	2	7	6
15--31093	0	0	0	0	0	0	0	0	0	0	0	4	6	15	2	2	5	1	1	2	0	6	4	2	3	2	5	3	1	0	1	1	2	3	2	4	6	9	23	42	136	37	21	24	39	35	5	5	2
15--31091	0	0	0	0	1	1	0	0	0	0	0	0	8	20	8	10	10	7	10	7	0	14	11	11	14	16	31	11	8	23	6	18	16	22	21	23	27	39	64	154	271	101	80	63	112	99	23	34	20
15--61481	4	3	5	3	2	1	9	7	1	8	4	4	13	12	11	11	7	6	3	3	0	13	10	4	7	2	10	12	7	7	7	10	9	12	9	18	15	15	21	37	126	130	48	41	37	34	46	38	20
15--61482	5	2	1	3	2	5	3	2	5	9	9	7	11	17	18	9	7	6	14	7	0	11	6	13	7	16	6	5	9	3	11	13	9	11	11	16	15	20	54	86	149	105	63	47	46	60	43	35	16
15--61483	1	0	1	3	0	5	3	1	2	4	3	3	6	3	3	3	2	4	1	2	0	2	1	5	2	1	3	4	2	1	0	3	3	2	4	5	7	4	14	18	17	10	6	10	10	7	2	3	1
15--31442	0	0	0	0	0	0	0	0	0	0	0	1	22	18	15	13	8	8	6	7	0	4	5	6	10	17	21	23	27	29	25	23	28	33	38	55	58	85	85	131	133	101	79	57	82	69	43	25	13
3001--7311	0	0	0	0	0	0	0	0	1	1	1	1	1	0	0	0	0	0	0	0	1	0	0	0	0	0	0	0	0	0	1	1	0	0	0	0	0	0	0	0	0	1	0	0	0	0	0	0	0
3099--31181	0	0	0	0	0	0	0	0	0	0	0	0	0	49	80	58	63	35	39	48	48	47	39	42	48	43	51	36	34	38	45	35	39	62	46	48	61	111	117	174	208	159	99	92	112	123	78	53	48
3099--31183	0	0	0	0	0	0	0	0	0	0	0	0	0	14	17	12	6	3	0	0	4	1	0	0	1	1	1	1	4	3	3	3	1	3	5	10	24	31	25	50	34	23	13	1	5	3	3	2	0
3099--31182	0	0	0	0	0	0	0	0	0	0	0	0	0	15	9	9	9	6	8	9	9	6	8	8	11	14	13	9	12	9	10	9	9	20	9	13	19	25	24	73	35	37	25	27	26	34	15	11	14
3076--18451	2	3	2	1	1	4	2	0	4	1	1	1	15	56	1	2	0	6	0	3	2	2	0	1	1	2	6	3	1	1	2	0	1	2	1	1	2	1	11	38	66	42	4	2	6	7	4	8	1
3076--60541	0	0	0	0	0	0	1	0	1	0	0	1	0	0	0	0	0	0	0	1	0	0	2	2	0	0	0	1	0	0	0	1	0	0	1	2	0	0	2	0	0	2	0	1	1	0	0	0	0
3076--18453	5	3	2	1	1	1	0	1	1	0	3	4	0	1	2	0	1	1	3	2	2	1	0	1	1	1	0	0	0	0	1	2	0	0	4	2	1	2	1	1	4	2	1	1	2	1	2	0	0
3076--60543	0	0	1	2	4	1	0	0	1	0	1	0	0	0	0	0	0	0	0	0	1	0	0	1	0	0	0	0	0	0	0	0	1	1	1	0	0	2	1	2	2	0	1	2	2	0	0	0	0
2012--6793	1	3	1	1	2	1	1	2	0	0	2	0	0	1	2	2	1	3	1	1	1	3	3	2	2	1	0	1	2	0	0	1	1	1	0	2	7	1	0	2	2	3	3	0	3	0	4	5	2
15--31001	0	0	0	0	0	0	0	0	2	17	14	15	15	9	19	23	30	38	37	24	0	24	23	20	28	31	52	28	35	40	24	38	33	30	39	41	38	46	42	71	95	75	94	52	57	75	93	73	40
15--31003	0	0	0	0	0	0	0	0	1	2	4	1	0	0	0	0	0	1	0	2	0	2	3	0	0	1	21	21	9	11	11	23	14	22	14	13	17	19	32	41	39	41	23	24	28	30	44	23	14
3001--7312	32	29	21	47	31	51	56	28	34	37	35	37	32	38	42	36	44	41	42	32	46	44	61	61	64	41	39	41	33	66	32	50	30	33	45	41	22	43	61	53	62	86	33	50	51	73	32	34	51
2012--14401	3	4	3	2	5	3	4	1	2	3	2	3	2	6	6	4	8	5	5	4	8	5	3	3	7	3	3	3	2	5	3	2	2	3	5	5	3	2	7	283	292	49	9	5	1	4	4	3	4
2012--14403	2	1	0	1	2	1	0	0	2	3	1	2	5	24	4	2	1	0	0	1	0	0	5	3	3	2	1	1	3	0	1	2	1	3	0	0	0	2	7	78	78	34	3	1	2	1	4	0	2
2012--14402	1	0	0	0	1	3	3	4	5	4	8	4	5	3	3	3	1	0	0	2	1	0	2	6	3	1	2	0	0	1	1	1	0	1	2	0	4	0	12	63	48	11	6	4	7	13	4	3	4
3081--10533	1	0	0	1	1	0	0	1	0	1	1	2	2	1	1	0	2	0	1	2	0	1	1	1	2	2	0	1	2	1	0	1	1	0	0	0	0	1	2	5	3	10	3	7	4	3	2	4	2
3076--1012	0	0	0	0	0	0	0	0	1	0	0	0	2	0	1	0	1	0	1	0	1	0	0	0	0	1	1	0	1	0	0	0	0	0	0	1	0	1	0	11	6	0	0	0	0	0	0	0	0
3076--1013	1	5	2	4	1	2	1	3	3	4	4	9	4	3	1	1	4	7	7	6	6	8	2	4	6	4	8	3	1	4	3	2	4	5	2	0	2	2	3	11	11	0	0	0	0	0	0	0	0
3076--1011	2	2	1	1	0	2	2	2	6	1	4	3	5	3	0	0	0	4	2	0	3	3	2	3	4	1	0	1	4	1	2	2	1	2	0	2	1	3	0	2	0	0	0	0	0	0	0	0	0
3076--31332	0	0	0	0	0	0	0	0	0	0	0	3	63	110	35	34	0	0	6	10	8	9	6	8	5	9	21	9	10	9	12	4	6	9	3	4	11	13	18	97	201	31	17	27	20	34	10	3	6
15--23161	0	0	0	0	0	0	0	0	0	0	0	0	0	0	0	0	0	0	0	0	0	0	0	0	0	0	0	0	0	0	0	0	0	1	0	0	1	0	1	1	1	0	0	0	0	3	1	1	0
15--62793	1	0	1	1	1	1	1	0	0	0	0	0	2	1	1	0	1	0	0	1	0	0	0	2	0	2	1	2	3	0	0	4	0	2	4	1	0	0	1	20	17	2	7	3	5	2	4	2	1
15--23162	0	0	0	1	0	0	0	0	0	1	0	0	1	0	2	0	2	0	1	0	0	0	0	0	0	1	1	0	0	1	3	0	1	3	1	0	1	2	1	1	12	2	2	0	2	3	2	2	3
2023--662	1	4	0	4	2	4	1	7	3	5	6	2	2	3	2	0	3	0	0	3	0	0	1	1	0	2	1	1	1	0	0	0	2	2	3	1	1	5	3	1	24	5	4	1	1	4	3	2	3
2023--663	2	2	2	1	0	0	1	1	1	1	0	0	2	3	1	1	0	0	1	1	2	0	0	0	2	1	0	2	2	2	1	2	1	1	0	1	1	2	5	3	56	17	5	4	2	3	1	0	4
15--61363	4	3	6	2	6	3	4	3	5	2	3	8	9	5	10	5	5	3	5	3	0	7	6	4	5	2	3	13	10	13	17	14	7	7	10	7	11	12	8	8	10	15	11	13	8	8	14	13	12
2023--661	0	0	1	0	0	0	0	0	1	0	1	1	2	2	2	3	0	2	2	0	1	1	1	1	2	1	0	0	2	0	2	0	2	1	1	2	0	1	3	4	6	3	2	3	2	0	1	1	0
2012--14122	4	2	3	11	7	4	2	5	7	2	4	2	4	3	3	1	2	3	2	3	7	1	8	2	8	4	3	0	3	8	1	8	5	6	2	7	2	0	6	3	7	7	4	7	5	6	1	6	5
2012--14123	1	0	1	1	0	2	3	4	2	0	0	2	0	0	0	1	0	1	0	0	0	1	0	1	1	1	0	0	1	1	1	0	1	3	0	1	3	4	4	11	3	5	1	6	4	6	1	6	0
2012--14121	3	3	2	2	1	3	3	4	3	2	6	6	7	6	3	5	3	2	2	5	9	3	3	3	9	8	3	5	4	3	7	4	2	1	1	3	6	8	27	33	16	17	9	16	7	13	10	4	9
2012--6283	0	1	0	1	1	1	1	0	1	2	0	5	2	0	3	2	2	0	0	1	1	0	1	1	2	1	2	2	1	0	0	1	0	1	0	2	7	3	9	10	7	2	1	3	3	5	6	2	0
3001--11752	2	0	0	0	0	1	0	1	2	2	2	0	0	0	0	0	0	1	0	0	0	1	1	2	0	0	0	0	1	0	1	1	1	0	0	1	2	0	0	1	0	0	0	0	0	1	0	0	0
2012--6281	7	5	4	6	7	4	6	4	6	7	8	7	6	3	2	3	1	6	6	1	3	4	3	5	9	5	6	7	6	5	4	6	2	4	5	9	7	9	12	16	20	10	16	12	15	14	9	10	10
15--6222	0	0	0	0	1	0	1	0	0	0	0	0	0	0	0	1	0	1	0	1	0	0	0	0	1	0	0	0	0	1	1	2	0	1	1	2	1	2	4	4	4	0	2	0	2	1	1	3	1
15--6223	1	0	1	2	0	0	0	1	0	0	1	1	1	2	1	5	0	2	0	0	0	1	2	1	5	1	0	2	2	2	3	4	3	1	3	1	3	0	6	13	19	14	6	5	5	5	3	1	3
15--6221	4	3	1	2	1	0	1	5	7	11	5	4	4	6	5	6	5	2	4	5	0	6	3	8	4	3	4	8	6	10	4	7	4	4	5	10	7	9	22	94	106	38	20	7	9	23	6	6	8
3076--6893	0	0	0	0	0	0	0	0	0	0	1	1	0	0	0	0	0	1	0	2	1	2	2	1	3	0	2	2	1	2	2	0	0	1	0	2	0	1	1	1	1	0	0	0	3	1	1	0	1
3076--6892	1	3	3	4	0	2	3	1	3	2	1	1	6	4	1	1	3	1	1	2	3	1	1	9	3	4	8	0	1	0	0	6	5	3	4	1	2	0	1	5	13	7	1	1	4	9	4	0	0
3001--4271	0	0	1	0	1	1	0	0	1	0	0	1	0	3	0	0	1	0	1	0	0	1	0	0	0	2	2	0	1	1	0	1	1	1	1	2	0	3	2	0	43	80	2	0	0	6	1	0	0
109--7811	0	0	0	0	0	0	0	1	1	0	0	0	0	0	0	0	0	0	0	0	0	0	0	0	0	0	0	0	0	0	0	0	0	0	0	0	0	0	0	0	1	2	1	1	0	1	0	0	1
3002--10992	0	0	2	0	0	0	1	0	0	1	0	1	1	2	0	3	3	1	0	1	0	0	2	1	2	1	3	1	1	3	2	1	2	0	1	2	2	1	0	2	5	2	5	3	0	6	0	2	1
3002--10991	9	6	8	6	5	6	15	7	7	6	5	7	7	13	5	5	2	8	7	6	5	9	6	7	6	8	2	10	1	7	9	5	3	3	13	4	8	14	10	10	12	15	11	9	8	13	6	8	5
109--7812	0	0	0	0	0	0	0	0	0	0	0	0	0	0	0	0	0	0	0	0	0	0	0	0	0	0	0	0	0	0	0	0	0	0	1	1	1	0	0	1	11	34	0	0	0	0	0	0	0
3076--6141	1	3	1	2	2	2	3	0	4	2	2	0	3	3	2	2	3	2	4	1	2	1	1	6	4	2	1	1	3	2	1	0	1	2	2	0	1	4	0	1	1	4	2	1	5	2	2	1	2
3076--10843	4	1	3	0	4	2	1	1	0	0	3	0	1	2	0	2	2	1	3	0	0	1	0	1	2	0	1	1	0	0	0	0	1	0	1	4	1	1	0	0	10	6	1	2	1	0	1	4	0
3076--6143	2	0	2	1	0	0	1	2	0	1	3	1	1	1	0	1	1	1	1	0	0	1	0	0	0	0	0	0	0	0	2	0	0	2	1	0	0	0	0	0	0	0	0	0	0	0	1	1	0
3076--6142	2	4	3	2	1	1	2	1	5	1	2	3	2	3	2	2	1	0	2	0	6	1	3	1	2	3	4	1	2	1	1	3	2	0	1	3	2	4	2	12	4	3	1	3	1	2	3	1	1
15--681	0	1	0	0	0	0	0	1	0	1	0	5	5	6	2	1	2	1	0	1	0	3	3	0	3	1	3	2	1	2	3	2	1	2	1	2	3	3	1	9	4	0	3	2	6	10	5	1	0
15--683	2	1	1	2	0	0	1	0	1	0	0	1	2	3	1	2	0	2	1	0	0	0	0	0	0	1	0	0	1	0	0	1	2	2	0	0	0	0	3	0	6	3	1	5	5	7	3	3	1
15--682	2	0	1	0	0	0	0	0	0	2	2	11	6	7	0	0	0	1	0	0	0	1	3	1	4	5	1	2	4	5	8	3	4	4	6	4	1	0	1	2	7	1	4	6	3	0	6	3	5
3076--1801	0	1	0	1	4	7	1	0	0	2	0	0	4	0	1	1	0	0	0	2	0	0	4	0	1	0	1	0	2	0	3	0	0	3	1	1	1	1	3	3	20	5	0	1	0	1	1	1	0
3076--61411	0	3	1	2	1	3	0	0	1	3	0	0	3	1	0	1	2	2	1	4	1	1	1	4	2	2	1	0	0	2	3	3	4	3	1	0	2	0	8	20	20	16	8	4	3	8	6	1	3
3076--61413	1	0	1	0	0	0	0	0	1	0	1	0	0	1	1	0	0	3	0	0	0	0	2	1	1	1	3	1	3	1	1	1	0	1	1	1	3	0	1	1	1	0	1	0	2	1	0	1	1
3076--61412	6	2	1	1	1	2	1	1	4	3	3	6	2	1	1	3	4	0	4	4	3	4	2	1	2	5	6	2	3	4	3	2	6	7	6	2	2	7	12	8	16	19	5	7	7	3	7	5	7
2012--27133	0	0	0	0	0	0	0	0	0	0	0	1	0	1	1	0	1	0	0	0	2	0	0	0	1	0	0	0	0	0	0	0	0	0	0	0	0	0	0	0	0	0	0	0	2	0	0	2	0
2012--27132	0	0	0	0	0	0	0	0	0	0	2	0	1	5	2	2	0	1	2	4	3	3	2	1	2	0	0	1	1	1	1	3	2	0	4	0	2	1	2	3	0	3	3	2	1	1	2	0	1
2012--27131	0	0	0	0	0	0	0	0	0	2	0	2	2	0	0	1	1	0	1	2	0	0	2	0	0	0	0	0	0	0	0	0	0	0	1	0	2	0	1	1	1	2	1	0	1	0	0	0	0
3076--27663	0	0	0	0	0	0	0	0	0	4	14	6	11	10	10	11	12	8	10	13	11	13	6	12	16	15	16	12	8	8	10	10	6	9	9	16	12	14	20	36	31	30	8	15	17	17	9	7	5
15--31882	0	0	0	0	0	0	0	0	0	0	0	1	11	20	4	4	4	9	2	4	0	7	1	3	4	7	7	6	7	3	8	9	10	6	12	7	12	9	36	104	129	51	28	24	53	43	12	9	6
3076--27093	0	0	0	0	0	0	0	0	0	0	103	338	419	502	321	192	243	237	156	153	153	159	216	223	249	313	334	229	219	219	251	179	191	228	234	268	287	367	477	551	530	397	421	486	615	517	252	118	58
2012--16781	8	6	13	7	4	3	9	7	13	7	3	3	4	1	4	3	2	4	2	1	1	1	2	1	1	1	0	0	1	1	0	2	1	0	1	1	1	4	1	1	2	1	2	1	1	0	1	1	0
2012--16782	0	0	0	0	0	0	0	0	0	0	0	0	0	0	0	0	0	0	0	0	0	0	0	0	0	0	0	0	0	0	0	0	0	0	0	0	0	0	0	0	0	0	0	0	0	0	0	0	0
2012--16783	1	0	0	1	0	0	0	0	1	1	0	0	0	0	0	0	0	0	0	0	0	0	0	0	0	0	0	0	0	0	0	0	0	0	0	0	0	0	0	4	2	0	0	0	0	0	0	0	0
3076--48573	51	48	54	48	54	52	48	48	18	31	42	13	24	21	17	11	13	7	14	8	15	11	14	16	15	15	7	16	8	8	10	7	15	7	9	4	10	17	35	59	59	51	20	18	17	20	7	11	10
3076--48572	2	2	1	0	2	2	2	4	4	4	2	1	4	6	4	7	3	1	2	1	1	7	2	4	1	2	1	3	2	5	4	3	1	1	4	1	1	6	5	13	22	19	9	3	6	5	3	5	1
3076--48571	11	14	16	32	19	23	30	39	60	60	62	77	79	71	45	33	31	32	30	38	28	28	26	31	30	34	29	27	29	37	41	15	19	12	20	26	29	30	85	160	116	92	49	43	39	36	28	7	4
3081--10563	0	0	0	0	0	0	0	0	0	0	1	2	1	1	1	1	0	0	0	0	2	0	2	1	1	1	1	0	0	0	1	0	0	0	0	0	0	0	0	0	0	0	1	0	0	0	0	0	0
3081--10562	0	0	0	0	2	3	0	0	1	0	0	2	0	0	0	0	2	2	0	2	0	1	0	0	0	0	0	0	1	1	1	1	2	0	1	0	0	0	1	0	5	3	1	3	0	0	0	1	1
3081--10561	1	0	0	0	0	1	1	0	1	0	1	0	1	0	0	0	2	1	1	0	1	1	3	0	0	0	0	3	1	1	2	0	0	7	0	1	1	0	0	2	0	2	0	2	1	1	0	1	1
3076--1212	0	0	0	1	1	1	0	0	1	0	0	2	0	0	0	1	0	0	0	1	0	0	0	0	0	1	1	0	1	1	1	0	0	0	0	0	0	1	1	3	7	1	1	0	3	2	1	0	0
3001--4272	0	0	1	1	1	0	1	1	0	1	1	0	1	4	2	0	1	1	1	0	0	0	0	0	0	1	4	0	0	0	0	0	0	0	0	0	1	2	5	4	58	53	4	0	3	6	2	2	0
3076--6891	0	0	0	0	0	0	0	0	0	0	0	0	1	0	0	0	0	0	0	1	3	1	0	4	1	2	0	0	2	1	0	1	1	3	1	1	2	0	0	1	0	0	0	0	0	1	0	1	0
15--612	3	0	1	1	0	2	2	0	0	1	1	3	0	0	2	1	2	1	2	1	0	5	1	1	0	1	0	3	4	1	3	1	2	1	1	1	2	4	5	12	15	7	6	6	2	2	8	5	5
15--613	0	0	2	1	0	1	0	0	3	4	1	1	1	1	1	3	1	1	2	1	0	2	2	0	2	5	2	2	1	0	1	0	2	0	2	4	4	3	3	4	12	6	8	6	2	5	4	3	1
15--611	2	2	5	4	4	4	2	2	3	5	5	1	1	1	4	6	3	5	3	1	0	2	4	1	2	2	4	3	2	2	1	3	5	3	0	4	4	4	6	10	11	8	4	4	3	6	5	3	4
2059--631	0	0	0	0	0	0	0	0	0	0	0	0	0	0	1	1	0	0	0	0	0	0	0	0	0	0	0	1	1	0	0	0	0	1	0	0	0	0	0	0	0	0	1	1	0	0	0	0	0
15--6451	0	0	1	2	0	0	1	0	1	0	1	0	1	1	1	0	1	1	1	0	0	1	1	1	2	2	1	0	1	0	1	1	3	0	2	1	3	3	9	66	72	17	6	2	4	10	6	3	2
15--6453	0	0	0	1	0	1	1	0	0	0	0	0	0	2	1	2	0	1	0	1	0	0	1	2	2	2	1	2	0	0	3	1	3	5	2	2	3	3	3	4	15	2	3	1	4	5	3	2	2
15--6452	0	0	0	0	0	1	1	0	0	0	1	1	1	3	0	0	0	1	0	0	0	0	1	3	1	1	0	0	0	0	3	1	0	0	1	1	4	2	13	23	47	6	2	11	0	10	2	1	0
2023--2023	0	0	1	0	0	0	0	0	1	0	0	1	0	0	0	1	0	0	0	0	1	0	0	0	0	1	0	0	0	1	0	1	0	1	0	0	1	1	0	2	0	4	3	3	3	2	1	0	1
2023--2022	0	0	0	0	0	0	0	0	0	0	0	0	0	0	0	0	0	0	0	0	0	0	0	0	0	0	0	0	0	0	0	0	0	0	0	0	0	1	0	0	2	0	0	0	0	0	0	0	1
2023--2021	0	0	0	0	0	0	0	0	0	13	0	2	0	2	1	0	1	0	1	0	0	1	1	0	2	2	0	0	0	0	0	0	0	1	1	0	0	0	1	2	3	11	2	5	2	2	3	2	3
3076--31921	0	0	0	0	0	0	0	0	0	0	5	66	79	40	13	16	26	20	28	26	34	32	22	23	34	45	71	21	19	27	30	10	17	36	22	44	61	64	132	292	201	168	85	86	150	88	32	21	24
3076--31922	0	0	0	0	0	0	0	0	0	0	1	10	8	4	2	2	6	1	1	3	4	6	2	7	4	5	7	3	8	13	8	3	8	6	8	8	14	15	22	61	86	36	14	12	11	18	7	4	11
3076--31923	0	0	0	0	0	0	0	0	0	0	0	2	4	3	4	2	2	3	5	2	2	6	2	1	1	2	2	4	3	4	5	2	1	4	2	6	2	5	2	24	20	11	10	5	11	6	6	1	4
3076--61323	0	0	0	0	0	0	1	0	0	0	0	0	0	0	0	0	0	0	0	0	0	0	0	1	0	0	0	0	0	0	0	0	0	0	1	0	0	0	0	0	0	0	0	0	0	0	0	0	0
3076--61322	0	1	1	2	0	2	0	1	0	2	0	2	1	0	2	5	0	3	0	1	2	2	4	0	1	2	1	0	2	0	1	1	0	2	1	2	0	1	2	1	1	1	1	0	0	1	1	2	1
3076--61321	0	0	0	1	0	0	0	0	0	0	0	0	0	1	0	0	0	1	1	0	1	0	0	0	0	1	3	0	0	0	0	0	0	0	0	0	0	0	1	0	0	1	0	0	0	0	0	0	0
3081--5573	5	4	3	8	13	7	1	13	2	2	13	2	4	3	8	2	7	5	3	2	9	10	5	8	12	9	6	6	3	11	3	3	4	15	2	4	1	5	2	4	28	10	10	9	4	5	1	8	8
3081--5572	2	4	2	7	9	4	6	16	5	2	9	6	0	1	4	2	2	1	1	1	1	6	3	4	5	2	4	3	4	6	5	1	3	5	2	3	3	3	3	5	16	7	2	5	3	2	2	4	4
3081--5571	1	1	3	2	3	8	1	1	2	3	2	0	1	0	0	0	1	1	0	1	0	2	1	1	2	0	6	0	1	2	2	2	1	2	1	5	3	5	0	3	8	4	11	7	6	8	4	2	1
2023--14651	2	4	0	1	3	5	0	3	1	2	3	2	9	3	2	1	6	2	2	2	4	4	5	4	5	2	0	2	1	3	2	3	4	2	3	4	3	8	5	7	4	7	15	8	6	8	6	3	6
109--7813	12	10	12	12	10	11	10	13	11	12	0	0	17	8	7	6	5	10	11	8	13	16	9	10	15	20	13	19	12	14	16	27	22	24	22	24	26	21	21	30	38	33	26	32	26	25	22	23	20
2023--8032	0	0	0	0	0	0	0	0	0	0	0	0	0	0	0	0	0	0	0	0	0	0	0	0	0	0	0	0	0	0	0	0	0	0	0	0	1	0	1	0	0	0	0	0	0	0	0	0	0
2023--8033	0	0	0	1	0	0	1	0	1	3	2	2	1	1	3	1	0	0	1	2	1	2	1	1	1	1	1	0	0	1	1	0	0	1	0	0	0	0	2	2	3	2	2	0	1	0	1	1	0
3076--29112	3	8	4	5	3	7	6	3	5	4	1	2	3	2	3	1	1	0	0	0	0	1	1	1	0	0	3	0	1	1	0	0	1	2	2	0	2	3	1	3	6	9	2	2	2	1	6	2	0
2023--8031	0	0	0	0	0	0	0	0	0	0	0	0	0	0	0	0	0	0	0	0	0	0	0	0	0	0	0	0	0	0	0	0	0	0	0	0	0	0	0	0	0	0	0	0	0	0	0	0	0
3076--1162	0	0	0	0	0	0	0	0	0	0	0	0	0	0	0	0	0	0	0	0	0	0	0	0	1	0	0	0	0	1	1	1	2	0	1	2	1	1	1	0	2	0	0	0	0	0	0	0	0
3076--1163	2	1	2	2	1	0	1	1	2	1	1	2	1	0	0	1	0	2	1	2	1	1	2	1	3	2	2	3	0	2	2	2	2	1	3	2	5	2	4	2	1	0	0	0	0	0	0	0	0
3076--1161	2	2	2	0	3	4	2	3	4	3	4	3	1	1	2	1	1	3	1	2	1	1	1	0	1	2	2	1	0	0	8	2	3	3	0	3	1	1	4	13	9	0	0	0	0	0	0	0	0
2023--14652	1	1	1	0	2	1	2	2	1	0	0	1	0	0	0	0	0	0	0	0	0	0	0	1	1	0	0	0	0	0	1	0	0	1	0	0	0	2	0	1	5	7	4	2	2	1	2	1	0
2023--2291	5	6	9	5	12	8	17	11	8	14	4	16	4	14	15	9	11	7	10	7	7	11	9	4	12	11	9	6	16	12	12	12	8	19	20	9	5	10	13	8	15	19	12	8	18	18	15	11	7
2023--2292	17	10	13	8	15	22	17	19	7	21	10	16	25	18	11	13	19	19	19	21	16	14	26	14	21	20	15	8	11	21	19	23	24	25	33	23	11	12	17	23	23	40	24	24	22	34	24	23	19
2023--2293	2	2	0	1	1	4	4	4	4	1	1	2	5	0	1	0	2	3	2	2	1	2	1	0	0	1	0	3	2	1	2	2	2	6	4	4	0	2	6	6	4	10	5	4	0	6	2	0	4
15--6191	15	5	9	24	9	18	10	13	15	8	29	18	53	8	10	12	10	15	7	8	0	3	10	14	21	16	5	7	7	13	10	8	9	23	5	9	10	13	12	45	37	43	19	13	23	19	27	27	7
15--6192	1	1	0	0	0	0	0	1	1	0	1	0	3	2	3	2	2	2	3	3	0	2	1	0	1	1	1	3	0	1	0	6	8	6	5	7	8	5	7	13	5	5	3	4	5	2	3	2	2
15--6193	1	0	0	0	0	1	3	0	1	2	3	0	5	2	0	0	1	1	2	1	0	1	0	2	2	1	2	1	1	1	1	2	3	5	3	3	3	3	7	15	8	9	6	4	3	7	2	1	1
15--6194	11	8	7	29	16	19	11	13	14	9	20	15	44	16	20	6	15	10	7	20	0	6	25	25	48	15	5	7	17	6	12	21	10	28	11	13	19	22	28	81	51	75	44	23	51	45	39	53	17
3002--7633	0	0	0	0	0	0	1	0	0	0	0	0	1	1	1	3	3	1	1	2	1	2	3	3	3	1	0	4	2	2	4	2	2	1	0	1	3	2	2	3	1	3	3	2	3	5	2	1	3
3002--7632	5	3	1	2	3	2	4	5	2	2	6	4	3	4	5	2	4	5	2	4	5	4	2	5	7	5	3	3	1	7	3	4	3	2	2	2	2	5	6	5	3	5	6	2	5	4	12	4	3
3076--10842	0	1	0	0	0	0	0	0	1	0	0	0	0	0	0	0	2	0	0	0	0	0	0	0	1	0	0	0	0	0	1	0	0	0	1	1	0	1	0	1	1	0	1	0	0	0	0	0	0
15--61422	2	1	7	4	2	1	2	1	4	2	1	1	0	4	0	0	0	0	1	0	0	0	0	1	0	0	2	1	1	0	0	0	0	0	2	0	0	2	6	7	11	5	0	0	4	3	1	0	0
109--4323	0	0	0	0	0	1	0	0	0	0	0	0	0	0	0	0	0	0	0	0	0	0	0	0	0	0	0	0	0	0	0	0	0	0	0	0	0	0	0	0	0	3	0	0	0	0	0	0	1
109--4321	0	0	0	0	0	0	0	0	0	0	0	0	0	0	0	0	0	0	0	0	0	0	0	0	0	0	0	0	0	0	0	0	0	0	0	0	0	0	0	0	0	7	1	0	0	0	0	0	0
3076--10841	0	0	0	0	0	0	0	0	0	0	0	0	0	0	0	0	0	0	0	0	0	0	0	0	0	0	0	0	0	0	0	0	0	0	0	0	0	0	0	0	0	0	0	0	0	0	0	0	1
15--1272	2	3	3	3	3	3	3	2	3	4	1	2	7	4	4	4	1	2	0	2	0	3	5	5	2	1	3	4	4	1	4	5	2	3	0	4	7	6	12	9	15	20	5	5	8	4	5	6	3
15--61432	3	6	6	5	3	5	6	5	3	7	7	11	8	4	2	4	4	6	8	7	0	5	1	4	4	4	5	10	7	12	10	11	9	12	14	16	8	9	57	45	88	37	23	28	29	50	32	14	9
3076--9211	1	1	2	1	2	0	0	1	1	2	3	2	3	18	2	2	5	2	4	3	3	2	3	2	2	12	12	5	6	1	4	3	3	6	3	2	1	3	12	56	104	18	5	15	26	41	3	4	3
3076--9212	2	3	8	4	3	1	2	0	3	5	8	9	3	31	8	8	6	6	5	5	4	7	3	2	5	2	13	5	5	3	2	3	3	3	2	4	2	5	39	138	169	93	13	16	40	57	6	3	5
3076--9213	2	3	0	5	4	5	3	3	14	8	4	2	17	24	5	3	8	6	7	9	11	7	8	12	12	5	9	8	9	3	2	8	2	7	3	7	3	4	8	46	71	61	16	9	13	23	4	0	9
3076--61451	0	0	0	0	0	0	0	0	0	0	0	0	0	0	0	0	0	0	0	0	0	1	0	1	2	1	1	1	1	2	1	0	0	1	4	0	0	0	1	0	0	0	1	0	0	0	0	1	0
3076--61453	0	0	0	0	0	0	1	2	0	2	0	0	0	0	0	0	1	0	0	1	0	1	0	0	0	0	1	1	0	0	0	0	0	0	0	1	0	0	0	0	0	0	0	0	0	0	0	1	1
3076--61452	2	0	1	0	0	1	1	0	1	1	0	0	1	1	1	0	0	1	1	0	2	1	0	0	0	2	1	2	0	1	2	1	0	0	0	0	0	0	0	0	4	0	1	1	1	1	1	1	1
109--7352	2	0	0	1	1	0	0	2	1	1	0	0	2	2	4	1	1	1	0	0	1	1	2	0	1	15	0	1	0	1	0	1	1	0	3	6	3	5	5	14	37	58	19	13	17	36	8	0	4
109--7353	1	1	0	0	1	1	0	0	0	0	0	0	0	1	2	0	1	1	0	0	0	2	0	0	1	1	2	0	0	1	0	1	0	0	0	2	1	0	1	1	2	5	0	0	0	1	0	0	0
109--7351	1	0	1	0	0	0	1	0	0	0	0	0	0	0	0	0	0	0	0	1	0	0	1	1	1	0	0	0	0	0	0	0	0	0	0	0	0	0	1	1	1	0	0	4	2	0	0	1	1
3076--34152	0	0	0	0	0	0	0	0	0	0	1	0	0	0	0	0	0	0	0	0	1	0	0	0	0	0	0	0	3	0	0	0	0	0	0	0	0	0	0	0	1	0	0	0	1	0	0	0	0
3076--34153	0	0	0	0	0	0	0	0	1	0	0	0	0	0	0	0	0	0	0	0	0	0	1	0	0	0	0	0	0	1	0	0	0	0	0	0	0	1	0	0	0	1	0	0	0	0	0	0	0
3076--34151	1	1	0	0	0	0	0	0	0	0	0	0	0	0	0	0	0	0	0	0	0	0	0	0	0	0	0	0	1	1	1	0	1	0	0	0	0	0	0	0	0	0	0	0	0	0	1	0	0
3076--7212	0	1	0	0	0	1	0	1	0	0	0	1	2	0	2	0	1	0	0	1	0	0	0	0	0	1	0	0	0	0	0	0	0	0	0	0	0	0	3	5	4	24	2	0	0	1	1	0	1
3076--7213	0	0	1	0	0	0	0	0	0	1	0	0	0	2	0	0	0	0	0	0	0	1	1	1	0	0	0	0	0	0	0	0	0	0	0	0	0	1	0	2	4	11	0	0	0	0	0	0	0
3076--7211	0	0	0	0	0	0	0	1	0	0	0	1	0	1	1	0	0	1	0	0	2	0	2	0	1	0	0	0	1	0	1	0	0	0	0	1	1	1	1	2	2	3	2	1	2	2	1	0	2
3076--6172	1	0	0	0	0	0	0	4	0	0	0	0	1	1	0	0	0	1	0	0	0	0	0	0	1	0	2	0	0	0	0	0	0	0	0	0	0	0	0	4	5	2	1	0	0	0	0	2	1
15--10053	1	1	1	0	0	0	0	0	1	0	0	0	0	0	0	0	0	0	0	0	0	0	0	0	1	2	0	0	0	0	0	0	0	1	1	0	0	0	0	1	0	0	0	0	2	0	1	2	3
15--10052	1	0	0	0	0	0	0	1	0	0	0	0	0	0	1	0	0	2	0	2	0	1	1	0	2	2	0	2	0	0	0	3	0	1	1	2	3	3	3	3	3	1	1	2	2	2	3	6	1
15--10051	0	1	0	0	0	0	0	0	0	0	0	0	0	0	0	0	0	0	0	0	0	0	1	1	1	0	0	1	1	2	0	1	1	0	0	1	0	1	0	0	0	0	1	0	0	1	0	1	0
109--4322	2	1	0	0	1	1	1	0	0	0	0	0	1	1	1	0	0	0	0	0	0	1	0	1	0	1	0	0	0	0	1	1	0	0	0	1	0	1	0	0	2	5	2	1	0	0	0	0	0
15--61672	0	0	0	0	0	0	0	0	0	0	3	2	2	1	0	2	3	2	2	3	0	2	3	2	2	1	0	0	3	3	0	2	0	3	2	1	1	3	3	11	16	0	1	3	2	4	2	0	1
3081--7953	1	0	0	2	0	2	0	0	0	0	0	1	4	0	4	0	3	0	0	2	1	0	3	1	2	0	2	0	0	0	0	0	0	0	0	0	0	2	2	4	0	5	3	5	5	1	1	1	0
3081--7952	0	0	0	0	0	0	0	0	0	0	0	0	0	0	0	0	1	0	1	1	0	0	0	0	0	0	0	0	1	0	0	0	0	0	0	1	0	0	0	0	0	0	0	0	0	0	0	0	0
3081--7951	0	0	0	0	0	0	0	0	0	0	0	1	0	0	0	0	0	0	0	0	0	0	0	0	0	0	0	0	0	0	0	0	0	0	0	0	1	0	0	1	0	0	0	0	0	0	0	0	0
3001--1371	0	1	3	2	3	2	4	1	0	0	0	1	0	2	0	0	1	1	0	0	0	0	1	2	1	2	1	2	1	1	1	1	1	3	1	0	1	3	1	8	11	12	2	1	0	7	1	2	1
3001--1373	0	0	0	0	0	0	0	0	0	0	0	0	0	0	0	0	0	0	1	0	1	1	0	1	0	0	0	1	0	0	1	2	0	0	0	0	0	0	0	2	6	3	1	1	1	1	0	0	0
3001--1372	9	10	9	9	14	10	18	16	9	7	15	16	22	17	11	17	9	8	7	8	10	5	11	12	10	21	11	3	2	14	4	12	4	8	8	12	15	6	15	10	42	28	8	10	15	14	11	14	18
3076--6923	3	1	0	0	0	0	0	2	1	2	1	1	2	1	2	1	1	0	1	0	2	1	1	1	0	2	2	2	1	0	0	1	0	2	1	0	1	1	0	0	0	1	1	0	1	2	0	1	1
3001--61711	1	0	0	0	0	1	1	0	0	0	0	0	0	1	0	0	0	1	0	0	0	0	0	0	0	0	0	1	0	1	0	0	0	0	0	0	0	0	0	0	0	0	0	1	0	0	0	0	0
3001--61712	1	0	0	1	0	0	1	0	2	0	0	0	2	0	0	0	0	0	0	0	0	0	0	1	0	0	0	0	0	0	0	0	0	1	1	0	0	0	1	0	0	0	0	1	0	0	0	0	0
3001--61713	0	0	0	0	0	0	0	0	0	0	0	0	0	1	0	0	0	0	2	0	0	1	0	0	2	1	0	0	2	0	0	0	0	0	0	1	0	1	1	1	11	2	1	0	2	6	0	0	0
15--61673	1	1	2	2	1	1	3	1	0	2	3	4	3	4	2	3	3	4	2	2	0	5	2	2	3	2	7	5	2	2	3	3	7	3	4	4	4	3	13	238	254	62	14	5	23	101	6	1	2
15--1033	3	9	2	8	4	1	4	1	8	7	7	5	8	5	1	3	4	3	4	5	0	3	7	4	10	6	3	5	13	9	7	9	10	13	11	5	11	16	13	17	32	11	14	6	8	15	18	13	12
15--61671	1	1	2	0	1	2	1	1	1	0	1	1	5	4	0	1	2	5	3	3	0	2	3	5	2	1	4	1	5	3	9	2	5	3	3	3	4	1	3	13	25	13	3	4	7	11	5	3	2
15--1031	0	1	1	2	2	1	1	6	3	0	5	8	6	3	3	1	5	5	3	3	0	5	2	5	7	1	5	3	3	5	3	2	6	9	5	7	5	4	14	13	18	16	12	12	12	22	12	16	7
15--6503	0	0	0	0	2	1	1	0	0	0	1	1	0	0	0	0	1	1	0	0	0	0	1	0	2	0	0	0	1	0	0	0	1	1	1	1	2	3	1	1	2	0	1	5	0	0	2	3	3
2023--10022	1	0	3	1	0	1	0	1	1	4	1	2	0	5	1	2	1	0	3	2	0	1	1	0	2	1	0	1	0	0	3	0	0	0	0	1	1	0	1	3	28	8	0	2	1	0	0	1	2
2023--10021	0	0	0	0	0	0	0	0	0	0	0	2	0	0	0	0	1	1	0	0	1	0	0	0	0	1	0	2	0	0	0	0	0	0	0	0	0	0	1	1	9	6	0	2	1	0	0	0	0
2023--1131	0	1	0	1	0	1	1	4	1	2	1	1	4	1	1	1	1	2	1	0	0	1	1	0	0	2	1	1	2	2	1	1	0	1	0	2	2	2	3	3	35	10	5	8	5	5	2	2	2
2023--1132	0	0	0	0	0	0	0	0	1	1	1	1	0	0	2	0	0	1	0	0	1	0	0	0	0	1	0	2	1	1	1	0	2	0	0	1	3	0	2	1	32	6	3	6	2	3	0	1	0
2023--1133	0	0	0	0	0	0	0	1	0	0	1	0	0	0	0	0	0	1	0	1	1	0	0	0	1	1	1	0	0	0	1	1	0	0	1	0	0	0	0	0	18	3	2	0	1	0	0	1	0
3001--26102	1	1	0	2	1	2	1	2	2	1	0	0	2	1	0	1	1	0	1	1	1	1	1	1	1	1	1	1	0	1	1	1	2	1	1	2	2	1	1	4	23	19	2	1	1	5	3	3	2
3081--10822	6	3	3	12	10	16	6	12	4	1	10	10	6	6	10	4	6	2	5	4	7	9	5	8	3	5	7	6	2	4	2	3	7	6	6	2	9	1	3	7	28	18	7	9	9	5	2	5	3
3081--10823	8	10	13	9	12	10	4	5	5	2	4	3	7	4	9	8	4	7	1	9	7	12	12	12	8	5	6	4	5	7	4	1	5	12	2	3	2	3	3	5	18	9	4	11	4	4	6	5	6
3081--10821	0	0	0	2	0	0	0	1	0	0	1	1	0	0	0	0	0	0	0	2	0	1	1	2	0	1	0	0	0	0	0	1	0	0	0	0	0	0	1	0	0	0	2	1	1	0	1	0	0
2012--6272	1	0	1	3	0	0	1	0	2	1	0	1	3	3	4	2	0	1	0	2	4	5	9	3	1	4	3	6	3	2	1	6	2	0	1	3	2	5	18	13	15	7	1	2	1	8	7	3	4
2012--6273	0	0	0	1	0	2	0	0	1	1	0	0	2	4	2	1	2	0	2	3	3	3	3	1	4	2	2	0	0	3	1	1	1	0	2	1	1	3	6	8	8	5	2	6	5	7	3	0	3
3076--7031	2	9	4	4	7	7	3	2	6	6	7	6	13	10	2	7	5	6	7	5	6	9	8	10	6	3	7	7	11	7	3	6	4	10	7	6	10	12	7	25	39	24	9	11	12	12	7	12	7
3076--7781	0	0	0	0	0	0	1	0	0	0	0	2	1	1	1	2	0	0	1	1	0	0	0	2	0	1	0	1	0	0	0	1	0	0	0	0	0	1	5	4	0	2	7	0	3	3	3	3	1
3076--7782	2	1	0	2	1	1	0	3	0	2	3	3	2	5	2	1	2	1	2	1	0	1	0	0	1	0	0	0	0	0	3	0	2	3	1	0	2	1	4	6	5	10	6	8	5	0	2	1	0
3001--26103	1	1	0	1	0	0	1	2	0	1	1	0	2	13	5	0	2	3	1	0	3	1	0	1	1	1	2	2	2	1	0	2	0	2	0	0	1	0	10	42	68	70	6	5	2	17	7	4	0
2012--6572	1	2	0	1	0	0	0	1	6	2	0	2	0	0	0	1	2	1	3	0	5	1	3	2	4	3	5	1	2	2	4	3	1	0	2	2	5	5	12	19	12	7	6	6	6	12	6	2	10
15--31441	0	0	0	0	0	0	0	0	0	0	0	28	209	134	117	85	73	37	18	13	0	8	9	13	50	106	89	90	120	100	110	126	132	125	161	156	201	254	294	459	458	503	368	358	429	316	160	100	51
3076--31692	0	0	0	0	0	0	0	0	0	1	3	4	1	4	7	1	2	1	1	0	1	5	2	4	3	7	5	2	2	0	0	1	0	2	1	1	2	0	4	9	40	29	6	4	9	8	3	4	2
3076--31693	0	0	0	0	0	0	0	0	0	0	0	1	2	4	7	1	1	2	1	0	0	0	1	0	1	1	1	3	1	1	2	2	4	1	2	2	1	5	4	8	20	21	16	8	5	6	8	3	1
3076--31691	0	0	0	0	0	0	0	0	0	0	1	1	2	1	3	1	2	0	0	0	0	0	1	0	0	1	3	2	0	0	3	0	2	0	2	3	0	1	4	6	21	49	15	7	5	8	9	0	1
15--6301	1	1	5	4	3	2	3	3	4	3	5	3	1	3	3	5	2	3	2	2	0	2	6	5	3	1	1	6	2	4	2	2	1	1	2	3	4	9	11	11	21	7	5	3	9	6	8	6	6
15--6303	22	16	16	17	6	14	16	21	16	13	7	4	7	10	13	6	1	2	4	1	0	5	5	4	3	5	4	2	3	3	2	2	0	13	12	9	8	11	25	23	34	23	10	13	17	31	15	3	4
15--6302	11	25	14	15	16	12	8	7	10	3	5	2	2	3	9	9	10	7	5	3	0	4	5	6	2	6	2	5	1	7	2	5	0	2	3	7	6	4	3	9	7	4	7	5	5	6	6	3	4
2012--6153	4	4	3	7	6	2	3	7	13	9	12	10	20	9	6	6	5	4	3	6	7	4	3	7	4	8	7	5	11	5	7	6	4	7	6	6	6	9	13	17	14	17	12	10	10	9	10	9	10
2012--6152	8	4	4	7	16	3	6	4	12	3	6	7	19	8	3	6	9	7	12	11	9	7	10	8	14	23	15	9	7	11	15	13	10	13	8	8	7	9	11	14	13	17	13	17	14	13	7	15	6
2012--6151	1	5	5	5	3	6	7	12	8	6	7	10	7	6	8	4	10	6	3	3	4	3	7	6	7	5	2	4	6	12	12	4	7	4	5	7	11	11	21	30	48	14	16	10	8	8	20	12	6
15--61361	0	1	0	0	3	2	3	1	2	1	1	1	1	1	1	1	2	1	1	1	0	1	2	2	1	4	2	1	3	3	3	1	1	3	3	4	2	2	1	1	6	6	2	7	7	8	7	2	5
15--18053	0	2	0	0	0	1	3	0	1	3	2	2	4	6	0	2	0	1	2	1	0	1	2	2	0	0	1	2	3	1	2	2	5	3	3	4	3	4	7	14	24	16	12	9	15	7	4	8	4
15--18052	29	19	14	9	5	9	9	15	8	12	4	9	7	1	10	3	2	2	2	1	0	2	3	3	2	1	3	3	1	2	1	2	3	6	6	7	10	11	21	33	25	17	11	17	13	7	8	3	3
15--18051	7	11	8	10	9	14	14	22	27	22	13	7	3	2	3	1	2	4	2	2	0	2	0	0	1	2	0	0	0	3	1	0	1	1	0	1	3	4	6	15	10	11	2	2	4	4	0	1	0
3076--23141	94	81	43	38	49	49	57	55	6	49	20	5	29	144	53	39	19	25	13	7	14	26	9	12	13	17	23	14	11	14	16	3	7	3	12	8	18	28	33	128	109	0	0	0	0	0	0	0	0
3076--23143	6	6	5	5	5	6	11	5	2	1	0	0	2	1	0	0	0	2	0	0	0	1	0	2	4	1	3	0	3	1	1	1	1	1	0	3	2	1	4	10	51	0	0	0	0	0	0	0	0
3076--23142	21	16	14	14	16	19	21	20	19	30	43	25	15	15	15	7	8	7	9	7	11	9	9	7	10	9	11	12	8	8	9	5	7	8	11	7	7	6	10	13	23	0	0	0	0	0	0	0	0
2012--10603	0	0	1	0	1	0	3	3	1	1	3	3	2	1	1	1	1	0	1	2	4	3	3	1	3	2	3	3	4	4	1	2	4	5	6	2	0	2	23	22	12	13	7	7	6	12	2	8	1
2012--10602	4	7	4	7	5	6	5	4	7	4	6	9	10	2	1	5	2	3	7	2	4	2	6	2	9	3	5	5	4	4	1	4	4	6	3	7	4	5	6	5	14	5	6	5	5	9	6	4	4
2012--10601	1	0	1	1	2	2	0	0	1	2	0	1	3	2	2	4	1	1	2	3	2	4	4	3	3	2	2	2	5	0	3	2	0	3	3	2	7	5	14	16	8	10	3	4	7	7	6	5	4
2012--6721	2	2	0	1	3	0	4	1	1	5	3	3	2	2	1	1	0	2	2	1	0	1	0	0	0	3	3	3	2	1	0	1	1	2	0	1	0	0	1	0	3	3	2	0	2	1	3	2	0
2012--6722	1	1	1	1	3	2	2	9	6	7	6	5	7	5	3	4	3	5	6	2	3	8	3	6	6	6	6	7	6	3	7	4	7	6	4	5	4	4	3	6	4	3	2	4	5	4	5	5	5
3076--6173	0	1	0	3	3	2	1	0	2	1	0	1	2	7	3	1	0	3	3	4	5	5	3	3	6	5	1	2	9	6	7	4	3	5	3	3	3	2	3	5	3	3	1	1	3	3	3	3	2
15--692	2	1	1	1	3	2	2	0	1	0	3	1	0	1	1	1	1	0	2	2	0	0	0	1	0	0	0	0	1	0	0	0	0	2	4	0	1	1	5	10	13	1	1	7	1	2	1	4	1
15--693	1	0	0	0	0	0	0	1	0	1	0	3	1	0	0	0	0	1	1	0	0	0	0	0	1	0	0	1	0	0	0	1	0	0	0	0	1	0	0	3	1	1	0	1	0	2	1	0	0
15--691	0	0	2	0	0	3	0	0	0	0	0	0	2	3	0	2	0	1	2	2	0	0	0	0	3	2	0	1	0	0	0	1	1	0	3	1	0	1	3	6	9	3	3	4	4	5	3	3	1
15--44702	0	0	0	0	0	0	0	0	0	0	0	2	1	1	0	0	1	0	1	1	0	0	0	0	0	1	0	0	1	0	0	0	0	0	0	0	2	4	0	5	3	3	2	2	2	2	1	3	4
15--44703	1	0	0	0	0	0	0	1	7	7	4	2	1	0	1	3	0	0	1	1	0	0	0	1	1	0	2	0	0	0	2	3	0	0	2	0	1	2	0	4	2	0	3	2	3	4	7	4	1
15--50002	0	0	0	0	0	1	0	0	0	0	0	1	1	0	1	0	2	0	0	0	0	0	0	0	0	0	1	1	1	1	0	0	2	1	3	1	1	1	1	3	30	1	4	2	0	1	1	0	0
15--50003	1	1	2	1	0	1	1	1	1	1	0	1	0	7	2	1	0	1	1	0	0	2	0	0	2	2	2	1	2	1	2	1	1	3	2	3	5	3	2	5	46	17	2	0	2	3	1	2	2
15--31203	0	22	18	21	29	16	37	24	17	28	23	26	49	60	21	14	17	12	7	14	0	7	14	6	4	18	9	6	15	11	9	16	9	18	11	18	14	33	75	239	261	91	57	72	117	109	48	40	13
15--31202	0	18	44	54	61	72	83	47	35	164	47	39	74	96	54	40	40	45	37	29	0	30	20	28	18	27	38	27	23	22	26	46	40	32	35	45	70	130	159	264	260	203	111	119	176	132	62	49	24
15--31201	0	51	34	47	34	44	53	53	43	32	27	29	54	38	33	27	29	25	30	18	0	16	13	15	15	13	18	26	18	18	23	25	16	23	21	26	30	37	83	104	137	76	50	57	57	57	48	29	28
2012--6791	0	0	0	0	0	0	3	0	0	1	0	0	2	0	1	2	1	0	1	0	0	0	1	1	0	3	0	3	0	0	1	0	1	1	1	1	1	1	0	2	2	1	0	0	0	1	2	0	2
3001--7313	5	3	5	6	1	1	5	9	6	9	6	9	10	15	7	12	9	4	5	10	9	11	12	8	6	11	5	9	7	10	9	8	4	7	8	4	6	11	6	14	14	12	17	9	8	16	13	7	8
2012--6792	0	1	0	0	0	0	0	1	2	0	2	2	1	2	1	0	0	1	2	2	6	2	4	1	6	5	7	3	6	4	6	5	0	2	3	4	3	0	3	0	1	1	5	3	0	3	1	2	1
3076--31503	0	0	0	0	0	0	0	0	1	0	0	5	4	2	3	1	1	1	0	0	1	2	2	4	1	5	2	3	3	2	9	13	2	3	2	2	3	3	4	12	45	17	3	4	13	5	3	0	1
2023--2232	0	0	0	0	0	0	0	0	0	0	0	0	0	0	0	0	0	0	0	0	0	0	0	0	0	0	0	0	0	0	0	0	0	0	0	0	0	0	0	0	0	0	0	0	0	0	0	0	0
2023--2233	0	0	0	0	0	0	0	0	0	0	0	0	0	0	0	1	0	0	0	0	0	0	0	0	0	0	0	0	0	0	0	0	0	0	0	0	0	1	0	0	1	0	1	0	0	0	0	0	0
2023--2231	0	0	0	0	0	0	0	0	0	0	0	0	0	0	0	0	0	0	0	0	0	0	0	0	0	0	0	0	0	0	0	0	0	1	0	0	0	0	0	1	2	0	0	0	0	2	0	0	0
3076--6552	0	0	1	1	1	0	2	1	0	0	1	0	0	0	0	3	1	0	0	1	0	0	0	0	0	0	0	1	0	2	2	1	1	0	0	3	3	4	3	6	12	10	4	3	0	0	0	1	0
3076--6553	0	0	0	0	0	1	0	0	0	0	1	0	0	0	0	0	0	0	0	0	0	1	0	0	0	0	0	0	0	0	0	0	0	0	1	0	0	0	0	0	0	2	1	1	0	0	1	0	0
3076--6551	0	0	0	0	0	0	1	1	0	0	0	0	0	0	0	0	0	0	0	0	0	1	0	1	0	2	0	0	0	1	0	0	1	0	2	1	0	2	2	2	3	2	1	2	1	1	7	3	2
2059--632	0	0	0	0	0	0	0	0	0	0	0	0	0	0	0	2	1	0	1	0	0	0	2	0	0	1	0	0	1	1	0	1	0	1	0	0	0	1	1	1	1	1	0	1	2	2	0	2	0
2059--633	0	0	0	0	0	0	0	0	0	0	0	0	0	0	6	7	7	14	10	11	9	17	4	14	15	13	12	9	13	9	4	7	10	24	2	16	5	9	9	8	64	16	15	4	10	16	19	15	14
3076--27661	0	0	0	0	0	0	0	0	0	1	0	0	2	1	0	0	1	0	0	2	1	1	0	0	0	1	4	2	1	0	2	0	0	1	0	0	1	1	2	10	4	5	2	0	4	2	4	0	2
15--61633	6	5	14	11	6	3	9	6	10	4	8	10	7	10	3	5	9	4	5	9	0	12	3	2	11	18	19	6	9	7	2	4	8	14	11	10	7	17	25	60	58	33	17	22	36	29	44	26	13
15--61632	1	11	9	8	7	5	5	4	9	8	10	8	12	15	0	8	9	8	13	4	0	10	5	2	10	9	7	4	5	8	6	6	5	10	6	14	11	10	26	29	38	32	27	14	12	26	29	19	8
15--61631	86	102	84	115	75	69	45	48	55	50	65	68	89	101	98	72	83	65	42	43	0	55	60	46	52	66	58	40	37	53	35	61	50	80	89	68	83	133	188	197	216	210	184	167	150	194	199	169	98
3076--27662	0	0	0	0	0	0	0	0	0	0	2	10	3	2	7	4	3	2	3	0	3	4	8	5	10	7	6	7	6	7	5	3	3	0	0	4	6	3	8	7	8	12	11	4	2	5	2	0	6
15--1032	2	1	1	5	2	3	1	1	4	0	0	3	2	3	3	3	1	1	2	2	0	3	4	4	2	1	4	1	3	2	2	4	3	0	5	7	7	7	9	15	18	20	8	12	14	17	8	7	5
15--27111	2	1	3	2	1	2	2	1	2	1	1	1	1	1	2	0	0	0	0	1	0	3	1	2	2	5	4	2	2	4	3	3	3	1	3	3	4	4	7	16	20	9	9	7	7	6	8	10	2
15--27112	5	1	1	2	2	2	1	1	3	4	2	4	4	9	4	4	1	0	1	2	0	3	1	3	2	3	2	0	2	2	2	3	3	5	1	3	7	9	24	32	56	26	17	13	11	23	16	6	4
15--27113	16	2	1	1	3	1	2	7	5	4	4	5	2	10	2	3	2	0	0	1	0	0	2	1	0	2	3	1	1	2	3	4	4	7	9	6	10	9	22	70	109	35	15	19	36	44	15	12	0
2012--10832	0	0	0	1	0	0	0	2	1	1	1	3	2	2	2	0	0	0	0	0	2	0	0	0	2	1	1	0	1	0	1	1	0	0	1	1	0	1	0	1	9	3	3	2	2	0	2	1	0
109--6513	0	0	0	0	0	0	1	1	0	0	0	0	2	4	2	4	2	0	0	0	1	0	0	0	0	2	2	3	0	0	0	2	0	3	3	6	2	9	13	8	22	103	14	10	6	18	2	5	5
109--6512	0	0	0	0	0	0	0	0	0	0	0	0	0	0	0	0	0	0	0	0	1	0	0	0	0	0	1	0	0	0	0	0	0	0	0	0	0	1	2	0	1	5	0	0	0	0	0	1	0
109--6511	0	0	2	1	1	0	0	1	1	1	0	0	2	3	2	5	1	0	0	0	1	0	0	0	0	0	0	1	0	0	0	1	0	0	0	0	0	0	1	1	7	30	6	1	3	7	3	2	1
2012--10833	0	0	0	0	0	1	2	3	4	3	3	3	4	1	4	4	5	2	2	3	4	7	1	1	0	2	0	3	6	4	4	6	3	4	3	2	4	3	5	7	23	44	9	6	6	7	3	4	2
3076--27092	0	0	0	0	0	0	0	0	0	0	14	81	168	45	34	66	24	15	22	15	16	19	12	18	15	18	23	17	20	15	24	18	13	15	22	10	31	48	126	360	272	119	56	65	103	88	39	21	12
109--10691	0	0	0	0	1	0	0	0	0	0	0	0	0	0	0	0	0	0	0	0	0	0	0	1	1	0	1	0	0	0	0	0	0	1	0	0	0	0	0	0	1	3	0	0	0	1	0	0	0
109--10692	0	0	0	0	0	1	1	1	1	0	0	0	0	0	0	0	0	0	0	0	0	0	0	0	0	0	0	1	1	0	0	0	0	0	0	1	0	0	0	0	0	0	0	0	0	0	0	0	0
109--10693	2	1	2	0	2	2	2	1	3	1	0	0	3	1	2	1	1	3	2	1	2	1	1	1	1	0	0	0	0	4	0	0	0	0	2	2	2	2	0	1	5	19	2	2	1	1	3	1	1
2023--10023	0	2	0	1	1	1	0	1	0	0	0	1	2	0	0	3	1	0	0	0	2	0	0	0	0	2	1	0	0	1	0	0	1	3	1	0	7	0	0	1	65	38	1	1	0	0	0	2	2
15--6502	0	0	0	0	0	1	0	0	2	0	2	1	0	1	0	0	0	1	0	0	0	2	0	1	1	1	1	1	1	3	1	4	3	0	0	0	3	0	3	2	3	2	2	3	0	3	2	0	0
15--6501	1	2	1	3	0	3	0	2	1	5	2	4	3	2	2	0	1	1	0	0	0	3	1	3	1	2	0	2	1	2	0	5	2	3	1	3	3	3	5	10	9	9	6	4	5	9	13	5	4
15--61332	4	4	8	3	2	7	0	5	3	3	3	7	8	8	5	7	1	3	3	2	0	6	2	10	5	4	6	10	6	4	2	1	6	3	2	8	4	7	25	24	13	13	14	8	10	20	12	5	12
15--61333	3	3	2	0	1	2	1	1	0	2	1	2	2	7	5	1	4	4	5	3	0	6	4	1	5	0	7	3	0	1	2	3	4	3	4	3	7	5	27	30	18	16	9	12	5	12	11	5	7
15--61331	16	27	12	30	8	15	18	20	17	14	25	17	23	21	14	26	17	27	14	22	0	15	16	22	27	14	27	19	14	19	19	15	21	23	17	19	23	27	29	32	24	55	35	31	30	24	19	24	27
2012--10831	1	2	1	0	1	1	1	1	1	1	1	1	1	2	2	0	0	0	2	1	1	2	1	1	1	0	1	1	1	1	0	1	1	1	1	1	1	3	0	1	1	1	0	0	0	1	1	2	1
15--6591	1	1	0	1	2	0	0	1	2	1	0	0	1	8	5	1	2	1	2	1	0	3	3	2	1	4	0	2	3	2	4	4	10	1	0	6	8	14	20	93	127	34	21	17	16	27	6	12	9
15--6592	1	2	2	2	0	2	0	2	1	3	6	2	1	4	4	2	1	3	0	2	0	1	0	1	1	2	5	2	3	1	2	1	3	1	1	3	2	10	15	17	47	27	12	3	5	15	8	8	5
15--6593	3	0	2	1	6	7	6	5	6	2	9	3	4	3	5	1	4	9	7	5	0	4	2	2	3	4	5	4	6	2	4	7	10	8	3	4	7	4	11	8	10	6	12	9	10	3	13	8	6
2023--2263	0	0	0	0	0	0	0	0	0	0	0	0	0	0	0	0	0	0	0	0	1	1	0	0	0	3	0	0	0	0	0	0	0	0	0	0	0	0	0	0	0	0	0	0	0	0	0	0	0
2023--2262	1	1	0	1	1	2	2	2	2	3	2	1	1	2	0	1	1	1	1	0	0	1	2	0	1	2	2	2	2	3	0	2	2	4	3	2	3	2	0	3	3	3	4	2	1	1	2	2	2
3076--7503	0	2	1	1	1	1	2	1	1	0	1	1	0	0	0	0	0	0	1	0	0	1	1	1	2	1	1	0	1	0	0	2	1	1	1	2	0	0	2	1	2	0	0	0	0	0	0	0	0
3076--6922	0	0	0	0	0	0	0	1	0	0	0	0	1	0	1	0	0	0	0	0	0	0	1	0	0	0	0	0	0	0	0	0	0	0	0	0	0	0	0	0	0	0	0	0	0	0	0	0	0
109--7111	0	0	0	0	0	0	0	0	0	0	0	0	0	0	0	0	0	0	0	0	0	0	0	0	0	0	0	0	0	0	0	0	0	0	0	0	0	0	0	0	0	0	0	0	0	0	0	0	0
109--7112	0	0	0	0	0	0	0	0	0	0	0	0	0	0	0	0	0	0	0	0	0	0	0	0	0	0	0	0	0	0	0	0	0	0	0	2	1	1	0	0	2	1	0	0	0	1	0	0	0
109--7113	0	0	0	0	0	0	0	0	0	0	0	0	0	0	0	0	1	1	0	0	0	0	0	0	0	0	0	0	0	0	0	0	0	0	0	0	0	0	0	0	0	0	0	0	0	0	1	0	0
3076--6881	1	0	2	0	0	1	0	0	1	3	2	2	9	13	9	1	1	2	1	1	2	0	1	1	2	1	4	1	2	1	2	1	0	1	1	1	0	3	2	4	10	2	2	3	2	6	1	4	1
3001--12042	1	0	1	0	1	0	0	3	1	2	0	4	2	2	0	1	2	0	1	3	1	2	1	2	1	1	1	0	0	0	1	1	2	1	0	2	0	1	2	0	0	0	1	2	2	2	0	0	0
3001--12043	6	5	6	10	5	8	6	2	3	7	4	2	2	5	10	6	4	3	3	6	4	4	2	4	2	4	5	6	2	3	8	3	4	3	3	2	4	1	2	7	6	3	6	4	10	4	5	4	5
3001--12041	0	0	0	0	0	0	0	0	1	0	0	0	0	0	0	1	1	1	0	0	2	0	0	0	0	0	0	0	1	0	0	0	0	1	2	1	1	0	0	0	2	1	1	0	2	1	0	0	0
3076--6921	0	1	0	0	0	0	1	2	0	0	0	1	0	0	0	0	0	0	0	0	0	1	0	0	2	1	0	2	1	0	0	0	0	0	1	0	0	0	1	0	1	0	1	0	1	0	0	0	0
3076--6882	5	7	4	6	5	8	9	8	3	9	10	10	6	26	8	7	8	1	3	4	2	4	4	7	4	6	16	5	6	7	5	6	3	5	6	4	8	9	21	52	69	24	8	4	14	24	3	5	8
3076--6883	3	4	0	5	4	7	2	1	4	9	5	3	4	15	3	7	3	4	8	2	2	2	3	3	1	7	6	5	6	0	1	5	1	1	2	0	4	3	3	7	24	13	6	2	3	10	2	6	1
2012--6603	8	6	5	8	5	5	8	2	7	10	5	5	6	4	4	4	2	5	4	3	3	3	10	4	18	7	7	8	7	5	5	6	3	2	0	12	4	3	10	9	10	3	3	6	3	11	5	3	2
2012--6602	10	2	4	2	5	4	3	2	3	2	2	2	13	4	3	5	3	7	9	9	6	4	6	5	9	12	12	8	6	7	5	10	7	17	11	16	8	8	9	10	6	11	10	13	12	18	11	4	6
2012--6601	0	1	0	1	0	1	1	0	1	1	0	1	0	0	0	0	1	0	3	0	1	0	2	1	0	0	0	0	0	1	0	0	0	0	1	3	2	2	4	3	6	2	1	5	1	3	1	2	2
2023--7113	0	0	0	0	0	0	0	0	0	0	0	0	0	0	0	0	0	0	0	0	0	0	0	0	0	0	0	0	0	0	0	0	0	0	0	0	0	0	0	0	0	0	0	0	0	0	0	0	0
3081--27752	0	0	0	0	0	0	0	0	1	0	0	1	0	1	0	0	0	1	0	0	0	0	2	0	1	0	0	0	1	0	0	2	0	0	1	0	0	2	1	7	1	1	2	2	3	4	3	0	4
3076--7043	0	1	1	0	0	0	0	0	0	0	0	0	1	0	0	0	0	0	0	0	0	0	0	0	0	0	0	0	0	0	1	0	1	0	1	1	0	0	0	0	2	0	0	0	0	1	0	0	1
3076--61961	0	1	0	0	0	0	2	0	0	0	0	0	0	0	1	0	0	0	0	0	0	0	0	0	0	0	0	0	1	0	0	0	0	0	0	0	1	0	0	3	6	0	0	0	0	0	0	0	0
3076--61963	0	0	1	0	0	0	0	1	0	0	0	0	1	1	0	1	2	0	1	0	2	0	0	1	0	0	1	0	0	0	0	0	1	0	0	0	0	1	0	3	7	0	0	0	0	0	0	0	0
3076--61962	0	0	3	0	1	1	2	0	0	0	1	0	0	1	0	1	0	1	0	1	1	1	1	3	1	1	2	0	2	1	0	4	0	0	0	0	0	0	2	2	5	0	0	0	0	0	0	0	0
15--6231	1	1	1	1	0	0	0	2	1	0	0	0	0	2	0	0	0	0	0	1	0	1	0	0	2	2	1	1	0	0	1	0	0	2	1	0	1	2	2	8	29	4	3	1	2	7	2	1	2
3001--10852	8	6	5	15	7	13	18	16	14	8	19	22	18	17	7	23	25	17	17	17	18	13	22	17	24	16	33	11	10	14	11	19	17	26	17	11	15	14	27	12	168	121	20	11	16	29	14	18	11
15--6233	0	1	1	0	1	2	0	2	0	3	0	1	2	6	5	1	4	2	2	4	0	4	2	0	2	2	5	2	3	1	3	4	3	2	5	4	6	4	15	15	16	10	11	14	9	16	12	6	5
15--6232	3	3	1	2	2	3	0	4	2	4	7	5	5	16	2	3	3	5	3	1	0	2	3	1	6	6	5	5	4	3	6	5	4	8	9	9	10	11	42	26	69	25	23	19	28	32	12	21	10
15--61441	2	1	1	2	2	4	2	2	3	5	2	7	3	11	5	7	3	4	7	5	0	4	7	5	2	2	1	3	5	5	8	6	5	5	5	4	11	14	25	42	52	45	17	11	14	30	21	17	14
3076--1802	0	0	0	0	0	0	0	0	0	0	0	1	0	0	0	0	0	1	0	0	0	0	0	0	0	0	0	0	0	0	0	0	0	1	0	1	0	0	0	0	11	0	0	0	0	0	0	0	0
3076--6312	0	2	6	5	9	4	1	7	1	6	3	3	7	0	2	4	1	1	5	3	1	1	4	1	3	4	3	5	3	1	0	0	3	3	6	6	3	7	0	4	12	7	6	1	1	0	2	3	1
15--61443	3	3	4	5	1	3	3	7	7	4	5	3	7	6	6	4	8	4	6	7	0	7	5	4	23	7	8	7	7	4	5	8	10	13	19	1	16	9	6	34	31	17	11	11	17	15	10	15	7
2023--2272	21	7	7	14	11	15	26	26	24	23	18	23	18	11	16	18	24	9	14	17	23	11	11	23	24	17	14	16	14	22	19	25	22	24	39	25	14	20	24	24	18	27	17	26	23	31	21	27	19
2023--2273	4	4	0	4	1	6	3	6	5	5	4	4	3	5	5	6	7	8	3	5	5	6	3	2	5	3	2	6	2	4	6	6	5	5	5	4	2	10	13	10	9	17	12	22	7	7	3	6	9
3081--27753	0	0	0	0	0	0	0	0	1	0	1	1	1	1	1	0	0	0	0	0	0	0	0	0	1	0	1	0	0	0	0	0	0	0	1	0	0	1	0	4	1	1	1	4	0	1	0	1	0
3076--7042	0	0	0	0	0	0	0	0	0	0	0	0	0	0	0	0	0	0	1	0	0	0	0	0	0	0	1	0	0	0	0	0	0	0	0	1	0	0	0	0	2	0	0	0	1	1	0	0	0
15--8422	0	0	0	0	0	0	0	0	0	0	0	0	0	0	0	1	0	0	0	0	0	0	0	0	0	0	1	3	2	0	0	0	0	0	0	1	2	2	3	4	1	1	1	1	0	0	0	0	0
15--8423	0	0	0	0	0	0	0	0	0	0	1	1	3	1	0	0	1	0	0	0	0	0	0	0	0	0	0	1	1	1	1	0	0	0	0	0	0	0	4	1	1	5	3	2	3	5	5	1	2
15--8421	0	0	0	0	0	0	0	0	0	0	0	1	0	0	0	0	0	0	0	0	0	0	0	0	0	0	0	0	0	0	0	0	0	0	0	0	0	1	1	0	2	3	2	0	0	1	0	2	1
3076--2031	4	6	0	0	1	0	0	0	0	1	0	5	6	2	4	4	0	2	0	0	2	2	2	0	2	0	0	1	3	1	2	2	2	1	3	2	3	3	4	3	13	8	6	7	2	4	1	3	1
3076--7783	0	0	0	0	0	0	0	0	0	0	0	0	0	0	0	0	0	0	0	0	0	0	0	0	0	0	0	0	0	0	0	0	0	0	0	0	0	0	0	0	0	1	0	0	0	0	0	0	1
3076--2033	1	1	2	1	1	0	1	2	2	2	0	0	0	6	3	0	8	2	1	4	0	1	3	3	2	5	3	2	4	1	2	2	1	0	2	0	2	7	5	9	32	12	2	7	3	12	4	1	2
3076--2032	5	1	6	4	4	4	2	2	4	4	3	3	6	3	2	1	5	3	3	3	3	2	1	3	8	1	7	5	1	2	3	2	3	8	4	3	4	4	7	3	26	5	5	4	4	8	6	4	3
3076--7041	0	1	0	1	0	0	2	0	0	0	0	0	0	0	1	0	0	0	0	0	0	0	0	1	1	0	0	0	1	0	2	0	0	0	0	0	1	1	0	4	4	2	5	3	2	3	3	0	1
3081--10531	3	1	3	2	5	3	0	0	3	3	6	2	7	10	3	5	3	3	4	1	2	1	3	1	1	3	7	1	4	3	1	1	2	15	3	2	5	6	8	25	6	18	16	19	20	8	14	13	10
3081--10532	1	0	0	0	0	0	0	0	0	0	0	1	0	0	0	0	0	0	0	0	0	0	0	1	0	0	0	0	0	0	0	0	0	0	0	0	0	0	0	0	0	0	1	0	0	1	0	0	0
3001--26101	0	0	0	0	0	0	0	0	0	0	0	0	2	5	2	0	0	0	2	0	1	1	1	0	0	0	2	2	0	0	0	0	0	2	3	1	1	0	4	6	29	35	8	1	2	5	3	1	0
15--31153	0	0	0	0	0	0	0	0	0	0	0	6	10	10	9	10	11	8	7	13	0	12	9	13	13	17	18	10	11	11	16	9	7	11	13	19	15	18	36	86	92	69	44	46	53	40	10	7	4
15--31152	0	0	0	0	0	0	0	0	0	0	12	30	28	34	22	22	26	21	18	10	0	20	18	19	22	17	27	24	20	21	36	29	35	34	22	42	59	59	95	123	150	110	64	67	121	83	41	28	16
15--31151	0	0	0	0	0	0	0	0	0	0	16	106	91	91	48	32	48	52	87	73	0	56	59	66	67	49	42	36	38	30	42	54	46	56	69	91	119	172	213	353	334	335	240	224	283	186	106	37	22
109--15723	0	0	0	0	0	0	0	0	0	0	0	0	0	0	1	0	0	0	0	0	0	0	0	0	0	0	0	0	0	1	1	0	1	0	0	0	0	0	0	0	2	0	0	0	0	0	0	0	0
3076--44121	1	0	3	1	1	3	1	2	1	2	1	2	1	2	2	1	1	0	0	0	0	0	0	0	0	0	1	0	0	0	1	0	0	0	0	0	0	0	0	0	0	0	0	0	0	0	0	0	0
3076--44122	1	1	0	0	1	0	1	0	0	0	0	0	1	1	0	2	0	0	0	0	0	0	0	1	1	0	0	0	0	0	2	2	0	2	0	0	0	1	0	1	2	1	0	0	0	0	0	0	0
3076--44123	0	0	0	0	0	0	1	0	0	0	1	0	0	2	1	2	3	0	0	1	0	1	1	0	0	1	0	0	0	1	0	0	1	0	0	0	1	0	0	0	0	0	0	0	0	0	0	0	0
2023--14653	0	0	1	0	0	0	0	0	0	1	0	0	0	0	0	0	0	0	0	0	0	0	0	0	0	1	0	0	0	0	0	0	0	0	0	0	0	0	0	1	1	0	0	0	0	0	0	0	0
15--27882	0	0	0	0	0	0	0	0	0	0	64	75	137	76	38	19	18	24	60	40	0	17	18	24	25	44	29	28	24	20	27	40	41	42	64	62	90	150	201	315	395	267	186	229	263	213	84	65	45
15--27883	0	0	0	0	0	0	0	0	0	0	3	10	15	18	14	7	6	8	4	4	0	10	7	7	10	7	3	2	7	7	6	17	9	13	17	9	7	25	49	91	90	43	20	27	23	21	6	8	5
3081--27751	1	0	2	0	0	0	0	0	0	0	1	0	2	1	2	3	1	0	0	0	0	0	0	0	1	0	0	0	0	1	0	1	0	0	0	0	1	0	0	3	0	3	9	8	9	1	1	3	0
15--27881	0	0	0	0	0	0	0	0	0	0	3	11	14	21	5	7	5	5	6	5	0	9	7	7	9	7	7	10	8	4	7	11	7	5	6	14	21	25	44	94	95	33	28	17	35	27	11	7	4
3076--6131	6	3	2	7	1	5	4	4	1	4	4	2	3	2	1	3	3	0	0	4	1	0	1	1	2	1	1	1	0	2	0	1	2	3	2	1	0	2	2	1	17	13	4	1	4	6	2	1	2
3076--6132	0	0	0	0	0	3	4	1	2	1	2	2	1	2	1	1	2	1	2	0	0	1	2	1	2	3	1	1	3	1	2	1	1	2	0	0	3	1	1	1	5	5	3	0	2	2	1	1	1
3076--6133	5	7	6	12	10	5	7	16	13	4	7	10	18	10	7	13	10	11	10	7	4	10	5	1	12	8	21	14	5	4	7	6	5	8	9	6	3	6	15	25	39	20	20	12	21	23	26	11	10
109--15721	0	0	0	0	0	0	0	0	0	0	0	0	0	1	0	2	0	1	0	0	1	0	1	0	0	2	1	1	0	1	0	1	1	0	1	2	1	5	6	6	14	53	13	9	11	28	5	1	3
2012--6831	1	2	2	2	3	4	0	4	4	0	5	2	2	4	3	2	3	1	0	1	1	0	2	3	3	1	1	1	1	0	5	0	2	6	2	3	2	6	8	8	7	13	2	10	2	16	2	7	5
2012--6832	1	1	1	1	4	3	5	3	2	0	1	3	3	2	2	1	4	6	6	2	8	1	5	9	12	7	8	5	3	7	3	9	5	12	4	5	3	6	5	19	15	35	10	6	6	26	11	5	4
2012--6833	0	0	1	0	2	5	2	1	3	0	2	0	4	4	0	1	1	3	4	2	1	0	0	5	1	3	4	2	0	2	0	2	4	0	2	2	1	3	7	6	8	2	1	3	5	7	7	1	1
15--17071	1	1	0	2	1	1	0	0	0	0	0	2	0	0	2	0	0	0	0	0	0	0	1	1	1	1	0	1	0	1	0	0	0	0	0	1	3	0	0	0	0	0	1	0	0	0	0	0	0
3076--27602	0	0	0	0	0	0	0	0	7	3	0	0	5	5	9	5	0	2	3	8	0	2	3	0	0	0	1	0	0	1	1	1	0	1	1	1	0	1	6	6	37	9	1	1	3	0	0	0	0
3076--27603	0	0	0	0	0	0	0	1	1	2	0	0	0	0	1	4	2	0	0	1	2	2	1	3	2	1	1	2	2	1	2	2	0	0	1	2	1	0	0	1	6	3	2	1	2	2	3	1	2
3076--27601	0	0	0	0	0	0	0	39	130	123	0	0	37	81	30	25	19	15	10	11	17	14	10	14	7	7	17	5	11	5	6	12	9	6	1	11	10	14	20	35	38	35	24	7	21	27	19	14	6
3076--6161	1	3	2	2	1	2	2	1	2	5	2	1	6	8	5	5	2	1	1	2	3	2	1	2	0	3	4	4	2	1	1	0	1	3	4	0	2	3	6	18	68	57	7	2	5	11	6	4	1
15--61743	3	2	2	2	1	2	4	2	3	3	2	2	1	4	2	4	1	2	1	2	0	1	2	2	2	3	1	3	4	2	1	2	3	1	3	4	6	4	3	4	1	2	2	5	2	2	3	7	2
15--61742	0	0	2	0	0	0	0	1	0	2	0	0	1	0	1	0	1	0	1	1	0	0	0	0	1	0	1	1	1	0	0	0	0	1	0	1	0	1	1	2	2	1	0	0	1	0	2	4	4
15--61741	2	3	5	4	1	2	5	3	3	8	2	7	6	2	2	1	0	3	3	1	0	4	4	5	1	0	1	4	2	0	0	3	0	1	2	4	3	4	5	16	14	4	6	10	5	4	3	5	7
3099--43052	0	0	0	0	0	0	0	0	0	0	0	0	0	1	1	1	0	1	2	0	1	3	0	0	0	1	0	0	0	0	0	0	0	0	0	0	0	1	1	2	3	1	0	0	0	0	0	0	0
3099--43053	0	0	0	0	0	0	0	0	0	0	0	0	0	1	0	1	0	0	0	0	0	0	0	0	1	0	0	0	0	1	0	0	0	0	0	0	0	0	0	0	0	0	0	1	2	1	0	0	1
3099--43051	0	0	0	0	0	0	0	0	0	0	1	0	1	0	0	1	1	2	2	0	1	3	2	0	2	1	1	2	1	2	1	1	2	1	1	1	1	1	2	2	1	2	2	1	4	1	2	2	0
109--62931	0	0	0	0	0	0	0	0	0	0	0	0	0	0	0	0	0	0	1	0	0	0	0	0	0	0	0	0	0	0	0	0	0	0	0	0	0	2	1	1	3	1	0	0	3	0	1	0	0
109--62932	0	0	0	0	0	0	1	1	0	3	0	0	2	3	3	2	0	1	1	0	0	1	0	1	1	1	1	1	0	0	0	2	3	3	0	1	1	6	14	6	13	21	12	11	8	14	5	3	2
109--62933	0	3	1	0	1	0	0	0	0	0	0	0	0	1	0	0	1	0	0	1	2	0	0	1	0	0	1	4	1	1	0	2	1	2	2	1	0	4	5	8	68	62	9	3	6	10	6	2	2
3001--15623	3	1	4	4	5	8	12	3	12	14	7	6	4	2	2	1	0	0	0	0	0	1	1	1	1	0	1	2	2	0	0	1	3	1	5	2	3	8	11	40	51	15	3	1	3	2	0	0	0
3001--15622	0	1	0	1	1	0	0	1	0	0	1	0	1	0	0	0	0	0	0	0	0	1	1	0	1	2	1	0	1	0	0	0	0	0	0	1	0	0	0	0	0	0	0	0	1	0	0	0	0
3001--15621	0	0	0	0	0	0	0	0	0	0	0	0	1	0	0	1	0	0	0	0	0	0	0	1	0	1	0	0	1	0	0	0	0	0	0	0	1	0	1	1	4	2	0	0	0	1	0	1	0
15--31023	0	0	0	0	0	0	0	0	0	0	0	0	3	23	19	16	32	19	21	11	0	18	16	10	9	12	27	11	8	5	17	21	22	22	23	36	53	59	110	223	174	146	105	117	209	94	18	51	51
15--31022	0	0	0	0	0	0	0	0	0	0	0	0	1	12	4	6	5	5	4	6	0	4	8	2	2	5	3	5	3	2	6	6	6	7	10	10	11	31	31	78	97	34	22	36	78	38	7	14	11
15--31021	0	0	0	0	0	0	0	0	0	0	0	0	4	66	28	29	13	10	7	2	0	9	2	1	2	7	6	5	2	1	4	16	10	7	15	11	15	33	51	87	144	41	37	35	88	46	11	13	8
15--25062	109	72	118	122	116	139	166	187	228	217	118	106	39	32	25	21	21	40	5	20	0	32	23	27	29	26	24	24	24	25	21	19	11	22	21	36	32	44	78	136	146	109	78	94	112	68	64	22	7
15--25063	0	3	2	0	1	0	0	0	0	0	1	0	2	3	4	2	2	3	2	2	0	1	2	2	3	3	2	0	3	4	1	2	3	0	1	1	3	5	2	20	23	6	4	2	9	11	6	8	1
15--25061	17	11	12	22	14	12	17	21	21	32	49	36	42	20	6	3	2	2	2	1	0	0	1	1	2	4	1	4	3	4	0	7	17	17	12	18	24	31	39	99	124	56	26	24	31	31	17	18	6
3076--6763	0	0	0	0	0	0	0	0	0	1	0	0	1	0	2	0	0	1	0	0	0	0	0	0	2	1	0	0	0	0	1	3	0	3	2	1	1	2	0	1	1	0	1	1	1	1	0	1	0
2023--6892	0	0	0	0	0	0	0	0	0	0	0	0	0	0	0	0	0	0	0	0	0	1	0	0	0	1	2	1	1	0	0	0	0	0	2	0	0	1	0	0	2	2	1	0	0	0	0	0	0
2023--6893	0	4	0	0	0	1	2	3	0	0	0	0	2	0	1	0	2	1	0	0	0	0	1	0	0	1	0	0	0	0	0	0	0	0	0	0	0	0	0	0	0	0	0	0	0	0	0	0	0
2023--6891	0	0	0	0	0	0	0	0	0	0	0	0	0	0	0	0	0	0	0	0	1	0	0	0	0	1	0	1	1	0	0	2	0	0	0	0	0	0	1	0	0	0	0	0	1	0	0	0	0
3076--25583	0	0	0	0	0	0	0	0	0	0	0	0	0	0	0	0	0	0	0	0	0	0	0	0	1	1	2	0	1	0	0	0	0	0	0	0	0	0	0	0	0	0	0	0	0	0	0	0	0
3076--25582	0	0	0	0	0	0	1	0	0	0	0	0	0	0	0	0	0	0	0	0	0	0	0	0	0	0	0	1	0	0	0	0	0	0	1	0	0	0	0	0	0	0	0	0	0	0	0	0	0
3076--25581	1	0	0	0	1	0	0	0	0	1	0	0	0	0	0	2	0	0	0	0	0	0	0	0	1	0	1	0	0	2	1	0	0	0	0	1	0	0	0	0	0	0	0	0	0	0	0	0	0
2023--7873	0	0	0	1	1	1	0	2	0	0	0	0	0	0	0	0	0	0	0	0	0	0	0	0	0	0	0	0	0	0	2	0	0	1	0	0	0	1	0	0	0	0	0	0	0	0	0	0	0
2023--7872	0	0	0	0	0	0	0	0	0	0	0	0	0	0	0	0	0	0	0	0	0	0	0	0	0	0	0	0	0	0	0	0	0	0	0	0	0	0	0	0	0	0	0	0	0	0	0	0	0
2023--7871	0	0	0	0	0	0	0	0	0	0	0	1	0	0	0	0	0	0	0	0	0	1	0	0	0	0	0	0	1	0	0	0	0	0	0	0	1	0	0	0	0	0	0	0	0	0	0	0	0
15--1111	1	0	2	1	1	1	2	0	0	1	0	1	0	2	0	2	1	0	3	2	0	3	1	3	1	1	0	1	0	2	1	1	0	1	1	0	1	3	4	22	18	4	2	2	2	2	3	2	2
15--1113	0	1	3	1	1	0	1	0	1	1	0	1	0	1	1	1	1	0	1	0	0	1	0	0	1	2	0	0	3	0	2	0	1	3	1	3	1	1	4	12	6	6	1	0	1	2	4	3	0
15--1112	2	2	0	1	5	1	1	0	1	2	1	3	1	1	2	0	0	0	2	0	0	1	1	2	1	1	0	0	0	0	1	1	1	0	0	1	0	2	1	6	11	6	1	4	4	2	0	1	1
15--61343	0	1	0	0	0	0	0	1	0	1	0	1	0	0	0	0	0	0	0	0	0	0	0	2	0	0	0	1	0	0	2	1	0	3	3	0	1	0	1	1	3	1	1	0	1	0	1	0	2
15--61342	2	1	3	0	0	0	0	2	1	1	0	1	1	1	3	0	0	1	0	0	0	0	0	0	0	0	0	0	1	0	1	0	1	2	0	1	1	1	4	9	6	2	1	2	5	11	1	3	1
15--61341	0	0	1	0	0	1	1	0	0	1	1	1	4	0	1	2	0	0	0	0	0	0	0	1	1	0	1	0	1	0	0	0	2	0	2	1	3	1	3	1	8	1	1	0	2	4	2	2	1
2023--33002	1	0	1	1	1	0	1	1	1	0	1	0	0	1	1	0	1	2	1	0	0	2	0	1	1	0	2	1	1	1	1	0	1	0	1	2	2	0	1	0	14	2	2	0	1	0	1	2	1
2023--33003	0	0	0	0	0	0	0	0	1	0	0	0	0	0	0	2	0	0	0	0	1	1	0	0	1	0	0	1	0	0	0	0	1	1	2	1	0	0	0	0	9	1	1	0	0	0	0	0	3
3099--31952	0	0	0	0	0	7	0	0	0	0	0	3	14	13	7	2	8	5	7	6	7	6	4	8	9	8	8	7	5	3	3	5	4	5	4	4	6	8	17	32	31	18	9	14	9	8	14	2	5
2023--33001	0	1	0	1	0	0	0	1	0	0	0	0	0	0	0	0	0	0	0	0	1	3	0	1	3	4	4	2	2	2	1	1	3	1	1	2	2	2	1	2	0	0	1	0	1	0	0	0	1
3076--6261	6	7	17	46	19	25	14	12	10	18	26	13	27	5	13	8	3	8	13	12	7	6	18	11	29	13	15	14	3	10	12	12	5	27	12	13	18	12	15	23	105	30	11	6	8	17	15	16	8
3076--6262	2	1	1	2	1	0	2	0	1	0	0	0	2	0	0	0	0	1	0	0	0	0	0	0	0	0	1	0	1	4	1	0	0	0	1	1	1	0	1	1	20	2	1	1	1	0	2	4	1
3076--6263	1	3	3	6	24	19	5	6	5	5	10	5	4	3	12	1	5	3	6	8	2	0	3	1	8	6	7	8	1	3	4	8	2	25	6	3	9	0	5	6	28	3	7	5	1	4	5	4	2
3076--31502	0	0	0	0	0	0	0	0	0	0	3	9	17	22	16	9	7	13	11	7	5	3	3	5	6	5	7	5	4	4	5	3	2	3	6	6	4	7	16	54	65	27	8	10	9	9	9	2	2
15--31221	0	0	0	0	0	0	3	4	8	3	5	1	5	5	6	4	7	6	6	3	0	6	3	6	10	10	8	12	10	4	3	5	8	5	10	5	6	10	20	38	32	33	25	14	23	13	15	14	10
3076--31501	0	0	0	0	0	0	0	0	1	0	3	9	15	12	1	8	6	10	10	14	14	11	11	15	20	16	14	14	5	7	8	5	9	12	8	11	11	13	28	66	88	48	16	21	19	25	11	7	4
3001--62423	0	0	0	0	0	0	0	0	0	0	0	0	0	1	1	0	1	0	0	0	0	0	0	0	0	0	1	0	0	0	0	0	0	0	1	0	0	0	0	0	0	1	0	0	0	0	0	0	0
3001--62422	4	1	6	4	2	3	2	0	2	5	1	3	1	6	4	2	7	2	1	0	3	1	2	6	1	7	4	1	2	3	3	2	2	2	6	2	5	3	0	2	5	10	2	3	3	4	1	2	2
3001--62421	10	7	7	5	3	10	7	6	8	8	5	4	9	7	4	12	10	12	11	7	10	13	7	14	11	12	10	7	11	6	8	9	8	11	13	8	4	8	4	8	6	18	8	14	7	21	13	12	12
15--31223	0	0	0	0	0	0	0	0	0	4	25	28	42	58	63	65	46	61	42	38	0	30	51	32	50	47	46	43	31	32	26	45	34	56	36	30	28	48	51	102	163	190	181	88	108	145	194	67	45
3099--31953	0	0	0	0	0	2	0	0	0	0	0	23	44	38	8	12	4	4	4	7	9	6	9	7	7	11	11	8	10	10	11	6	7	7	9	7	8	10	21	54	65	51	32	42	38	22	13	6	3
15--31222	0	0	0	0	0	0	19	27	23	20	19	23	42	46	70	60	26	48	23	26	0	34	42	40	46	71	56	52	47	62	49	60	49	72	66	77	71	102	136	127	186	182	194	122	90	140	133	111	80
3076--7032	5	8	5	7	10	6	3	6	4	3	1	1	14	11	4	5	5	7	6	3	3	3	4	8	6	4	9	1	1	3	7	6	4	10	2	3	6	6	3	19	76	30	8	7	7	11	9	10	6
3076--7033	2	1	1	0	1	0	1	2	3	2	2	2	3	2	1	3	1	2	2	5	2	0	0	0	0	0	2	1	1	0	1	0	0	1	0	1	0	2	4	5	6	5	8	4	3	3	6	3	2
3076--27091	0	0	0	0	0	0	0	0	0	0	3	23	35	34	17	13	16	8	8	10	16	9	17	17	9	26	21	24	15	11	37	12	7	10	11	10	6	11	66	70	52	58	41	52	41	38	23	13	12
3076--6311	1	1	4	7	5	5	4	2	0	3	1	2	3	2	3	4	7	1	8	0	2	3	5	4	6	4	4	5	2	7	4	2	4	3	3	0	2	6	3	5	38	11	1	0	2	1	1	1	5
15--61442	3	1	1	0	1	4	4	1	1	0	4	3	5	4	3	2	3	1	3	1	0	5	2	1	2	2	2	6	4	2	1	1	2	2	3	3	6	8	11	9	20	13	1	5	6	11	12	10	2
3076--6313	3	4	9	17	1	12	6	9	8	6	15	8	27	11	8	7	8	7	8	17	13	13	18	15	23	2	25	6	7	15	4	5	3	22	7	18	11	4	14	14	49	31	13	6	13	9	8	13	11
2023--11002	1	1	1	4	1	1	4	1	1	2	1	2	1	1	2	2	1	1	0	0	2	0	0	1	2	1	3	0	1	1	1	0	0	0	0	0	1	1	0	1	1	0	0	1	0	1	0	0	2
2023--11003	1	0	0	1	1	0	1	1	0	0	1	0	0	0	0	0	0	2	0	0	0	0	0	1	0	0	0	0	0	2	1	1	0	0	0	2	0	0	1	1	2	1	0	0	0	1	0	0	1
2023--11001	0	0	0	1	2	1	0	0	0	0	0	1	0	2	0	0	0	0	0	0	1	0	0	2	1	1	1	0	0	1	1	1	0	0	0	1	0	0	1	4	8	1	1	2	0	2	0	2	0
2012--25052	1	3	2	1	2	0	2	3	4	0	1	1	6	3	2	0	3	2	3	1	4	3	3	1	2	1	2	0	2	1	1	2	1	1	0	1	1	2	2	2	1	2	1	1	0	0	0	1	0
2012--25053	3	1	4	2	2	3	6	3	2	1	6	0	8	3	9	2	2	2	3	1	1	3	6	0	1	8	3	3	3	6	7	2	4	3	1	4	5	7	14	9	5	3	7	8	4	3	11	4	4
2012--25051	2	4	3	4	5	5	3	3	5	0	0	3	3	2	3	2	2	3	4	1	1	1	0	4	2	4	4	0	2	4	1	2	2	2	2	4	1	13	16	7	13	5	4	4	4	4	2	3	1
3076--6163	4	3	6	3	18	32	33	30	1	2	23	5	3	8	6	1	1	1	2	0	3	3	0	3	2	7	5	5	3	3	2	3	2	4	4	2	2	7	7	12	27	28	1	4	2	5	3	4	2
3076--6162	3	3	1	1	1	3	2	5	3	4	3	6	56	106	7	3	0	3	2	0	2	5	1	4	2	41	48	1	1	2	2	1	1	2	1	1	0	0	43	108	165	108	14	5	66	70	8	2	2
15--17072	1	0	0	0	1	0	1	0	0	0	0	0	0	0	0	0	0	0	0	0	0	0	0	0	0	0	0	0	0	0	0	0	0	0	0	1	1	1	0	0	0	2	0	1	0	1	2	3	0
15--17073	1	0	1	0	0	0	0	0	1	1	1	0	0	1	1	0	1	1	0	0	0	0	0	0	0	0	0	0	0	0	0	1	0	0	1	0	0	0	1	4	16	1	0	1	1	0	2	1	2
15--12551	0	0	0	0	0	0	0	0	0	0	0	0	1	0	0	0	1	0	2	1	0	0	0	0	1	3	1	0	0	0	0	0	0	0	0	1	2	2	4	26	34	3	0	2	1	4	2	0	3
15--12552	0	1	0	0	2	0	2	0	1	0	1	1	5	10	3	2	3	2	1	2	0	2	0	2	2	6	7	1	0	1	0	0	2	0	2	4	5	7	19	60	99	11	24	11	19	21	7	7	5
15--12553	0	1	1	0	1	1	1	2	0	1	1	0	0	1	3	0	0	0	0	0	0	0	0	0	0	2	0	1	2	0	0	0	1	3	0	0	2	2	4	22	51	4	3	3	8	11	2	3	2
3099--31951	0	0	0	0	0	2	0	0	0	0	0	21	40	44	36	21	22	14	23	24	15	16	17	13	16	20	20	19	16	18	9	9	10	13	14	18	18	32	55	116	120	60	28	35	53	24	19	12	5
3076--1211	2	0	1	0	2	0	0	1	0	0	0	0	0	1	0	1	0	0	0	0	0	0	0	0	0	0	2	0	0	0	0	0	0	0	0	0	0	1	1	2	4	3	2	0	2	2	0	1	0
15--6202	0	0	0	5	3	2	0	4	0	2	1	6	2	11	4	5	4	4	2	2	0	2	0	1	1	10	10	2	1	2	2	1	3	2	1	3	2	2	25	63	117	24	11	12	24	52	6	4	3
3076--1213	6	4	3	3	4	4	5	6	10	7	3	5	6	9	1	6	4	5	1	3	2	2	3	4	6	4	5	2	5	5	4	4	5	4	7	9	15	18	20	34	28	28	11	7	7	8	7	9	3
15--6201	1	0	0	1	1	1	1	0	0	0	0	2	2	3	1	3	0	0	4	1	0	0	0	2	0	1	2	2	2	2	1	2	2	0	2	1	2	1	4	14	26	3	6	3	1	3	1	0	1
2023--2221	3	3	2	3	5	5	3	2	0	2	2	3	1	4	4	7	4	6	5	2	6	5	2	4	2	4	0	0	1	5	6	1	0	6	6	6	0	3	5	3	12	17	8	16	4	10	2	2	3
2023--2223	7	4	5	5	6	9	14	12	9	9	5	9	11	13	7	6	6	11	11	4	7	2	16	6	10	12	9	8	5	8	8	8	8	13	8	15	8	18	12	15	14	24	15	13	26	22	18	11	10
2023--2222	0	0	2	0	0	0	0	1	0	0	2	0	0	0	1	0	0	0	0	0	0	0	1	0	0	1	1	0	0	0	1	0	0	0	0	1	0	0	0	0	2	1	1	0	3	2	0	0	1
109--4533	0	0	0	0	0	0	0	0	0	0	0	0	0	0	0	0	0	0	0	0	0	0	0	0	0	0	0	0	1	0	0	1	0	1	2	1	1	1	1	2	5	7	1	1	1	1	1	1	1
109--4532	1	0	0	0	0	0	0	0	0	0	0	0	0	0	0	0	0	0	0	0	0	0	0	0	0	0	0	0	0	0	1	1	0	1	0	0	0	0	0	0	1	0	0	0	0	1	0	1	1
109--4531	0	0	0	0	0	0	0	0	0	0	0	0	0	0	0	0	0	0	0	0	0	0	0	0	0	0	0	0	0	0	0	0	0	0	1	0	0	0	0	0	0	0	0	0	0	0	0	0	0
15--6203	2	5	2	1	2	0	1	1	1	2	4	2	4	10	5	4	3	2	4	3	0	2	2	2	2	4	3	4	1	2	4	3	0	7	8	3	5	8	26	105	213	22	24	14	10	44	12	7	9
3001--61602	0	2	2	1	2	1	0	3	2	2	3	4	1	1	1	1	2	2	0	1	1	0	3	1	2	4	1	2	1	1	2	2	3	4	0	2	0	1	1	3	6	6	3	1	1	3	2	2	0
15--6612	4	8	2	1	13	2	10	10	6	8	17	35	146	179	17	1	2	7	9	11	0	27	10	12	7	7	7	3	1	3	5	10	22	8	5	13	27	28	119	210	239	107	51	76	315	209	19	10	5
15--6611	6	6	4	3	1	3	4	1	4	1	9	3	6	3	0	0	7	3	1	0	0	2	0	3	0	2	3	1	4	1	3	1	3	3	5	2	5	2	17	27	59	25	14	17	31	22	21	3	13
3001--61601	0	0	1	0	0	0	0	1	1	2	0	1	0	0	0	0	0	1	0	0	0	0	0	0	2	0	0	1	0	0	1	1	0	0	0	1	0	0	2	0	0	1	0	0	2	1	1	0	2
3076--6761	2	0	1	1	1	1	1	1	1	0	1	0	0	2	3	1	1	0	1	1	2	0	2	4	1	3	1	1	2	1	0	2	0	1	0	0	0	1	1	1	3	3	3	1	2	0	4	0	0
15--61621	0	0	0	0	0	0	0	0	0	1	2	0	1	0	1	0	1	1	0	1	0	1	1	1	1	2	0	0	2	2	1	2	1	1	0	0	2	3	2	3	4	1	0	1	3	2	0	0	0
15--61622	3	0	0	2	1	1	1	1	2	0	0	0	1	1	1	1	2	0	0	1	0	0	0	1	0	0	0	0	0	0	0	1	0	2	2	1	2	1	2	9	8	1	1	2	5	3	1	3	0
15--61623	1	1	0	1	2	0	1	0	1	0	0	1	1	1	0	1	1	3	1	1	0	2	2	0	0	1	3	0	1	0	0	0	1	1	2	1	1	3	2	10	20	2	3	5	13	4	6	3	5
15--671	1	0	1	1	1	0	1	1	0	1	2	3	0	11	2	2	2	1	6	5	0	2	2	0	5	3	3	4	2	3	2	3	1	3	4	4	3	5	53	91	117	14	15	11	88	65	10	9	8
15--672	2	1	1	1	1	1	1	1	1	1	1	1	1	1	1	1	1	1	1	1	0	2	1	0	0	1	1	1	1	0	0	0	1	0	0	1	0	0	1	9	10	1	0	1	4	1	0	0	2
15--673	1	0	0	0	0	0	0	0	1	0	2	1	1	1	2	1	3	1	0	2	0	1	0	0	2	1	2	1	0	1	2	0	1	2	2	3	5	2	16	49	48	13	7	4	6	19	5	1	2
3001--10853	0	0	0	1	1	0	1	0	3	0	1	1	2	7	1	1	0	0	2	0	0	1	1	1	0	3	3	2	0	1	1	1	2	2	0	3	2	3	3	13	64	121	7	6	3	21	5	1	4
15--34561	2	0	1	2	1	1	2	0	2	1	0	0	1	2	1	1	1	0	1	2	0	0	1	0	0	2	2	1	2	2	1	0	0	0	0	2	1	1	2	2	1	2	1	1	2	0	2	0	2
2012--34753	6	3	3	11	16	7	9	6	9	7	8	14	21	6	7	3	6	9	0	3	6	8	14	8	12	5	9	3	5	5	6	10	4	6	5	6	4	5	7	6	9	10	7	3	6	10	7	3	3
3001--10851	4	10	14	9	15	9	15	15	5	15	7	7	4	8	7	4	5	3	4	2	6	2	3	12	9	10	6	5	6	4	5	3	7	6	8	4	2	6	8	6	104	31	7	7	10	12	4	6	6
2012--34752	2	3	0	2	4	6	0	5	2	3	4	7	13	4	5	1	3	3	2	0	4	4	8	9	4	1	6	1	2	2	2	6	2	5	1	8	3	11	1	1	9	4	4	4	5	7	8	5	3
15--6103	0	1	0	1	0	0	0	0	0	0	1	0	0	1	0	1	0	0	0	0	0	0	0	2	0	1	0	0	2	0	0	2	1	1	1	0	0	0	0	2	2	0	0	2	0	1	0	0	2
15--6102	0	0	0	0	0	0	0	1	0	0	2	1	0	0	2	0	0	1	1	0	0	2	0	1	0	0	0	1	2	2	0	0	1	2	0	4	3	0	2	3	2	4	1	1	1	1	1	3	2
15--6101	3	1	4	2	4	0	2	2	2	3	3	2	1	5	7	3	1	2	4	1	0	2	1	3	3	1	3	0	1	1	3	5	4	2	5	4	7	6	7	18	13	8	10	8	10	3	4	3	3
3076--27181	0	0	0	0	0	0	0	0	0	0	5	27	26	13	11	5	16	22	14	16	18	15	18	21	22	31	26	24	20	25	4	17	14	19	13	20	31	54	79	168	143	75	57	59	76	71	30	19	5
3076--27183	0	0	0	0	0	0	0	0	0	0	100	355	257	290	142	82	165	135	78	67	76	88	58	58	59	89	77	50	66	51	11	41	51	41	54	33	81	125	141	267	269	141	79	107	149	118	44	21	13
3076--27182	0	0	0	0	0	0	0	0	0	0	1	2	16	116	68	62	64	52	45	59	58	55	42	32	38	44	41	50	35	38	2	32	30	27	34	47	43	82	190	334	346	170	130	114	165	154	59	36	11
3081--10711	1	1	1	1	1	1	1	0	1	0	0	0	0	1	2	1	0	0	0	0	0	0	0	1	0	0	1	0	0	0	1	1	0	1	0	0	1	0	2	0	1	0	0	0	0	0	0	0	0
3081--10712	1	2	5	3	13	16	1	2	1	2	3	6	2	1	4	2	3	5	0	3	1	2	3	4	3	2	6	8	3	3	4	3	2	5	0	1	4	3	0	0	9	3	6	1	1	2	1	3	5
3081--10713	3	4	5	3	11	7	3	3	6	5	4	4	6	6	4	4	3	4	5	6	4	4	2	5	11	4	2	4	5	3	3	2	3	5	2	4	3	4	3	2	12	2	4	3	4	4	5	7	5
2012--61691	0	0	1	1	0	1	1	1	1	0	0	0	4	0	1	0	0	0	0	0	0	2	0	3	0	2	0	0	0	1	0	1	0	1	3	0	0	2	3	3	0	6	2	2	2	7	2	1	4
2012--61692	0	0	0	0	0	0	0	0	0	0	0	1	1	0	1	1	1	0	0	0	0	0	0	0	0	0	0	1	0	0	1	0	0	0	0	0	0	0	0	0	2	0	0	0	0	0	0	0	0
2012--61693	3	0	0	0	0	1	1	0	0	1	0	1	3	2	2	0	0	0	2	2	0	1	1	2	2	0	1	1	1	1	0	0	0	2	1	1	1	1	0	0	1	0	0	0	1	1	1	0	2
3001--61633	7	9	13	9	13	21	24	14	6	8	9	10	6	12	7	6	8	7	11	12	8	6	3	12	10	11	12	7	9	11	8	6	8	5	11	10	6	11	9	6	20	27	13	6	15	12	12	10	11
3076--60542	0	1	0	1	0	0	0	1	0	0	0	0	0	0	1	0	0	0	0	0	0	0	3	1	0	1	0	0	0	0	0	2	0	0	0	0	1	1	0	12	7	5	6	2	5	6	1	2	2
15--31881	0	0	0	0	0	0	0	0	0	0	0	1	34	32	8	1	3	3	3	6	0	11	5	12	6	10	15	10	5	6	6	5	11	13	19	13	24	24	130	197	274	108	79	126	143	156	23	32	15
15--31883	0	0	0	0	0	0	0	0	0	0	0	3	117	119	46	6	28	22	17	40	0	57	52	37	21	24	16	15	13	20	20	20	23	23	22	19	42	38	131	254	329	113	75	106	278	220	14	37	38
3076--18452	6	1	0	0	1	1	2	1	2	3	1	3	5	1	3	3	1	1	1	3	0	6	3	6	3	2	0	3	1	6	0	1	3	0	2	1	2	2	1	15	11	10	5	7	7	7	2	2	2
3076--6653	0	0	0	1	0	1	0	0	0	3	0	1	1	1	0	0	0	0	0	0	1	0	0	0	0	0	1	0	0	1	0	0	0	0	0	0	1	0	0	0	1	6	3	0	0	1	0	2	1
15--61421	0	0	0	0	0	0	1	0	0	0	0	0	0	0	0	0	0	0	0	0	0	0	0	0	0	0	0	1	0	0	0	0	0	0	0	1	0	0	0	5	5	3	0	1	1	0	0	0	0
109--10672	1	2	1	0	1	0	4	2	2	2	0	0	3	4	9	1	3	4	3	1	1	2	1	3	2	1	0	1	2	1	0	3	4	1	2	4	3	11	12	8	41	93	15	11	19	21	9	9	6
109--10673	0	0	0	1	0	0	0	1	1	0	0	0	1	0	4	5	0	1	0	0	0	0	2	0	0	0	0	1	1	0	0	1	0	1	0	0	1	4	1	4	7	24	5	4	5	3	4	4	3
109--10671	0	0	1	1	1	0	0	1	0	0	0	0	0	0	0	0	0	0	0	0	0	0	0	0	1	1	0	0	0	0	1	0	0	0	1	0	0	1	0	2	10	7	5	1	0	2	5	4	1
3076--7521	1	0	0	2	0	0	0	0	2	2	1	3	11	4	2	1	1	1	0	3	1	1	0	0	1	3	1	2	1	1	3	3	3	1	2	2	1	4	6	11	37	39	4	12	3	7	2	1	1
3076--7522	0	2	2	2	2	1	2	1	1	1	3	2	2	1	2	4	0	0	1	0	4	2	2	3	2	1	3	2	0	2	1	0	0	1	0	1	1	3	2	2	8	6	1	3	1	1	4	2	0
3076--7523	2	2	0	0	0	0	0	0	0	3	0	1	9	5	3	2	0	0	0	1	1	2	0	0	1	1	5	0	0	2	1	0	1	0	1	0	0	0	13	6	6	15	4	4	2	5	0	0	1
15--27502	0	0	0	0	0	6	3	3	4	3	6	1	1	0	0	0	1	0	0	0	0	0	1	1	0	0	1	1	0	1	0	1	0	2	1	1	0	0	1	9	5	1	2	2	3	4	1	0	3
3076--31331	0	0	0	0	0	0	0	0	0	0	0	7	70	103	61	45	0	0	2	4	7	3	3	1	5	2	3	2	3	6	16	4	6	4	7	5	12	13	15	74	114	26	9	16	39	28	1	3	3
15--31002	0	0	0	0	0	0	0	0	1	8	11	5	11	13	15	24	18	19	15	19	0	17	16	14	20	19	2	0	1	1	1	1	1	6	2	3	2	2	0	3	10	2	3	3	3	11	7	4	4
109--10683	0	0	0	0	0	0	0	0	0	0	0	0	0	0	0	0	0	0	0	0	0	0	0	0	0	0	0	0	0	0	0	1	0	1	0	0	0	0	0	0	0	0	0	0	0	0	0	0	0
109--10682	0	2	1	1	3	0	3	1	2	2	0	0	2	13	5	2	2	2	1	2	3	6	0	3	1	2	2	1	0	0	2	3	2	4	3	6	6	23	34	14	39	117	41	22	24	40	10	19	6
109--10681	0	0	1	1	0	0	1	1	0	1	0	0	2	3	3	2	2	0	1	1	2	1	1	2	0	1	1	1	1	0	0	0	3	1	1	5	3	7	7	9	32	70	44	7	12	24	10	10	6
2012--6571	0	0	0	0	1	0	0	3	0	2	1	0	1	1	0	1	0	0	0	1	1	0	1	1	2	1	2	1	0	2	1	1	0	4	3	1	2	3	10	7	13	5	3	2	1	1	2	2	1
15--6613	7	13	4	3	7	9	11	9	6	9	5	23	46	52	11	2	4	4	6	4	0	5	4	3	4	9	2	3	3	5	6	9	8	10	13	17	19	17	82	137	183	91	68	56	92	75	30	22	17
2012--6573	4	2	8	6	6	3	0	3	2	2	1	2	14	1	2	0	1	0	2	1	5	4	3	2	4	4	2	4	0	1	3	2	2	5	0	2	3	5	1	0	5	5	3	2	4	3	0	1	0
2023--2271	0	0	0	0	0	1	0	0	0	1	0	0	0	0	0	0	0	1	0	0	0	1	0	0	0	0	0	0	0	0	1	2	0	0	0	1	0	0	0	1	0	0	0	0	1	0	0	0	0
3076--17043	5	6	4	9	42	54	4	3	0	2	3	3	6	7	3	4	4	2	5	9	2	2	12	2	10	2	5	2	3	5	3	2	12	9	2	7	10	6	4	3	57	7	2	1	2	4	2	4	1
3076--17042	5	1	0	1	8	7	1	4	1	3	0	2	0	2	1	1	3	1	2	1	3	1	4	1	7	1	2	0	2	3	2	1	3	3	0	1	3	1	3	4	11	3	2	2	1	2	2	1	2
3076--17041	3	3	1	3	5	5	2	1	2	3	1	1	2	1	4	2	1	3	2	3	0	2	1	4	5	3	1	0	1	0	0	1	0	0	1	2	1	1	2	0	13	4	3	1	1	2	2	2	2
3001--61603	1	1	0	0	0	0	0	1	0	0	0	0	0	1	0	1	0	0	0	1	0	0	1	0	0	0	0	0	1	0	0	1	0	0	0	0	0	0	1	3	4	1	0	0	1	3	1	0	0
3076--162	1	1	1	1	1	0	0	0	0	2	1	0	1	0	1	0	0	0	0	0	0	0	1	0	0	0	0	0	0	0	0	0	1	0	0	0	0	0	0	0	1	0	0	0	0	0	0	0	0
3076--163	0	0	1	1	0	0	0	0	0	1	0	0	0	0	0	0	0	0	0	0	0	0	0	0	0	0	0	0	0	0	0	0	0	0	0	1	0	0	0	0	0	0	0	0	0	0	0	0	0
3076--161	1	4	3	1	4	0	2	0	0	0	3	4	2	5	2	2	0	4	3	0	0	5	0	2	2	6	4	8	3	1	0	0	1	0	0	2	1	3	3	13	34	2	0	0	0	0	0	0	0
109--10702	0	0	0	0	0	1	1	0	0	1	0	0	1	1	1	0	0	0	1	0	0	1	0	1	0	2	2	2	2	1	1	0	0	1	0	0	0	0	0	0	3	11	1	0	1	1	0	0	0
109--10703	0	1	0	0	0	0	1	1	0	0	0	0	0	1	1	0	0	0	1	1	0	1	0	0	0	0	0	0	0	0	0	1	1	0	1	1	0	2	0	1	7	1	1	0	0	1	1	0	0
109--10701	0	1	1	0	0	0	0	0	0	0	0	0	0	0	0	0	0	0	0	0	0	1	0	0	0	0	0	0	0	0	0	1	0	0	0	0	0	0	0	0	0	5	0	0	0	0	0	1	0
2012--1071	0	2	0	1	7	0	1	0	2	1	4	3	10	5	3	1	4	2	3	0	3	1	6	9	8	6	6	1	2	3	2	2	1	2	1	1	0	5	1	2	7	4	4	0	3	3	1	2	0
2012--1073	2	1	1	0	4	2	1	2	2	1	0	2	1	0	2	1	1	0	1	1	1	2	5	0	1	3	2	1	1	0	0	0	1	0	0	1	0	0	3	1	2	2	0	0	1	0	1	1	1
2012--1072	1	1	2	2	1	1	1	2	2	2	2	1	5	4	2	1	2	1	1	2	2	3	1	3	1	3	2	2	3	4	3	4	0	1	1	2	1	2	3	3	2	2	1	2	2	1	3	1	4
2023--2261	0	0	3	1	3	1	1	1	4	1	1	4	0	3	1	1	2	0	5	1	3	1	0	2	2	2	3	0	0	3	3	1	1	4	4	8	4	3	0	2	2	4	3	2	2	3	5	0	6
3076--61731	2	1	2	1	1	0	1	1	0	2	1	1	1	1	1	2	1	1	1	0	1	2	1	1	1	2	1	1	1	1	1	1	0	1	0	0	0	1	0	0	0	0	0	0	0	0	0	0	0
3076--61732	0	0	0	0	0	1	0	0	0	0	2	0	1	1	0	0	1	0	2	0	0	1	0	1	0	1	0	1	2	0	1	0	1	0	1	2	0	0	0	7	9	1	0	0	0	0	0	0	0
3076--61733	4	5	4	11	6	6	3	4	6	6	7	8	14	6	10	9	7	4	3	4	5	3	3	2	9	4	5	5	4	2	4	6	4	10	7	7	10	12	9	10	45	0	0	0	0	0	0	0	0
3076--7231	2	4	3	1	4	6	5	8	5	4	1	5	6	2	3	6	4	7	4	5	7	6	7	1	6	3	6	7	1	4	1	2	2	5	2	2	2	11	14	19	16	12	10	8	8	4	12	11	6
3076--7232	1	1	0	0	0	0	0	0	0	0	1	1	4	7	3	2	3	3	3	0	4	3	4	7	2	1	4	4	4	3	1	3	1	3	2	3	1	7	9	15	9	11	9	9	11	7	5	3	8
3076--7233	1	5	4	0	2	5	2	3	3	7	8	18	3	1	0	1	1	0	0	0	0	0	1	0	0	0	0	0	0	0	0	1	0	0	0	0	0	0	0	1	1	1	0	0	3	3	2	0	0
2012--23142	0	1	1	0	0	0	0	1	0	0	1	0	1	0	0	0	0	1	2	0	0	0	0	1	4	0	1	1	0	0	0	0	0	3	5	2	0	0	0	0	0	0	0	0	0	0	0	0	0
2012--23143	3	2	2	1	2	2	1	1	0	0	0	1	1	0	0	0	0	0	0	0	0	0	1	1	4	4	3	1	0	0	0	0	0	1	5	1	0	0	0	0	0	0	0	0	0	0	0	0	0
3076--1803	1	0	1	2	5	4	1	1	0	0	0	1	0	0	2	0	0	0	0	1	0	0	1	1	2	0	4	0	0	0	0	0	0	1	2	2	3	2	2	0	10	1	3	1	1	1	3	0	1
2012--23141	0	2	1	2	1	0	1	1	0	1	0	1	1	1	0	0	0	1	3	3	0	0	0	2	1	1	3	1	0	0	0	0	0	8	7	7	0	0	0	0	0	0	0	0	0	0	0	0	0
3076--6762	3	3	2	5	3	5	4	6	3	2	2	5	3	4	2	5	4	2	3	2	2	2	3	3	3	4	6	4	3	6	5	5	3	2	4	6	2	4	2	7	11	3	12	4	8	3	5	3	7
15--27002	1	1	0	0	0	0	0	2	1	0	0	0	3	2	3	2	1	2	2	0	0	0	1	0	2	1	0	2	1	2	1	3	2	3	4	3	2	7	23	62	108	24	8	8	38	56	9	4	1
15--27003	0	1	3	1	3	3	0	1	1	2	1	1	5	7	6	1	3	6	1	0	0	1	1	3	5	4	2	1	1	1	4	1	4	2	2	2	3	6	17	54	81	28	4	16	14	16	13	10	4
15--27001	0	1	0	1	4	1	1	0	1	0	1	0	1	0	0	0	1	0	1	0	0	0	1	2	0	1	1	1	0	3	0	6	2	1	2	0	1	0	2	5	13	0	2	1	1	0	0	1	1
3076--29111	4	2	1	3	2	4	1	4	1	0	1	0	2	0	0	0	3	2	2	3	2	1	2	0	2	1	2	1	1	0	2	1	0	1	1	0	0	2	3	0	1	6	4	2	2	2	0	3	2
15--31131	0	0	0	0	0	0	0	0	7	186	378	502	620	431	319	217	182	148	87	176	0	179	174	199	224	279	248	195	190	211	37	264	261	289	295	362	376	508	838	1103	1210	863	705	717	911	663	286	117	44
3076--29113	5	2	4	1	1	1	1	1	2	5	3	3	3	1	1	0	0	1	1	0	0	2	1	1	2	1	4	7	4	2	0	3	2	1	3	3	1	8	3	8	13	14	7	11	6	3	3	2	1
3076--61371	1	2	1	1	1	2	1	1	2	1	3	1	0	0	0	0	1	0	0	3	2	0	1	0	2	1	2	2	1	0	0	0	2	1	1	1	1	1	2	1	4	2	1	1	1	2	1	2	1
3076--61372	1	2	2	1	0	0	0	0	0	0	0	1	1	0	0	0	0	1	0	1	0	0	0	0	0	1	0	0	0	0	1	0	0	0	0	1	0	0	0	0	1	0	1	0	1	0	0	0	0
3076--61373	0	0	0	0	0	0	1	0	0	0	0	0	0	0	0	0	0	0	0	0	0	0	0	1	1	2	2	0	0	0	1	0	0	0	1	0	1	1	1	0	0	0	0	0	0	1	0	0	0
2023--23111	0	0	0	0	0	0	1	0	0	1	0	0	0	1	0	0	0	0	0	0	2	0	2	0	0	1	0	0	0	0	1	1	0	1	0	1	2	1	0	2	4	2	2	1	0	1	0	0	1
15--31133	0	0	0	0	0	0	0	0	1	27	18	14	30	39	19	9	14	9	10	7	0	9	5	15	16	11	13	9	17	14	2	20	17	23	22	34	50	54	104	214	246	109	80	75	129	103	38	21	12
2023--23113	9	5	10	11	6	11	11	8	1	5	1	1	2	7	6	6	4	2	4	6	1	3	5	4	3	6	5	1	1	2	6	6	5	3	4	4	3	4	9	6	7	14	4	8	4	10	5	4	2
2023--23112	0	0	0	0	0	0	0	0	0	0	0	0	0	0	0	2	0	0	2	0	0	0	0	1	1	0	1	0	0	1	1	0	0	0	0	0	0	0	0	0	0	0	0	0	0	0	0	0	0
15--31132	0	0	0	0	0	0	0	0	1	29	34	24	58	75	39	33	26	24	27	22	0	22	16	20	18	21	23	14	18	17	3	43	35	49	60	81	98	132	217	259	317	282	195	242	405	304	113	58	29
3081--15713	0	0	0	0	0	0	0	0	0	0	1	0	0	0	0	0	0	0	0	0	0	0	0	0	0	0	0	0	0	0	0	0	0	0	0	0	0	0	0	0	1	0	0	0	0	0	0	0	0
3081--15712	0	0	0	0	0	0	0	0	0	0	0	0	0	0	0	0	0	0	0	0	0	0	0	0	0	0	0	0	0	0	0	0	0	0	0	0	0	0	0	0	0	2	0	1	0	0	0	0	0
3081--15711	0	0	3	1	3	3	0	0	0	0	0	1	0	1	1	1	0	1	0	0	0	2	1	1	4	1	0	0	0	0	0	1	0	0	0	0	0	1	0	1	9	4	0	0	0	2	1	2	0
3076--6123	0	0	0	1	2	3	1	1	3	1	1	1	1	1	2	3	1	2	3	1	2	2	2	2	2	4	1	0	1	2	0	1	1	0	0	0	0	1	0	3	2	1	1	0	1	3	1	0	3
3076--6122	4	3	1	6	1	3	1	2	3	2	2	6	8	2	2	5	1	3	2	1	2	1	3	5	3	7	6	2	3	2	3	3	5	1	2	1	1	4	6	7	13	12	3	3	6	8	6	6	2
3076--6121	0	3	0	1	1	0	1	1	0	2	3	2	4	4	7	3	3	2	2	1	4	2	2	1	4	1	5	2	4	2	3	3	0	2	4	4	2	1	0	0	1	1	3	0	3	5	2	4	1
3081--7023	2	1	1	2	0	0	1	0	0	0	0	0	0	0	0	0	0	0	0	1	0	0	0	0	0	0	0	0	0	0	0	0	0	1	0	0	0	0	1	0	0	1	0	0	0	0	0	0	0
3081--7022	0	0	0	0	0	0	0	0	0	0	0	0	0	0	1	1	1	0	0	0	1	1	0	0	0	0	1	0	1	2	0	1	0	0	1	1	1	1	2	1	0	1	2	0	0	0	0	0	1
3081--7021	0	0	0	0	0	0	0	0	0	0	0	0	0	0	0	1	0	1	0	1	1	0	1	0	0	0	0	0	0	0	0	0	0	0	0	0	0	0	0	0	0	0	0	0	1	0	0	0	0
3001--1212	4	0	0	4	2	5	3	4	0	2	4	0	1	5	1	1	2	1	3	0	0	1	7	1	3	4	4	4	1	3	10	7	2	2	3	0	0	2	3	2	4	6	3	4	5	7	3	3	3
3001--1213	2	2	1	2	2	4	2	0	1	1	4	3	2	4	3	6	4	5	5	3	5	1	3	3	3	8	5	4	1	5	3	7	3	4	4	3	2	6	1	5	4	4	5	2	3	8	5	2	0
2012--34751	2	1	1	4	6	2	3	3	1	2	3	3	7	5	1	3	2	1	3	0	0	1	1	3	0	2	0	0	4	0	2	2	0	3	3	3	3	5	11	16	8	10	3	3	0	5	3	5	4
3001--1211	0	0	0	0	0	0	0	0	0	0	0	0	0	0	0	1	1	0	2	0	1	0	0	0	1	1	0	2	0	0	0	0	1	0	0	0	0	2	1	1	0	1	1	0	1	0	1	0	0
3076--6651	0	0	0	0	0	2	1	1	0	0	0	0	0	0	0	0	0	0	1	0	0	1	0	0	0	0	0	0	1	0	0	0	0	0	0	0	0	0	0	0	2	2	0	1	0	1	0	0	1
3001--61632	1	1	0	0	1	1	0	1	0	0	1	0	1	0	0	0	0	0	0	2	0	1	0	0	1	0	1	0	0	2	1	0	0	1	0	1	1	3	3	1	1	4	2	3	1	0	0	2	0
3001--61631	0	0	0	0	0	0	0	0	0	0	0	0	0	0	0	0	0	0	0	0	0	0	0	0	0	0	0	0	0	0	0	0	0	0	0	0	0	0	0	0	1	1	1	0	0	0	0	0	0
3076--6652	0	1	1	1	2	0	0	2	0	0	0	1	1	1	1	0	0	0	1	0	1	0	0	1	2	1	0	0	0	1	0	0	2	0	0	0	0	0	0	0	2	0	0	0	0	0	0	0	0
15--27503	0	0	0	0	0	0	0	0	0	2	1	0	0	1	2	0	1	0	0	0	0	3	1	1	0	3	2	0	3	0	2	1	4	1	1	0	4	10	14	27	29	19	9	15	11	13	3	1	2
2012--6271	1	2	1	0	0	0	1	0	0	1	0	0	0	0	0	0	1	0	0	0	0	0	0	1	1	0	0	0	0	0	1	0	0	0	0	1	0	0	0	1	2	2	2	1	0	1	0	0	1
15--27501	0	0	0	0	1	29	22	10	11	6	13	4	4	11	1	2	0	3	0	1	0	4	0	1	0	2	3	4	2	1	2	2	2	2	3	1	7	11	18	32	41	18	8	11	12	7	6	4	1
3081--10611	0	1	1	1	0	1	0	2	0	0	0	0	0	0	0	1	0	0	0	0	0	0	0	0	0	0	0	0	0	0	0	0	0	0	0	0	0	1	0	0	0	0	0	0	0	0	0	0	0
3081--10613	1	0	0	0	0	0	0	0	0	0	0	0	1	2	0	1	0	0	0	0	0	0	0	0	0	0	1	0	0	0	0	0	0	0	0	1	0	0	0	0	0	0	0	0	0	0	0	0	0
3081--10612	0	0	0	0	0	0	0	0	0	0	0	0	0	1	0	0	0	0	1	1	0	0	0	0	0	0	0	0	0	0	0	0	0	0	0	0	0	0	0	1	0	0	1	0	0	0	0	0	0
3001--2002	0	0	0	0	0	0	0	0	0	0	0	0	0	0	0	1	0	0	1	1	0	0	0	0	0	0	0	1	1	0	0	0	1	0	1	0	0	0	0	0	0	0	0	0	0	0	0	0	0
3001--2003	0	0	0	0	0	0	0	0	0	0	0	0	0	0	0	0	0	0	0	0	0	0	0	0	0	0	1	0	0	1	0	1	0	1	0	0	1	0	1	0	5	2	1	1	2	0	0	0	1
3001--2001	0	1	3	1	3	2	3	1	2	1	1	2	2	1	2	0	3	2	2	0	0	1	0	2	1	0	1	0	0	0	0	0	1	1	0	0	1	2	2	1	29	6	1	1	1	1	1	1	1
2059--5753	0	0	1	13	9	3	4	5	3	1	9	1	1	1	0	4	7	3	4	6	6	3	4	7	4	10	5	2	5	2	3	1	4	8	4	4	4	8	10	6	16	11	6	13	5	3	4	7	3
2059--5752	0	0	3	14	14	8	3	9	2	5	6	4	8	5	3	2	4	5	2	6	2	4	4	10	3	5	6	1	6	4	1	1	3	8	4	6	4	5	6	5	47	16	16	11	8	12	12	10	7
2059--5751	0	0	0	2	2	0	0	0	0	0	1	1	2	1	1	1	0	1	0	1	0	1	0	0	1	1	1	0	0	0	1	1	0	0	1	0	0	1	0	0	3	0	1	0	0	0	1	0	0
3001--4273	0	0	1	1	0	0	0	0	0	0	0	0	1	0	0	1	0	2	0	3	0	4	0	1	0	1	0	1	1	0	0	0	0	0	0	0	0	1	0	2	30	13	0	0	0	4	0	0	1
[truncated: 41 more columns]
