# Supplementary material for: Social and Spatial Clustering of People at Humanity’s Largest Gathering
Source: PLoS One. 2016 Jun 3;11(6):e0156794. doi: 10.1371/journal.pone.0156794 (PMC4892527; doi:10.1371/journal.pone.0156794)
Supplement: S1 Data — This includes full network data taken over the full duration of the Kumbh Mela. In addition it contains daily handset count data, stratified by state. (ZIP) [file pone.0156794.s002.zip › KumbhSpatialCircleLevel_122.txt]

15--6911	0	0	0	0	0	0	0	0	0	0	0	0	0	0	0	0	0	0	0	0	0	0	0	0	0	0	0	0	0	0	0	0	0	0	0	0	0	0	0	0	0	0	0	0	0	0	0	0	0
15--6912	0	0	0	0	0	0	0	0	0	0	0	0	0	0	0	0	0	0	0	0	0	0	0	0	0	0	0	0	0	0	0	0	0	0	0	0	0	0	0	0	0	0	0	0	0	0	0	0	0
15--6913	0	0	0	0	0	0	0	0	0	0	0	0	0	0	0	0	0	0	0	0	0	0	0	0	0	0	0	0	0	0	0	0	0	0	0	0	0	0	0	1	1	0	0	0	0	0	0	0	0
15--6561	0	0	0	0	0	0	0	0	0	0	0	0	0	0	0	0	0	0	0	0	0	0	0	0	0	0	0	0	0	0	0	0	0	0	0	0	0	0	0	0	0	0	0	0	0	0	0	0	1
15--6563	0	0	0	0	0	0	0	0	0	0	0	0	0	0	0	0	0	0	0	0	0	0	0	0	0	1	1	1	1	1	1	1	1	1	0	0	0	0	0	1	1	1	1	1	1	0	0	0	0
15--6562	0	1	0	1	0	1	0	0	0	0	0	0	0	0	0	0	0	0	0	0	0	0	0	0	0	0	0	0	0	0	0	0	0	0	0	0	0	1	0	0	0	0	0	0	0	0	0	0	0
3002--10993	0	0	0	0	2	0	0	0	0	0	0	0	0	0	1	0	0	0	0	0	0	1	0	0	0	0	0	0	0	0	0	0	0	0	0	0	0	0	1	0	0	0	0	0	0	0	0	0	0
3076--61641	0	0	0	0	2	1	1	0	5	1	1	1	1	3	2	1	1	1	2	0	1	1	2	2	2	0	1	1	0	1	0	1	1	0	2	0	1	0	1	0	1	2	0	0	1	0	0	0	0
3076--61642	0	0	2	1	2	2	1	0	2	4	4	1	4	1	2	3	0	1	5	0	4	1	3	3	11	4	7	2	1	3	2	3	1	1	2	0	3	1	3	2	9	1	3	7	2	4	0	3	1
3076--61643	2	2	7	1	1	6	1	3	3	4	6	1	3	4	1	3	0	8	4	4	4	1	4	2	5	3	5	3	2	1	2	0	7	1	4	3	5	3	1	2	5	3	5	1	2	0	1	0	1
15--27341	0	0	0	0	0	0	0	0	0	0	0	1	0	0	0	0	0	0	0	0	0	0	0	0	0	0	1	0	0	0	0	0	0	0	0	0	0	0	1	0	1	0	0	0	0	0	0	0	0
15--27343	0	0	0	0	1	1	2	1	1	1	2	2	0	1	2	0	1	0	0	0	0	0	0	0	0	0	1	0	2	1	1	0	1	0	1	3	0	1	1	1	1	1	0	0	0	2	1	1	1
15--27342	0	0	0	0	0	0	0	0	0	0	0	0	0	0	0	0	0	0	0	0	0	0	1	0	0	0	0	0	0	0	0	0	0	0	0	0	0	0	0	0	0	0	0	0	0	0	0	0	0
15--61351	0	0	0	0	0	0	0	0	0	1	0	0	0	0	0	0	0	0	0	0	0	0	0	0	0	0	0	0	1	0	0	1	0	0	0	0	0	0	0	1	0	1	0	0	1	1	0	0	0
15--61352	0	0	0	0	0	0	1	0	0	0	0	0	0	0	0	0	0	0	1	0	0	0	0	0	0	0	0	1	0	0	0	0	0	0	1	0	0	0	0	0	0	0	1	0	2	1	2	1	1
15--61353	0	1	1	0	0	0	0	0	0	0	0	0	0	0	1	0	0	0	0	0	0	0	0	0	0	0	0	0	0	0	0	0	0	0	0	0	1	0	0	0	0	0	0	0	0	0	0	0	1
2012--6311	0	0	0	0	0	0	0	0	0	0	0	0	0	0	0	0	0	0	0	0	1	0	0	0	0	0	0	0	0	1	0	0	0	0	0	0	0	0	0	0	0	0	0	0	0	0	0	0	1
2012--6313	0	0	0	0	0	0	0	0	0	0	0	0	0	0	0	0	0	0	0	0	0	0	0	0	0	0	0	0	0	0	0	0	0	0	0	0	0	0	0	0	0	0	0	0	0	0	0	0	0
2012--6312	0	0	0	0	0	0	0	0	0	0	0	0	0	0	0	0	0	0	0	0	0	0	0	0	0	0	0	0	0	0	0	0	0	0	0	0	0	0	0	0	0	0	0	0	0	0	0	0	0
2012--6251	0	1	4	4	1	2	4	0	1	1	2	4	4	1	3	1	3	0	0	3	3	2	5	5	0	8	1	4	2	1	0	1	1	4	1	1	0	1	0	1	3	6	7	1	3	1	4	1	3
2012--6252	0	0	0	0	0	0	0	0	1	0	0	0	2	2	2	0	0	0	0	0	0	0	1	1	2	1	1	1	0	0	0	1	0	0	0	0	0	0	0	0	0	0	0	1	0	0	0	0	0
2012--6253	0	0	0	0	0	0	0	0	0	0	0	0	0	0	0	0	0	0	1	1	2	1	1	1	0	1	0	1	1	0	0	0	0	3	1	0	0	1	0	0	0	0	0	0	0	1	0	0	0
15--14941	0	0	0	0	0	0	0	0	0	0	0	0	0	0	0	0	0	0	0	0	0	0	0	0	0	1	3	2	0	0	0	0	0	0	0	0	0	0	0	3	2	2	0	1	1	3	0	2	0
3076--7502	0	0	1	0	0	0	0	0	0	0	1	0	0	1	1	1	0	0	1	0	1	0	0	0	0	1	1	0	0	0	0	0	0	0	0	0	0	1	0	0	0	0	0	0	0	0	0	0	0
15--14943	0	0	0	0	0	0	0	0	0	0	0	0	0	0	0	0	0	0	0	0	0	0	0	1	0	0	0	0	0	0	0	0	0	0	0	1	0	1	1	0	0	0	0	0	0	0	0	0	0
15--14942	0	0	0	0	0	0	1	0	0	0	0	0	0	0	0	0	0	0	0	0	0	0	0	0	0	0	0	0	0	0	0	0	0	0	0	0	0	1	2	0	3	1	1	1	2	0	1	0	0
15--61423	0	0	0	0	0	0	0	0	0	0	0	0	0	1	0	0	0	0	0	0	0	0	0	1	0	1	1	0	0	1	1	1	0	1	1	1	1	2	1	0	4	2	1	2	1	0	1	0	0
2012--111	0	0	0	0	0	0	0	0	0	0	0	0	0	0	0	0	0	0	0	0	0	0	0	0	0	1	0	0	0	0	0	0	0	0	0	0	0	0	0	0	0	0	0	0	0	0	0	0	0
2012--112	0	0	0	0	0	0	0	0	0	0	0	0	0	0	0	0	0	0	0	0	0	0	0	0	0	0	0	0	0	0	0	0	0	0	0	0	0	0	0	0	0	0	0	0	0	0	0	0	0
2012--113	0	0	0	0	0	0	0	0	0	0	0	0	0	0	0	0	0	0	0	0	0	0	0	0	0	0	0	0	0	0	0	0	0	0	0	0	0	0	0	0	0	0	0	0	0	0	1	0	0
2023--7111	0	0	0	0	0	0	0	0	0	0	0	0	0	0	0	0	0	0	0	0	0	0	0	0	0	0	0	0	0	0	0	0	0	0	0	0	0	0	0	0	0	0	0	0	0	0	0	0	0
2023--7112	0	0	0	0	0	0	0	0	1	0	0	1	0	0	0	0	0	0	0	0	0	1	0	0	0	0	0	0	0	0	1	0	0	0	0	0	0	0	0	0	3	0	0	0	0	0	0	0	0
3076--7501	0	1	1	0	1	1	1	0	0	1	0	0	2	1	0	1	1	0	0	0	0	0	0	0	1	0	0	0	0	0	0	0	0	0	0	1	0	0	0	3	3	0	0	0	0	0	0	0	0
3076--6171	0	0	0	0	0	0	0	0	0	0	0	0	1	1	0	0	1	1	0	0	0	0	0	0	0	0	0	0	0	0	0	0	0	0	0	1	0	0	0	0	0	0	0	0	0	0	0	0	0
109--10742	0	0	0	0	0	0	0	0	0	0	0	0	0	0	0	0	0	0	0	0	0	0	0	0	0	0	0	0	0	0	0	0	0	0	0	0	0	0	0	0	0	0	0	0	0	0	0	0	0
109--10743	0	0	0	0	0	0	0	0	0	0	0	0	0	0	0	1	0	0	0	0	0	1	0	0	0	0	0	0	1	0	0	0	0	0	0	0	0	0	2	0	2	4	0	0	1	1	1	0	0
109--10741	0	0	0	0	0	0	0	0	0	1	0	0	0	0	0	0	0	0	0	0	0	0	0	1	0	0	0	0	0	0	0	1	0	0	0	0	1	0	0	2	2	2	1	2	0	0	1	1	0
2012--6723	0	0	0	0	1	3	2	0	0	1	0	0	0	1	1	0	0	0	0	2	0	0	0	0	0	0	0	0	0	0	0	0	0	0	0	1	0	1	1	1	0	0	2	0	0	1	0	1	0
109--15722	0	0	0	0	0	0	0	0	0	0	0	0	0	0	0	0	0	0	0	0	0	0	0	1	0	0	0	0	0	0	0	0	0	0	0	0	0	0	0	0	0	0	0	0	0	0	0	0	0
15--10801	0	0	0	0	0	0	0	0	0	0	0	0	0	0	0	0	0	0	0	0	0	0	0	0	0	0	0	0	0	0	0	0	0	0	0	0	0	0	0	0	1	1	1	0	0	0	0	0	0
15--10802	0	0	0	0	0	0	0	0	0	0	0	0	0	1	0	0	0	0	0	0	0	0	0	0	0	0	0	0	0	0	0	0	0	0	0	0	0	0	1	0	0	0	0	0	0	0	0	0	0
15--10803	0	0	0	0	0	0	0	0	0	0	0	0	0	0	0	0	1	1	1	0	0	0	0	0	0	0	0	0	0	0	0	0	0	0	0	0	0	0	0	0	0	0	0	0	0	0	0	0	0
2012--12091	0	0	0	0	0	0	0	0	1	0	0	0	0	0	0	0	0	0	0	0	0	0	0	0	0	0	0	0	0	0	0	0	0	0	1	0	0	0	0	0	0	1	0	0	0	0	0	0	0
2012--12092	0	0	0	0	0	0	0	0	0	0	0	0	0	0	0	0	0	0	0	0	0	0	0	0	0	0	0	0	0	0	0	0	0	0	0	0	0	0	0	0	0	0	0	0	0	0	0	0	0
2012--12093	0	0	0	0	0	0	0	0	0	0	0	0	0	0	0	0	0	0	0	0	0	0	0	0	0	0	0	0	0	0	0	0	0	0	0	0	0	0	0	0	0	0	0	0	0	0	0	0	0
2023--1141	0	0	0	0	0	0	0	0	0	0	0	0	0	0	1	1	0	0	0	1	0	0	0	0	0	0	0	0	0	0	0	1	0	0	0	0	0	0	0	0	0	0	0	1	0	0	0	0	0
2023--1143	0	1	1	0	1	0	0	0	0	0	0	1	0	1	0	1	1	1	1	0	1	1	1	1	1	2	1	0	1	0	0	1	1	1	0	1	0	1	0	2	0	2	0	1	0	0	1	0	0
2023--1142	0	0	0	0	0	0	0	0	0	0	0	0	0	1	0	0	0	0	0	0	0	0	0	0	0	0	0	0	0	0	0	0	0	0	0	0	0	0	0	0	0	0	0	0	0	0	0	0	0
15--61431	0	1	0	0	0	0	1	0	0	0	0	1	2	1	0	0	0	0	0	0	0	0	0	0	0	1	1	0	0	0	0	0	0	0	0	0	0	0	0	2	1	0	0	1	2	5	0	0	1
15--1271	0	0	0	0	0	0	0	0	0	0	0	0	0	0	0	0	0	0	0	0	0	0	0	0	0	0	0	0	0	0	1	0	0	0	0	0	0	0	0	0	2	1	1	0	1	0	0	0	0
15--61433	0	0	0	0	1	0	2	2	1	0	2	5	0	1	2	0	0	0	0	0	0	0	0	0	0	1	0	0	0	0	1	0	1	0	0	0	0	0	3	2	2	2	0	2	1	3	1	2	0
15--1273	2	5	17	14	13	7	5	9	9	7	5	7	5	9	7	11	4	5	2	10	0	4	3	5	1	1	0	1	0	0	2	4	4	1	1	1	16	3	7	7	12	13	12	7	7	3	4	9	4
2023--4011	0	0	0	0	0	0	0	0	0	0	0	0	0	0	0	0	0	0	0	0	0	0	0	0	0	0	0	0	0	0	0	0	0	0	0	0	0	0	0	0	0	0	0	0	0	0	0	0	0
2023--4012	0	0	0	0	0	0	0	0	0	0	0	0	0	0	0	1	0	0	0	1	0	0	0	0	0	0	0	0	0	0	0	2	0	1	0	2	0	0	0	0	0	0	0	0	0	0	0	0	0
2023--4013	0	0	0	0	0	0	0	0	0	0	0	0	0	0	0	0	0	0	0	0	0	0	0	1	0	0	0	0	0	0	0	0	0	0	0	0	0	0	0	0	0	0	0	0	0	0	0	0	0
3076--6112	0	0	0	0	0	0	0	0	0	1	0	0	0	0	0	0	0	0	0	0	0	0	0	0	0	0	0	0	0	0	0	0	0	0	0	0	0	0	0	0	0	0	0	0	0	0	0	0	0
3076--6113	1	0	0	0	0	0	0	0	0	0	0	0	0	0	0	0	0	0	0	0	0	0	0	0	0	0	0	0	0	0	0	0	0	0	1	0	0	0	0	0	0	0	0	0	0	0	0	0	0
3076--6111	0	0	0	0	0	0	0	0	0	0	0	0	0	0	0	0	0	0	0	0	0	0	0	0	0	0	0	0	0	0	0	0	0	0	0	0	0	0	0	0	0	0	0	0	0	0	0	0	0
15--62791	1	0	4	8	6	2	3	4	6	2	3	2	2	4	0	5	7	4	3	2	0	1	2	0	2	1	5	2	1	1	3	5	3	4	8	1	4	4	1	3	11	6	3	1	8	4	1	5	4
15--23163	0	0	0	0	0	0	0	0	0	0	0	0	0	0	0	0	0	0	0	0	0	0	0	0	0	1	0	0	0	0	0	0	0	0	0	0	0	0	0	0	0	0	1	0	0	0	0	0	0
15--62792	0	0	1	0	0	1	0	0	0	0	0	0	0	1	0	0	0	0	0	0	0	0	0	0	0	0	0	0	0	0	0	0	0	0	0	0	0	0	0	0	0	1	0	0	0	0	0	0	0
3081--24502	1	0	0	0	0	0	0	0	0	3	0	0	0	1	0	0	0	0	0	0	1	0	0	3	0	0	0	0	0	0	0	0	0	0	0	0	0	1	0	0	0	1	0	0	2	1	0	0	2
3081--24503	0	0	0	0	2	1	0	0	1	0	0	1	0	0	0	0	0	0	0	0	0	0	0	1	2	0	0	0	1	0	0	0	0	2	1	0	1	2	0	0	1	0	1	2	0	1	0	0	0
3081--24501	0	0	0	0	0	0	0	0	0	0	0	0	0	0	0	0	0	0	0	0	0	0	0	0	0	0	0	0	0	1	0	0	1	0	0	0	0	0	1	0	0	0	0	0	0	0	0	0	0
3076--61583	0	0	0	0	0	1	1	0	1	0	0	0	0	0	0	0	0	0	0	0	1	0	0	0	0	0	0	0	0	0	0	0	0	0	0	0	0	0	0	0	0	0	0	0	0	0	0	0	0
3076--61582	0	1	0	0	0	0	0	0	0	0	0	0	0	0	0	0	0	0	0	0	0	0	1	0	0	0	0	0	0	0	0	0	0	0	0	0	0	0	0	0	0	0	0	0	0	0	0	0	0
3076--61581	0	0	0	0	0	0	0	0	0	0	0	0	0	0	0	0	0	0	0	1	0	0	0	0	0	0	0	0	0	0	0	0	0	0	0	0	0	0	0	0	0	0	0	0	0	0	0	0	0
15--31773	0	0	0	0	0	0	0	0	0	1	3	0	6	10	3	0	0	0	0	1	0	0	1	0	3	2	0	0	1	1	0	0	2	1	1	4	1	4	7	15	16	10	8	3	12	6	4	5	1
15--31772	0	0	0	0	0	0	0	0	0	0	0	3	2	1	1	0	2	2	0	1	0	0	1	1	1	1	1	1	0	0	0	0	0	1	2	0	2	4	5	6	6	1	2	1	1	2	2	0	2
15--31771	0	0	0	0	0	0	0	0	0	1	1	2	2	3	0	2	0	0	0	0	0	0	0	0	0	1	0	0	0	0	0	1	0	0	0	0	0	1	0	6	7	5	3	4	4	3	5	1	0
15--6213	0	0	0	0	0	0	0	1	1	0	1	0	1	1	1	0	0	1	0	0	0	0	0	1	0	2	1	0	0	2	1	1	0	0	0	1	0	0	0	2	0	1	0	0	0	1	0	0	0
15--6212	0	0	0	0	0	0	1	0	0	4	3	0	1	2	2	1	0	1	0	0	0	0	1	4	2	1	1	2	0	0	0	0	2	0	1	4	0	2	7	2	2	7	4	6	3	5	3	3	2
15--6211	3	1	4	5	3	1	3	0	2	2	10	2	3	0	1	2	0	3	0	0	0	0	2	5	0	1	0	3	0	3	2	2	1	2	3	7	3	1	5	4	3	6	8	4	4	13	3	6	1
3076--31333	0	0	0	0	0	0	0	0	0	0	0	1	1	4	1	0	0	0	5	6	6	4	6	4	6	11	6	7	8	8	7	4	3	6	5	3	6	12	11	9	12	10	5	9	8	10	3	1	1
15--50001	0	0	0	0	0	0	0	0	0	0	0	0	1	1	0	0	0	0	0	0	0	0	0	0	0	0	0	0	2	0	0	0	0	0	0	0	0	0	3	0	1	0	1	0	2	0	0	0	0
15--61362	0	0	0	0	0	0	0	0	0	0	0	0	0	0	1	1	0	0	1	1	0	0	0	0	0	0	0	0	0	0	0	0	0	0	0	0	0	0	0	0	1	1	1	0	0	0	0	0	0
3076--61461	0	0	0	0	0	0	0	0	0	0	0	0	0	0	0	0	0	0	0	0	0	0	0	0	0	0	0	0	0	0	0	0	0	0	0	0	0	0	0	0	0	0	0	0	0	0	0	0	0
3076--61462	0	0	0	0	0	0	0	0	0	0	0	0	1	0	0	0	0	0	0	0	0	0	0	0	0	0	0	0	0	0	0	0	0	0	0	0	0	0	0	0	0	0	0	1	0	0	0	0	0
3076--61463	0	0	0	0	0	0	0	0	0	0	0	0	0	0	0	0	0	0	0	0	0	0	0	0	0	0	0	0	0	0	0	0	0	0	0	0	0	0	0	0	0	0	0	0	0	0	0	0	0
15--44701	1	0	0	0	2	1	0	3	2	0	0	0	0	0	1	0	0	0	0	0	0	0	0	0	0	0	0	0	0	0	0	0	0	0	0	0	0	0	0	0	0	0	0	0	0	0	0	0	0
3076--31083	0	0	0	0	0	0	0	2	3	0	6	4	11	6	2	0	0	2	2	1	4	3	0	0	1	1	5	1	1	2	2	0	0	1	0	0	1	1	4	1	4	1	2	1	0	4	3	1	1
3076--31082	0	0	0	0	0	0	0	0	1	0	3	4	12	14	6	2	1	2	0	2	2	1	1	0	0	1	5	4	2	0	3	0	2	3	0	0	1	1	3	9	5	4	3	6	5	5	1	2	1
3076--31081	0	0	0	0	0	0	0	0	2	0	2	4	10	4	4	4	3	0	1	0	1	0	1	1	1	2	4	1	4	2	0	1	1	0	0	1	0	3	6	8	8	3	6	3	4	9	4	1	0
3076--5001	1	0	0	2	1	1	0	0	1	2	1	2	1	2	1	0	3	0	1	0	2	0	2	1	4	1	0	0	1	2	0	1	0	3	0	0	1	1	3	0	2	2	1	0	3	3	2	0	0
3076--5003	1	2	1	3	2	2	1	0	0	2	1	0	0	0	1	3	2	1	0	5	3	0	0	0	0	0	0	0	0	0	3	1	1	10	0	0	1	3	0	1	6	0	1	1	5	0	0	0	0
3076--5002	0	1	1	0	1	1	2	4	4	2	2	2	2	1	3	6	3	7	2	0	3	4	2	0	6	0	0	0	2	1	0	2	3	0	1	0	0	1	0	1	3	1	1	1	1	2	1	1	1
3076--27101	0	0	0	0	0	0	0	0	0	0	0	0	0	0	0	0	0	0	1	0	0	2	1	0	0	0	0	0	0	0	0	0	0	0	0	0	0	0	0	0	0	0	0	0	0	0	0	0	0
3076--27103	0	0	0	0	0	0	0	0	0	1	0	0	0	1	2	0	0	0	0	1	0	1	1	0	0	0	0	0	0	0	0	0	1	5	0	1	1	0	0	0	5	1	0	0	1	2	0	0	1
3076--27102	0	0	0	0	0	0	0	0	4	6	3	0	5	5	0	0	1	0	0	1	1	0	3	0	2	1	1	0	1	3	1	1	1	6	1	0	1	3	1	0	5	0	0	0	0	1	0	0	0
3081--10552	0	0	0	0	0	0	0	0	0	0	0	0	0	0	0	0	0	0	0	0	0	0	0	0	0	0	0	0	0	0	0	0	0	0	1	0	0	0	1	0	0	0	0	0	0	0	0	0	0
3081--10553	0	0	1	0	1	1	0	0	1	0	0	1	0	0	1	1	0	0	0	0	2	0	1	0	2	0	0	0	0	0	0	0	0	0	1	0	0	0	0	2	1	0	0	0	0	0	0	0	0
3081--10551	0	0	0	0	0	0	0	0	0	0	0	0	0	0	0	0	0	0	0	0	0	0	0	0	0	0	0	0	0	0	0	0	0	0	0	0	0	0	0	0	0	0	0	0	0	0	0	0	0
15--641	0	0	0	0	0	0	0	0	0	0	0	0	0	0	0	0	0	0	0	0	0	0	0	0	0	1	0	0	0	0	1	0	0	0	0	0	0	0	0	0	0	0	0	0	0	0	0	0	0
15--643	0	0	0	0	0	0	1	1	1	1	2	0	0	0	0	0	0	0	1	0	0	0	0	0	0	0	0	1	1	1	1	2	0	0	0	0	0	0	0	0	0	0	0	0	0	0	0	0	0
15--642	0	1	1	2	1	0	1	0	1	0	0	0	0	0	0	0	1	0	0	0	0	0	0	0	0	0	0	0	0	0	1	0	0	0	0	0	0	0	0	0	0	0	0	0	0	0	0	0	0
3001--11753	0	0	0	0	0	0	0	0	0	0	0	0	0	0	0	0	0	0	0	0	0	0	0	0	0	0	0	0	0	0	0	0	0	0	0	0	0	0	0	0	0	1	0	0	0	0	0	0	0
2012--6282	1	0	1	3	1	0	0	2	2	3	0	0	1	0	4	1	5	4	0	2	2	0	3	1	2	4	6	2	5	0	2	3	2	2	1	1	2	3	1	1	4	4	3	5	4	1	2	3	2
3001--11751	0	0	0	0	0	0	0	0	0	0	0	0	0	0	0	0	0	0	0	0	0	0	0	0	0	0	1	0	0	0	0	0	0	0	0	0	0	0	0	0	0	0	0	0	0	0	0	0	0
15--31443	0	0	0	0	0	0	0	0	0	0	0	0	1	2	1	1	0	0	1	0	0	0	0	0	0	0	0	0	2	0	0	1	0	0	1	1	3	3	3	9	8	5	5	2	8	7	2	1	1
3002--7631	0	0	0	0	0	0	0	0	0	0	0	0	0	0	0	0	0	0	0	0	0	0	0	0	0	0	0	0	0	0	0	0	0	0	0	0	0	0	0	0	0	0	0	0	0	0	0	0	0
15--31092	0	0	0	0	0	1	0	0	0	0	0	0	1	5	0	0	0	0	0	0	0	0	2	0	0	2	0	1	0	1	0	0	0	0	2	1	0	1	1	0	0	0	1	0	1	2	0	3	1
15--31093	0	0	0	0	0	0	0	0	0	0	0	0	1	3	0	0	0	0	0	1	0	1	0	0	0	0	0	0	0	0	0	0	0	1	0	0	1	1	0	1	0	2	1	1	1	1	0	0	1
15--31091	0	0	0	0	0	0	0	0	0	0	0	0	1	3	3	1	1	1	1	1	0	0	1	2	2	1	6	2	3	0	2	2	3	0	0	2	1	3	4	2	9	4	1	3	2	5	1	0	2
15--61481	1	0	0	1	2	1	2	1	0	2	1	0	0	1	3	0	4	0	2	2	0	0	0	0	4	3	2	0	0	0	0	2	1	0	2	2	0	1	2	1	3	6	3	1	0	2	6	2	0
15--61482	0	1	3	1	0	0	2	0	2	1	2	1	1	1	0	2	1	1	0	1	0	0	0	0	0	0	1	0	0	1	0	1	0	1	0	0	0	1	0	0	3	6	6	2	2	0	2	1	1
15--61483	0	0	0	0	0	1	0	0	1	0	1	2	1	0	1	0	4	1	0	0	0	1	1	1	2	0	1	1	1	1	0	0	0	0	1	1	0	0	3	1	0	1	2	1	0	0	3	1	0
15--31442	0	0	0	0	0	0	0	0	0	0	0	0	1	0	3	0	0	0	0	0	0	0	0	0	0	3	0	2	1	2	1	1	0	1	0	0	2	3	1	3	1	4	4	4	4	4	3	1	0
3001--7311	0	0	0	0	0	0	0	0	0	0	0	0	0	0	0	0	0	0	0	0	0	0	0	0	0	0	0	0	0	0	0	0	0	0	0	0	0	0	0	0	0	0	0	0	0	0	0	0	0
3099--31181	0	0	0	0	0	0	0	0	0	0	0	0	0	1	2	1	1	0	0	0	0	0	0	0	0	0	0	0	0	0	0	0	0	0	0	1	3	2	1	2	2	3	1	0	1	1	1	0	0
3099--31183	0	0	0	0	0	0	0	0	0	0	0	0	0	0	0	1	1	1	1	0	1	1	0	0	0	0	0	0	0	0	0	1	0	0	1	3	14	12	28	37	32	36	4	7	0	0	1	1	0
3099--31182	0	0	0	0	0	0	0	0	0	0	0	0	0	1	0	0	1	0	0	0	0	0	0	0	1	0	2	1	0	1	0	0	1	0	1	0	0	2	3	2	4	1	0	1	0	0	0	0	0
3076--18451	0	0	0	0	0	0	0	0	0	0	0	1	2	4	2	3	1	1	1	0	0	1	2	2	2	0	0	0	0	0	0	0	0	0	0	0	0	0	0	3	4	4	0	0	1	0	1	0	0
3076--60541	0	0	0	0	0	0	0	0	0	0	0	0	0	0	0	0	0	0	0	0	0	0	0	0	0	0	0	0	1	0	0	0	0	0	0	0	0	0	0	0	0	0	0	0	0	0	0	0	0
3076--18453	0	0	0	0	0	0	0	0	0	0	0	0	0	0	1	0	0	0	0	0	0	0	0	0	0	0	0	0	0	0	0	0	0	0	0	0	0	0	0	0	0	0	0	0	0	1	0	1	0
3076--60543	0	0	0	0	0	0	0	0	0	0	0	0	0	0	0	0	0	0	0	0	0	0	0	0	0	0	0	0	0	0	0	0	0	0	0	0	0	0	0	0	0	0	0	0	0	0	0	0	0
2012--6793	0	0	0	0	0	0	1	2	0	0	1	0	0	0	1	0	0	0	1	0	1	0	0	0	0	0	0	0	0	1	0	0	0	0	0	0	0	0	0	1	1	1	0	0	0	0	0	1	0
15--31001	0	0	0	0	0	0	0	0	3	2	3	5	7	1	5	11	4	14	7	2	0	6	5	15	6	10	9	5	6	12	5	13	6	25	13	8	14	9	14	10	22	12	12	9	19	13	18	18	13
15--31003	0	0	0	0	0	0	0	0	0	0	1	2	1	1	0	2	1	1	0	0	0	0	0	0	0	4	9	3	6	7	11	4	5	8	6	8	6	8	6	6	11	12	7	9	16	12	7	9	13
3001--7312	0	0	0	0	1	2	0	0	0	0	0	0	0	1	1	0	0	0	0	1	0	0	0	0	0	0	0	1	0	0	0	0	0	0	0	0	0	0	0	0	1	0	1	0	0	0	0	0	0
2012--14401	0	0	0	0	0	0	0	0	1	0	2	0	1	1	2	1	3	1	2	2	1	3	1	3	2	2	1	2	2	0	1	4	4	1	3	0	0	1	0	2	4	1	2	4	1	1	2	2	1
2012--14403	1	0	0	5	0	1	0	0	1	1	0	0	0	1	0	0	0	1	0	1	0	0	0	0	0	1	0	0	0	1	0	0	0	1	0	0	0	0	0	1	0	1	0	1	0	1	0	0	0
2012--14402	0	0	1	0	0	0	2	1	0	0	1	1	0	1	0	0	0	0	0	0	1	0	1	0	0	1	0	0	1	0	0	0	0	0	0	0	0	0	2	0	1	2	0	0	0	1	0	0	2
3081--10533	1	0	0	0	0	0	1	0	0	0	0	0	0	1	0	0	0	0	0	0	0	0	0	0	0	0	0	0	0	0	0	0	0	0	1	0	0	0	0	0	0	1	0	0	0	0	0	0	1
3076--1012	1	1	2	1	2	0	0	0	0	0	0	0	0	0	0	0	0	0	0	0	0	1	0	0	0	0	0	0	0	0	0	0	0	0	0	0	0	0	0	1	0	0	0	0	0	0	0	0	0
3076--1013	4	1	1	0	2	4	1	0	1	0	3	1	3	1	0	1	0	3	0	1	1	0	3	9	0	0	0	1	0	3	0	3	0	2	1	2	2	0	1	1	3	0	0	0	0	0	0	0	0
3076--1011	1	0	0	0	2	0	0	1	0	0	1	0	8	4	1	0	1	2	0	2	1	1	1	0	0	0	1	2	1	0	1	0	0	0	0	2	0	1	1	1	0	0	0	0	0	0	0	0	0
3076--31332	0	0	0	0	0	0	0	0	0	0	0	0	1	0	1	1	0	0	0	0	0	0	0	0	0	0	1	0	0	0	0	0	0	0	0	0	0	0	0	5	1	0	0	0	0	0	0	0	0
15--23161	0	0	0	0	0	0	0	0	0	0	0	0	0	0	0	0	0	0	0	0	0	0	1	0	0	0	0	0	0	0	0	0	0	0	0	0	0	0	0	0	0	0	0	0	0	0	0	0	0
15--62793	0	0	0	0	0	0	1	0	0	0	0	1	0	0	0	0	0	0	0	1	0	0	0	0	0	0	0	0	0	0	0	0	0	0	0	1	0	0	0	1	2	2	1	0	0	1	0	0	0
15--23162	0	0	0	0	0	0	1	0	0	0	0	1	0	0	0	0	0	0	0	0	0	0	0	0	0	0	0	0	0	0	0	0	0	0	0	0	0	0	1	0	0	0	0	1	0	0	0	0	0
2023--662	0	0	0	0	0	0	0	0	1	1	2	4	1	1	1	2	2	0	0	0	0	0	0	0	0	0	0	0	0	0	0	0	0	0	0	0	0	1	0	0	0	0	2	1	0	0	0	1	0
2023--663	0	1	0	0	0	0	0	0	1	0	1	0	0	0	0	0	0	0	0	0	0	0	1	0	0	0	1	0	0	0	0	0	1	1	1	0	1	0	0	0	0	1	0	0	0	0	0	0	0
15--61363	2	1	0	0	1	1	0	1	0	1	2	2	2	3	2	1	0	1	3	1	0	2	2	1	1	1	1	3	1	1	0	1	2	0	2	2	2	1	2	2	0	1	1	0	0	2	0	1	0
2023--661	0	0	0	0	0	0	0	0	0	1	1	0	1	0	1	0	0	0	0	1	0	0	0	1	0	0	0	1	0	1	1	0	1	1	0	0	1	1	1	0	0	1	1	1	2	1	1	0	2
2012--14122	0	1	6	1	5	7	2	2	1	6	2	2	8	0	4	1	1	3	0	0	1	0	0	1	3	1	1	1	0	3	9	0	1	1	0	2	3	1	3	3	1	2	0	0	0	4	1	10	1
2012--14123	0	0	0	0	0	0	0	0	0	0	0	0	0	0	0	0	0	0	0	0	0	0	0	0	0	0	0	0	0	0	0	0	0	0	0	0	0	0	0	0	0	0	0	0	0	0	0	0	0
2012--14121	0	0	2	0	0	2	1	0	0	0	0	2	4	1	0	0	0	0	0	0	2	0	0	0	4	0	1	1	0	0	0	0	2	4	1	2	0	0	0	0	0	3	1	0	0	2	0	1	2
2012--6283	0	0	0	1	1	1	1	1	0	0	0	0	0	0	0	0	0	0	0	0	0	0	0	0	0	0	0	0	0	0	0	0	0	0	0	0	0	0	0	0	0	0	0	0	0	0	0	0	0
3001--11752	0	0	0	0	0	0	0	0	0	0	0	0	0	0	0	0	0	0	0	0	0	0	0	0	0	0	0	0	0	0	0	0	0	0	0	0	0	0	0	0	0	0	0	0	0	0	0	0	0
2012--6281	0	1	0	2	0	2	0	0	0	0	1	2	1	1	3	0	2	0	1	2	1	0	1	0	1	2	3	0	0	2	1	1	1	1	2	1	1	1	1	1	1	1	1	3	3	2	0	0	1
15--6222	0	0	0	0	0	0	0	0	0	0	1	0	1	0	0	0	0	0	0	0	0	0	0	0	0	0	0	0	0	0	0	0	0	0	0	0	1	0	0	0	0	0	0	0	0	0	0	0	0
15--6223	1	0	0	0	2	0	0	1	0	1	1	1	0	2	0	0	0	0	0	0	0	0	0	1	0	0	1	0	0	0	0	0	0	0	0	0	0	0	1	2	0	2	0	1	0	0	0	1	0
15--6221	0	0	0	0	0	0	0	0	0	0	0	2	0	0	2	0	0	1	0	0	0	2	0	0	0	0	0	0	0	0	0	1	1	0	1	0	1	2	3	2	0	0	0	0	0	0	0	0	1
3076--6893	0	0	0	0	0	0	0	0	0	0	0	0	0	0	0	0	0	0	0	0	0	0	0	0	0	0	0	0	0	0	0	0	0	0	0	0	0	0	1	0	0	0	0	0	0	0	0	0	0
3076--6892	1	0	2	0	0	0	1	0	0	0	2	2	3	0	0	0	1	2	1	2	2	2	2	1	0	2	1	0	0	1	2	0	0	0	0	1	0	0	0	0	0	0	2	0	0	1	1	0	0
3001--4271	0	0	0	0	0	0	0	0	0	0	0	0	0	0	0	0	0	0	0	0	0	0	0	0	0	0	0	0	0	0	0	0	0	0	0	0	0	0	0	0	1	0	0	0	0	0	0	0	0
109--7811	0	1	0	1	0	1	0	0	0	0	0	0	0	0	0	0	0	0	0	0	0	0	0	0	0	0	0	0	0	0	0	0	0	0	0	0	0	0	0	0	0	0	0	0	0	0	0	0	0
3002--10992	0	0	0	0	0	1	0	0	0	0	1	0	1	0	0	0	0	0	0	0	0	0	0	0	0	0	0	0	0	0	0	0	1	0	0	0	0	0	0	0	0	0	0	0	1	0	0	1	0
3002--10991	1	0	1	1	0	0	0	1	1	0	0	0	1	0	0	0	0	0	1	0	0	0	1	1	0	0	0	0	0	0	0	0	0	0	0	1	0	0	0	1	0	1	1	0	0	0	0	1	1
109--7812	0	0	0	0	0	0	0	0	0	0	0	0	0	0	0	0	0	0	0	0	0	0	0	0	0	0	0	0	0	0	0	0	0	0	1	0	0	0	0	0	0	0	0	0	0	0	0	0	0
3076--6141	2	0	0	1	1	2	0	0	1	0	0	0	1	0	2	1	1	1	0	1	3	0	2	1	2	1	0	1	1	0	0	0	0	0	0	1	0	1	0	0	1	0	0	0	0	0	0	0	0
3076--10843	0	0	0	0	0	0	0	0	0	0	2	0	0	0	0	0	0	0	0	0	0	0	0	0	0	0	0	0	0	1	0	0	0	0	1	0	0	0	0	0	0	0	0	0	0	1	0	1	0
3076--6143	0	0	0	0	0	0	0	1	0	0	1	0	0	0	0	0	0	0	0	0	0	0	0	0	0	1	0	0	0	0	0	0	0	0	0	0	0	0	0	0	0	0	0	0	0	0	0	0	0
3076--6142	2	0	0	1	0	1	0	1	1	0	1	0	1	1	1	1	0	0	0	2	1	0	1	0	0	1	0	0	0	1	0	0	0	1	1	0	0	0	0	0	2	0	1	0	0	2	0	0	1
15--681	0	0	0	0	0	0	0	0	0	0	0	0	0	0	0	0	0	0	0	1	0	0	1	0	0	0	0	0	0	0	0	0	0	0	0	0	0	0	0	0	0	0	0	0	0	0	0	0	0
15--683	0	0	0	0	0	0	0	0	0	0	1	1	0	1	0	0	0	0	0	0	0	0	0	0	0	0	0	1	1	0	0	0	0	0	0	0	0	0	0	0	0	0	0	0	0	1	0	0	0
15--682	0	0	0	0	0	0	0	0	0	0	0	0	0	0	0	0	0	0	0	0	0	0	0	0	0	0	0	0	0	0	0	0	0	0	0	0	0	0	0	1	0	1	0	0	0	0	0	0	0
3076--1801	0	0	0	0	3	4	0	1	0	1	3	0	1	0	0	0	0	1	0	1	0	1	2	0	2	0	0	0	0	1	0	0	1	0	0	0	0	1	0	1	0	0	0	0	0	1	0	1	1
3076--61411	0	0	0	0	0	0	0	0	0	0	1	0	0	0	1	0	0	0	0	0	2	0	1	0	0	0	0	0	0	1	0	0	0	0	0	1	1	0	3	0	0	2	0	1	0	2	1	0	0
3076--61413	0	0	0	0	0	0	0	0	0	0	0	0	0	0	0	0	0	0	0	0	0	0	0	0	0	0	0	0	0	0	0	0	0	0	0	0	0	0	0	0	0	0	0	0	0	0	0	0	0
3076--61412	0	0	0	0	0	0	0	0	0	1	0	0	1	0	0	0	0	1	0	0	0	0	0	0	1	0	1	0	1	0	0	0	0	0	0	0	0	0	1	0	1	1	0	0	0	0	0	0	0
2012--27133	0	0	0	0	0	0	0	0	0	0	0	0	0	0	0	0	0	0	0	0	0	0	0	0	0	0	0	0	0	0	0	0	0	0	0	0	0	0	0	0	0	0	0	0	0	0	0	0	0
2012--27132	0	0	0	0	0	0	0	0	0	0	0	0	0	1	1	1	0	0	0	0	0	0	0	0	0	0	0	0	0	0	0	0	0	0	0	0	0	0	0	0	0	0	0	0	0	0	0	0	0
2012--27131	0	0	0	0	0	0	0	0	0	0	0	0	0	1	0	1	0	0	0	0	0	0	0	0	0	0	0	0	0	0	0	0	0	0	0	0	0	0	0	0	0	0	0	0	0	0	0	0	0
3076--27663	0	0	0	0	0	0	0	0	0	0	0	0	0	1	0	0	0	0	0	0	0	0	0	0	2	0	0	1	0	0	0	0	0	0	0	0	0	1	0	1	1	0	2	0	0	3	1	0	0
15--31882	0	0	0	0	0	0	0	0	0	0	0	0	1	1	0	0	2	0	0	0	0	0	0	0	0	1	0	0	0	1	0	1	1	0	0	0	0	0	1	5	1	1	1	0	1	3	0	2	0
3076--27093	0	0	0	0	0	0	0	0	0	0	0	5	6	12	7	7	3	3	2	1	4	1	1	5	4	2	5	1	2	5	3	5	1	2	3	1	7	4	6	3	9	5	3	3	3	5	3	2	2
2012--16781	0	0	1	0	0	0	0	0	0	0	0	0	0	1	1	0	0	0	0	0	0	0	0	0	0	0	0	0	0	0	0	0	0	0	0	0	0	0	1	0	1	0	0	1	1	0	1	0	0
2012--16782	0	0	0	0	0	0	0	0	0	0	0	0	0	0	0	0	0	0	0	0	0	0	0	0	0	0	0	0	0	0	0	0	0	0	0	0	0	0	0	0	0	0	0	0	0	0	0	0	0
2012--16783	0	0	0	0	0	0	0	0	0	0	0	0	0	0	0	0	0	0	0	0	0	0	0	0	0	0	0	0	0	0	0	0	0	0	0	0	0	0	0	0	0	0	0	0	0	0	0	0	0
3076--48573	5	1	1	3	0	2	2	3	0	2	0	0	0	1	1	1	0	0	0	1	1	0	2	0	1	1	2	0	0	0	0	0	0	1	0	0	0	0	1	0	1	0	1	0	1	0	0	1	0
3076--48572	0	0	0	0	0	0	0	0	1	0	0	0	0	0	0	0	0	0	0	0	0	0	0	0	0	0	0	0	0	0	0	0	0	0	0	0	0	0	0	1	1	0	0	1	0	0	0	0	0
3076--48571	0	1	2	0	0	0	0	0	0	0	1	0	0	0	0	0	0	0	0	0	0	0	0	1	0	0	0	0	0	0	0	0	0	0	0	1	0	0	2	1	0	3	0	1	1	0	0	0	0
3081--10563	0	0	0	1	0	0	0	0	0	0	0	0	0	0	0	0	0	0	0	0	0	0	0	0	0	0	0	0	0	0	0	0	0	0	0	0	0	0	0	0	0	0	0	0	0	0	0	0	0
3081--10562	0	0	1	0	1	4	0	0	1	0	0	0	1	0	0	0	0	0	0	0	0	0	1	0	0	0	0	0	0	0	0	0	0	0	1	1	0	1	0	0	0	0	1	0	0	0	0	0	0
3081--10561	0	0	0	0	0	1	1	0	0	0	0	0	0	0	0	0	0	0	2	0	1	1	0	1	0	0	0	0	0	1	2	0	0	0	1	0	0	0	0	0	0	0	0	0	0	0	0	0	0
3076--1212	0	0	0	0	0	0	0	0	0	0	0	0	0	0	0	0	0	0	0	0	0	0	0	0	0	0	0	0	0	0	0	0	0	0	0	0	0	0	0	0	0	0	1	0	0	0	0	0	0
3001--4272	0	0	0	0	0	0	0	0	0	0	0	0	0	0	0	0	1	0	0	2	1	0	0	0	1	1	0	0	0	0	0	0	0	0	0	0	0	0	0	1	2	1	0	0	0	1	0	1	0
3076--6891	0	0	0	0	0	0	0	0	0	0	0	0	0	0	0	0	0	0	0	0	0	0	0	0	0	0	0	0	0	0	0	0	0	0	0	0	0	0	0	0	0	1	0	0	0	0	0	0	0
15--612	0	0	0	0	1	0	1	1	0	0	0	1	0	0	1	3	1	0	1	0	0	0	0	0	0	1	0	1	0	0	0	0	1	0	1	1	1	0	1	0	1	0	0	0	0	0	1	1	1
15--613	0	0	1	0	0	1	1	0	0	0	0	0	1	1	0	1	1	0	1	0	0	0	0	0	0	0	0	0	1	0	0	0	0	0	0	0	0	1	2	0	0	0	1	0	0	2	0	2	1
15--611	2	1	1	2	0	3	1	1	1	1	0	1	1	0	0	1	0	0	0	0	0	0	1	1	1	4	0	2	1	1	1	1	2	1	1	2	2	1	1	1	2	2	1	0	2	0	1	0	1
2059--631	0	0	0	0	0	0	0	0	0	0	0	0	0	0	0	0	0	0	0	0	0	0	0	0	0	0	0	0	0	0	0	0	0	0	0	0	0	0	0	0	0	0	0	0	0	0	0	0	0
15--6451	1	0	0	0	1	0	0	2	1	0	0	0	0	0	0	0	0	0	0	0	0	0	0	0	0	0	0	1	0	0	0	0	0	0	0	0	0	1	0	0	0	0	0	0	1	0	0	1	0
15--6453	0	0	0	0	0	0	0	0	0	0	0	0	0	0	0	0	0	0	0	0	0	0	0	0	0	0	0	0	0	0	0	0	0	0	0	0	0	0	0	0	0	0	0	0	0	0	0	0	1
15--6452	0	1	0	1	0	1	1	0	0	0	0	0	0	0	0	0	0	0	0	0	0	0	0	0	0	0	0	0	0	0	0	0	0	0	0	0	0	2	0	1	0	0	0	1	1	0	0	0	0
2023--2023	0	0	0	0	0	0	0	0	0	0	0	0	0	0	0	0	0	0	0	0	0	0	0	0	0	0	0	0	1	0	0	0	0	0	0	0	0	0	0	1	0	0	0	0	0	0	0	0	0
2023--2022	0	0	0	0	0	0	0	0	0	0	0	0	0	0	0	0	1	0	0	0	0	0	0	0	0	0	0	0	0	0	0	0	0	0	0	0	0	0	0	0	0	0	0	0	0	0	0	0	0
2023--2021	0	0	0	0	1	1	1	0	0	0	0	0	0	0	0	0	0	0	0	0	0	0	0	0	0	0	0	0	0	0	0	0	0	0	0	0	0	0	0	0	0	0	0	0	0	0	0	0	0
3076--31921	0	0	0	0	0	0	0	0	0	0	0	1	1	1	2	0	1	0	1	0	0	0	0	0	0	1	0	1	2	0	0	1	0	1	1	0	1	1	0	1	4	3	1	0	0	0	0	0	0
3076--31922	0	0	0	0	0	0	0	0	0	0	0	2	4	2	2	2	1	1	0	0	0	0	0	1	0	0	0	1	0	0	0	1	1	0	0	0	1	0	0	0	2	2	2	1	1	1	1	0	1
3076--31923	0	0	0	0	0	0	0	0	0	0	0	0	0	1	1	2	2	3	1	1	3	0	3	2	2	1	0	0	2	1	0	0	1	0	1	2	4	1	1	3	1	0	1	1	1	2	0	0	2
3076--61323	0	1	1	1	0	1	2	2	1	2	0	1	0	0	1	0	0	0	0	0	0	0	0	0	0	0	0	0	0	0	0	0	0	0	0	0	0	0	0	0	0	0	0	0	0	0	0	0	0
3076--61322	1	0	0	1	0	0	0	0	0	0	0	0	2	1	1	0	0	0	0	0	0	0	0	1	1	1	0	0	0	0	0	0	0	0	0	0	1	1	0	0	0	0	0	0	0	0	0	0	0
3076--61321	0	0	0	0	0	0	0	0	0	0	0	0	0	0	0	0	0	0	0	0	0	0	0	0	0	0	0	0	0	0	0	0	0	0	0	0	0	0	0	0	0	0	0	0	0	0	0	0	0
3081--5573	1	1	3	1	4	7	1	1	2	2	2	1	6	3	4	2	1	5	2	3	6	1	4	5	3	1	1	5	0	1	3	5	3	6	0	2	13	0	4	3	13	20	2	3	4	0	2	0	4
3081--5572	0	1	1	1	5	6	0	0	1	2	1	0	1	1	0	1	0	0	0	3	2	1	1	1	0	0	1	0	1	3	1	2	1	2	0	0	2	1	0	2	3	7	2	0	0	0	1	0	2
3081--5571	0	0	0	1	2	2	0	0	1	0	0	0	1	0	1	0	0	0	0	0	0	0	0	1	1	0	0	1	0	0	0	0	0	0	0	0	0	0	0	0	0	0	0	0	0	0	0	0	0
2023--14651	0	0	0	0	0	0	0	0	0	0	0	0	0	0	0	0	0	0	0	0	0	0	0	0	0	0	0	0	0	0	0	0	0	0	0	0	0	0	0	0	0	0	0	0	0	0	0	0	0
109--7813	0	0	0	0	0	0	0	0	0	1	0	0	0	0	0	0	0	0	0	0	0	0	0	0	0	0	0	0	0	0	0	0	0	0	0	0	0	1	0	1	1	1	2	2	1	2	3	2	1
2023--8032	0	0	0	0	0	0	0	0	0	0	0	0	0	0	0	0	0	0	0	0	0	0	0	0	0	0	0	0	0	0	0	0	0	0	0	0	0	0	0	0	0	0	0	0	0	0	0	0	0
2023--8033	0	0	0	0	0	0	0	0	0	0	0	0	0	0	0	0	0	0	0	0	0	0	0	0	0	0	0	0	0	0	0	0	0	0	0	0	0	0	0	0	0	0	0	0	0	0	0	0	0
3076--29112	0	0	0	0	0	0	0	0	0	0	0	0	0	0	0	0	0	0	0	0	0	0	0	0	0	0	0	0	0	0	0	0	0	0	0	0	0	0	0	0	1	1	0	0	0	0	1	1	0
2023--8031	0	0	0	0	0	0	0	0	0	0	0	0	0	0	0	0	0	0	0	0	0	0	0	0	0	0	0	0	0	0	0	0	0	0	0	0	0	0	0	0	0	0	0	0	0	0	0	0	0
3076--1162	1	1	1	1	0	0	0	0	0	1	0	0	1	0	0	0	2	0	0	0	0	0	0	0	0	0	1	0	0	2	1	0	0	1	0	0	0	0	0	0	0	0	0	0	0	0	0	0	0
3076--1163	0	0	0	0	0	0	0	0	0	0	0	0	0	0	0	0	0	0	0	0	0	0	0	0	0	0	0	0	0	0	0	0	0	0	0	1	0	0	0	0	0	0	0	0	0	0	0	0	0
3076--1161	0	0	0	0	0	0	0	0	0	0	0	1	0	0	0	0	0	0	0	0	0	0	0	0	0	0	0	0	0	0	0	0	0	0	0	0	1	0	0	0	0	0	0	0	0	0	0	0	0
2023--14652	0	0	0	0	0	0	0	0	0	0	0	0	0	0	0	0	0	0	0	0	0	0	0	0	0	0	0	0	0	0	0	0	0	0	0	0	0	0	0	0	0	0	0	0	0	0	0	0	0
2023--2291	0	0	0	0	0	1	0	0	0	0	0	0	0	0	0	0	0	0	0	0	0	0	0	0	0	0	0	0	0	0	0	0	0	0	0	0	0	1	0	0	0	0	0	0	0	0	0	0	0
2023--2292	0	0	0	0	0	0	0	1	2	0	0	1	2	2	0	1	1	1	2	1	0	1	1	1	1	2	0	2	1	1	0	0	0	0	0	0	0	0	0	0	0	0	0	0	1	0	0	1	0
2023--2293	0	1	0	0	0	0	0	0	0	0	0	1	0	1	1	0	1	0	0	1	0	0	2	0	0	1	1	0	1	1	0	0	0	0	0	0	0	0	0	0	0	0	0	0	0	0	0	0	0
15--6191	3	3	3	0	5	4	8	2	1	2	3	2	4	4	2	4	5	0	5	0	0	4	2	5	3	3	1	3	2	2	4	3	4	4	5	4	2	3	3	2	3	22	4	2	7	10	6	5	1
15--6192	0	0	0	0	1	0	0	0	1	1	0	0	0	0	0	1	0	0	0	1	0	1	0	0	0	1	1	0	1	1	1	0	1	0	0	1	0	0	0	1	1	1	1	1	0	1	1	1	1
15--6193	0	0	0	0	0	0	0	1	0	1	1	1	1	1	0	0	1	0	0	0	0	0	0	0	1	0	0	0	0	0	0	0	0	3	1	0	1	1	0	0	0	4	0	0	0	1	0	1	0
15--6194	3	9	8	23	9	8	10	4	6	4	11	8	7	6	3	6	15	3	3	12	0	6	3	9	6	6	8	5	4	8	4	2	0	9	6	5	5	6	4	7	7	19	6	4	6	15	13	3	9
3002--7633	0	0	0	0	0	0	0	0	0	0	0	0	0	0	0	0	0	0	0	0	0	0	1	0	2	0	0	0	1	0	0	0	0	0	0	0	0	0	0	0	0	0	1	0	0	0	0	0	0
3002--7632	0	0	0	0	0	0	0	0	0	0	0	0	0	0	0	0	0	0	0	0	0	0	0	0	0	1	0	0	0	0	0	0	0	0	0	0	0	0	0	0	0	0	0	0	0	0	0	0	0
3076--10842	0	0	0	0	1	0	0	1	0	0	0	0	0	0	0	0	0	0	0	0	0	0	0	0	0	0	0	0	0	0	0	0	0	0	0	0	0	0	0	0	0	0	0	0	0	0	1	0	0
15--61422	0	0	0	0	0	0	0	0	0	0	0	0	1	0	0	0	0	0	0	0	0	0	0	0	0	0	0	0	0	0	0	0	0	0	0	0	0	0	0	0	0	1	0	0	0	0	0	0	0
109--4323	0	0	0	0	0	0	0	0	0	0	0	0	0	0	0	0	0	0	0	0	0	0	0	0	0	0	0	0	0	0	0	0	0	0	0	0	0	0	0	0	0	0	0	0	0	0	0	0	0
109--4321	0	0	0	0	0	0	0	0	0	0	0	0	0	0	0	0	0	0	0	0	0	0	0	0	0	0	0	0	0	0	0	0	0	0	0	0	0	0	0	0	0	0	0	0	0	0	0	0	0
3076--10841	0	0	0	0	0	0	0	0	0	0	0	0	0	0	0	0	0	0	0	0	0	0	0	0	0	0	0	0	0	0	0	0	0	0	0	0	0	0	0	0	0	0	0	0	0	0	0	0	0
15--1272	0	0	0	2	1	2	2	0	3	2	2	4	1	2	2	0	2	0	0	1	0	0	0	0	0	1	2	0	2	0	0	1	0	0	0	0	2	1	0	0	1	2	0	1	1	0	0	2	0
15--61432	0	0	0	0	0	0	0	0	0	0	0	0	1	0	2	1	0	0	0	1	0	0	0	0	1	1	0	1	0	0	0	0	0	0	0	0	1	0	0	0	0	2	0	0	0	0	1	1	0
3076--9211	0	1	0	2	0	0	0	0	0	0	0	1	0	0	0	1	1	1	1	1	0	1	0	1	1	0	1	3	2	0	2	1	1	4	3	1	2	4	1	2	4	1	1	2	2	1	1	1	1
3076--9212	0	1	0	0	1	1	0	0	0	0	0	1	0	0	0	0	0	1	0	0	1	0	0	0	0	0	0	0	0	0	0	0	0	0	0	0	1	0	0	1	2	0	1	0	0	1	0	0	0
3076--9213	1	2	3	2	4	2	1	1	2	2	1	1	9	1	4	1	2	4	4	2	4	1	2	3	4	3	2	1	0	2	0	3	0	4	1	0	3	0	1	1	3	3	8	0	2	1	1	0	2
3076--61451	0	0	0	0	0	0	0	0	0	0	0	0	0	0	0	0	0	0	0	0	0	0	0	0	0	0	0	0	0	0	0	0	0	0	0	0	0	0	0	0	0	0	0	0	0	0	0	0	0
3076--61453	0	0	0	0	0	0	0	1	0	0	0	0	0	0	0	1	0	0	0	0	0	0	1	0	0	1	1	0	0	0	1	0	0	1	0	0	0	0	1	0	0	0	0	0	0	0	0	1	0
3076--61452	0	0	0	0	0	1	0	0	0	0	0	0	0	0	0	0	0	0	0	0	0	0	0	0	0	0	0	0	0	0	0	0	0	0	0	0	0	0	0	0	0	0	0	0	0	0	0	0	0
109--7352	0	0	0	0	0	0	0	0	0	0	0	0	1	1	0	2	0	0	0	0	0	0	0	0	0	0	0	1	0	0	2	0	1	0	0	1	0	0	0	0	0	0	0	0	1	1	1	0	1
109--7353	0	0	0	0	0	0	0	0	0	0	0	0	0	0	0	0	0	0	0	0	0	0	0	0	0	0	0	0	0	0	0	0	0	0	0	0	0	1	0	0	0	0	1	0	0	0	0	0	0
109--7351	0	0	0	0	0	0	0	0	0	0	0	0	0	0	0	0	0	0	0	0	0	0	0	0	0	0	0	0	0	0	0	0	0	0	0	0	1	0	0	0	0	0	0	0	0	0	0	0	0
3076--34152	0	0	0	0	0	0	0	0	0	0	0	0	0	0	0	0	1	1	0	1	0	0	0	1	0	0	0	0	0	0	0	0	0	0	0	0	0	0	0	0	0	0	0	0	0	0	0	0	0
3076--34153	0	0	0	0	0	0	0	0	0	0	0	0	0	0	0	0	0	0	0	0	0	0	0	0	0	0	0	0	0	0	0	0	0	0	0	0	0	0	0	0	0	0	0	0	0	0	0	0	0
3076--34151	0	0	0	0	1	0	1	0	0	0	0	0	0	0	0	0	0	0	0	0	0	0	0	0	0	0	0	0	0	0	0	0	0	0	0	0	0	0	0	0	0	0	0	0	0	0	0	0	0
3076--7212	0	0	0	0	0	0	0	0	0	0	0	0	0	0	0	0	0	0	0	0	0	0	0	0	0	0	0	0	0	0	0	0	0	0	0	0	0	0	0	0	0	0	0	0	0	0	1	0	0
3076--7213	0	0	0	0	0	0	0	0	0	0	0	0	0	0	0	0	0	0	0	0	0	0	0	0	0	0	0	0	0	0	0	0	0	0	0	0	0	0	0	0	0	0	0	0	0	0	0	0	0
3076--7211	0	0	0	0	0	0	0	0	0	0	0	0	0	0	0	0	0	0	0	0	0	0	0	0	0	0	0	0	0	0	0	0	0	0	0	0	0	0	0	0	1	0	1	0	0	0	0	0	0
3076--6172	0	0	0	0	0	0	0	0	0	0	0	0	2	0	3	0	0	0	0	0	0	1	1	1	0	0	0	0	1	0	0	0	1	0	0	0	0	0	0	1	0	0	0	0	0	0	0	0	0
15--10053	0	0	0	0	1	0	0	1	0	0	0	0	0	0	0	1	0	1	0	0	0	0	0	0	0	1	0	0	0	0	0	0	0	0	0	0	0	0	0	0	0	0	0	0	0	0	0	0	0
15--10052	0	0	0	1	0	0	0	0	0	0	0	0	0	0	0	0	2	1	1	1	0	0	0	1	0	0	0	0	0	1	0	0	0	0	0	0	0	0	1	1	1	1	0	1	0	0	0	0	0
15--10051	0	0	0	0	0	0	0	0	0	0	0	0	0	0	1	0	0	0	0	0	0	1	0	0	0	0	1	0	0	0	0	0	0	0	0	0	0	0	0	0	0	0	0	0	0	0	0	0	0
109--4322	0	0	0	0	0	0	0	0	0	0	0	0	0	0	0	0	0	0	0	0	0	0	0	0	0	0	0	0	0	0	0	0	0	0	0	0	0	0	0	0	0	0	0	0	0	0	0	0	0
15--61672	0	0	0	0	0	0	0	0	0	0	0	0	0	0	0	0	0	0	0	0	0	0	0	0	0	0	0	0	0	0	0	0	0	0	0	0	0	0	0	0	0	0	0	0	0	0	0	0	0
3081--7953	0	0	0	0	0	0	1	0	0	3	2	0	2	4	1	0	0	1	0	0	0	0	1	0	0	0	0	0	0	0	0	1	0	0	1	0	0	0	0	0	0	0	1	1	0	0	0	0	0
3081--7952	0	0	0	0	0	0	0	0	0	0	0	0	0	0	0	0	0	0	0	0	0	0	0	0	0	0	0	0	0	0	0	0	0	0	0	0	0	0	0	0	0	0	0	0	0	0	0	0	0
3081--7951	0	0	0	0	0	0	0	0	0	0	0	0	0	0	0	0	0	0	0	0	0	0	0	0	0	0	0	0	0	0	0	0	0	0	0	0	0	0	0	0	0	0	0	0	0	0	0	0	0
3001--1371	0	0	0	0	1	0	0	0	0	0	0	0	0	0	0	0	0	0	0	0	0	0	0	0	0	0	0	0	0	0	0	0	0	0	0	0	0	0	0	0	0	0	0	0	0	0	0	0	0
3001--1373	0	0	0	0	0	0	0	0	0	0	0	0	0	0	0	0	0	0	0	0	0	0	0	0	0	0	0	0	0	0	0	0	0	0	0	0	0	0	0	0	0	0	1	0	0	0	0	0	0
3001--1372	0	0	0	0	0	1	0	0	0	0	0	0	0	1	0	0	0	0	0	0	0	0	0	0	0	0	0	0	0	0	0	0	0	0	1	0	0	0	0	0	0	0	0	0	0	0	0	0	0
3076--6923	0	0	0	0	0	0	0	0	0	0	0	0	0	0	0	0	0	0	0	0	0	0	0	0	0	0	0	0	0	0	0	0	1	0	0	0	0	0	0	0	0	0	0	0	0	0	0	0	0
3001--61711	0	0	0	0	0	0	0	0	0	0	0	0	0	0	0	1	0	0	0	0	0	0	0	0	0	0	0	0	0	0	0	0	0	0	0	0	0	0	0	0	1	0	0	0	0	0	0	0	0
3001--61712	0	0	0	0	0	0	0	0	0	0	0	0	0	0	0	0	0	0	0	0	0	0	1	0	0	0	0	0	0	0	0	0	0	0	0	0	0	0	0	0	0	0	0	0	0	0	0	0	0
3001--61713	0	0	0	0	0	0	0	0	0	0	0	0	0	0	0	1	0	0	0	0	0	0	0	0	0	0	0	0	0	0	0	0	0	0	0	1	0	0	0	0	1	0	0	0	0	0	0	0	0
15--61673	0	0	0	0	0	0	0	1	0	0	0	0	0	0	0	0	1	1	0	0	0	0	0	0	0	0	0	0	0	0	0	1	0	1	0	0	0	0	0	1	1	0	0	1	0	0	0	0	0
15--1033	0	0	1	0	0	1	1	2	3	1	2	1	2	1	5	1	3	4	3	3	0	0	3	4	1	3	3	0	1	1	0	4	3	5	5	5	2	1	3	1	4	3	5	6	3	9	2	5	5
15--61671	0	0	0	0	0	0	0	0	1	0	0	1	0	0	0	0	0	1	0	0	0	0	0	0	0	0	0	0	0	0	0	0	0	0	0	0	0	0	0	0	0	0	0	0	1	0	0	0	0
15--1031	0	0	1	1	0	0	0	0	1	3	1	0	1	6	2	1	1	2	3	0	0	1	2	0	2	2	5	1	0	0	1	3	0	0	1	1	1	3	1	2	2	0	1	1	4	6	2	7	2
15--6503	0	0	0	0	0	0	0	0	0	0	0	1	0	0	0	0	0	0	0	0	0	0	0	0	0	0	0	2	0	1	1	0	0	0	0	0	0	0	1	0	0	0	0	0	0	0	0	0	0
2023--10022	1	0	0	0	1	0	0	1	0	1	1	1	0	1	0	0	0	0	0	0	0	0	0	1	1	0	1	0	0	0	0	1	0	0	0	1	0	0	0	0	1	1	0	0	0	0	0	0	0
2023--10021	0	0	0	0	0	0	0	0	0	0	0	0	0	0	0	0	0	1	0	0	0	0	0	0	0	0	0	0	1	0	0	0	0	0	0	0	0	0	0	0	0	0	0	0	0	0	0	0	0
2023--1131	0	0	1	0	0	1	0	0	1	0	0	0	1	0	0	0	0	0	0	0	0	0	0	1	0	0	0	0	1	1	1	0	0	1	1	0	0	0	0	0	0	0	1	1	0	0	1	0	0
2023--1132	0	0	0	0	0	0	1	0	1	0	0	0	0	0	0	0	1	1	0	1	0	1	0	1	0	1	1	2	1	1	2	0	0	0	0	0	1	0	0	0	0	0	0	0	0	0	0	0	0
2023--1133	0	0	0	0	0	0	0	0	0	0	0	0	0	0	0	0	0	0	0	0	0	0	0	0	0	0	0	0	0	0	0	0	0	0	0	0	0	0	0	0	0	0	0	0	0	0	0	0	0
3001--26102	0	0	0	0	0	1	0	0	0	0	0	0	0	0	0	0	0	0	0	0	0	0	0	0	0	0	0	0	0	0	0	0	0	0	0	0	0	0	0	0	1	0	0	1	0	0	0	0	0
3081--10822	0	0	2	4	2	27	1	6	1	1	5	2	1	5	1	1	1	3	1	2	6	4	1	2	1	0	3	3	2	2	4	1	2	2	0	0	3	3	1	3	2	2	1	1	1	1	4	1	1
3081--10823	0	1	3	6	2	7	6	1	2	5	4	1	7	4	5	5	2	1	2	5	6	3	3	6	2	0	6	4	6	4	2	2	2	3	1	3	0	2	2	0	3	0	1	1	1	2	1	2	3
3081--10821	0	0	0	0	0	0	0	0	0	0	0	0	0	0	0	0	0	0	0	0	0	0	0	0	0	0	1	0	0	0	1	0	0	0	0	0	0	0	0	0	0	0	1	0	0	0	0	0	0
2012--6272	0	0	0	0	0	0	0	0	0	0	0	1	0	0	0	0	0	0	0	0	0	0	0	0	0	2	0	0	0	0	0	0	0	1	0	0	0	0	0	0	0	1	0	0	1	0	1	0	0
2012--6273	0	0	0	0	1	0	0	0	0	0	0	0	0	0	0	0	1	0	0	0	0	0	0	0	0	1	0	0	0	0	1	0	0	0	0	0	0	0	1	0	1	1	1	1	1	1	0	0	0
3076--7031	1	1	3	1	2	0	0	0	1	5	0	1	4	4	3	2	3	1	1	5	4	0	1	5	3	1	0	2	1	3	2	4	0	1	1	0	0	0	1	2	1	7	3	2	0	3	2	1	1
3076--7781	0	0	0	0	0	0	0	0	0	0	0	0	0	0	0	0	0	0	0	0	0	0	0	0	0	0	0	0	0	0	0	0	0	0	0	0	0	0	0	0	0	0	0	0	0	0	0	0	0
3076--7782	0	1	0	1	0	0	1	0	0	1	0	0	0	0	0	0	0	2	1	0	0	0	0	0	1	0	0	0	1	0	1	0	0	1	3	0	0	0	0	0	0	0	1	0	1	0	1	0	1
3001--26103	0	0	0	0	0	0	0	0	0	0	0	0	0	0	1	0	1	0	0	0	0	0	0	0	0	1	0	0	0	0	0	0	0	0	0	0	0	1	0	0	1	3	0	0	2	0	0	0	0
2012--6572	0	1	0	2	0	0	0	0	1	1	0	0	0	0	0	0	0	0	0	0	0	0	0	0	0	0	0	0	0	0	0	0	0	0	0	0	0	0	0	2	1	0	0	0	0	1	0	0	0
15--31441	0	0	0	0	0	0	0	0	0	0	0	2	10	9	8	4	2	0	2	1	0	0	0	1	3	2	4	4	4	4	2	2	6	3	1	4	7	9	16	17	17	20	14	11	10	10	7	4	1
3076--31692	0	0	0	0	0	0	0	0	0	0	1	1	0	1	1	2	1	0	0	0	1	1	0	1	1	0	1	0	0	0	0	0	0	0	0	0	0	0	1	0	0	1	0	1	0	1	0	1	0
3076--31693	0	0	0	0	0	0	0	0	0	0	0	0	0	0	0	0	1	0	0	0	0	0	0	0	0	0	0	0	1	0	0	0	0	0	0	0	0	0	0	0	3	0	0	0	0	0	0	0	0
3076--31691	0	0	0	0	0	0	0	0	0	0	0	0	0	1	0	0	0	1	0	0	0	0	0	0	0	0	0	0	0	0	0	0	0	0	0	0	1	0	1	0	2	1	1	0	1	0	1	0	0
15--6301	0	0	0	2	4	1	1	0	0	0	0	0	0	1	0	0	0	0	0	0	0	0	0	0	0	0	0	0	1	0	0	0	0	1	0	0	0	1	0	1	1	0	0	0	0	1	1	0	0
15--6303	4	2	0	5	4	1	1	3	2	0	1	2	2	0	0	1	0	1	0	0	0	1	0	0	0	0	0	4	2	2	2	3	0	1	0	1	0	1	1	0	1	0	0	1	3	0	0	1	1
15--6302	1	6	1	6	1	4	0	1	3	0	0	1	0	0	1	0	0	0	1	0	0	0	0	0	0	0	0	0	0	0	0	0	0	1	0	2	1	2	3	1	4	3	2	0	0	0	1	2	2
2012--6153	0	2	1	2	3	3	4	6	1	6	4	0	1	2	2	1	0	3	1	0	2	1	2	2	4	1	1	1	1	4	2	0	1	1	1	0	1	2	2	1	0	1	0	1	0	0	1	1	2
2012--6152	1	1	2	2	0	0	7	0	0	4	6	3	1	0	2	0	1	2	1	1	1	2	1	2	2	3	3	1	1	2	0	0	1	3	1	0	2	0	0	0	0	9	0	9	1	1	5	0	1
2012--6151	0	1	2	1	1	0	0	0	0	0	0	2	1	1	1	0	0	0	2	2	1	0	1	1	2	0	0	0	0	1	1	0	0	0	0	0	0	1	1	2	1	2	0	2	1	0	1	1	0
15--61361	0	0	0	0	0	0	0	0	0	0	0	1	2	0	0	0	0	0	1	1	0	0	2	1	0	0	1	0	1	0	2	2	1	0	1	1	0	0	0	1	0	0	0	2	0	0	0	1	0
15--18053	0	0	0	0	1	0	0	0	0	0	0	1	1	0	1	1	0	0	0	0	0	1	0	0	1	0	1	1	0	1	0	0	1	0	0	2	0	1	2	1	4	0	0	3	1	0	1	0	1
15--18052	1	0	0	1	0	0	0	1	1	0	0	1	1	2	2	0	0	0	0	0	0	0	0	0	1	1	0	0	1	0	0	0	0	0	1	0	0	2	2	3	1	1	0	0	1	0	0	2	0
15--18051	1	0	1	0	0	0	0	1	1	1	0	1	0	0	0	0	0	0	0	1	0	0	0	1	0	0	0	1	0	0	0	1	0	0	0	1	1	0	1	3	2	0	0	0	0	1	0	0	0
3076--23141	2	2	0	3	3	4	0	1	1	1	0	1	4	11	4	2	1	1	0	0	1	2	0	0	0	0	2	0	0	0	0	0	1	0	0	1	0	1	1	2	4	0	0	0	0	0	0	0	0
3076--23143	1	0	0	0	0	0	0	0	0	0	0	0	0	0	0	0	0	0	0	0	1	0	1	0	0	0	0	0	0	0	0	0	0	1	0	0	0	0	1	0	1	0	0	0	0	0	0	0	0
3076--23142	0	2	1	1	0	0	0	0	1	2	5	1	5	2	1	1	1	0	1	1	1	0	0	0	1	1	0	2	0	1	1	0	0	0	1	0	0	1	1	1	2	0	0	0	0	0	0	0	0
2012--10603	0	1	1	0	2	1	1	1	1	0	2	3	0	0	0	0	1	1	0	0	0	0	0	1	0	1	1	0	0	1	1	0	1	0	1	0	1	1	1	0	0	0	0	0	1	0	0	0	0
2012--10602	2	0	4	1	4	3	1	2	3	3	0	2	3	1	4	4	2	5	1	2	1	1	2	1	0	2	1	2	0	1	1	2	0	5	2	3	4	2	3	1	0	3	0	2	2	5	1	1	0
2012--10601	0	0	0	0	0	0	0	0	0	0	0	0	0	0	0	0	1	0	0	0	1	1	1	1	0	0	0	1	0	0	0	0	0	0	0	1	0	0	0	0	0	0	0	0	1	0	0	1	1
2012--6721	0	1	0	0	1	2	2	0	1	1	0	0	0	0	0	0	0	0	0	0	0	0	0	0	0	0	0	0	0	0	0	0	0	1	0	0	0	0	0	0	1	0	0	0	0	0	0	0	0
2012--6722	0	0	0	0	0	0	0	0	0	1	0	0	0	0	1	0	0	0	1	0	0	1	1	0	1	1	0	1	1	0	1	0	1	0	0	0	1	1	1	1	1	0	0	0	1	1	1	1	1
3076--6173	0	0	0	0	1	1	0	0	1	0	0	1	3	2	2	3	3	0	1	1	5	2	2	3	2	2	4	3	4	2	2	1	2	3	2	1	1	2	3	1	4	1	2	3	1	2	1	1	0
15--692	0	0	0	0	0	0	0	0	0	0	0	1	0	0	0	0	0	0	0	0	0	0	0	0	0	0	0	0	0	0	0	0	0	0	0	0	0	0	0	0	0	0	0	1	0	0	0	0	1
15--693	0	0	0	0	0	0	0	0	0	0	0	0	0	0	0	0	0	0	0	0	0	0	0	0	0	0	0	0	0	0	0	0	0	0	0	0	0	0	0	1	0	1	0	0	0	0	0	0	0
15--691	0	0	0	0	0	1	1	0	1	1	1	0	0	0	1	0	0	0	0	0	0	0	0	1	0	2	1	0	0	1	0	1	0	1	0	1	0	0	0	3	1	0	0	0	2	0	1	2	0
15--44702	0	0	0	0	0	0	0	0	0	0	0	0	0	0	0	0	0	0	0	0	0	0	0	1	0	0	0	0	0	0	0	0	0	0	0	1	0	0	0	0	0	0	0	0	1	0	0	1	0
15--44703	0	0	0	0	0	0	0	0	0	0	0	0	0	0	0	0	0	0	0	0	0	0	0	0	0	0	0	0	0	0	0	0	0	0	0	0	0	0	0	0	0	0	0	0	0	0	0	0	0
15--50002	0	0	0	0	0	0	0	0	0	0	0	1	0	0	0	0	0	0	0	0	0	0	0	0	0	0	0	0	0	0	0	0	0	0	0	0	0	0	0	1	0	0	1	0	0	0	0	2	1
15--50003	0	0	0	0	0	0	0	0	0	0	0	0	0	0	0	0	0	0	0	1	0	1	0	0	0	0	0	0	0	0	0	0	0	0	0	0	1	0	0	0	1	1	1	1	0	0	0	0	0
15--31203	0	0	1	1	0	0	1	1	2	3	2	1	3	5	2	5	4	2	1	0	0	0	0	2	3	2	1	0	1	0	0	3	1	2	0	2	5	1	1	7	9	2	9	3	6	3	5	0	0
15--31202	0	1	2	1	2	1	1	0	0	3	2	3	5	4	6	0	1	3	2	3	0	1	2	0	0	2	0	2	0	1	1	0	0	2	1	2	1	8	7	16	16	11	6	8	10	10	4	3	1
15--31201	0	1	1	2	1	0	2	1	3	1	2	3	4	8	5	4	3	4	2	3	0	2	2	3	2	2	3	3	4	3	3	1	2	2	2	2	2	9	5	12	5	5	4	2	2	2	0	0	3
2012--6791	1	0	1	1	0	0	0	0	0	0	0	0	0	0	0	0	0	0	0	1	1	1	1	0	0	1	1	1	2	1	0	1	2	2	0	0	1	1	1	2	2	2	2	1	1	1	1	0	1
3001--7313	0	0	0	0	0	0	0	0	0	0	0	0	0	0	0	0	0	0	0	0	0	0	0	0	0	0	0	0	0	0	0	0	0	0	0	0	0	0	0	0	0	0	0	0	0	0	0	0	0
2012--6792	0	0	0	0	0	0	0	0	0	0	0	0	0	1	0	0	1	0	1	0	0	0	0	0	0	0	0	0	0	0	0	0	0	0	0	1	0	0	0	0	0	0	0	0	0	0	0	1	0
3076--31503	0	0	0	0	0	0	0	0	0	0	0	1	1	3	1	1	0	0	1	0	2	0	0	1	0	0	0	0	0	0	0	0	0	1	0	0	0	0	1	1	0	2	1	2	2	1	2	1	0
2023--2232	0	0	0	0	0	0	0	0	0	0	0	0	0	0	0	0	0	0	0	0	0	0	0	0	0	0	0	0	0	0	0	0	0	0	0	0	0	0	0	0	0	1	0	0	0	0	0	0	0
2023--2233	0	0	0	0	0	0	0	0	0	0	0	0	0	0	0	0	0	0	0	0	0	0	0	0	0	0	0	0	0	0	0	0	0	0	0	0	0	0	0	0	0	0	0	0	0	0	0	0	0
2023--2231	0	0	0	0	0	0	0	0	0	0	0	0	0	0	0	0	0	0	0	0	0	0	0	0	0	0	0	0	0	0	0	0	0	0	0	0	0	0	0	0	0	0	0	0	0	0	0	1	0
3076--6552	0	0	0	0	0	0	0	0	0	0	0	0	0	0	0	0	0	0	0	0	0	0	0	0	0	0	0	0	0	0	0	0	0	0	0	0	0	0	0	0	0	0	0	0	0	0	0	0	0
3076--6553	0	0	0	0	0	0	0	0	0	0	0	0	1	0	0	0	0	0	0	0	0	0	0	0	0	0	0	0	0	0	0	0	0	0	0	0	0	0	0	0	0	0	0	0	0	0	0	1	1
3076--6551	0	0	1	0	0	0	0	0	0	0	0	0	0	0	0	0	0	0	0	0	0	0	0	0	0	0	0	0	0	0	0	0	0	0	0	0	0	0	0	0	1	0	1	1	0	0	0	0	1
2059--632	0	0	0	0	0	0	0	0	0	0	0	0	0	0	0	0	0	1	0	0	1	0	0	0	0	0	0	0	0	0	0	0	0	0	0	1	1	0	0	1	0	0	0	0	0	0	0	0	0
2059--633	0	0	0	0	0	0	0	0	0	0	0	0	0	0	3	2	5	5	5	4	10	2	2	5	4	2	2	4	1	4	0	4	6	8	4	2	2	2	4	3	7	7	3	5	6	3	5	3	4
3076--27661	0	0	0	0	0	0	0	0	0	0	0	0	0	0	0	0	0	0	0	0	0	0	0	0	0	0	0	0	0	0	0	0	0	0	0	0	0	0	0	2	0	1	1	0	1	0	0	1	0
15--61633	2	3	3	2	2	1	0	1	0	2	2	4	2	2	2	1	0	1	0	1	0	2	2	2	0	1	4	1	3	0	1	2	3	2	2	1	1	3	7	12	12	4	3	1	7	5	7	7	3
15--61632	1	3	3	1	1	2	3	1	0	3	3	2	0	0	1	0	4	2	0	2	0	0	0	1	5	1	1	1	0	0	2	1	1	4	0	1	0	3	4	5	6	4	4	4	2	4	4	4	1
15--61631	22	43	25	35	23	32	18	17	21	16	12	22	24	19	22	24	13	16	14	6	0	9	9	17	15	10	9	14	11	9	11	12	13	19	13	10	19	20	43	34	28	39	24	18	21	30	31	35	21
3076--27662	0	0	0	0	0	0	0	0	0	0	0	1	0	1	0	4	2	1	0	0	0	0	0	3	3	2	1	1	3	3	3	4	1	4	1	3	1	2	3	3	4	1	2	3	0	1	0	0	0
15--1032	1	1	1	2	1	0	0	1	0	2	1	1	1	2	1	0	0	0	1	0	0	0	0	1	2	0	1	1	2	0	0	0	0	0	0	0	2	0	0	1	4	0	3	1	1	1	4	0	1
15--27111	0	0	0	0	0	0	0	0	0	0	0	0	0	0	1	0	0	0	0	0	0	0	0	0	0	2	0	0	0	0	0	0	0	0	0	0	0	0	0	0	4	0	1	1	1	1	4	3	4
15--27112	0	1	0	0	0	0	0	0	0	0	0	0	3	5	2	1	1	0	2	0	0	1	0	0	0	0	1	1	0	1	1	0	1	0	0	1	1	4	2	4	5	3	0	2	2	0	0	1	0
15--27113	2	0	1	0	0	0	2	0	0	1	0	0	0	0	1	0	0	0	0	1	0	1	1	0	2	0	2	1	1	2	0	1	1	1	2	1	1	0	0	4	1	1	1	1	5	2	3	0	1
2012--10832	1	1	1	1	1	0	1	0	0	1	0	0	0	0	0	0	0	0	0	0	0	0	0	0	0	0	0	0	0	0	0	1	0	0	0	0	0	0	0	0	0	0	0	0	0	0	0	0	0
109--6513	0	0	1	0	0	0	0	0	0	0	0	0	1	0	1	2	0	0	1	0	0	0	0	0	0	0	0	0	0	1	0	1	0	1	0	0	0	1	0	1	2	8	0	1	0	0	1	0	0
109--6512	0	0	0	0	0	0	0	0	0	0	0	0	0	0	0	0	0	0	0	0	0	0	0	0	0	0	0	0	0	0	0	0	0	0	0	0	0	0	0	0	0	2	0	0	0	0	0	0	0
109--6511	0	0	0	0	0	0	1	0	0	0	0	0	0	0	0	0	0	1	1	0	0	0	1	0	0	0	0	0	0	0	0	0	0	0	0	0	0	0	0	0	0	1	2	0	0	0	0	0	0
2012--10833	0	0	0	1	0	0	0	0	0	0	0	0	0	0	0	0	0	0	0	0	1	1	0	0	0	0	1	0	0	0	0	0	0	0	0	0	1	0	1	1	3	2	0	0	1	0	0	0	1
3076--27092	0	0	0	0	0	0	0	0	0	0	0	3	4	1	0	0	0	0	0	0	1	0	0	0	0	0	0	0	0	0	0	0	0	0	0	0	0	0	2	6	4	0	0	1	1	0	0	0	1
109--10691	0	0	0	0	0	0	0	0	0	0	0	0	1	0	0	0	0	0	0	0	0	0	0	0	1	1	0	0	1	1	0	0	1	0	0	1	1	1	1	0	1	2	1	1	1	1	1	0	0
109--10692	0	0	0	0	0	0	0	0	0	0	0	0	0	0	0	0	0	0	0	0	0	0	0	0	0	0	0	0	0	0	1	0	0	0	0	0	0	0	0	0	0	0	0	0	0	0	0	0	0
109--10693	0	0	1	0	0	0	0	0	0	1	0	0	1	0	1	1	1	1	0	0	0	0	0	0	0	0	0	0	0	0	0	1	0	0	1	0	0	0	0	0	0	1	0	0	0	0	0	0	0
2023--10023	0	0	0	0	0	0	0	0	0	0	0	0	0	0	0	0	0	0	0	0	0	0	0	0	0	0	1	0	0	0	0	0	0	0	0	0	0	0	0	0	1	0	0	0	0	1	0	0	0
15--6502	0	0	0	0	0	0	0	0	0	0	0	0	1	0	0	0	0	0	0	0	0	0	0	0	0	0	0	0	0	0	0	1	0	0	1	1	0	0	0	1	1	0	0	1	0	0	1	0	0
15--6501	0	0	0	0	0	0	0	0	0	1	0	0	2	2	1	0	0	1	0	0	0	0	1	0	0	0	0	0	0	0	0	0	0	0	0	0	0	0	0	1	2	0	0	0	0	1	0	0	1
15--61332	0	0	0	0	1	1	0	0	0	0	1	1	2	0	0	1	0	1	0	0	0	0	0	1	1	0	1	1	0	0	0	0	1	0	0	2	2	1	2	1	1	1	1	1	0	1	1	0	0
15--61333	1	0	0	1	1	1	1	1	1	0	1	1	1	0	0	0	0	0	0	0	0	0	1	0	3	0	3	0	2	2	1	1	0	0	0	2	1	0	5	2	3	5	2	0	2	0	0	0	0
15--61331	3	5	5	1	5	11	6	6	11	1	7	4	5	6	6	6	7	3	2	1	0	2	6	5	5	5	4	4	8	3	4	9	11	7	9	2	7	4	7	7	10	9	8	3	6	2	2	5	4
2012--10831	0	0	0	0	0	0	0	0	0	0	0	0	0	0	0	0	0	0	0	0	0	0	0	0	0	0	1	0	0	0	0	0	1	0	0	0	0	0	0	0	0	0	0	0	0	0	0	0	0
15--6591	0	0	0	0	1	0	0	0	0	0	1	0	0	0	0	0	0	0	0	0	0	0	0	0	0	0	0	0	0	0	0	1	0	0	0	0	0	1	0	1	1	1	1	0	1	0	0	0	0
15--6592	0	0	0	1	0	0	0	0	0	0	1	0	0	4	0	2	0	1	2	0	0	0	0	0	0	1	1	0	0	0	0	0	0	1	2	0	1	0	1	0	4	6	0	1	1	2	0	0	1
15--6593	1	0	0	0	2	2	2	1	2	2	2	0	1	0	1	1	0	0	0	1	0	1	1	1	3	1	4	1	2	0	2	1	2	0	2	2	2	4	4	2	7	2	4	3	1	16	7	6	1
2023--2263	0	0	0	0	0	0	0	0	0	1	0	0	0	0	0	0	0	0	0	0	0	0	0	0	0	0	0	0	0	0	0	0	0	0	0	0	0	0	0	0	0	0	0	0	0	0	0	0	0
2023--2262	1	0	0	0	0	0	0	0	0	1	0	0	0	0	0	0	1	0	0	0	0	0	0	0	0	0	1	0	0	0	0	0	0	0	0	0	0	1	0	0	1	1	0	0	0	0	0	1	0
3076--7503	0	1	0	0	0	1	1	0	0	0	0	1	1	0	0	0	1	0	0	0	0	0	1	0	0	0	0	1	1	1	1	0	0	0	0	0	0	0	0	0	0	0	0	0	0	0	0	0	0
3076--6922	0	0	0	0	0	0	0	0	0	0	0	0	1	0	0	0	0	0	0	0	0	0	0	0	1	0	0	0	0	0	0	0	0	0	0	0	0	0	0	0	0	0	0	0	0	0	0	0	0
109--7111	0	0	0	0	0	0	0	0	0	0	0	0	0	0	0	0	0	0	0	0	0	0	0	0	0	0	0	0	0	0	0	0	0	0	0	0	0	0	0	0	0	0	0	0	0	0	0	0	0
109--7112	0	0	0	0	0	0	0	0	1	0	0	0	0	0	0	0	0	0	0	0	0	0	0	0	0	0	0	0	0	0	0	0	0	0	0	0	0	0	0	0	0	0	0	0	0	0	0	0	0
109--7113	0	0	0	0	0	0	0	0	0	0	0	0	0	0	0	0	0	0	0	0	0	0	0	0	0	0	0	0	0	0	0	0	0	0	0	0	0	0	0	0	0	0	0	0	0	0	0	0	0
3076--6881	0	0	0	4	0	0	1	0	0	0	0	5	17	17	15	5	5	0	1	0	5	5	7	3	1	4	3	6	3	0	0	0	0	1	0	3	4	2	0	11	6	2	2	2	7	11	8	2	0
3001--12042	0	0	0	0	0	0	0	0	0	0	0	0	0	0	0	1	0	0	0	0	0	0	0	0	0	0	0	0	1	0	0	0	0	0	0	1	0	1	0	1	0	0	0	0	0	0	0	0	0
3001--12043	0	0	1	1	0	1	2	1	1	1	1	4	3	1	3	2	1	0	1	0	0	0	0	2	1	0	2	1	1	1	2	0	1	1	1	1	0	0	0	0	1	2	2	3	2	2	2	1	3
3001--12041	0	1	1	0	0	0	1	0	1	0	0	0	0	0	0	1	1	1	0	0	0	0	0	0	0	0	0	0	0	0	0	0	0	0	0	0	0	0	0	0	0	0	0	0	0	0	0	0	0
3076--6921	0	0	0	0	0	0	0	0	0	0	0	0	0	0	0	0	0	0	0	0	0	0	0	0	0	0	0	0	0	0	0	0	0	0	0	0	0	0	0	0	0	0	0	0	0	0	0	0	0
3076--6882	0	2	1	1	1	2	0	1	2	1	1	0	5	3	4	6	1	0	1	1	2	2	4	0	2	3	5	3	1	2	2	2	1	0	0	0	2	2	1	4	2	2	1	1	1	1	1	1	3
3076--6883	1	0	0	1	2	0	0	1	1	1	1	2	5	4	2	2	3	2	0	2	0	1	3	3	5	3	1	1	0	0	1	0	0	0	0	1	2	1	0	1	0	0	3	1	4	4	1	0	0
2012--6603	1	1	3	1	2	1	3	2	1	4	3	2	2	1	1	3	3	2	0	1	3	2	5	1	4	1	1	1	1	1	3	3	3	1	0	1	2	1	1	2	0	0	2	0	0	2	1	6	0
2012--6602	2	1	4	3	1	1	1	0	3	2	4	3	6	3	1	2	1	3	2	2	2	2	3	1	3	2	1	0	1	0	1	1	1	5	2	0	1	0	1	1	0	3	3	5	2	4	0	2	2
2012--6601	1	1	1	1	0	0	0	0	0	0	0	1	1	0	0	0	0	0	0	0	0	0	1	0	1	0	0	0	0	0	0	0	0	0	0	0	0	0	0	0	1	0	1	1	1	0	0	1	0
2023--7113	0	0	0	0	0	0	0	0	0	0	0	0	0	0	0	0	0	0	0	0	0	0	0	0	0	0	0	0	0	0	0	0	0	0	0	0	0	0	0	0	0	0	0	0	0	0	0	0	0
3081--27752	0	0	1	0	0	0	0	0	0	0	0	0	0	0	0	0	0	0	0	0	0	0	0	0	0	0	0	0	0	0	0	0	0	0	0	0	0	0	0	0	0	0	0	0	0	0	0	0	0
3076--7043	0	0	0	0	0	0	0	0	0	0	0	0	1	0	0	1	1	0	1	0	0	0	0	0	0	0	0	0	0	0	0	0	0	0	0	0	0	0	0	0	0	1	1	1	0	1	0	1	0
3076--61961	0	1	1	0	1	1	1	0	0	0	0	0	0	0	0	0	0	0	0	2	0	0	1	0	0	0	0	1	1	1	2	1	2	0	0	1	1	2	1	1	2	0	0	0	0	0	0	0	0
3076--61963	0	0	0	0	0	0	0	1	0	0	0	0	0	0	0	0	0	0	0	0	0	1	0	0	1	0	0	1	0	0	0	0	0	0	0	1	1	0	0	1	0	0	0	0	0	0	0	0	0
3076--61962	0	0	0	0	0	0	0	0	0	0	1	0	0	0	1	0	0	0	0	0	0	0	0	1	2	0	0	0	0	1	0	0	0	0	0	0	0	0	1	0	0	0	0	0	0	0	0	0	0
15--6231	0	0	0	0	0	0	0	0	0	0	0	0	0	0	0	0	0	0	0	0	0	1	0	0	0	0	0	0	0	0	0	1	0	0	1	0	0	1	1	0	0	0	0	0	0	0	0	0	0
3001--10852	1	0	0	0	1	1	0	0	1	0	0	0	0	0	0	0	0	0	0	0	1	0	0	0	0	1	0	0	0	2	0	0	0	1	0	1	0	0	0	1	2	0	0	0	0	0	0	0	0
15--6233	0	0	1	0	0	0	0	0	0	0	0	0	0	0	0	0	0	0	0	0	0	0	0	0	0	1	1	0	0	0	0	0	1	1	0	0	1	0	2	0	1	1	0	1	1	1	0	0	1
15--6232	0	0	0	0	1	0	0	0	0	0	1	1	0	0	0	0	1	0	0	0	0	0	0	0	0	1	0	0	0	0	1	0	0	1	0	2	2	0	2	2	3	2	2	1	1	0	0	1	0
15--61441	0	1	0	0	0	0	2	0	1	1	1	1	0	5	1	0	1	0	2	0	0	0	0	0	2	0	1	0	0	0	0	0	0	0	1	1	1	0	5	1	3	3	0	0	2	1	0	1	0
3076--1802	0	0	0	0	0	0	0	0	0	0	0	0	0	0	0	0	0	0	0	0	0	0	0	0	0	0	0	0	0	0	0	0	0	0	0	0	0	0	0	0	0	0	0	0	0	0	0	0	0
3076--6312	0	0	1	0	1	2	2	1	2	2	3	0	3	2	2	5	2	0	3	1	2	3	2	2	7	2	4	2	2	3	2	5	3	2	1	0	1	0	1	3	6	1	3	5	1	1	0	4	2
15--61443	2	1	0	0	2	6	1	1	2	0	1	3	8	1	0	0	2	2	1	9	0	0	6	3	3	3	4	3	1	2	6	2	1	3	10	6	2	2	3	1	5	4	2	3	12	2	1	4	1
2023--2272	0	0	0	0	0	1	0	0	0	0	2	1	0	0	0	0	0	0	0	0	1	0	0	0	0	0	1	0	0	0	0	0	0	0	0	0	0	0	0	0	0	0	0	0	0	0	0	0	0
2023--2273	0	1	0	0	0	0	0	0	0	0	0	0	0	0	0	1	0	0	0	0	1	0	0	0	0	2	0	1	1	0	0	1	0	0	0	0	1	0	0	0	0	0	0	0	0	0	0	0	0
3081--27753	1	0	0	0	0	0	0	0	0	0	1	0	0	0	0	0	0	0	0	0	0	0	0	0	0	0	0	0	0	1	0	0	0	0	0	0	0	0	0	0	0	0	0	0	0	0	0	0	0
3076--7042	0	0	0	0	0	0	0	0	0	0	0	0	0	0	0	0	0	0	0	0	0	0	0	0	0	0	0	0	0	0	0	0	0	0	0	0	0	0	0	0	0	0	0	0	0	0	0	0	0
15--8422	0	0	0	0	0	0	0	0	0	0	0	1	1	0	0	0	0	0	0	0	0	0	0	1	0	0	0	0	0	0	0	0	0	0	0	0	0	0	0	0	0	0	0	0	2	2	2	2	2
15--8423	0	0	0	0	0	0	0	0	0	0	0	0	0	0	0	0	0	0	1	0	0	0	1	0	0	0	0	0	0	0	0	1	0	1	1	1	1	2	2	2	2	2	2	2	2	2	1	2	2
15--8421	0	0	0	0	0	0	0	0	0	0	1	1	0	0	0	0	0	0	0	0	0	0	0	0	0	0	0	0	0	0	0	0	0	0	0	0	0	0	0	0	0	1	1	0	0	0	0	0	0
3076--2031	0	0	0	0	0	0	0	0	0	0	0	0	0	0	0	0	0	0	0	0	0	0	0	0	0	0	0	0	0	0	0	0	0	0	0	0	0	0	0	0	0	0	0	0	0	0	0	0	0
3076--7783	0	0	0	0	0	0	0	0	0	0	0	0	0	0	0	0	0	0	0	0	0	0	0	0	0	0	0	0	0	0	0	0	0	0	0	0	0	0	0	0	0	0	0	0	0	0	0	0	1
3076--2033	0	0	0	0	0	0	1	0	1	1	0	0	1	0	1	0	0	1	0	0	0	0	0	1	1	0	0	0	0	0	0	0	0	0	0	0	0	0	0	0	0	0	0	0	1	0	1	0	0
3076--2032	3	3	4	1	1	2	1	1	0	1	3	3	1	4	1	2	1	2	2	1	3	4	2	0	3	3	2	0	0	0	3	0	1	4	3	0	0	3	0	0	1	2	3	1	2	1	1	0	3
3076--7041	0	0	0	2	1	1	1	1	0	0	0	1	0	1	0	0	0	0	0	0	0	0	0	1	0	0	0	0	1	0	0	0	0	0	0	0	0	1	0	0	0	1	0	0	0	1	1	0	0
3081--10531	0	0	0	0	1	1	1	1	0	2	0	1	1	1	0	2	5	1	1	1	1	1	1	0	0	1	0	0	0	0	0	1	2	3	0	1	2	1	1	0	5	2	1	3	1	2	11	1	1
3081--10532	0	0	0	0	0	0	0	0	0	0	0	0	0	0	0	0	0	0	0	0	0	0	0	0	0	0	0	0	0	0	0	0	0	0	0	0	0	0	0	0	0	0	0	0	0	0	0	0	0
3001--26101	0	0	0	0	0	0	0	0	0	0	0	0	0	0	0	0	0	0	0	0	0	0	0	0	0	0	0	0	0	0	0	0	0	0	0	0	0	0	0	0	1	3	1	0	0	0	0	0	0
15--31153	0	0	0	0	0	0	0	0	0	0	0	0	0	2	0	0	0	2	1	1	0	1	0	0	0	1	0	0	1	0	1	0	0	0	0	0	1	5	2	2	3	2	0	2	2	0	0	1	1
15--31152	0	0	0	0	0	0	0	0	0	0	0	0	3	2	3	1	1	1	0	0	0	0	0	0	0	0	1	0	0	0	0	2	3	2	3	2	2	6	8	5	10	10	0	4	2	2	0	0	1
15--31151	0	0	0	0	0	0	0	0	0	0	1	3	11	6	2	2	0	0	0	0	0	0	0	1	3	4	5	3	1	1	2	2	0	0	4	3	1	6	13	18	19	21	5	6	15	8	9	1	2
109--15723	0	0	0	0	0	0	0	0	0	0	0	0	0	0	0	0	0	0	0	0	0	1	0	0	1	0	0	0	0	1	0	0	0	0	0	0	0	0	0	0	0	0	0	0	0	0	0	0	0
3076--44121	1	1	0	0	0	0	0	0	0	0	0	0	0	0	0	0	0	0	0	0	0	0	0	0	0	0	0	0	0	0	0	0	0	0	0	0	0	0	0	0	0	0	0	0	0	0	0	0	0
3076--44122	0	0	0	0	0	0	0	0	0	0	0	1	0	0	0	0	0	0	0	0	1	0	0	0	0	0	0	0	0	0	0	0	0	0	0	0	0	0	0	0	0	0	0	0	0	0	0	0	0
3076--44123	2	0	0	0	0	0	0	0	0	0	0	0	0	0	0	0	0	0	0	0	0	0	0	0	0	0	0	0	0	0	0	0	0	0	0	0	0	0	0	0	0	0	0	0	0	0	0	0	0
2023--14653	0	0	0	0	0	0	0	0	0	0	0	0	0	0	0	0	0	0	0	0	0	0	0	0	0	0	0	0	0	0	0	0	0	0	0	0	0	0	0	0	0	0	0	0	0	0	0	0	0
15--27882	0	0	0	0	0	0	0	0	0	0	2	3	13	4	3	2	1	1	7	4	0	4	2	4	2	6	6	6	3	6	3	5	3	4	3	3	7	20	15	22	26	19	16	20	23	26	13	8	4
15--27883	0	0	0	0	0	0	0	0	0	0	0	1	6	1	3	4	0	1	0	0	0	0	1	1	1	2	0	1	2	1	0	0	1	0	0	0	0	2	1	2	6	3	1	5	3	2	1	0	0
3081--27751	0	0	0	0	0	0	0	0	0	0	0	0	0	0	0	0	0	0	0	0	0	0	0	0	0	0	0	0	0	0	0	0	0	0	0	0	0	0	0	0	0	0	0	0	0	0	0	0	0
15--27881	0	0	0	0	0	0	0	0	0	0	1	1	1	2	1	1	0	0	2	0	0	0	0	0	0	0	0	0	0	0	0	1	0	1	0	0	1	1	2	4	4	0	0	1	3	2	2	2	0
3076--6131	0	0	1	0	1	0	1	0	0	0	1	1	1	0	0	0	0	0	0	0	0	0	0	0	0	0	1	0	0	1	1	0	0	0	1	0	0	0	1	0	0	0	0	0	0	0	1	0	0
3076--6132	0	0	0	0	0	0	0	0	0	0	0	0	1	0	0	2	2	0	0	1	0	0	0	0	1	0	0	1	1	0	0	0	0	0	0	0	1	0	0	0	1	0	0	0	0	0	0	1	1
3076--6133	0	2	2	0	1	2	4	2	6	0	3	5	7	4	3	6	7	6	3	6	8	2	2	2	5	3	6	3	4	2	3	7	6	6	2	2	5	2	0	5	6	5	3	2	8	6	4	4	4
109--15721	0	0	0	0	0	0	0	0	0	0	0	0	0	0	1	0	0	0	0	0	0	0	0	0	0	0	0	0	0	0	0	0	0	0	0	0	0	0	1	2	2	2	0	0	0	0	0	0	0
2012--6831	1	2	1	0	0	0	1	2	0	0	0	0	0	1	0	0	0	1	0	0	0	0	1	1	0	3	0	0	0	0	0	0	1	2	0	0	0	0	1	0	2	0	2	0	0	0	0	0	1
2012--6832	0	0	0	0	1	1	1	1	1	1	0	0	2	0	2	1	1	4	1	0	1	1	0	1	7	5	3	2	0	0	1	0	1	9	0	1	1	2	1	1	4	4	1	0	2	3	1	2	2
2012--6833	0	0	0	0	1	1	1	0	1	0	2	0	1	0	0	1	0	1	2	0	3	2	1	3	1	1	0	1	1	1	0	0	1	0	1	2	1	0	0	0	0	1	1	2	0	1	0	1	0
15--17071	0	1	0	0	0	0	0	0	0	0	0	0	1	0	0	0	0	0	0	0	0	0	0	0	0	0	0	0	0	0	0	0	0	0	0	0	0	1	1	0	0	0	0	0	0	0	0	0	0
3076--27602	0	0	0	0	0	0	0	0	0	0	0	0	0	0	0	0	0	0	0	0	0	0	0	0	0	0	0	0	0	0	0	0	0	0	0	0	0	0	0	0	0	0	0	0	0	0	1	0	1
3076--27603	0	0	0	0	0	0	0	0	0	0	0	0	0	0	0	0	0	0	1	0	0	0	0	2	0	0	0	0	0	0	0	0	0	0	1	0	0	0	0	1	2	0	1	1	0	0	0	0	1
3076--27601	0	0	0	0	0	0	0	2	5	1	0	0	8	13	12	6	5	10	5	10	7	6	6	2	3	2	3	2	1	3	3	2	1	3	0	6	4	2	6	2	9	5	4	5	6	6	9	3	2
3076--6161	0	1	0	0	0	0	0	0	0	0	0	0	1	0	0	0	0	0	0	0	0	0	0	0	0	1	0	1	0	0	0	0	0	0	0	0	0	0	1	1	0	0	0	0	0	1	2	1	1
15--61743	0	0	0	0	0	0	0	0	0	0	0	1	0	0	0	0	0	0	0	0	0	0	0	1	0	0	1	1	0	0	0	0	0	0	0	1	0	0	0	0	0	0	0	0	0	0	0	0	0
15--61742	0	0	0	0	0	0	0	0	0	0	0	0	0	1	0	0	0	0	0	0	0	0	0	0	0	0	1	0	0	0	0	0	0	0	0	0	0	0	0	1	0	0	0	0	0	0	0	0	0
15--61741	0	0	0	0	0	0	0	0	0	0	0	2	0	1	1	1	0	0	0	0	0	0	0	0	0	0	1	0	0	0	0	0	0	0	0	0	0	0	1	1	1	3	0	1	2	1	0	0	0
3099--43052	0	0	0	0	0	0	0	0	0	0	0	0	0	0	0	0	0	0	0	0	0	0	0	0	0	0	0	0	0	0	0	0	0	0	0	0	0	0	0	0	0	0	0	0	0	0	0	0	0
3099--43053	0	0	0	0	0	0	0	0	0	0	0	0	0	0	0	0	0	0	0	1	0	0	0	0	0	0	0	0	0	0	0	0	0	0	0	0	0	0	1	0	0	0	0	0	0	0	0	0	0
3099--43051	0	0	0	0	0	0	0	0	0	0	0	0	0	0	0	0	0	0	0	0	0	0	0	0	0	1	0	0	0	0	0	0	0	0	0	0	1	0	0	1	0	0	0	0	0	0	0	0	0
109--62931	0	0	0	0	0	0	0	0	0	0	0	0	0	0	0	0	0	0	0	0	0	0	0	0	0	0	0	0	0	0	0	0	0	0	0	0	0	0	0	0	0	0	0	0	0	0	0	0	0
109--62932	0	1	0	0	1	0	0	0	0	0	0	0	0	0	1	0	0	0	0	0	0	1	0	0	0	0	0	0	0	0	0	0	0	0	0	0	0	1	0	0	0	2	0	2	0	0	0	0	0
109--62933	0	0	0	1	0	0	0	0	0	0	0	0	0	0	0	0	2	0	0	0	0	0	1	0	0	0	1	0	0	0	0	0	0	0	0	0	0	0	0	1	1	3	0	0	0	0	1	0	0
3001--15623	0	0	0	0	0	0	0	0	0	0	0	0	0	0	0	0	0	0	0	0	0	0	0	0	0	0	0	0	0	0	0	0	0	0	0	0	0	0	0	0	0	0	0	0	0	0	0	0	0
3001--15622	0	0	0	0	0	0	0	0	0	0	0	0	0	0	0	0	0	0	0	0	0	0	0	0	0	0	0	0	0	0	0	0	0	0	0	0	0	0	0	0	0	0	0	0	0	0	0	0	0
3001--15621	0	0	0	0	0	0	0	0	0	0	0	0	0	0	0	0	0	0	0	0	0	0	0	0	0	0	0	0	0	0	0	0	0	0	0	0	0	0	0	0	0	0	0	0	0	0	0	0	0
15--31023	0	0	0	0	0	0	0	0	0	0	0	0	0	1	3	3	1	2	2	2	0	0	0	1	1	2	4	2	3	2	2	1	2	2	1	1	3	2	5	5	7	5	6	7	5	2	3	5	4
15--31022	0	0	0	0	0	0	0	0	0	0	0	0	0	4	1	2	0	0	0	0	0	1	0	0	1	1	0	0	0	0	0	1	1	0	0	2	1	1	2	2	3	1	1	2	5	5	1	0	1
15--31021	0	0	0	0	0	0	0	0	0	0	0	0	1	0	2	0	0	0	0	0	0	0	1	1	0	0	0	0	0	0	0	0	0	1	0	1	0	1	0	1	2	0	1	1	0	0	0	0	0
15--25062	0	0	0	1	2	1	1	2	3	3	4	3	2	2	2	3	5	1	0	4	0	3	5	3	2	5	6	2	1	2	4	2	4	3	3	4	3	3	6	12	9	7	8	3	8	8	2	2	0
15--25063	0	0	0	0	0	0	0	0	0	0	0	0	2	1	0	0	0	0	0	0	0	0	1	0	1	0	0	1	0	0	1	0	0	1	0	0	1	2	0	0	0	1	1	0	1	0	0	0	0
15--25061	0	0	0	0	0	0	0	1	0	0	0	0	0	0	0	0	0	0	0	0	0	0	1	0	0	0	0	0	0	0	0	0	0	0	0	0	1	2	3	4	8	2	2	1	0	1	1	1	0
3076--6763	0	0	0	0	0	0	0	0	0	0	0	0	0	0	0	0	0	0	0	0	0	0	0	0	0	0	0	0	0	0	0	0	0	0	0	0	0	0	0	0	0	0	0	0	0	0	0	0	0
2023--6892	0	0	0	0	0	0	0	0	0	0	0	0	0	0	0	0	0	0	0	0	0	0	0	0	0	0	0	0	0	0	0	0	0	0	0	0	0	0	0	0	0	0	0	0	0	0	0	0	0
2023--6893	0	1	0	0	0	0	0	0	0	0	0	0	0	0	0	0	0	0	0	0	0	0	0	0	0	0	0	0	0	0	0	0	0	0	0	0	0	0	0	0	0	0	0	0	0	0	0	0	0
2023--6891	0	0	0	0	0	0	0	0	0	0	1	0	0	0	0	0	0	0	0	0	0	0	0	0	0	0	0	0	0	0	0	0	0	0	0	0	0	0	0	0	0	0	0	0	0	0	0	0	0
3076--25583	1	1	1	1	1	1	1	1	1	1	1	0	1	1	1	0	0	1	1	1	1	1	2	1	2	2	2	1	0	1	1	0	0	0	0	0	0	0	0	1	0	0	1	0	0	0	0	0	0
3076--25582	0	0	0	0	0	0	0	0	0	0	0	0	0	0	0	0	0	1	0	0	1	0	0	0	0	0	0	0	1	0	0	0	0	0	0	0	0	0	0	0	0	0	0	0	0	0	0	0	0
3076--25581	1	0	0	0	0	0	0	0	0	0	0	0	0	0	0	1	1	0	0	0	0	1	0	0	0	0	0	0	0	1	0	0	0	0	0	0	0	0	0	0	0	0	0	0	0	0	0	0	0
2023--7873	0	0	0	0	0	0	0	0	0	0	0	0	0	0	0	0	0	0	0	0	0	0	0	0	0	0	0	0	0	0	0	0	0	0	0	0	0	0	0	0	0	0	0	0	0	0	0	1	0
2023--7872	0	0	0	0	0	0	0	0	0	0	0	0	0	0	0	0	0	0	0	0	0	0	0	0	0	0	0	0	0	0	0	0	0	0	0	0	0	0	0	0	0	0	0	0	0	0	0	0	0
2023--7871	0	0	1	0	0	0	0	0	0	0	0	0	0	0	0	0	0	0	0	0	0	0	0	0	0	0	0	0	0	0	0	0	0	0	0	0	0	0	0	0	0	0	0	0	0	0	0	0	0
15--1111	0	0	0	0	0	0	0	0	0	0	0	0	0	0	0	0	0	0	0	0	0	1	0	0	0	0	0	0	0	0	0	0	0	0	0	0	0	0	0	0	0	0	0	0	0	0	1	0	0
15--1113	0	0	0	0	0	0	0	0	0	0	0	0	0	0	0	0	0	0	0	0	0	0	0	0	0	0	0	0	0	0	0	0	0	0	0	0	0	0	0	0	0	0	0	1	0	1	1	1	1
15--1112	0	0	0	0	0	0	0	0	0	1	0	0	2	0	0	0	1	0	0	0	0	0	0	0	0	0	0	0	0	0	0	0	0	0	0	0	0	0	0	0	0	0	0	1	0	0	0	0	0
15--61343	0	0	0	0	0	0	0	0	0	0	0	0	0	0	0	0	0	0	0	1	0	0	1	0	1	0	0	0	0	0	0	0	0	0	0	0	0	0	0	0	0	0	0	0	0	0	0	0	0
15--61342	0	0	0	0	0	0	0	0	0	0	0	0	0	0	0	0	0	1	1	0	0	1	0	0	0	0	0	0	0	0	0	0	0	0	0	0	0	0	0	0	0	1	1	1	0	1	1	0	0
15--61341	0	0	0	0	0	0	0	0	0	0	0	0	0	0	0	0	0	0	0	0	0	0	0	0	0	1	0	0	0	0	0	0	0	0	0	0	0	0	0	0	0	0	0	0	0	0	0	0	0
2023--33002	0	0	0	0	0	0	0	0	0	0	0	0	0	0	0	0	1	1	1	0	1	0	0	1	1	1	0	1	0	1	1	1	0	0	0	1	0	0	0	0	0	0	0	0	0	0	0	0	1
2023--33003	0	0	0	0	0	0	0	0	0	0	1	0	0	0	0	0	0	0	0	0	0	0	0	1	0	0	1	0	0	0	0	0	0	0	0	0	0	0	0	0	0	0	0	0	0	0	0	0	0
3099--31952	0	0	0	0	0	0	0	0	0	0	0	0	1	0	0	0	0	0	0	0	1	0	0	1	0	0	0	0	0	1	1	0	0	0	0	0	1	1	0	1	1	1	0	0	0	0	0	0	0
2023--33001	0	0	0	0	0	0	0	0	0	0	0	0	1	0	0	0	0	0	0	0	1	1	1	1	0	0	0	0	0	0	1	0	0	0	0	0	0	0	0	1	0	1	0	1	0	0	0	0	0
3076--6261	2	0	7	8	9	19	8	4	6	3	13	5	21	9	13	2	4	13	4	17	5	2	5	4	19	11	6	3	3	12	8	7	4	21	5	5	6	7	3	1	29	5	2	3	9	3	1	10	10
3076--6262	0	0	0	0	0	0	0	0	0	0	0	0	0	0	0	0	0	0	0	0	0	0	0	0	0	0	0	0	0	0	0	0	0	0	0	0	0	0	0	0	0	0	0	0	0	0	0	0	0
3076--6263	1	0	2	0	9	16	0	3	1	3	11	1	5	7	3	2	1	0	0	7	5	0	2	3	4	1	3	0	0	3	2	1	1	5	1	4	2	3	1	2	15	0	1	2	2	0	0	3	9
3076--31502	0	0	0	0	0	0	0	0	0	0	0	0	0	0	0	0	1	0	0	0	0	0	0	0	0	0	1	0	0	0	0	0	1	0	0	1	1	0	0	1	1	0	0	0	1	0	0	1	0
15--31221	0	0	0	0	0	0	0	1	6	2	1	3	4	1	2	3	4	1	1	1	0	0	0	1	0	2	0	1	3	0	0	0	1	0	2	1	0	2	3	5	8	5	6	5	5	4	1	2	1
3076--31501	0	0	0	0	0	0	0	0	0	0	0	0	0	1	1	0	0	0	0	0	0	1	1	0	1	3	3	0	1	1	0	0	0	0	0	0	0	0	0	1	5	0	1	0	1	0	0	0	1
3001--62423	0	0	0	0	0	0	0	0	0	0	0	0	0	0	0	0	0	0	0	0	0	0	0	0	0	0	0	0	0	0	0	0	0	0	0	0	0	0	0	2	2	1	0	1	1	0	1	0	0
3001--62422	0	0	0	0	0	0	0	0	0	0	0	0	0	0	0	0	0	0	0	0	0	0	0	0	0	1	0	0	0	0	0	0	0	0	0	0	0	0	0	0	0	0	0	0	0	0	0	0	0
3001--62421	0	0	0	0	0	0	0	0	0	0	0	0	1	0	0	0	0	0	0	0	0	1	0	0	0	0	0	0	0	1	0	0	0	0	0	0	0	0	0	0	0	1	0	1	0	0	0	0	0
15--31223	0	0	0	0	0	0	0	0	0	8	17	12	19	13	30	10	9	13	10	11	0	3	9	12	20	6	12	10	8	11	9	4	6	17	1	8	17	15	13	19	27	43	31	17	24	18	17	20	14
3099--31953	0	0	0	0	0	0	0	0	0	0	0	1	0	0	1	1	0	1	0	0	0	1	1	0	1	1	1	1	0	0	0	0	0	0	0	0	1	1	1	2	3	4	1	0	0	0	0	0	0
15--31222	0	0	0	0	0	1	10	15	9	3	5	6	9	9	21	25	12	11	9	6	0	11	11	13	9	13	16	32	30	21	12	36	11	20	15	19	23	21	31	36	22	30	40	18	36	29	28	20	22
3076--7032	2	1	1	3	3	0	1	1	2	1	0	3	0	3	3	5	2	2	0	3	4	2	2	2	3	3	0	2	3	4	3	2	1	2	0	0	1	6	1	1	3	5	1	1	3	7	3	2	1
3076--7033	0	0	0	0	0	0	0	0	0	0	0	0	0	0	0	0	1	0	1	0	0	0	0	0	0	0	0	0	0	0	0	0	0	0	0	0	0	0	0	0	0	0	0	0	0	0	0	0	0
3076--27091	0	0	0	0	0	0	0	0	0	0	0	1	1	2	1	1	0	0	1	1	1	0	0	1	1	1	1	0	2	0	1	0	0	0	0	0	0	1	1	1	0	1	1	1	1	1	0	1	0
3076--6311	0	0	0	0	0	2	0	0	0	1	0	1	1	0	1	0	0	2	1	2	0	0	1	0	0	2	5	2	3	0	1	0	0	0	0	0	0	0	0	0	3	2	1	1	1	1	3	1	0
15--61442	0	0	0	0	0	0	0	1	0	0	0	1	1	2	0	0	0	0	0	0	0	1	0	0	0	0	0	1	0	0	1	0	1	0	0	0	0	0	0	2	4	0	1	0	2	0	1	0	1
3076--6313	7	2	6	5	6	10	2	2	4	10	1	2	6	11	3	2	2	3	2	10	5	0	6	11	5	6	6	1	8	7	12	3	2	14	6	1	1	8	1	6	3	5	3	3	8	5	6	4	9
2023--11002	1	1	1	0	1	1	1	0	0	0	0	0	0	1	2	1	0	0	0	0	0	0	0	0	0	0	0	0	0	0	0	0	0	0	0	0	0	0	0	1	1	0	0	0	1	0	0	0	0
2023--11003	0	0	0	0	0	0	0	0	0	0	0	0	0	0	0	0	0	0	0	0	0	0	0	0	0	0	0	0	0	0	0	0	0	0	0	0	0	0	0	0	0	0	0	0	0	0	0	1	0
2023--11001	0	0	0	0	0	0	0	0	0	0	0	0	0	0	0	0	0	0	0	0	0	0	1	0	1	0	0	0	0	0	0	0	0	0	0	0	0	0	0	0	1	0	0	0	0	0	0	0	0
2012--25052	1	0	0	1	0	0	2	0	2	0	0	1	2	1	0	0	0	0	0	0	0	0	0	0	0	0	0	0	0	0	0	1	0	2	0	2	0	0	1	0	3	2	0	1	1	0	2	1	0
2012--25053	0	3	3	3	2	2	2	2	2	3	3	3	3	0	2	2	3	2	0	0	1	0	1	1	1	1	1	2	1	1	0	0	0	0	0	0	1	2	0	0	0	1	0	0	0	0	0	2	0
2012--25051	0	0	0	2	0	0	0	1	2	1	1	0	0	3	0	1	1	1	0	1	0	1	0	1	0	0	0	0	0	1	0	1	0	1	0	0	1	0	0	0	0	0	0	1	0	0	0	1	0
3076--6163	1	0	0	0	0	0	0	2	1	1	1	2	3	1	2	2	2	1	1	1	1	0	1	1	1	1	1	2	2	2	2	0	2	1	1	1	0	1	0	1	1	5	1	0	2	0	1	1	2
3076--6162	0	0	0	0	0	0	0	0	0	0	0	1	9	5	0	0	0	0	0	0	0	1	0	0	0	4	0	0	0	0	0	0	0	0	0	0	0	1	1	2	2	2	2	0	0	0	1	0	0
15--17072	0	0	1	0	0	0	0	1	1	1	0	0	0	0	0	0	0	0	0	0	0	0	0	0	0	0	0	0	0	0	0	0	0	0	0	0	0	0	1	0	0	0	0	0	0	0	0	0	0
15--17073	1	0	0	0	0	0	0	0	0	1	0	0	0	0	0	0	0	0	0	0	0	0	0	0	0	0	1	0	0	0	0	1	0	0	0	0	0	0	0	0	0	0	0	0	0	1	0	0	0
15--12551	0	0	0	0	0	0	0	0	0	0	0	0	0	0	0	0	0	0	0	0	0	0	0	1	0	0	1	0	0	0	0	0	0	0	0	0	0	0	0	0	0	0	0	0	0	0	0	0	0
15--12552	0	0	0	0	0	0	0	0	0	0	0	0	0	0	0	0	0	0	0	0	0	0	0	2	3	1	1	3	2	0	0	0	0	0	0	0	1	1	2	0	2	0	0	0	1	2	0	0	0
15--12553	0	0	0	0	0	0	0	0	0	0	0	0	0	0	1	0	0	0	0	0	0	0	0	0	0	0	0	0	0	0	0	0	0	0	0	0	0	0	0	2	0	0	0	0	0	0	0	0	0
3099--31951	0	0	0	0	0	0	0	0	0	0	0	0	0	1	0	0	1	0	0	1	0	0	0	0	0	0	0	0	0	0	0	0	0	0	0	0	0	0	0	2	2	1	0	1	0	0	1	0	0
3076--1211	0	0	0	0	0	0	0	0	0	0	0	0	0	0	0	0	0	0	0	0	0	0	0	0	0	0	0	0	0	0	0	0	0	0	0	0	0	1	0	0	1	0	1	0	0	0	0	0	0
15--6202	2	2	0	2	0	2	1	1	2	2	6	4	5	3	4	7	1	0	0	1	0	0	0	1	0	0	0	1	1	0	1	0	1	0	0	1	0	3	3	4	4	3	1	4	3	4	6	1	0
3076--1213	0	0	0	0	0	0	1	0	0	1	0	0	1	0	1	0	0	1	1	1	0	0	0	0	0	0	0	0	1	0	1	0	0	0	0	0	1	0	0	1	1	0	0	1	1	3	0	0	0
15--6201	0	0	0	0	0	0	0	0	0	0	1	0	0	0	0	0	0	0	0	0	0	1	0	0	1	0	0	0	0	0	0	0	0	0	0	1	0	0	1	2	0	0	1	0	0	0	0	0	0
2023--2221	0	0	0	0	0	0	0	0	0	0	0	0	0	0	0	0	0	0	0	0	0	1	0	0	0	0	0	0	0	0	0	0	0	1	0	0	0	0	0	0	0	0	0	0	0	0	0	0	0
2023--2223	0	0	0	0	0	0	0	0	0	0	0	0	0	0	0	0	0	0	0	0	0	0	0	0	0	0	0	0	0	0	0	0	0	0	1	0	0	0	0	0	0	1	0	0	0	0	0	0	0
2023--2222	0	0	0	0	0	0	0	0	0	0	0	0	0	0	0	0	0	0	0	0	0	0	0	0	0	0	0	0	0	1	0	0	0	0	0	0	0	0	0	0	0	0	0	0	0	0	0	0	0
109--4533	0	0	0	0	0	0	0	0	0	0	0	0	0	0	0	0	0	0	0	1	1	0	0	0	0	0	0	0	0	0	0	0	0	0	0	0	0	0	0	0	0	0	0	0	1	1	0	0	0
109--4532	0	0	0	0	0	0	0	0	0	0	0	0	0	0	0	0	0	0	0	0	0	0	0	0	0	0	0	0	0	0	0	0	0	0	0	0	0	0	0	0	0	0	0	0	0	0	0	0	0
109--4531	0	0	0	0	0	0	0	0	0	0	0	0	0	0	0	0	0	0	0	0	0	0	0	0	0	0	0	0	0	0	0	0	0	0	0	0	0	0	0	0	0	0	0	0	0	0	0	0	0
15--6203	1	0	0	0	0	0	0	0	0	0	0	1	1	1	0	0	0	0	1	0	0	0	0	0	0	0	0	0	0	0	0	0	0	0	0	0	0	1	0	2	2	1	0	0	0	1	0	0	0
3001--61602	0	0	0	0	0	0	0	0	0	0	0	0	0	0	0	0	0	0	0	1	0	0	0	0	0	0	0	0	0	0	0	0	0	0	0	0	0	0	0	0	0	0	0	0	0	0	0	0	0
15--6612	0	0	1	0	0	0	0	1	0	2	4	5	2	2	0	1	0	0	0	1	0	0	0	0	0	1	1	0	0	0	0	1	0	0	1	0	0	1	0	7	15	10	0	0	2	1	0	0	0
15--6611	1	2	1	1	2	1	2	2	0	5	2	4	6	9	4	2	2	6	1	0	0	2	0	3	1	2	0	0	1	0	0	1	0	1	3	2	2	2	2	15	25	20	3	10	8	10	1	3	0
3001--61601	0	0	0	0	0	0	0	0	0	0	0	0	0	0	0	0	0	0	0	0	0	0	0	0	0	0	0	0	0	0	0	0	0	0	0	0	0	0	0	0	0	0	0	0	0	0	0	0	0
3076--6761	1	1	1	1	2	2	2	1	2	1	1	1	3	2	0	0	1	1	1	0	2	0	1	1	2	1	1	3	3	2	2	2	2	1	1	1	0	0	0	2	2	1	2	1	2	0	2	0	1
15--61621	0	0	0	0	0	0	0	0	0	0	0	0	0	0	0	0	0	1	0	0	0	0	0	1	1	0	0	0	0	0	0	0	0	0	0	0	0	1	0	1	0	0	0	1	1	0	0	0	0
15--61622	0	0	0	0	0	0	0	0	0	0	0	0	0	0	0	0	1	0	0	0	0	1	0	0	0	0	0	0	0	0	0	0	0	0	0	0	1	0	0	0	0	0	1	0	0	0	0	0	0
15--61623	1	0	1	1	1	0	0	0	0	0	0	0	0	0	0	0	0	0	0	0	0	0	0	1	1	1	0	0	0	0	0	0	0	0	0	0	0	0	0	0	1	2	1	2	1	1	1	0	0
15--671	0	0	0	0	0	0	0	0	1	0	0	0	0	0	0	2	0	2	0	0	0	0	1	1	2	1	0	0	2	0	0	0	0	0	0	0	0	0	1	1	1	1	0	0	0	0	0	1	1
15--672	0	0	0	0	1	0	0	0	0	0	0	0	0	0	0	0	0	0	0	0	0	0	0	0	0	0	0	0	0	0	0	0	0	0	0	0	0	0	0	0	2	0	1	0	0	0	0	0	0
15--673	0	0	0	0	0	0	0	0	0	0	1	1	1	0	0	0	0	0	0	0	0	0	0	0	0	0	0	0	0	0	0	0	0	0	0	0	0	0	1	1	0	1	0	0	0	0	0	1	2
3001--10853	0	0	0	1	0	0	0	0	0	0	0	0	0	0	0	0	1	0	0	0	0	0	0	0	0	0	0	0	0	0	0	0	0	0	0	0	0	0	1	0	3	1	0	0	0	0	0	0	0
15--34561	0	0	0	0	1	0	0	1	1	0	0	0	0	0	0	0	0	1	0	0	0	0	0	0	1	1	0	1	0	0	0	1	0	1	0	1	0	0	0	0	0	0	1	0	0	0	0	1	0
2012--34753	1	0	2	2	3	0	0	1	1	8	2	2	2	0	0	1	1	1	0	0	3	0	1	3	0	3	0	0	0	2	1	1	0	3	0	0	2	0	4	1	2	8	2	0	4	4	1	1	3
3001--10851	0	1	0	0	0	0	0	0	0	0	0	0	1	0	0	0	0	0	0	0	0	0	0	0	0	0	0	0	0	0	0	0	0	0	0	0	0	0	0	0	0	0	0	0	0	0	0	0	0
2012--34752	1	0	2	1	1	4	2	1	0	3	0	2	2	1	0	0	0	3	0	0	0	0	1	2	2	4	0	2	0	0	1	1	0	0	1	1	0	0	2	1	1	3	3	0	1	1	0	0	1
15--6103	0	0	0	0	0	0	0	0	0	0	0	0	0	0	0	0	0	0	0	0	0	0	0	0	0	0	0	0	0	0	0	0	0	0	0	0	0	0	0	0	0	0	0	0	0	0	0	0	0
15--6102	0	0	0	0	0	0	0	0	0	0	0	0	0	0	0	0	0	0	0	0	0	0	0	0	0	0	0	0	0	0	0	0	0	0	0	0	0	0	0	1	1	0	0	1	0	0	0	0	0
15--6101	0	0	1	0	1	0	1	0	0	0	2	1	1	0	3	1	0	0	0	0	0	0	0	0	0	0	0	0	0	1	0	0	0	0	1	0	0	1	0	1	0	2	0	0	1	0	0	1	1
3076--27181	0	0	0	0	0	0	0	0	0	0	0	0	0	0	0	0	1	1	0	1	1	0	0	0	0	1	1	0	0	0	0	1	0	1	0	1	2	1	5	5	11	4	0	3	0	7	3	1	1
3076--27183	0	0	0	0	0	0	0	0	0	0	2	11	5	5	8	0	3	2	0	1	0	1	0	1	4	1	3	1	1	0	0	1	1	0	0	0	1	1	1	6	3	1	3	2	3	5	3	3	0
3076--27182	0	0	0	0	0	0	0	0	0	0	0	0	0	2	0	0	0	0	0	0	0	0	1	0	0	0	0	0	0	0	0	0	0	0	0	0	1	0	1	2	2	1	2	0	2	2	0	2	0
3081--10711	0	0	0	0	0	0	0	0	0	0	0	0	0	0	0	0	0	0	0	0	0	0	0	0	0	1	0	0	0	0	0	0	0	0	0	0	0	0	0	0	0	0	0	0	0	0	0	0	0
3081--10712	0	1	1	0	1	9	0	1	3	2	1	1	1	0	0	0	0	2	0	0	1	0	2	2	2	1	1	1	0	2	2	1	1	2	2	0	0	0	0	0	7	1	1	0	0	2	0	2	0
3081--10713	1	0	0	2	0	5	0	0	0	0	0	0	0	0	1	0	1	0	0	0	0	0	0	0	1	0	1	0	1	3	1	0	0	0	1	0	0	0	0	1	2	0	0	0	1	0	1	0	1
2012--61691	0	0	0	0	0	0	2	0	0	0	1	0	1	0	0	0	0	0	0	0	0	0	0	0	2	1	0	2	0	0	0	0	0	1	0	0	0	0	0	0	3	0	0	0	0	0	0	1	0
2012--61692	0	0	0	0	0	0	0	0	0	0	0	0	0	0	0	0	0	0	0	0	0	0	0	0	0	0	0	0	0	0	0	0	0	0	0	0	0	0	0	0	0	0	0	0	0	0	0	0	0
2012--61693	0	0	0	0	0	0	0	0	1	0	1	0	2	0	1	1	1	0	0	1	0	1	1	0	0	0	0	0	0	0	0	0	0	0	0	0	0	0	0	0	0	0	0	0	0	0	0	0	0
3001--61633	1	0	0	0	0	0	0	1	0	0	0	0	0	0	0	0	0	0	0	0	0	0	0	0	0	0	0	0	0	1	0	0	0	0	0	0	0	0	0	0	0	0	0	0	0	0	0	0	0
3076--60542	0	0	0	0	0	0	0	0	0	0	0	0	0	0	0	0	0	0	0	0	0	0	0	0	0	0	1	0	0	0	0	0	0	0	0	0	0	0	0	0	0	0	0	0	0	0	0	0	0
15--31881	0	0	0	0	0	0	0	0	0	0	0	0	4	4	4	1	1	0	0	3	0	5	1	0	1	1	2	0	0	1	1	0	1	3	2	0	0	5	3	18	20	22	7	0	7	7	2	2	2
15--31883	0	0	0	0	0	0	0	0	0	0	0	0	0	4	0	0	0	0	0	1	0	0	0	0	2	1	1	2	0	0	0	0	0	1	0	1	0	0	1	8	4	4	2	2	1	5	3	1	1
3076--18452	0	0	0	1	0	0	0	0	0	1	0	0	0	0	0	0	1	1	0	0	0	0	0	2	0	0	0	0	1	0	0	0	0	1	0	1	0	3	0	0	0	0	1	0	0	0	0	0	0
3076--6653	0	0	0	0	0	1	0	0	0	0	0	0	0	0	0	0	0	0	0	0	0	0	0	0	0	0	1	0	0	0	0	0	0	0	0	0	0	0	0	0	0	1	0	0	0	0	0	0	0
15--61421	0	0	0	0	0	0	0	0	0	0	0	0	1	0	0	0	0	0	0	0	0	0	0	0	0	0	0	0	0	0	0	0	0	0	0	0	0	0	0	0	0	0	0	0	1	0	0	0	0
109--10672	0	0	0	0	0	0	0	0	0	0	0	0	1	0	2	1	0	1	2	0	1	0	0	0	0	0	0	1	0	0	0	0	0	0	0	0	0	0	0	0	0	4	0	0	0	0	3	0	0
109--10673	0	0	0	0	0	0	0	0	0	0	0	0	0	0	0	0	0	0	1	0	0	0	0	0	0	0	0	0	0	0	0	1	0	1	0	0	0	0	0	0	0	0	0	0	0	1	0	0	0
109--10671	0	0	0	0	0	0	0	0	0	1	0	0	0	0	0	0	0	0	0	0	0	0	0	0	0	0	0	0	0	0	0	0	0	0	0	0	1	0	0	0	0	0	0	0	0	0	0	0	0
3076--7521	0	0	0	0	0	0	0	1	0	1	1	1	1	2	0	0	0	0	1	0	0	0	1	0	0	0	1	0	0	0	0	0	0	0	0	0	0	0	0	0	3	0	2	0	2	2	0	0	1
3076--7522	0	1	1	0	0	0	0	0	0	0	0	0	0	0	1	0	0	0	0	0	0	0	0	0	0	0	0	0	0	0	0	0	0	0	0	0	0	0	0	0	0	0	0	0	0	0	0	0	0
3076--7523	0	0	0	0	0	0	0	0	0	0	0	1	1	0	0	0	0	0	0	0	0	0	0	0	0	0	0	0	0	0	0	0	0	0	0	0	0	0	0	0	0	0	0	0	0	0	0	0	0
15--27502	0	0	0	0	0	0	0	0	0	0	0	0	0	0	0	0	0	0	0	0	0	0	0	0	0	0	0	0	0	0	0	0	0	0	0	0	0	0	0	0	0	1	1	0	0	0	0	0	0
3076--31331	0	0	0	0	0	0	0	0	0	0	0	0	2	8	0	1	0	0	0	0	0	0	0	1	0	0	0	0	0	0	0	1	0	0	0	0	1	0	0	0	1	0	0	0	0	0	0	0	0
15--31002	0	0	0	0	0	0	0	0	0	3	5	1	5	2	5	4	1	9	1	7	0	1	3	3	7	2	0	2	0	0	0	0	0	0	1	0	0	0	0	0	1	0	1	2	1	2	3	4	4
109--10683	0	0	0	0	0	0	0	0	0	0	0	0	0	0	0	0	0	0	0	0	0	0	0	0	0	0	0	0	0	0	0	0	0	0	0	0	0	0	0	0	0	0	0	0	0	0	0	0	0
109--10682	0	0	0	0	0	0	0	1	0	0	0	0	0	1	1	0	0	0	1	0	0	1	0	0	1	0	0	0	0	0	1	0	0	0	0	0	2	0	0	1	3	2	0	0	0	2	3	1	0
109--10681	0	0	0	0	0	0	0	0	1	0	0	0	0	0	0	1	0	0	0	1	0	0	0	0	0	0	0	2	1	0	0	0	1	0	0	0	0	0	1	1	3	2	0	1	0	0	1	1	0
2012--6571	0	0	0	0	1	0	0	0	0	0	0	0	0	0	0	1	1	1	1	0	0	0	0	0	0	0	0	0	0	0	0	0	0	0	0	0	1	0	0	0	0	0	1	0	0	2	0	0	0
15--6613	0	0	0	0	0	0	0	0	0	0	2	2	5	2	0	0	0	0	0	0	0	0	0	1	0	1	0	0	0	0	0	0	0	2	1	1	2	1	5	10	7	6	5	2	4	5	5	4	2
2012--6573	0	1	2	2	0	3	1	0	3	0	3	0	0	2	0	1	0	0	0	1	1	1	0	0	0	0	1	0	0	0	0	0	0	3	0	0	0	0	3	1	0	2	3	0	2	1	1	0	0
2023--2271	0	0	0	0	0	0	0	0	0	0	0	0	0	0	0	0	0	0	0	0	0	0	0	1	0	0	0	0	0	1	0	1	1	0	0	0	0	0	0	0	0	0	0	0	0	0	0	0	0
3076--17043	3	2	4	5	18	39	2	1	7	2	2	2	5	2	1	1	1	1	3	3	6	3	4	2	6	5	2	2	2	0	1	2	0	9	4	2	0	1	3	4	10	0	0	1	3	1	0	1	3
3076--17042	0	0	0	0	4	6	0	0	1	0	0	1	2	1	1	0	0	0	0	0	2	0	0	0	1	0	1	0	0	1	0	0	1	1	1	1	0	1	1	1	2	0	0	0	0	0	0	0	0
3076--17041	0	0	2	0	1	0	0	0	0	0	2	1	1	1	1	0	0	0	0	1	0	0	0	1	2	0	0	0	1	0	0	0	0	1	0	0	0	0	0	0	1	0	0	0	0	0	0	0	0
3001--61603	0	0	0	1	1	0	0	0	0	0	1	0	1	1	0	0	0	1	0	0	0	1	0	0	0	0	0	0	0	0	0	0	0	0	0	0	0	0	0	0	0	0	0	0	0	0	0	0	0
3076--162	0	0	0	0	0	0	0	0	0	0	0	0	0	1	1	0	0	1	1	1	1	0	1	1	0	1	0	1	0	0	0	0	0	0	0	0	0	0	0	0	1	0	0	0	0	0	0	0	0
3076--163	0	0	0	0	0	0	0	0	0	0	0	0	0	0	0	0	0	0	0	0	0	0	0	0	0	0	0	0	0	0	0	0	0	0	0	0	0	0	0	0	0	0	0	0	0	0	0	0	0
3076--161	0	0	0	0	0	0	1	0	1	0	1	0	0	1	0	1	0	0	0	0	0	0	0	0	0	0	1	0	0	0	0	0	0	0	0	0	0	0	0	0	0	0	0	0	0	0	0	0	0
109--10702	0	0	0	0	0	0	0	0	0	0	0	0	0	0	0	0	0	0	0	0	0	0	0	0	0	0	0	0	0	0	0	0	0	0	0	0	0	0	0	1	0	0	0	0	0	0	0	0	0
109--10703	0	0	0	0	0	0	0	0	0	0	0	0	0	0	0	0	0	0	0	0	0	0	0	0	0	0	0	0	0	0	0	0	0	0	0	0	0	0	0	0	2	0	0	0	0	0	0	0	0
109--10701	0	0	0	0	0	0	0	0	0	0	0	0	0	0	0	0	0	0	0	0	0	0	0	0	0	0	0	0	0	0	0	0	0	0	0	0	0	0	0	0	0	0	0	0	0	0	0	0	0
2012--1071	1	1	1	3	0	0	0	0	1	1	0	1	1	1	0	0	0	0	0	0	0	1	0	1	1	4	1	1	1	1	2	0	0	0	1	0	0	0	0	0	1	2	0	0	0	0	0	0	1
2012--1073	0	0	1	0	0	1	0	0	1	1	2	1	0	0	0	0	0	0	0	0	0	0	0	1	0	0	2	0	0	0	0	0	0	0	0	0	1	0	1	0	0	0	0	0	1	0	0	0	0
2012--1072	0	0	0	0	0	1	0	1	1	1	0	1	0	1	1	1	1	1	1	1	0	0	0	0	0	1	0	0	0	0	0	0	0	0	1	0	1	1	1	1	1	1	1	0	1	0	1	1	0
2023--2261	0	0	2	1	0	1	0	1	1	2	1	1	1	3	2	1	1	0	2	1	3	1	1	1	2	1	0	0	1	1	0	0	0	0	0	0	0	0	1	1	0	1	1	0	1	0	1	1	0
3076--61731	0	0	0	1	0	0	0	0	0	0	0	0	1	8	1	0	0	0	0	0	0	0	1	0	0	0	0	0	0	0	0	0	0	0	0	0	0	0	0	0	0	0	0	0	0	0	0	0	0
3076--61732	0	0	0	0	0	0	0	0	0	0	1	0	0	0	0	0	0	0	0	0	0	0	0	0	0	0	0	0	0	0	0	0	0	1	0	0	0	0	0	0	0	0	0	0	0	0	0	0	0
3076--61733	0	0	0	0	1	1	0	1	1	0	0	1	5	0	0	0	0	0	0	5	1	0	2	0	3	1	3	1	0	0	1	1	2	1	1	0	0	3	1	1	0	0	0	0	0	0	0	0	0
3076--7231	0	0	2	0	3	1	1	1	1	0	0	0	0	0	0	0	0	0	0	0	2	0	0	0	0	0	0	0	2	0	0	0	0	0	0	0	0	0	0	1	1	1	0	1	3	0	2	0	0
3076--7232	1	0	1	0	0	0	3	0	0	0	0	0	0	2	1	0	0	0	0	2	2	0	0	1	0	1	0	0	0	2	2	1	0	3	2	0	0	0	0	0	1	0	1	0	2	0	1	0	1
3076--7233	0	0	0	1	0	0	0	0	0	0	0	0	0	0	0	0	0	0	0	0	0	0	0	0	0	0	0	0	0	0	0	0	0	0	0	0	0	0	0	0	0	0	0	0	0	0	0	0	0
2012--23142	0	0	0	0	0	0	0	0	1	0	0	0	0	0	0	0	0	1	1	1	0	0	0	0	0	0	1	0	0	0	0	0	0	1	0	0	0	0	0	0	0	0	0	0	0	0	0	0	0
2012--23143	0	0	0	0	0	0	0	0	0	0	0	0	0	0	0	0	0	0	0	0	0	0	0	1	3	3	1	1	0	0	0	0	0	2	1	2	0	0	0	0	0	0	0	0	0	0	0	0	0
3076--1803	0	0	0	0	1	3	0	0	0	0	1	0	0	1	0	0	0	0	0	0	0	0	1	0	0	0	0	0	0	1	0	0	0	0	0	0	0	0	0	1	3	0	0	0	0	0	0	0	0
2012--23141	0	0	0	0	0	0	0	0	0	1	0	0	0	0	0	0	0	0	0	0	0	0	0	0	0	0	0	0	0	0	0	0	0	0	0	0	0	0	0	0	0	0	0	0	0	0	0	0	0
3076--6762	0	0	0	0	0	0	0	0	0	0	1	0	0	0	0	0	0	0	0	0	3	0	0	1	0	2	0	0	2	0	0	1	0	0	1	1	0	1	1	0	0	0	1	0	0	0	0	2	0
15--27002	0	0	0	0	0	0	0	0	0	0	0	0	0	0	0	0	0	1	0	0	0	0	0	0	0	0	0	0	0	0	2	0	0	2	0	0	0	0	1	0	3	1	0	0	0	0	0	0	0
15--27003	0	0	0	0	1	1	0	0	2	0	1	1	0	0	0	2	0	0	0	0	0	0	1	0	0	0	0	0	0	0	0	0	0	0	0	1	2	0	1	2	1	0	0	2	1	1	2	0	0
15--27001	0	0	0	0	0	0	0	0	0	0	0	1	0	0	0	0	0	0	0	1	0	0	0	0	0	0	0	0	0	0	0	0	0	0	0	0	1	0	0	0	0	0	0	0	1	0	0	0	0
3076--29111	0	0	0	0	0	0	0	0	2	1	0	0	0	0	0	0	0	0	0	0	0	0	0	0	0	0	0	0	0	0	0	0	0	0	0	0	0	0	0	1	1	0	1	0	0	0	0	0	1
15--31131	0	0	0	0	0	0	0	0	0	2	2	6	7	7	2	1	1	2	0	0	0	2	0	0	1	2	1	1	1	2	0	0	0	2	4	2	5	7	7	9	4	4	8	6	7	9	2	1	0
3076--29113	0	0	0	0	0	0	0	0	0	0	1	1	1	0	0	0	1	1	0	0	0	0	0	0	0	0	0	0	0	0	0	0	0	1	0	0	0	0	0	0	0	0	0	0	1	0	0	0	0
3076--61371	0	0	0	0	0	0	0	0	0	1	0	0	0	0	1	0	0	0	0	0	0	0	0	0	0	0	0	0	0	0	0	0	0	0	0	0	0	0	0	0	0	0	0	0	0	0	0	0	0
3076--61372	0	0	0	0	0	0	0	0	0	0	0	0	0	0	0	0	0	0	0	1	0	0	0	0	0	0	0	0	0	0	0	0	0	0	0	0	0	0	0	0	0	0	0	0	0	0	0	0	0
3076--61373	0	0	0	0	0	0	0	0	0	0	0	0	0	0	0	0	0	0	0	0	0	0	0	0	0	0	0	0	0	0	0	0	0	0	0	0	0	0	0	0	0	0	0	0	0	0	0	0	0
2023--23111	0	0	0	0	0	0	0	0	0	0	0	0	0	0	0	0	0	0	0	0	0	0	0	0	0	0	0	0	0	0	0	0	0	0	0	0	0	0	0	0	0	0	0	0	0	0	0	0	0
15--31133	0	0	0	0	0	0	0	0	0	0	0	0	0	0	2	1	0	0	0	1	0	0	0	1	1	1	3	1	2	0	0	1	0	1	0	1	3	3	7	4	9	9	1	1	4	6	4	2	0
2023--23113	0	0	0	0	0	0	0	0	0	0	0	0	0	0	0	0	0	0	0	0	0	0	0	0	0	0	0	0	0	0	0	0	0	0	0	0	0	0	0	1	0	0	0	0	0	0	0	0	0
2023--23112	0	0	0	0	0	0	0	0	0	0	0	0	0	0	0	0	0	0	0	0	0	0	0	0	0	0	0	0	0	0	0	0	0	0	0	0	0	0	0	0	0	0	0	0	0	0	0	0	0
15--31132	0	0	0	0	0	0	0	0	0	1	0	1	1	1	0	0	1	0	2	1	0	0	0	0	0	0	2	1	0	0	0	3	1	0	0	1	0	2	2	3	5	4	8	4	7	2	2	2	1
3081--15713	0	0	0	0	0	0	0	0	0	0	0	0	0	0	0	0	0	0	0	0	0	0	0	0	0	0	0	0	0	0	0	0	0	0	0	0	0	0	0	0	0	0	0	0	0	0	0	0	0
3081--15712	0	0	0	0	0	0	0	0	0	0	0	0	0	0	0	0	0	0	0	0	0	0	0	0	0	0	0	0	0	0	0	0	0	0	0	0	0	0	0	0	0	0	0	0	0	0	0	0	0
3081--15711	0	0	1	0	4	3	0	1	0	0	0	0	1	1	0	0	0	0	0	0	0	0	0	1	3	0	0	0	0	0	0	0	1	2	1	0	0	0	0	1	2	0	0	0	0	0	0	0	0
3076--6123	0	0	0	0	0	0	0	0	0	0	0	0	1	0	0	0	0	0	0	0	0	0	0	0	0	1	0	0	0	0	0	0	0	0	0	0	0	0	0	0	0	0	0	0	0	0	0	0	0
3076--6122	0	0	3	0	0	1	0	0	0	1	1	0	1	0	1	0	1	0	1	1	0	0	0	1	1	0	1	0	0	1	2	0	3	0	0	0	0	1	2	3	0	1	3	0	1	2	1	2	1
3076--6121	0	0	0	0	0	0	0	0	0	0	0	0	0	0	0	0	0	0	0	0	0	0	0	0	0	0	0	1	0	0	0	0	0	0	0	0	0	0	0	0	0	0	0	0	0	0	0	0	0
3081--7023	0	0	0	0	0	0	0	0	0	0	0	0	0	0	0	0	1	1	0	0	0	0	0	0	0	0	0	0	0	0	0	0	0	0	0	0	0	0	1	0	1	0	0	1	0	0	0	0	0
3081--7022	0	0	0	0	0	0	0	0	0	0	0	0	0	0	0	0	0	0	0	1	0	0	0	0	0	0	0	0	0	0	0	0	0	0	0	0	0	0	0	0	0	0	0	0	0	0	0	0	0
3081--7021	0	0	0	0	0	0	0	0	0	0	0	0	0	0	0	0	0	0	0	0	0	0	0	0	0	0	0	0	0	0	0	0	0	0	0	0	0	0	0	0	0	0	0	0	0	0	0	0	0
3001--1212	0	0	0	0	0	0	0	0	0	0	0	0	0	0	0	0	0	0	0	0	0	0	0	0	0	0	0	0	0	0	0	0	0	0	0	0	0	0	0	0	0	0	0	0	0	0	0	0	0
3001--1213	0	0	0	0	0	0	0	0	0	0	0	0	0	0	0	0	0	0	0	0	0	0	0	0	0	0	0	0	0	1	0	0	0	0	0	0	0	0	0	0	0	0	0	0	0	0	0	0	0
2012--34751	0	0	0	0	0	1	0	0	0	0	0	2	1	0	0	1	0	0	0	0	1	0	0	0	0	0	0	0	0	0	0	0	0	0	0	0	0	0	0	0	0	0	1	0	0	0	0	0	0
3001--1211	0	0	0	0	0	0	0	0	0	0	0	0	0	0	0	0	0	0	0	0	0	0	0	0	0	0	0	0	0	0	0	0	0	0	0	1	0	0	0	1	0	0	0	0	0	0	0	0	0
3076--6651	0	0	0	0	0	0	0	0	0	0	0	0	0	0	0	0	0	0	0	0	0	0	0	0	0	0	0	0	0	0	0	0	0	0	0	0	0	0	0	0	0	0	1	0	2	0	0	0	0
3001--61632	0	0	0	0	0	0	0	0	0	0	0	0	0	0	1	0	0	0	1	0	0	0	0	0	0	1	0	0	0	0	0	0	0	1	0	0	0	0	0	0	0	1	0	0	0	0	0	0	0
3001--61631	0	0	0	0	0	0	0	0	0	0	0	0	0	0	0	0	0	0	0	0	0	0	0	0	0	0	0	0	0	0	0	0	0	0	0	0	0	0	0	0	0	0	0	0	0	0	0	0	0
3076--6652	1	0	1	1	0	0	0	0	0	0	0	0	0	0	0	0	0	0	0	0	0	0	0	0	0	0	0	0	0	0	0	0	0	0	0	0	0	0	1	0	0	1	0	0	0	0	1	1	0
15--27503	0	0	0	0	0	0	0	0	0	0	0	0	0	1	1	0	0	0	0	0	0	0	0	0	0	0	1	0	0	0	0	0	0	0	0	0	1	3	2	3	2	0	1	1	0	0	0	0	0
2012--6271	0	0	0	0	0	0	0	0	0	0	0	0	0	0	0	1	1	0	0	0	0	0	0	0	0	0	0	0	1	1	1	1	1	0	0	0	1	0	1	1	0	0	0	0	0	0	0	0	0
15--27501	0	0	0	0	0	3	1	3	1	1	3	0	0	0	0	0	0	0	0	0	0	0	0	0	0	1	0	0	0	0	0	0	1	0	0	0	0	1	1	5	1	2	1	1	2	2	0	0	0
3081--10611	0	0	0	1	1	0	1	0	0	1	0	1	1	1	1	2	1	0	1	0	0	1	1	0	1	1	1	1	1	1	1	1	0	0	0	0	1	0	0	0	0	0	0	0	0	0	0	0	0
3081--10613	0	0	0	0	0	0	0	0	0	0	0	0	0	0	0	0	0	0	0	0	0	0	0	0	0	0	0	0	0	0	0	0	0	1	0	0	0	0	0	0	0	0	0	0	0	0	0	0	0
3081--10612	0	0	0	0	0	0	0	0	0	0	0	0	0	0	0	0	0	0	0	0	0	0	0	0	0	0	0	0	0	0	0	0	1	0	0	0	0	0	0	0	0	0	0	0	0	0	0	0	0
3001--2002	0	0	0	0	0	0	0	0	0	0	0	0	0	0	0	0	0	0	0	0	0	0	0	0	1	0	0	0	0	0	0	0	0	0	0	0	0	0	0	0	0	0	0	0	0	0	0	0	0
3001--2003	0	0	0	0	0	0	0	0	0	0	0	0	0	0	0	0	0	0	0	0	0	0	0	0	0	0	0	0	0	0	0	0	0	0	0	0	0	0	0	0	0	0	0	0	0	0	0	0	0
3001--2001	1	1	1	0	0	0	0	1	0	0	0	0	0	0	0	0	0	0	0	0	0	0	1	1	0	1	1	1	0	0	0	0	0	0	0	0	0	0	0	0	0	0	0	0	0	0	0	0	0
2059--5753	0	0	3	0	1	2	1	0	2	1	2	2	1	2	2	5	2	2	1	0	2	3	1	4	2	1	7	0	2	2	1	1	1	5	6	2	2	3	2	1	3	5	4	4	4	3	2	0	1
2059--5752	0	0	0	3	5	1	6	3	2	1	2	3	8	1	0	1	3	3	1	2	8	0	2	3	0	2	1	1	1	0	1	0	3	4	2	2	1	9	4	2	1	1	3	1	5	4	7	1	1
2059--5751	0	0	1	0	0	0	0	0	0	0	0	0	0	0	0	0	0	0	0	1	0	0	1	0	0	0	0	0	0	0	0	0	0	1	0	0	0	0	2	1	1	2	0	1	1	1	1	0	0
3001--4273	0	0	0	0	0	0	0	0	0	0	0	0	0	0	0	0	0	0	0	0	0	0	0	0	0	0	0	0	0	0	0	0	0	0	0	0	0	0	0	0	0	0	0	0	0	0	0	0	0
[truncated: 41 more columns]
