# Supplementary material for: Social and Spatial Clustering of People at Humanity’s Largest Gathering
Source: PLoS One. 2016 Jun 3;11(6):e0156794. doi: 10.1371/journal.pone.0156794 (PMC4892527; doi:10.1371/journal.pone.0156794)
Supplement: S1 Data — This includes full network data taken over the full duration of the Kumbh Mela. In addition it contains daily handset count data, stratified by state. (ZIP) [file pone.0156794.s002.zip › README]

KumbhSpatialCircleLevel_XXX.txt:

This file contains the daily counts of handsets at each individual cell tower located at the Kumbh for state XXX.
Each column corresponds to a new day in sequence (the first column is the cell tower ID, the second column is Jan 1, 2013, the third column is Jan 2, 2013, etc...)
Each row corresponds to a different cell tower. The IDs are in the form of LAC--CI, where LAC and CI are found in the cell_site_spatial_coordinates.txt file. The LAC--CI
uniquely identify each cell tower and the final two columns of cell_site_spatial_coordinates.txt specify the longitude and latitude of each cell tower.

cell_site_spatial_coordinates.txt:

This file contains the longitude and latitude coordinates of each cell tower at the Kumbh site. Cell towers are identified by their LAC and CI numbers.
In the KumbhSpatialCircleLevel_XXX.txt files, row labels are of the form LAC--CI. For example, the cell tower 15-6911 is located at (25.43547222,81.82308333).
Note that LAC (location area code) actually identifies cell towers and can have multiple CIs (cell ids).
In the cases where two different IDs have the same LAC and have the same longitude and latitude coordinates, we merge their data for the spatial analysis.
Note that it is also possible for two different cell towers to have the same LAC code, so the longitude/latitude must match before grouping.
For example, we group together 15--611, 15--612, and 15--613 because they are located at (25.45105556,81.83283333) but we do not combined them with 15--641 because it has a different latitude and longitude.

KumbhSocialNetworkCleaned3.txt:

This file contains the entire Kumbh social network.
Each row corresponds to a handset (serviced by our operator) that recorded activity at the Kumbh with another customer (also at the Kumbh).
The first column (tab delimited) contains the node (handset) ID.
Example: "101631388-POP-02" is an ID, where 101631388 is a randomly generated 9-digit number, POP indicates that the customer is on a postpaid plan (as opposed to prepaid), and 02 is the state code.
State codes range between 01 and 23, corresponding to each of the 23 states of India as defined by the operator.
The remaining columns contain a tab-delimited list of contacts in the network. For each contact, the number following the comma indicates the number of times the two handsets were in contact with one another over the course of the entire Kumbh's duration.
